# Supplementary material for: Comparison of the Microsatellite Distribution Patterns in the Genomes of Euarchontoglires at the Taxonomic Level
Source: Front Genet. 2021 Feb 26;12:622724. doi: 10.3389/fgene.2021.622724 (PMC7953163; doi:10.3389/fgene.2021.622724)
Supplement: Supplementary file 1 [file Table_1.XLSX]

## Sheet: Sheet1
Table S1. The information of the 153 genomes.
Species	Order	Suborder	Family	Genome version	Genome size (Mb)	GC content (%)	Annotation file contains location information
Aotus nancymaae	Primates	Haplorrhini	Aotidae	Anan_2.0	2861.68	41.1	Yes
Alouatta palliata	Primates	Haplorrhini	Atelidae	AloPal_v1_BIUU	3033.62	40.8	No
Ateles geoffroyi	Primates	Haplorrhini	Atelidae	AteGeo_v1_BIUU	2897.03	40.7	No
Callithrix jacchus	Primates	Haplorrhini	Cebidae	Callithrix_jacchus_cj1700_1.1	2897.82	40.97	No
Cebus albifrons	Primates	Haplorrhini	Cebidae	CebAlb_v1_BIUU	3058.67	41.1	No
Cebus capucinus	Primates	Haplorrhini	Cebidae	Cebus_imitator-1.0	2717.7	41	No
Saguinus imperator	Primates	Haplorrhini	Cebidae	SagImp_v1_BIUU	3493.72	40.8	No
Saimiri boliviensis	Primates	Haplorrhini	Cebidae	SaiBol1.0	2608.59	41.1	Yes
Sapajus apella	Primates	Haplorrhini	Cebidae	GSC_monkey_1.0	2729.2	40.9	Yes
Cercocebus atys	Primates	Haplorrhini	Cercopithecidae	Caty_1.0	2848.25	41.1	Yes
Cercopithecus neglectus	Primates	Haplorrhini	Cercopithecidae	CertNeg_v1_BIUU	3278.86	41.2	No
Chlorocebus sabaeus	Primates	Haplorrhini	Cercopithecidae	Chlorocebus_sabeus1.1	2789.66	40.93	Yes
Colobus angolensis	Primates	Haplorrhini	Cercopithecidae	Cang.pa_1.0	2970.12	41.6	Yes
Erythrocebus patas	Primates	Haplorrhini	Cercopithecidae	EryPat_v1_BIUU	3490.49	41.2	No
Macaca fascicularis	Primates	Haplorrhini	Cercopithecidae	Macaca_fascicularis_5.0	2946.84	41.34	No
Macaca fuscata	Primates	Haplorrhini	Cercopithecidae	macFus_1.0	2930.71	40.9	No
Macaca mulatta	Primates	Haplorrhini	Cercopithecidae	Mmul_10	2971.33	41.1	Yes
Macaca nemestrina	Primates	Haplorrhini	Cercopithecidae	Mnem_1.0	2948.7	41.3	Yes
Mandrillus leucophaeus	Primates	Haplorrhini	Cercopithecidae	Mleu.le_1.0	3061.99	41.6	Yes
Mandrillus sphinx	Primates	Haplorrhini	Cercopithecidae	BGI_mandrill_1.0	2860.58	39.6	No
Nasalis larvatus	Primates	Haplorrhini	Cercopithecidae	Charlie1.0	3011.97	42.25	No
Papio anubis	Primates	Haplorrhini	Cercopithecidae	Panubis1.0	2869.82	40.92	Yes
Piliocolobus tephrosceles	Primates	Haplorrhini	Cercopithecidae	ASM277652v3	3038	40.87	Yes
Pygathrix nemaeus	Primates	Haplorrhini	Cercopithecidae	PygNem_v1_BIUU	3217.15	41	No
Rhinopithecus bieti	Primates	Haplorrhini	Cercopithecidae	ASM169854v1	2977.07	41.5	Yes
Rhinopithecus roxellana	Primates	Haplorrhini	Cercopithecidae	ASM756505v1	3038.48	40.91	Yes
Semnopithecus entellus	Primates	Haplorrhini	Cercopithecidae	SemEnt_v1_BIUU	3033.04	41.3	No
Theropithecus gelada	Primates	Haplorrhini	Cercopithecidae	Tgel_1.0	2889.63	41.11	Yes
Trachypithecus francoisi	Primates	Haplorrhini	Cercopithecidae	Tfra_2.0	2875.57	41.1	Yes
Gorilla gorilla	Primates	Haplorrhini	Hominidae	Kamilah_GGO_v0	3044.87	40.78	Yes
Homo sapiens	Primates	Haplorrhini	Hominidae	GRCh38.p13	3272.09	41.48	Yes
Pan paniscus	Primates	Haplorrhini	Hominidae	Mhudiblu_PPA_v0	3051.9	40.7	Yes
Pan troglodytes	Primates	Haplorrhini	Hominidae	Clint_PTRv2	3050.4	40.81	Yes
Pongo abelii	Primates	Haplorrhini	Hominidae	Susie_PABv2	3065.05	40.86	Yes
Nomascus leucogenys	Primates	Haplorrhini	Hylobatidae	Asia_NLE_v1	2843.98	41.07	Yes
Hylobates moloch	Primates	Haplorrhini	Hylobatidae	HMol_V2	2848.33	41.2	Yes
Pithecia pithecia	Primates	Haplorrhini	Pitheciidae	PitPit_v1_BIUU	2933.56	40.6	No
Plecturocebus donacophilus	Primates	Haplorrhini	Pitheciidae	CalDon_v1_BIUU	2959.76	41	No
Carlito syrichta	Primates	Haplorrhini	Tarsiidae	Tarsius_syrichta-2.0.1	3453.86	41	Yes
Cheirogaleus medius	Primates	Strepsirrhini	Cheirogaleidae	ASM808673v1	2121.89	39.9	No
Microcebus griseorufus	Primates	Strepsirrhini	Cheirogaleidae	Mgri_1.0	2838.33	41.3	No
Microcebus mittermeieri	Primates	Strepsirrhini	Cheirogaleidae	Mmit_1.0	3012.91	41.4	No
Microcebus murinus	Primates	Strepsirrhini	Cheirogaleidae	Mmur_3.0	2487.41	41.34	Yes
Microcebus ravelobensis	Primates	Strepsirrhini	Cheirogaleidae	Mrav_1.0	2416.21	41	No
Microcebus tavaratra	Primates	Strepsirrhini	Cheirogaleidae	Mtav_1.0	2583.97	41.2	No
Mirza coquereli	Primates	Strepsirrhini	Cheirogaleidae	MizCoq_v1_BIUU	2501.91	41.97	No
Mirza zaza	Primates	Strepsirrhini	Cheirogaleidae	Mzaz_1.0	2359.34	40.9	No
Daubentonia madagascariensis	Primates	Strepsirrhini	Daubentoniidae	DauMad_v1_BIUU	2498.42	40	No
Otolemur garnettii	Primates	Strepsirrhini	Galagidae	OtoGar3	2519.72	41.5	Yes
Indri indri	Primates	Strepsirrhini	Indriidae	IndInd_v1_BIUU	2701.85	41.3	No
Propithecus coquereli	Primates	Strepsirrhini	Indriidae	Pcoq_1.0	2798.15	43.2	Yes
Eulemur flavifrons	Primates	Strepsirrhini	Lemuridae	Eflavifronsk33QCA	2115.57	40.5	No
Eulemur fulvus	Primates	Strepsirrhini	Lemuridae	EulFul_v1_BIUU	2748.89	41.4	No
Eulemur macaco	Primates	Strepsirrhini	Lemuridae	Emacaco_refEf_BWA_oneround	2119.88	38.3	No
Lemur catta	Primates	Strepsirrhini	Lemuridae	LemCat_v1_BIUU	2298.45	41.1	No
Prolemur simus	Primates	Strepsirrhini	Lemuridae	Prosim_1.0	2411.59	37.8	No
Nycticebus coucang	Primates	Strepsirrhini	Lorisidae	NycCou_v1_BIUU	3294.56	40.7	No
Pedetes capensis	Rodentia	Anomaluromorpha	Pedetidae	PedCap_v1_BIUU	2850.08	41.2	No
Castor canadensis	Rodentia	Castorimorpha	Castoridae	CasCan_v1_BIUU	2518.31	39.7	Yes
Dipodomys stephensi	Rodentia	Castorimorpha	Heteromyidae	DipSte_v1_BIUU	2346.42	41.9	No
Dipodomys ordii	Rodentia	Castorimorpha	Heteromyidae	Dord_2.0	2236.37	42.6	Yes
Perognathus longimembris	Rodentia	Castorimorpha	Heteromyidae	PerLonPac_v1_BIUU	2601.7	41.8	No
Fukomys damarensis	Rodentia	Hystricomorpha	Bathyergidae	DMR_v1.0	2334.38	40.5	Yes
Heterocephalus glaber	Rodentia	Hystricomorpha	Bathyergidae	HetGla_female_1.0	2618.2	41.2	Yes
Capromys pilorides	Rodentia	Hystricomorpha	Capromydae	CapPil_v1_BIUU	3023.85	42	No
Cavia aperea	Rodentia	Hystricomorpha	Caviidae	CavAp1.0	2716.4	42.2	No
Cavia porcellus	Rodentia	Hystricomorpha	Caviidae	Cavpor3.0	2723.22	40.1	Yes
Cavia tschudii	Rodentia	Hystricomorpha	Caviidae	CavTsc_v1_BIUU	3077.35	40.1	No
Dolichotis patagonum	Rodentia	Hystricomorpha	Caviidae	DolPat_v1_BIUU	3289.61	39.8	No
Chinchilla lanigera	Rodentia	Hystricomorpha	Chinchillidae	ChiLan1.0	2390.87	41.4	Yes
Ctenodactylus gundi	Rodentia	Hystricomorpha	Ctenodactylidae	CteGun_v1_BIUU	2322.47	42.7	No
Ctenomys sociabilis	Rodentia	Hystricomorpha	Ctenomyidae	CteSoc_v1_BIUU	2834.81	40.7	No
Cuniculus paca	Rodentia	Hystricomorpha	Cuniculidae	CunPac_v1_BIUU	3399.58	40.8	No
Dasyprocta punctata	Rodentia	Hystricomorpha	Dasyproctidae	DasPun_v1_BIUU	3012.1	40.8	No
Dinomys branickii	Rodentia	Hystricomorpha	Dinomyidae	DinBra_v1_BIUU	2688.56	41.8	No
Erethizon dorsatum	Rodentia	Hystricomorpha	Erethizontidae	GSC_porc_1.0	2436.55	41.1	No
Hydrochoerus hydrochaeris	Rodentia	Hystricomorpha	Hydrochaeridae	HydHyd_v1_BIUU	2734.59	39.8	No
Hystrix cristata	Rodentia	Hystricomorpha	Hystricidae	HysCri_v1_BIUU	2470.92	41.5	No
Myocastor coypus	Rodentia	Hystricomorpha	Myocastoridae	MyoCoy_v1_BIUU	2903.18	41.7	No
Octomys mimax	Rodentia	Hystricomorpha	Octodontidae	Oct_mimax_AO248_v1	2591.29	41.2	No
Tympanoctomys barrerae	Rodentia	Hystricomorpha	Octodontidae	Tym_barrerae_AO245_v1	2651.63	41.2	No
Octodon degus	Rodentia	Hystricomorpha	Octodontidae	OctDeg1.0	2995.89	42.5	Yes
Petromus typicus	Rodentia	Hystricomorpha	Petromuridae	PetTyp_v1_BIUU	2389.37	41.8	No
Thryonomys swinderianus	Rodentia	Hystricomorpha	Thryonomyidae	ThrSwi_v1_BIUU	2662.15	42.8	No
Cricetulus griseus	Rodentia	Myomorpha	Cricetidae	CriGri_1.0	2399.79	41.6	Yes
Ellobius lutescens	Rodentia	Myomorpha	Cricetidae	ASM168506v1	2353.19	39.9	No
Ellobius talpinus	Rodentia	Myomorpha	Cricetidae	ETalpinus_0.1	2265.97	41.3	No
Mesocricetus auratus	Rodentia	Myomorpha	Cricetidae	MesAur1.0	2504.93	43.2	Yes
Microtus agrestis	Rodentia	Myomorpha	Cricetidae	ASM130599v1	2029.32	42.5	No
Microtus arvalis	Rodentia	Myomorpha	Cricetidae	ASM745561v1	2620.58	41.7	No
Microtus ochrogaster	Rodentia	Myomorpha	Cricetidae	MicOch1.0	2287.34	42.83	Yes
Microtus oeconomus	Rodentia	Myomorpha	Cricetidae	ASM745559v1	2306.55	42.1	No
Myodes glareolus	Rodentia	Myomorpha	Cricetidae	ASM436859v1	2323.04	42	No
Neotoma lepida	Rodentia	Myomorpha	Cricetidae	ASM167557v1	2353.86	36.2	Yes
Ondatra zibethicus	Rodentia	Myomorpha	Cricetidae	OndZib_v1_BIUU	2562.75	41.6	No
Onychomys torridus	Rodentia	Myomorpha	Cricetidae	OnyTor_v1_BIUU	3202.22	41.86	No
Peromyscus attwateri	Rodentia	Myomorpha	Cricetidae	Patt_10x_v1	2494.79	41.9	No
Peromyscus aztecus	Rodentia	Myomorpha	Cricetidae	Pazt_10x_v1	2488.4	41.9	No
Peromyscus californicus	Rodentia	Myomorpha	Cricetidae	PCal_1.0	2561.16	41.4	No
Peromyscus eremicus	Rodentia	Myomorpha	Cricetidae	Peer1.7.4	2713.54	40.4	No
Peromyscus leucopus	Rodentia	Myomorpha	Cricetidae	Pero_0.1	2474.07	42.2	Yes
Peromyscus maniculatus	Rodentia	Myomorpha	Cricetidae	Pman_1.0	2630.54	42.7	Yes
Peromyscus melanophrys	Rodentia	Myomorpha	Cricetidae	\	2403.71	41.8	No
Peromyscus nudipes	Rodentia	Myomorpha	Cricetidae	Pnud_10x_v1	2440.38	41.8	No
Peromyscus polionotus	Rodentia	Myomorpha	Cricetidae	Ppol_1.3.3	2645.11	42.93	No
Phodopus sungorus	Rodentia	Myomorpha	Cricetidae	Psun0.5	2003.23	41.3	No
Sigmodon hispidus	Rodentia	Myomorpha	Cricetidae	SigHis_v1_BIUU	2730.6	39.8	No
Allactaga bullata	Rodentia	Myomorpha	Dipodidae	AllBul_v1_BIUU	3093.58	41.9	No
Jaculus jaculus	Rodentia	Myomorpha	Dipodidae	JacJac1.0	2835.25	42.7	Yes
Zapus hudsonius	Rodentia	Myomorpha	Dipodidae	ZapHud_v1_BIUU	2611.19	42.3	No
Acomys cahirinus	Rodentia	Myomorpha	Muridae	AcoCah_v1_BIUU	2306.07	42.7	No
Apodemus speciosus	Rodentia	Myomorpha	Muridae	Aspe_assembly01	3494.29	24.2	No
Apodemus sylvaticus	Rodentia	Myomorpha	Muridae	ASM130590v1	3758.14	22.6	No
Arvicanthis niloticus	Rodentia	Myomorpha	Muridae	mArvNil1.pat.X	2496.76	41.46	Yes
Grammomys surdaster	Rodentia	Myomorpha	Muridae	NIH_TR_1.0	2412.66	41.3	Yes
Mastomys coucha	Rodentia	Myomorpha	Muridae	UCSF_Mcou_1	2507.18	42.07	Yes
Meriones unguiculatus	Rodentia	Myomorpha	Muridae	ASM813125v1	2523.12	42.5	Yes
Mus caroli	Rodentia	Myomorpha	Muridae	CAROLI_EIJ_v1.1	2553.13	42.62	Yes
Mus musculus	Rodentia	Myomorpha	Muridae	GRCm.38.p6	2818.97	41.95	Yes
Mus pahari	Rodentia	Myomorpha	Muridae	PAHARI_EIJ_v1.1	2475.01	42.67	Yes
Mus spicilegus	Rodentia	Myomorpha	Muridae	MUSP714	2496.08	0	No
Mus spretus	Rodentia	Myomorpha	Muridae	SPRET_Eij_v1	2625.59	42.33	No
Psammomys obesus	Rodentia	Myomorpha	Muridae	ASM221593v1	2365.77	41	No
Rattus norvegicus	Rodentia	Myomorpha	Muridae	Rnor_6.0	2870.18	42.33	Yes
Rattus rattus	Rodentia	Myomorpha	Muridae	Rrattus_CSIRO_v1	2382.79	42.13	Yes
Rhombomys opimus	Rodentia	Myomorpha	Muridae	ASM1012001v1	2376.01	39.3	No
Cricetomys gambianus	Rodentia	Myomorpha	Nesomyidae	CriGam_v1_BIUU	2397.72	42.1	No
Nannospalax galili	Rodentia	Myomorpha	Spalacidae	S.galili_v1.0	3061.42	41.6	Yes
Rhizomys pruinosus	Rodentia	Myomorpha	Spalacidae	\	3711.97	40.1	No
Aplodontia rufa	Rodentia	Sciuromorpha	Aplodontiidae	AplRuf_v1_BIUU	3005.54	40.6	No
Glis glis	Rodentia	Sciuromorpha	Gliridae	GliGli_v1_BIUU	2462.09	42.3	No
Graphiurus murinus	Rodentia	Sciuromorpha	Gliridae	GraMur_v1_BIUU	2815.01	41.5	No
Muscardinus avellanarius	Rodentia	Sciuromorpha	Gliridae	MusAve_v1_BIUU	2527.15	41.6	No
Cynomys gunnisoni	Rodentia	Sciuromorpha	Sciuridae	ASM1131664v1	2674.37	40	No
Ictidomys tridecemlineatus	Rodentia	Sciuromorpha	Sciuridae	ASM400668v1	2478.39	40.5	Yes
Marmota flaviventris	Rodentia	Sciuromorpha	Sciuridae	ASM367607v1	2581.36	40.1	Yes
Marmota himalayana	Rodentia	Sciuromorpha	Sciuridae	ASM528016v1	2471.7	38	No
Marmota marmota	Rodentia	Sciuromorpha	Sciuridae	marMar2.1	2510.59	40.2	No
Marmota monax	Rodentia	Sciuromorpha	Sciuridae	MONAX5	2626.06	38.9	Yes
Marmota vancouverensis	Rodentia	Sciuromorpha	Sciuridae	GSC_VIM_1.0	2504.04	40.3	No
Sciurus carolinensis	Rodentia	Sciuromorpha	Sciuridae	mSciCar1.1	2815.4	40.06	No
Sciurus vulgaris	Rodentia	Sciuromorpha	Sciuridae	mSciVul1.1	2878.59	38.44	No
Spermophilus dauricus	Rodentia	Sciuromorpha	Sciuridae	ASM240643v1	3106.27	40.2	No
Urocitellus parryii	Rodentia	Sciuromorpha	Sciuridae	ASM342692v1	2520.51	41	Yes
Xerus inauris	Rodentia	Sciuromorpha	Sciuridae	XerIna_v1_BIUU	2601.42	40	No
Lepus americanus	Lagomorpha	—	Leporidae	LepAme_v1_BIUU	3123.27	44.1	No
Lepus timidus	Lagomorpha	—	Leporidae	CIBIO-ISEM_LeTim_1.1	2703.26	42.89	No
Oryctolagus cuniculus	Lagomorpha	—	Leporidae	OryCun2.0	2737.46	44.05	Yes
Ochotona princeps	Lagomorpha	—	Ochotonidae	OchPri3.0	2229.84	44	Yes
Tupaia belangeri	scandentia	—	Tupaiidae	ASM18137v1	2137.23	41.4	No
Tupaia chinensis	scandentia	—	Tupaiidae	TupChi_1.0	2846.58	42	Yes
Tupaia tana	Scandentia	—	Tupaiidae	TupTan_v1_BIUU	3648.91	42	No
Galeopterus variegatus	Dermoptera	—	Cynocephalidae	G_variegatus-3.0.2	3187.66	41.2	Yes
