# Supplementary material for: Comparison of the Microsatellite Distribution Patterns in the Genomes of Euarchontoglires at the Taxonomic Level
Source: Front Genet. 2021 Feb 26;12:622724. doi: 10.3389/fgene.2021.622724 (PMC7953163; doi:10.3389/fgene.2021.622724)
Supplement: Supplementary file 2 [file Table_2.XLSX]

## Sheet: Sheet1
Table S2. The basic attributes of SSR (P-SSR, C-SSR, and I-SSR) in genomes of Euarchontoglires.
Order	Suborder	Family	Species	Total repeat length (Mb) (% of sequence)	No. of SSRs				Frequency (loci/Mb)				Density (bp/Mb)				Length (bp)
					P-SSRs	C-SSRs	I-SSRs		P-SSRs	C-SSRs	I-SSRs		P-SSRs	C-SSRs	I-SSRs		P-SSRs	C-SSRs	I-SSRs
Primates	Haplorrhini	Aotidae	Aotus nancymaae	120.44 (4.44%)	1024285	50020	3204628		377.35	18.43	1180.59		6835.85	783.64	36751.9		18555502	2127143	99760933
	Haplorrhini	Atelidae	Alouatta palliata	150.03 (4.95%)	1320621	71405	3686799		435.56	23.55	1215.96		9045.13	1188.2	39173		27424890	3602628	118772703
	Haplorrhini	Atelidae	Ateles geoffroyi	126.39 (4.36%)	1091739	56866	3275752		376.97	19.64	1131.09		7211.82	864.15	35617		20886095	2502658	103150152
	Haplorrhini	Cebidae	Callithrix jacchus	129.73 (4.54%)	1066978	62024	3265670		373.1	21.69	1141.92		7147.37	1149.51	37051.2		20440065	3287369	105959040
	Haplorrhini	Cebidae	Cebus albifrons	153.42 (5.02%)	1368655	80276	3622306		447.67	26.26	1184.81		9923.96	1335.28	39003		30340484	4082345	119243803
	Haplorrhini	Cebidae	Cebus capucinus	124.35 (4.76%)	1076165	73187	3063388		412.24	28.04	1173.49		8344.76	1424.31	37864.8		21784005	3718161	98846099
	Haplorrhini	Cebidae	Saguinus imperator	156.93 (4.49%)	1255902	73126	3907861		359.57	20.94	1118.82		7439.98	1129.27	36419.5		25986589	3944348	127207221
	Haplorrhini	Cebidae	Saimiri boliviensis	121.92 (4.92%)	1137502	67204	2987008		459.2	27.13	1205.83		9201.48	1255.36	38761.3		22793413	3109712	96017577
	Haplorrhini	Cebidae	Sapajus apella	129.42 (4.80%)	1176838	72380	3196874		436.94	26.87	1186.94		8517.36	1290.12	38092.7		22940459	3474778	102597936
	Haplorrhini	Cercopithecidae	Cercocebus atys	149.99 (5.38%)	1429392	74190	3572283		512.83	26.62	1281.64		10110.1	1726.22	42105.5		28179615	4811446	117359418
	Haplorrhini	Cercopithecidae	Cercopithecus neglectus	138.01 (4.21%)	1260962	69361	3439901		384.66	21.16	1049.36		7780.14	1070.65	33379.1		25504143	3509705	109420250
	Haplorrhini	Cercopithecidae	Chlorocebus sabaeus	141.06 (5.13%)	1285707	79398	3367595		467.19	28.85	1223.69		9418.63	1503.68	40157.2		25920076	4138129	110512768
	Haplorrhini	Cercopithecidae	Colobus angolensis	123.73 (4.62%)	1145416	55331	3194743		427.4	20.65	1192.08		7918.38	935.76	37397.3		21221051	2507812	100223704
	Haplorrhini	Cercopithecidae	Erythrocebus patas	162.96 (4.67%)	1470793	89226	3690723		421.53	25.57	1057.76		9671.63	1494.38	35513.8		33746047	5214157	123913919
	Haplorrhini	Cercopithecidae	Macaca fascicularis	143.3 (5.11%)	1318169	80688	3387922		470.13	28.78	1208.3		9533.74	1628.18	40042.6		26731345	4565199	112274154
	Haplorrhini	Cercopithecidae	Macaca fuscata	147.53 (5.03%)	1382014	82261	3566002		471.56	28.07	1216.77		9392.9	1367.01	39480.3		27527832	4006305	115705060
	Haplorrhini	Cercopithecidae	Macaca mulatta	150.56 (5.13%)	1388823	86744	3535053		472.89	29.54	1203.67		9500.47	1586.19	40139.1		27901868	4658470	117884359
	Haplorrhini	Cercopithecidae	Macaca nemestrina	141.33 (4.98%)	1298229	70595	3497390		457.37	24.87	1232.13		8839.39	1142.5	39779.9		25090500	3242971	112914765
	Haplorrhini	Cercopithecidae	Mandrillus leucophaeus	128.49 (4.72%)	1177173	63029	3229935		432.56	23.16	1186.86		8293.93	1071.67	37864.8		22571156	2916451	103045651
	Haplorrhini	Cercopithecidae	Mandrillus sphinx	145.25 (5.23%)	1354314	81442	3474576		487.71	29.33	1251.24		9810.42	1443.6	40910.6		27242588	4008738	113604771
	Haplorrhini	Cercopithecidae	Nasalis larvatus	104.59 (4.36%)	886104	48219	2683370		369.61	20.11	1119.28		7361.4	932.6	35334.3		17648240	2235819	84710707
	Haplorrhini	Cercopithecidae	Papio anubis	143.3 (5.00%)	1362370	79979	3506602		475.11	27.89	1222.87		9208.64	1358.74	39522.6		26405878	3896201	113331404
	Haplorrhini	Cercopithecidae	Piliocolobus tephrosceles	161.44 (5.47%)	1510007	87750	3780815		511.92	29.75	1281.76		10237.1	1439.65	43112.5		30196421	4246532	127168953
	Haplorrhini	Cercopithecidae	Pygathrix nemaeus	182.78 (5.68%)	1638645	102381	3944776		509.58	31.84	1226.73		11946.8	1978.71	43013.4		38417263	6362911	138317635
	Haplorrhini	Cercopithecidae	Rhinopithecus bieti	147.42 (5.26%)	1368909	81397	3504449		488.57	29.05	1250.75		10071.1	1498.37	41101.4		28218065	4198253	115161132
	Haplorrhini	Cercopithecidae	Rhinopithecus roxellana	162.22 (5.34%)	1484347	97241	3645616		488.56	32.01	1199.93		10442.4	1809.79	40986.4		31726133	5498493	124524740
	Haplorrhini	Cercopithecidae	Semnopithecus entellus	161.09 (5.31%)	1544770	86214	3803416		509.54	28.44	1254.56		10759.4	1475.34	40887.1		32618994	4472738	123956103
	Haplorrhini	Cercopithecidae	Theropithecus gelada	145.84 (5.13%)	1383885	84022	3486055		486.87	29.56	1226.44		9674.99	1526.11	40272.3		27500459	4337857	114471010
	Haplorrhini	Cercopithecidae	Trachypithecus francoisi	148.07 (5.15%)	1437835	86257	3570044		500.03	30	1241.54		9407.99	1395.84	40691.9		27052622	4013730	117009416
	Haplorrhini	Hominidae	Gorilla gorilla	135.4 (4.51%)	1179284	64189	3414140		393.22	21.4	1138.42		7491.79	978.62	36786.1		22468079	2934909	110322516
	Haplorrhini	Hominidae	Homo sapiens	131.39 (4.69%)	1035022	55529	3306945		369.28	19.81	1179.86		7319.43	1026.36	38649.8		20515169	2876720	108329225
	Haplorrhini	Hominidae	Pan paniscus	176.73 (5.86%)	1482499	106426	3825392		491.65	35.29	1268.64		10055.8	1793.86	46809.3		30321797	5409116	141146588
	Haplorrhini	Hominidae	Pan troglodytes	157.09 (5.20%)	1337609	81604	3641048		443.12	27.03	1206.21		8706	1263.71	42043.2		26279871	3814626	126911233
	Haplorrhini	Hominidae	Pongo abelii	238.41 (7.83%)	1696193	97905	4474331		557.33	32.17	1470.15		10834.2	1458.91	66153.6		32973421	4440112	201334731
	Haplorrhini	Hylobatidae	Nomascus leucogenys	146.68 (5.19%)	1273715	71871	3443867		450.25	25.41	1217.39		8884.73	1255.03	41802.4		25133939	3550343	118254467
	Haplorrhini	Hylobatidae	Hylobates moloch	137.6 (4.94%)	1250576	68747	3386218		448.88	24.68	1215.45		8704.99	1202.15	39323.3		24251852	3349155	109553645
	Haplorrhini	Pitheciidae	Pithecia pithecia	148.36 (5.06%)	1246805	78530	3459927		425.18	26.78	1179.88		9615.17	1420.86	39421.9		28195811	4166574	115601989
	Haplorrhini	Pitheciidae	Plecturocebus donacophilus	130.66 (4.42%)	1048378	57348	3314238		354.3	19.38	1120.04		7015.4	982.16	36274.8		20758744	2906237	107338073
	Haplorrhini	Tarsiidae	Carlito syrichta	169.85 (4.99%)	1357790	70426	4193277		398.68	20.68	1231.23		7952.08	1105.12	40757.8		27082837	3763769	138811153
	Strepsirrhini	Cheirogaleidae	Cheirogaleus medius	72.87 (3.46%)	486516	21433	2137049		230.69	10.16	1013.33		4170.02	455.18	29928.9		8794280	959942	63117880
	Strepsirrhini	Cheirogaleidae	Microcebus griseorufus	128.51 (4.53%)	1006839	59773	3312451		354.76	21.06	1167.14		7120.25	1162.28	36916.1		20207902	3298652	104771187
	Strepsirrhini	Cheirogaleidae	Microcebus mittermeieri	138.49 (4.60%)	1051522	60113	3475034		349.01	19.95	1153.38		7029.96	1096.88	37807.3		21180615	3304797	113909729
	Strepsirrhini	Cheirogaleidae	Microcebus murinus	102.26 (4.29%)	777864	40740	2755256		325.97	17.07	1154.6		6212.35	837.06	35803.5		14824678	1997495	85438760
	Strepsirrhini	Cheirogaleidae	Microcebus ravelobensis	105.63 (4.37%)	819407	38988	2789120		339.14	16.14	1154.37		6581.52	776.7	36358.8		15901875	1876617	87848132
	Strepsirrhini	Cheirogaleidae	Microcebus tavaratra	124.76 (4.83%)	944958	54759	3027692		365.77	21.2	1171.94		7286.17	1136.97	39701		18823781	2937357	102567309
	Strepsirrhini	Cheirogaleidae	Mirza coquereli	100.3 (4.29%)	767634	38433	2637419		328.08	16.43	1127.2		6647.31	894.88	35325.6		15553371	2093840	82654766
	Strepsirrhini	Cheirogaleidae	Mirza zaza	106.99 (4.54%)	780396	41574	2654558		330.8	17.62	1125.22		6438.75	926.87	37985.6		15189963	2186624	89613647
	Strepsirrhini	Daubentoniidae	Daubentonia madagascariensis	79.81 (3.19%)	486377	19086	2395385		194.69	7.64	958.86		3462.56	335.97	28147.5		8650042	839309	70317046
	Strepsirrhini	Galagidae	Otolemur garnettii	98.39 (4.17%)	907960	36149	2800533		384.81	15.32	1186.9		6489.59	589.12	34619.1		15312389	1390047	81684862
	Strepsirrhini	Indriidae	Indri indri	104.52 (3.87%)	807175	37934	2780542		298.8	14.04	1029.31		6256.36	719.82	31717.2		16900685	1944494	85679552
	Strepsirrhini	Indriidae	Propithecus coquereli	70.37 (3.38%)	503323	18930	2049147		241.55	9.08	983.39		4397.36	408.43	28962.5		9163057	851072	60350957
	Strepsirrhini	Lemuridae	Eulemur flavifrons	81.75 (3.90%)	656105	27019	2267342		313.31	12.9	1082.73		5662.59	517.33	32859.8		11858052	1083343	68811818
	Strepsirrhini	Lemuridae	Eulemur fulvus	125.48 (4.57%)	925293	36362	3038442		336.65	13.23	1105.48		6543.97	545.28	38497.2		17986214	1498710	105810203
	Strepsirrhini	Lemuridae	Eulemur macaco	76.87 (3.66%)	596866	25717	2207078		284.08	12.24	1050.47		4916.36	461.17	31209.4		10329476	968936	65572175
	Strepsirrhini	Lemuridae	Lemur catta	98.94 (4.31%)	647681	34672	2433850		281.85	15.09	1059.12		5894.58	840.48	36322		13545680	1931415	83467639
	Strepsirrhini	Lemuridae	Prolemur simus	94.93 (4.25%)	575928	25148	2368612		257.88	11.26	1060.56		4794.79	512.14	37198		10708497	1143793	83076586
	Strepsirrhini	Lorisidae	Nycticebus coucang	154.7 (4.70%)	1486393	61378	4082158		451.3	18.64	1239.42		8173.1	845	38057.8		26918884	2783087	125346808
Rodentia	Anomaluromorpha	Pedetidae	Pedetes capensis	173.15 (6.08%)	1421337	115445	3750547		498.94	40.53	1316.59		11508.2	2235.27	47062		32783247	6367592	134064959
	Castorimorpha	Castoridae	Castor canadensis	104.18 (4.14%)	718685	41360	2627821		285.42	16.43	1043.62		5840.52	1167.38	34366.5		14706281	2939433	86533876
	Castorimorpha	Heteromyidae	Dipodomys stephensi	197.89 (8.44%)	1259792	115284	3273603		537.1	49.15	1395.68		13089.6	3063.5	68221.9		30702158	7185531	160016425
	Castorimorpha	Heteromyidae	Dipodomys ordii	177.14 (8.58%)	1112958	107878	3040638		538.88	52.23	1472.24		12498.3	3064.51	70090.2		25812921	6329176	144758304
	Castorimorpha	Heteromyidae	Perognathus longimembris	172.09 (6.62%)	1357114	103916	3739319		522	39.97	1438.3		13242.2	2562.7	50323.4		34427279	6662548	130831705
	Hystricomorpha	Bathyergidae	Fukomys damarensis	95.14 (4.16%)	761288	44328	2409149		333.02	19.39	1053.88		7167.16	1012.02	33438		16384014	2313462	76438847
	Hystricomorpha	Bathyergidae	Heterocephalus glaber	86.11 (3.72%)	657506	31601	2349601		284.05	13.65	1015.05		5560.15	644.59	30993.8		12870477	1492078	71743490
	Hystricomorpha	Capromydae	Capromys pilorides	181.3 (6.00%)	1563946	140517	3713435		517.26	46.47	1228.19		12673.4	2640.58	44646.1		38317888	7983797	134987603
	Hystricomorpha	Caviidae	Cavia aperea	60.42 (3.45%)	443209	23745	1590526		253.39	13.58	909.32		5350.06	704.21	28491.1		9358014	1231762	49834907
	Hystricomorpha	Caviidae	Cavia porcellus	108.12 (4.06%)	833057	58318	2610450		312.78	21.9	980.13		6933.31	1223.15	32439.1		18465976	3257701	86397305
	Hystricomorpha	Caviidae	Cavia tschudii	197.46 (6.42%)	1013041	65512	3333514		329.31	21.3	1083.64		8293.49	1282.3	54679.9		25512598	3944637	168207574
	Hystricomorpha	Caviidae	Dolichotis patagonum	125.27 (3.81%)	871081	63471	3069757		264.85	19.3	933.34		6193.25	1186.78	30591.8		20369537	3903310	100616072
	Hystricomorpha	Chinchillidae	Chinchilla lanigera	94.86 (4.15%)	743105	42684	2339424		325.31	18.69	1024.13		6782.63	967.39	33775.5		15493524	2209802	77153079
	Hystricomorpha	Ctenodactylidae	Ctenodactylus gundi	107.12 (4.61%)	925327	75075	2416652		398.51	32.33	1040.78		10039.7	1933.03	34160.8		23311766	4488434	79320268
	Hystricomorpha	Ctenomyidae	Ctenomys sociabilis	178.62 (6.30%)	1456062	111230	3405785		513.93	39.26	1202.1		15155.1	2712.6	45189.1		42937473	7685326	128029557
	Hystricomorpha	Cuniculidae	Cuniculus paca	135.3 (3.98%)	953498	50939	3778757		280.5	14.99	1111.64		6012.65	841.98	33010		20438662	2862123	112210246
	Hystricomorpha	Dasyproctidae	Dasyprocta punctata	151.19 (5.02%)	1209390	75708	3344993		401.6	25.14	1110.76		9975.57	1377.89	38751		30040945	4149450	116696926
	Hystricomorpha	Dinomyidae	Dinomys branickii	101.16 (3.76%)	773786	52969	2407674		287.87	19.71	895.74		6545.88	1121.78	29966.1		17594836	3015260	80546682
	Hystricomorpha	Erethizontidae	Erethizon dorsatum	110.16 (4.60%)	1007822	48396	2729405		420.47	20.19	1138.74		8180.58	925.26	36856.2		19607771	2217726	88339501
	Hystricomorpha	Hydrochaeridae	Hydrochoerus hydrochaeris	114.58 (4.19%)	830107	57944	2773096		303.62	21.19	1014.29		7078.36	1377.91	33452		19352353	3767227	91458277
	Hystricomorpha	Hystricidae	Hystrix cristata	101.07 (4.09%)	793988	43755	2507636		321.39	17.71	1015.04		7086.94	986.68	32839.3		17508173	2437576	81129049
	Hystricomorpha	Myocastoridae	Myocastor coypus	286.41 (9.87%)	2596239	247600	4650521		894.75	85.33	1602.72		25899.9	5604.24	67151.4		75152539	16261548	194849963
	Hystricomorpha	Octodontidae	Octomys mimax	148.97 (5.76%)	1428186	122127	3336382		551.87	47.19	1289.22		11749.7	2148.01	43569.6		30407198	5558847	112753913
	Hystricomorpha	Octodontidae	Tympanoctomys barrerae	148.69 (5.62%)	1357353	102486	3301166		512.73	38.71	1246.99		11643.6	1839.44	42628.2		30824245	4869556	112849670
	Hystricomorpha	Octodontidae	Octodon degus	140.96 (5.58%)	1241817	95444	3053081		491.56	37.78	1208.54		11726.2	2113.43	42133		29623416	5339076	106438961
	Hystricomorpha	Petromuridae	Petromus typicus	103.89 (4.35%)	921774	53555	2459249		385.94	22.42	1029.66		8535.2	1102.32	33859.2		20385501	2632784	80869394
	Hystricomorpha	Thryonomyidae	Thryonomys swinderianus	169.61 (6.37%)	1564541	111197	3089374		587.89	41.78	1160.87		16702.3	3442.69	43676.6		44449356	9161914	116235036
	Myomorpha	Cricetidae	Cricetulus griseus	144.01 (6.21%)	1158554	130242	2845870		499.78	56.18	1227.66		13690.1	3567.79	45018.4		31735388	8270609	104358713
	Myomorpha	Cricetidae	Ellobius lutescens	106.29 (4.70%)	748663	66220	2590374		331.28	29.3	1146.22		7787.44	1511.55	37731.6		17598990	3415983	85270308
	Myomorpha	Cricetidae	Ellobius talpinus	103.24 (4.60%)	694571	60562	2512810		309.57	26.99	1119.95		7400.2	1235.18	37378.9		16603668	2771348	83866342
	Myomorpha	Cricetidae	Mesocricetus auratus	105.06 (5.06%)	768877	77216	2335983		370.33	37.19	1125.14		9215.81	2045.82	39342.7		19133652	4247483	81682358
	Myomorpha	Cricetidae	Microtus agrestis	79.53 (4.06%)	568335	17119	2287279		290.29	8.74	1168.27		5889.28	368.67	34361.8		11530206	721793	67274638
	Myomorpha	Cricetidae	Microtus arvalis	167.77 (6.41%)	1281296	128081	3294486		489.27	48.91	1258.03		14523.9	3337.01	46343.2		38034878	8738866	121362320
	Myomorpha	Cricetidae	Microtus ochrogaster	119.84 (5.69%)	900537	80243	2685852		427.95	38.13	1276.35		10758	2237.06	43953.2		22638306	4707494	92491590
	Myomorpha	Cricetidae	Microtus oeconomus	153.79 (6.68%)	1146295	112519	2997835		497.55	48.84	1301.2		13917.6	3351.65	49547.7		32064703	7721853	114152781
	Myomorpha	Cricetidae	Myodes glareolus	130.69 (5.62%)	960015	113304	2767742		413.04	48.75	1190.82		10618.3	3035.05	42577.3		24679437	7054180	98959918
	Myomorpha	Cricetidae	Neotoma lepida	96.31 (4.69%)	638774	62556	2282855		311.27	30.48	1112.43		7880.6	1697.48	37356.1		16171976	3483441	76659361
	Myomorpha	Cricetidae	Ondatra zibethicus	130.71 (5.10%)	898635	90653	2954276		350.74	35.38	1153.06		8971.64	2233.61	39818.8		22986493	5722796	102020912
	Myomorpha	Cricetidae	Onychomys torridus	200.75 (6.27%)	1643350	192394	3848830		513.36	60.1	1202.32		14385.7	3966.52	44370.6		46051110	12697482	142037582
	Myomorpha	Cricetidae	Peromyscus attwateri	167.77 (6.76%)	1414180	148865	3374999		569.9	59.99	1360.1		15064.4	3784.1	48942.6		37381157	9389983	121447769
	Myomorpha	Cricetidae	Peromyscus aztecus	159.98 (6.47%)	1309822	134414	3283551		529.85	54.37	1328.25		13992.8	3393.9	47237.8		34591267	8389999	116775826
	Myomorpha	Cricetidae	Peromyscus californicus	158.46 (6.71%)	1278461	133679	3153091		541.54	56.63	1335.62		15034.9	3796.92	48354		35493919	8963657	114152768
	Myomorpha	Cricetidae	Peromyscus eremicus	175.22 (6.73%)	1447893	162133	3577049		556.3	62.29	1374.35		14646.5	3880.69	48897.4		38120969	10100383	127266640
	Myomorpha	Cricetidae	Peromyscus leucopus	175.84 (7.11%)	1438921	163858	3413437		581.6	66.23	1379.69		15750	4395.49	51086.1		38966254	10874673	126389648
	Myomorpha	Cricetidae	Peromyscus maniculatus	170.07 (6.88%)	1360932	143594	3366591		550.2	58.05	1361.04		15356.8	3673.24	49561.8		37985572	9085892	122592832
	Myomorpha	Cricetidae	Peromyscus melanophrys	165.7 (6.93%)	1330159	141470	3211931		556.14	59.15	1342.91		15959.5	3985.25	49224.4		38171278	9531768	117733105
	Myomorpha	Cricetidae	Peromyscus nudipes	153.88 (6.34%)	1254550	137384	3184860		516.88	56.6	1312.16		13430.1	3412.55	46606.3		32597198	8282872	113121883
	Myomorpha	Cricetidae	Peromyscus polionotus	155.32 (6.67%)	1262713	129003	3160405		542.25	55.4	1357.19		14711	3461.36	48328.8		34256643	8060285	112540802
	Myomorpha	Cricetidae	Phodopus sungorus	92.43 (4.61%)	805410	33416	2470266		402.06	16.68	1233.14		8603.64	655.91	36882		17235027	1313936	73882964
	Myomorpha	Cricetidae	Sigmodon hispidus	160.1 (5.87%)	1136527	111283	3406618		416.43	40.77	1248.2		11109.9	2484.56	45174		30321480	6780925	123289919
	Myomorpha	Dipodidae	Allactaga bullata	282.12 (9.12%)	2634097	228475	6352263		851.78	73.88	2054.1		19134.1	3865.09	68163.8		59171658	11952702	210795073
	Myomorpha	Dipodidae	Jaculus jaculus	173.98 (7.04%)	1486767	103518	4424010		601.86	41.91	1790.9		12153.1	2008.56	56189.9		30021325	4961680	138804167
	Myomorpha	Dipodidae	Zapus hudsonius	215.14 (8.24%)	1658162	175354	3976832		635.21	67.17	1523.44		20279.1	4674.22	57332.5		52937069	12201719	149662364
	Myomorpha	Muridae	Acomys cahirinus	186.97 (8.11%)	1493996	169370	3461841		648.43	73.51	1502.52		18072.5	4916.11	58012.6		41639519	11326835	133662427
	Myomorpha	Muridae	Apodemus speciosus	125.4 (6.21%)	937337	87394	2501028		464.37	43.3	1239.04		12662.1	2623.74	46837.5		25558614	5296065	94542324
	Myomorpha	Muridae	Apodemus sylvaticus	105.13 (5.13%)	849528	29263	2654461		414.61	14.28	1295.49		8806.71	607.05	41894		18044946	1243845	85840807
	Myomorpha	Muridae	Arvicanthis niloticus	202.12 (8.16%)	1539299	171737	3489847		621.57	69.35	1409.2		17502.2	5562.26	58586		43343821	13774781	145086643
	Myomorpha	Muridae	Grammomys surdaster	167.3 (7.04%)	1303037	154808	3165742		547.95	65.1	1331.26		14163.4	4043.78	52169.5		33680631	9616117	124059164
	Myomorpha	Muridae	Mastomys coucha	172.23 (7.48%)	1351638	147273	3269172		586.75	63.93	1419.15		14529.1	3804.84	56343		33469491	8764903	129792840
	Myomorpha	Muridae	Meriones unguiculatus	148.93 (6.20%)	1165272	92400	3380172		485.01	38.46	1406.91		11101.1	2189.22	48673.4		26670907	5259715	116940287
	Myomorpha	Muridae	Mus caroli	175.43 (7.72%)	1435905	155510	3251645		631.75	68.42	1430.61		16441.1	4426.27	56166.5		37369152	10060493	127661140
	Myomorpha	Muridae	Mus musculus	221.19 (8.07%)	1748270	223482	3769177		638.16	81.58	1375.84		17506.5	5924.66	57417.9		47959746	16230836	157298676
	Myomorpha	Muridae	Mus pahari	188.01 (8.39%)	1571250	171294	3320327		701.46	76.47	1482.31		19484.2	5073.92	59252.9		43643773	11365383	132724179
	Myomorpha	Muridae	Mus spicilegus	177.8 (7.44%)	1467706	166458	3347929		614.02	69.64	1400.61		15626.3	4372.47	54566		37352196	10451668	130431115
	Myomorpha	Muridae	Mus spretus	181.16 (7.75%)	1469615	161977	3351763		628.53	69.28	1433.5		16658.5	4367.53	56539.5		38950265	10212007	132198701
	Myomorpha	Muridae	Psammomys obesus	150.12 (6.49%)	1181605	98515	3295166		511.19	42.62	1425.57		12291.7	2470.64	50327.8		28411910	5710815	116331229
	Myomorpha	Muridae	Rattus norvegicus	198.91 (7.29%)	1511646	194769	3481111		553.74	71.35	1275.2		14951	4431.1	53350.6		40814103	12096292	145639669
	Myomorpha	Muridae	Rhombomys opimus	189.19 (7.94%)	1096627	90991	3137305		494.76	41.05	1415.44		11915.2	2381.09	51902.4		26409886	5277659	115041008
	Myomorpha	Muridae	Rattus rattus	146.69 (6.62%)	1453852	197951	3098438		610.29	83.09	1300.64		17188.4	5557.34	56654.8		40946890	13238883	134965047
	Myomorpha	Nesomyidae	Cricetomys gambianus	144.42 (6.03%)	1103946	113524	2888379		460.56	47.36	1205.01		11189.6	2752.68	46250.2		26821105	6598103	110860460
	Myomorpha	Spalacidae	Nannospalax galili	151.41 (5.20%)	1147850	100627	3215568		393.98	34.54	1103.7		9562.2	1906.9	40667.7		27858969	5555655	118483150
	Myomorpha	Spalacidae	Rhizomys pruinosus	261.78 (7.34%)	2160571	175736	5199260		605.84	49.28	1457.91		14030.8	2730.96	56542.8		50037231	9739235	201644863
	Sciuromorpha	Aplodontiidae	Aplodontia rufa	148.91 (4.96%)	1189506	70635	4069993		395.87	23.51	1354.49		7555.19	1066.39	40872		22701917	3204300	122812539
	Sciuromorpha	Gliridae	Glis glis	203.26 (8.26%)	2107429	240067	4061395		856.32	97.55	1650.29		19731.9	5159.09	57510.2		48560568	12696617	141533676
	Sciuromorpha	Gliridae	Graphiurus murinus	241.44 (8.58%)	2353761	175355	4731707		836.61	62.33	1681.82		22039.7	3707.33	60042.5		62007364	10430371	168926375
	Sciuromorpha	Gliridae	Muscardinus avellanarius	214.61 (8.50%)	1960852	190479	4126340		776.38	75.42	1633.78		20524.5	4661.76	59672.7		51837356	11773925	150711841
	Sciuromorpha	Sciuridae	Cynomys gunnisoni	145.06 (5.43%)	1227112	98210	3528039		459.65	36.79	1321.52		9413.8	1847.07	42928.8		25131942	4931105	114606461
	Sciuromorpha	Sciuridae	Ictidomys tridecemlineatus	114.16 (4.94%)	916729	63233	2954069		396.67	27.36	1278.23		8152.04	1328.49	39918		18839862	3070220	92253005
	Sciuromorpha	Sciuridae	Marmota flaviventris	135.26 (5.36%)	1074713	80866	3280628		425.48	32.02	1298.82		8460.62	1541.81	43612.4		21370355	3894398	110158951
	Sciuromorpha	Sciuridae	Marmota himalayana	117.55 (4.99%)	915144	66278	3004191		388.45	28.13	1275.19		7355.5	1281.4	41261.3		17328652	3018821	97206507
	Sciuromorpha	Sciuridae	Marmota marmota	130.16 (5.40%)	1029150	78236	3136318		426.73	32.44	1300.47		8755.36	1676.76	43516.9		21115213	4043823	104949131
	Sciuromorpha	Sciuridae	Marmota monax	137.51 (5.39%)	1052367	83283	3304561		412.37	32.63	1294.88		8342.12	1653.39	44042.7		21289216	4219476	112397688
	Sciuromorpha	Sciuridae	Marmota vancouverensis	122.97 (5.20%)	995031	91563	3040787		420.95	38.74	1286.4		8068.68	1760.85	42194.7		19072720	4162291	99739777
	Sciuromorpha	Sciuridae	Sciurus carolinensis	122.61 (4.36%)	990068	65694	3039621		351.74	23.34	1079.87		7254.2	1205.78	35097.6		20419071	3394021	98792575
	Sciuromorpha	Sciuridae	Sciurus vulgaris	124.51 (4.59%)	1049257	69328	3001485		386.43	25.53	1105.42		8188.86	1391.77	36275.6		22234649	3778978	98496679
	Sciuromorpha	Sciuridae	Spermophilus dauricus	153.18 (5.13%)	1216100	93654	3926059		407.14	31.35	1314.4		8532.14	1571.84	41297.3		25485087	4695008	123353151
	Sciuromorpha	Sciuridae	Urocitellus parryii	122.93 (5.45%)	996627	77768	2954285		441.78	34.47	1309.56		9448.75	1808.57	43236.4		21315765	4080015	97538466
	Sciuromorpha	Sciuridae	Xerus inauris	113.74 (4.37%)	891033	47420	2971111		342.65	18.24	1142.54		6649.3	887.82	36200.8		17291142	2308726	94138291
Lagomorpha		Leporidae	Lepus americanus	196.66 (6.30%)	1815505	118309	5167373		581.47	37.89	1655.01		11331.5	1692.39	49872.3		35379896	5284075	155714012
		Leporidae	Lepus timidus	129.8 (5.92%)	1214010	75538	3484130		553.34	34.43	1588.05		10322.2	1439.5	47505.4		22646581	3158219	104225478
		Leporidae	Oryctolagus cuniculus	163.66 (6.29%)	1537379	105891	4247025		590.39	40.66	1630.96		11165.9	1762.01	49747.1		29075857	4588266	129541325
		Ochotonidae	Ochotona princeps	78.15 (4.02%)	566246	30366	2227481		291.28	15.62	1145.83		5583.83	746.48	33868.9		10854920	1451152	65840872
Scandentia		Tupaiidae	Tupaia belangeri	166.98 (7.81%)	1328837	81954	4289866		621.76	38.35	2007.21		12115	1913.94	64069.7		25892546	4090521	136931283
		Tupaiidae	Tupaia chinensis	225.72 (8.34%)	1783434	105675	5753207		658.97	39.05	2125.79		12725.1	1950.72	68546.7		34439219	5279407	185514014
		Tupaiidae	Tupaia tana	324.61 (8.90%)	2418124	158890	7910997		662.82	43.55	2168.43		14497.6	2389.26	72168.4		52891209	8716647	263289422
Dermoptera		Cynocephalidae	Galeopterus variegatus	131.39 (4.69%)	1035022	55529	3306945		369.28	19.81	1179.86		7319.43	1026.36	38649.8		20515169	2876720	108329225
