# Supplementary material for: Comparison of the Microsatellite Distribution Patterns in the Genomes of Euarchontoglires at the Taxonomic Level
Source: Front Genet. 2021 Feb 26;12:622724. doi: 10.3389/fgene.2021.622724 (PMC7953163; doi:10.3389/fgene.2021.622724)
Supplement: Supplementary file 3 [file Table_3.XLSX]

## Sheet: Sheet1
Table S3. The relationship between SSR number, SSR length, SSR abundance, SSR density, and genome size. Note: * indicate significant correlation relationship was found.
Category	Pearson correlation between genome size and SSR number											Pearson correlation between genome size and SSR length											Pearson correlation between genome size and SSR abundance											Pearson correlation between genome size and SSR density
	Euarchontoglires		Primates		Rodentia		Lagomorpha		Scandentia			Euarchontoglires		Primates		Rodentia		Lagomorpha		Scandentia			Euarchontoglires		Primates		Rodentia		Lagomorpha		Scandentia			Euarchontoglires		Primates		Rodentia		Lagomorpha		Scandentia
	r	p	r	p	r	p	r	p	r	p		r	p	r	p	r	p	r	p	r	p		r	p	r	p	r	p	r	p	r	p		r	p	r	p	r	p	r	p	r	p
P-SSR	0.523	0*	0.819	0*	0.45	0*	0.936	0.064	0.999	0.029*		0.352	0*	0.829	0*	0.371	0*	0.952	0.048*	0.998	0.043*		0.135	0.097	0.593	0*	0.115	0.287	0.727	0.273	0.836	0.369		0.035	0.672	0.652	0*	0.097	0.37	0.775	0.225	0.991	0.085
C-SSR	0.165	0.041*	0.759	0*	0.259	0.015*	0.923	0.077	0.997	0.049*		0.104	0.202	0.752	0*	0.222	0.038*	0.948	0.052	0.991	0.084		-0.065	0.428	0.591	0*	0.04	0.711	0.741	0.259	0.967	0.164		-0.08	0.328	0.613	0*	0.038	0.726	0.799	0.201	0.952	0.199
I-SSR	0.655	0*	0.912	0*	0.643	0*	0.971	0.029*	1	0.02*		0.556	0*	0.802	0*	0.541	0*	0.969	0.031*	1	0.006*		0.072	0.375	0.439	0.001*	0.057	0.595	0.754	0.246	0.918	0.259		0.038	0.639	0.427	0.001*	0.055	0.611	0.758	0.242	0.98	0.129
All SSRs	0.619	0*	0.887	0*	0.575	0*	0.961	0.039*	0.999	0.021*		0.495	0*	0.83	0*	0.488	0*	0.965	0.035*	0.999	0.005*		0.092	0.256	0.534	0*	0.082	0.449	0.744	0.256	0.91	0.272		0.028	0.73	0.528	0*	0.068	0.53	0.765	0.235	0.995	0.066
