# Supplementary material for: Comparison of the Microsatellite Distribution Patterns in the Genomes of Euarchontoglires at the Taxonomic Level
Source: Front Genet. 2021 Feb 26;12:622724. doi: 10.3389/fgene.2021.622724 (PMC7953163; doi:10.3389/fgene.2021.622724)
Supplement: Supplementary file 4 [file Table_4.XLSX]

## Sheet: Sheet1
Table S4. The abundance of P-SSR, I-SSR, and C-SSR.
Order	Suborder	Family	Species	CDS (loci/Mb)				Exon (loci/Mb)				Intron (loci/Mb)
				P-SSR	C-SSR	I-SSR		P-SSR	C-SSR	I-SSR		P-SSR	C-SSR	I-SSR
Primates	Haplorrhini	Aotidae	Aotus nancymaae	53.29	1.55	690.87		154.84	4.61	714.76		414.93	18.77	1251.76
Primates	Haplorrhini	Cebidae	Saimiri boliviensis	42.49	1.51	643.26		125.5	4.01	524.12		476.01	25.36	1214.77
Primates	Haplorrhini	Cebidae	Sapajus apella	60.9	2.37	727.49		239.68	8.16	947.4		497.31	28.39	1299.43
Primates	Haplorrhini	Cercopithecidae	Cercocebus atys	87.6	2.79	749.52		229.58	7.91	899.42		559.38	26.62	1391.5
Primates	Haplorrhini	Cercopithecidae	Chlorocebus sabaeus	68.81	3.16	745.02		250.87	9.31	922.56		523.28	29.29	1345.26
Primates	Haplorrhini	Cercopithecidae	Colobus angolensis	44.03	1.8	632.09		131.3	3.85	555.62		434.52	18.67	1183.12
Primates	Haplorrhini	Cercopithecidae	Macaca mulatta	65.47	2.78	735.39		235.4	8.28	916		563.73	31.37	1402.1
Primates	Haplorrhini	Cercopithecidae	Macaca nemestrina	61.86	2.57	720.47		228.61	7.36	956.2		545.83	27.39	1445.03
Primates	Haplorrhini	Cercopithecidae	Mandrillus leucophaeus	44.74	1.95	626.53		132.99	4.09	550.82		429.26	20.21	1149.35
Primates	Haplorrhini	Cercopithecidae	Papio anubis	63.98	3.04	724.15		307.31	12.6	1147.65		556.01	29.34	1399.92
Primates	Haplorrhini	Cercopithecidae	Piliocolobus tephrosceles	93.54	4.66	868.75		238.61	9.51	810.3		536.92	27.42	1318.53
Primates	Haplorrhini	Cercopithecidae	Rhinopithecus bieti	52.21	2.23	681.25		139.54	4.72	637.94		520.43	26.4	1318.58
Primates	Haplorrhini	Cercopithecidae	Rhinopithecus roxellana	84.97	2.8	713.52		181.04	6.1	702.81		562.98	31.72	1344.29
Primates	Haplorrhini	Cercopithecidae	Theropithecus gelada	62.55	2.77	721.84		167.59	4.96	669.07		530.8	28.25	1307.31
Primates	Haplorrhini	Cercopithecidae	Trachypithecus francoisi	61.66	2.96	722.66		209.09	7.23	795.09		582.03	30.8	1406.47
Primates	Haplorrhini	Hominidae	Gorilla gorilla	60.75	2.76	712.01		181.66	6.03	738.03		486.38	23.83	1338.35
Primates	Haplorrhini	Hominidae	Homo sapiens	60.97	2.54	713.06		304.82	11.3	1203.41		550.88	29.59	1510.45
Primates	Haplorrhini	Hominidae	Pan paniscus	67.67	2.67	750.82		289.88	10.66	986.74		496.45	24.55	1380.33
Primates	Haplorrhini	Hominidae	Pan troglodytes	65.14	2.84	744.49		245.28	8.87	1003.73		502.77	25.03	1384.08
Primates	Haplorrhini	Hominidae	Pongo abelii	61.81	2.55	721.06		166.96	4.41	697.22		483.35	23.62	1331.32
Primates	Haplorrhini	Hylobatidae	Nomascus leucogenys	63.34	2.27	727.63		181.13	5.48	744.85		501.03	24.71	1325.53
Primates	Haplorrhini	Hylobatidae	Hylobates moloch	61.59	2.67	718.59		179.13	5.74	720.28		492.36	24.3	1284.62
Primates	Haplorrhini	Tarsiidae	Carlito syrichta	38.71	1.34	611.64		74.73	2.26	409.85		438.7	18.4	1287.95
Primates	Strepsirrhini	Cheirogaleidae	Microcebus murinus	64.47	2.51	762.74		178.9	5.92	867.33		361.34	17.57	1243.75
Primates	Strepsirrhini	Galagidae	Otolemur garnettii	44.39	1.25	647.84		86.22	1.8	455.97		401.42	13.95	1179.37
Primates	Strepsirrhini	Indriidae	Propithecus coquereli	59.57	2.54	726.57		69.52	1.45	376.58		213.24	7.26	829.89
Rodentia	Castorimorpha	Castoridae	Castor canadensis	53.21	2.13	667.58		102.38	3.06	491.15		348.55	17.21	1154.87
Rodentia	Castorimorpha	Heteromyidae	Dipodomys ordii	57.94	2.36	680.83		88.77	3.7	390.46		539.98	44.27	1437.84
Rodentia	Hystricomorpha	Bathyergidae	Fukomys damarensis	38.26	1.51	598.43		88.88	2.45	461.81		386.84	21.06	1176.89
Rodentia	Hystricomorpha	Bathyergidae	Heterocephalus glaber	54.53	2.07	705.58		196.71	6.29	920.61		319.67	13.66	1082.85
Rodentia	Hystricomorpha	Caviidae	Cavia porcellus	44.16	1.63	659.36		101.99	3.62	490.77		369.4	22.39	1106.76
Rodentia	Hystricomorpha	Chinchillidae	Chinchilla lanigera	46.93	1.2	678.49		122.05	3.56	560.15		358.92	18.86	1099.81
Rodentia	Hystricomorpha	Octodontidae	Octodon degus	49.33	2.09	667.75		107.06	3.07	541.3		521.96	37.84	1213.6
Rodentia	Myomorpha	Cricetidae	Cricetulus griseus	37.44	1.99	550.89		170.8	9.5	602.97		598.65	65.62	1409.77
Rodentia	Myomorpha	Cricetidae	Mesocricetus auratus	50.54	2.42	621.84		121.23	6.51	547.94		381.56	37.12	1115.13
Rodentia	Myomorpha	Cricetidae	Microtus ochrogaster	37.48	1.48	609.84		105.42	3.92	492.23		434.41	37.48	1266.62
Rodentia	Myomorpha	Cricetidae	Neotoma lepida	51.02	3.16	606.84		14.6	0.13	112.96		288.35	26.54	1011.84
Rodentia	Myomorpha	Cricetidae	Peromyscus leucopus	66.24	3.19	669.08		168.45	6.99	626.72		643	70.66	1499.28
Rodentia	Myomorpha	Cricetidae	Peromyscus maniculatus	58.1	2.24	638.97		148.91	6.6	565.05		581.47	58.89	1412.57
Rodentia	Myomorpha	Dipodidae	Jaculus jaculus	62.08	2.9	663.06		46.44	1.39	229.1		587.23	39.26	1766.93
Rodentia	Myomorpha	Muridae	Arvicanthis niloticus	51.84	2.18	618.95		166.98	9.09	549.2		676.51	73.51	1491.06
Rodentia	Myomorpha	Muridae	Grammomys surdaster	44.37	1.97	609.74		126.86	6.55	525.73		581.57	65.19	1405.48
Rodentia	Myomorpha	Muridae	Mastomys coucha	54.61	2.7	638.34		209.25	12.93	753.65		634.88	66.45	1525.1
Rodentia	Myomorpha	Muridae	Meriones unguiculatus	64.95	3.03	681.02		125.99	4.2	482.97		508.2	38.74	1424.06
Rodentia	Myomorpha	Muridae	Mus caroli	49.4	2.09	628.46		229	8.48	646.77		649.34	66.74	1476.69
Rodentia	Myomorpha	Muridae	Mus musculus	55.49	2.62	632.92		502.17	41.65	1409.09		751.36	92.78	1609.29
Rodentia	Myomorpha	Muridae	Mus pahari	53.85	2.27	632.51		177.59	8.24	595.82		718.84	75.56	1519.38
Rodentia	Myomorpha	Muridae	Rattus norvegicus	50.51	2.82	619.13		255.43	15.76	897.06		625.69	77.91	1407.78
Rodentia	Myomorpha	Muridae	Rattus rattus	49.49	2.22	612.26		120.39	5.99	497.48		664.64	87.68	1401.16
Rodentia	Sciuromorpha	Sciuridae	Ictidomys tridecemlineatus	56.97	2.86	678.58		114.62	4.09	473.15		453.67	33.84	1312.86
Rodentia	Sciuromorpha	Sciuridae	Marmota flaviventris	47.46	2.34	629.15		112.28	5.56	504.17		445.95	37.45	1202.25
Rodentia	Sciuromorpha	Sciuridae	Urocitellus parryii	42.87	1.4	636.89		127.7	4.15	549.07		428.64	28.05	1333.75
Rodentia	Myomorpha	Spalacidae	Nannospalax galili	54.9	2.36	677.9		131.35	4.86	506.57		471.11	33.57	1375.52
Lagomorpha	—	Leporidae	Oryctolagus cuniculus	66.96	2.98	726.3		157.62	5.04	627.22		649.25	44.49	1779.62
Lagomorpha	—	Ochotonidae	Ochotona princeps	47.86	1.23	626.79		32.24	0.77	151.24		227.64	11.07	897.72
Scandentia	—	Tupaiidae	Tupaia chinensis	35.16	0.87	623.71		120.63	4.16	565.1		718.12	41.25	2296.31
Dermoptera	—	Cynocephalidae	Galeopterus variegatus	42.43	1.35	630.13		80.49	1.5	410.18		371.96	17.41	1153.81
