# Supplementary material for: Comparison of the Microsatellite Distribution Patterns in the Genomes of Euarchontoglires at the Taxonomic Level
Source: Front Genet. 2021 Feb 26;12:622724. doi: 10.3389/fgene.2021.622724 (PMC7953163; doi:10.3389/fgene.2021.622724)
Supplement: Supplementary file 6 [file Table_6.xlsx]

## Sheet: Supplementary Table S6
Table S6. The density of the P-SSR motifs across 153 genomes. The species names were abbreviated as the three letters of the genus followed by three letters of the species names.
Species	Motifs (bp/Mb)
	C	A	AC	AG	AT	CG	ACG	AGG	AAG	CCG	AAC	ACC	ATG	AAT	AGC	ATC	ATCG	AATC	AACT	ACAG	ATGC	AAAT	CCGG	AGCC	ACGC	ACCC	AAGG	ACCG	ATCC	ATAC	AAGC	ACGG	AAAG	AATT	ACTG	AAAC	AGGC	AAGT	AGGG	ATAG	CCCG	AACC	AACG	AGCG	ATGG	AATG	ACTC	ATAGC	AATAG
Aotnan	17.03	3241.72	1000.13	323.38	247.21	3.83	15.33	35.66	27.21	11.67	87.33	15.41	0	121.62	0	25.12	0.69	6.92	7.8	13.87	0.88	284.46	0.09	0	1.35	3.3	114.69	2.03	62.48	20.9	1.2	6.12	163.56	13.6	0.88	144.17	0	27.67	55.81	72.15	0.73	5.72	1.32	0.6	0	25.86	5.42	0.2	1.43
Alopal	20.34	4711.76	1126.76	372.4	487.03	1.36	7.2	34.61	31.99	14.12	82.06	16.77	0	121.04	7.57	22.57	0.64	14.68	0	10.72	1.07	380.71	0.1	5.53	1.32	4	185.96	0.05	57.2	21.56	1.37	6.27	232.95	13.14	1.06	147.33	0	0	71.11	65.1	1.14	4.46	1.28	0.59	2.43	49.11	4.79	0.18	4.05
Ategeo	12.88	3790.65	1150.61	311.39	381.43	2.33	7.04	33.67	25.65	16.08	83.99	17.26	11.91	109.87	7.87	10.45	0.69	6.87	8.38	10.82	0.9	277.91	0.06	1.14	1.97	4.13	123.75	0.76	56.33	21.15	1.02	3.31	141.25	13.46	0.9	134.51	2.78	26.21	66.75	50.14	0.92	4.64	1.41	0.42	0	24.66	4.66	0.33	2.52
Caljac	18.16	3166.56	1079.73	444.59	332.1	2.82	8.21	58.68	37.27	13	76.85	21.61	0	109.92	8.59	24.95	0.56	6.2	6.98	12.48	0.9	290.64	0.04	0	1.22	6.02	244.08	1.93	73.03	23.75	0	3.75	220.06	13	0.97	130.12	3.08	0	144.09	80.94	1	5.3	2.36	0.46	0	49.53	5.67	0.4	0.81
Cebalb	25.8	5488.02	1636.75	351.42	488.72	3.43	15.02	35.29	40.03	12.61	92.56	14.59	0	115.65	0	21.27	0.68	13.62	0	11.16	1.18	309.92	0.06	0	6.43	3.32	199.65	1.64	50.43	20.3	0	2.97	289.9	13.02	0.86	154.81	2.98	0	68.23	61.59	0.89	4.7	3.65	0.38	0	48.58	3.76	0	1.56
Cebcap	22.33	3996.15	1242.32	363.09	460.12	3.37	7.89	41.03	33.59	14.08	96.25	17.66	0	117.21	8.19	22.75	0.7	7.08	7.24	11.85	1.08	304.02	0.08	1.19	2.46	4.7	199.8	0.6	26.84	21.09	0	3.24	241.81	13.01	0.98	158.85	2.94	0	87.58	67.22	1.05	5.34	3.36	0.44	33.38	51.64	4.11	0	1.94
Sagimp	22.25	3360.32	1081.47	612.56	423.08	2.41	6.96	47.59	53.45	12.39	80.89	17.37	0	123.82	7.47	21.98	0.6	5.65	7.22	17.48	0.91	357.69	0.07	0	1.19	3.97	161.66	1.74	60.55	26.01	0	4.4	226.57	12.56	0.98	129.7	3.07	0	74.56	87.63	0.87	4.62	3.2	0.53	0	45.38	4.52	0	0.78
Saibol	13.33	4401.05	1359.27	498.39	338.25	2.94	17.29	44.16	42.87	2.47	145.74	20.36	0	142.7	0	31.32	0.85	13.99	0.71	17.6	1.11	333.48	0.03	0	1.6	3.13	117.39	2.32	28.79	22.74	0	2.7	229.67	13.77	1.2	230.34	3.63	0	64.34	78.27	0.32	6.89	3.61	0.67	34.37	52.16	3.81	0	1.31
Sapape	39.11	4310.51	1298.91	376.82	411.05	4.76	16.45	45.41	34.13	13.7	96.2	17.85	12.35	116.99	0	10.76	0.75	7.36	7.57	12.73	1.13	307.58	0.06	0	3.57	5.88	222.78	1.77	24.23	21.2	0	7.12	249.77	13.23	0.98	155.52	0	26.12	96.22	66.75	1.19	5.43	3.85	0.41	33.05	25.59	4.48	0	1.49
Ceraty	22.59	4917.32	1082.04	363.27	210.08	3.26	18.18	51.97	82.42	15.15	155.59	23.47	20.04	182.25	0	14.61	0.93	16.15	0	12.82	0.98	440.74	0.08	0	0.78	4.96	487.55	1.89	84.08	24.47	1.92	3.42	583.47	15.37	0.91	263.14	2.77	29.58	76.82	129.1	1.17	8.01	1.95	0.48	2.47	28.44	4.29	0.26	4.35
Cerneg	9.2	3881.67	813.73	301.54	224.75	1.92	8.21	34.44	50.43	12.35	142.96	18.27	0	167.83	7.36	30.75	0.67	15.03	0	9.44	0.88	407.4	0.03	0	0.72	3.62	262.39	1.35	35.3	22.41	1.84	5.14	334.78	14.25	0.87	234.79	0	26.08	50.21	100.44	1.3	6.76	2.05	0.35	36.93	26.13	4.4	0	3.56
Chlsab	25.58	4557.36	1000.96	381.29	239.5	3.51	19.02	48.68	62.77	12.27	168.55	25.93	19.51	201.58	0	13.71	0.9	17.03	0	12.13	0.89	476.29	0.08	0	0.85	4.67	336.67	1.65	87.59	25.91	0	4.08	376.82	16.68	0.93	275.87	3.06	0	79.08	123.19	1.21	8.27	4.41	0.4	0	61.14	4.88	0.33	4.46
Colang	9.16	3547.65	848.21	274.91	207.07	1.44	7.72	36.7	46.88	3.24	127.84	20.08	18.13	157.88	7.35	11.95	0.69	6.37	8.09	7.12	0.8	367.35	0.07	0	0.48	2.48	226.42	1.6	66.26	21.03	0	2.17	262.19	14.35	0.91	217.59	1.93	27.17	46.54	109.52	0.3	6.6	3.09	0.25	0	24.89	3.83	0	2.73
Erypat	26.4	5303.9	847.53	343.28	229.89	2.87	7.43	38.84	62.64	12.26	136.77	18.86	16.59	171.48	8.64	11.69	0.82	6.4	7.85	10.76	0.99	414.74	0.07	1.2	0.7	3.96	396.03	0.3	71.73	21.4	2.37	3.86	489.85	14.58	0.73	226.33	3.01	25.35	68.44	100.23	1.01	6.6	2.64	0.35	2.33	24.62	4.64	0.18	3.76
Macfas	9.1	4344.6	1016.86	359.72	258.5	2.31	18.16	46.48	74.58	7.14	158.23	23.04	19.5	185.85	0	13.57	0.97	15.25	0	14.94	0.84	442.84	0.04	1.77	0.87	4	380.16	0.05	81.37	25.03	2.14	7.82	480.66	15.29	0.93	261.71	0	0	72.8	135.01	0.76	7.55	2.62	0.4	0	56.32	4.04	0	4.5
Macfus	47.57	4682.78	1051.55	356.69	276.18	2.48	19.56	48.72	64.24	11.4	168.73	22.7	0	196.42	0	34.35	1	7.33	8.55	13.64	1	466.4	0.09	0.98	0.96	5.22	330	0.92	39.52	26.11	2.22	8.24	340.8	16.4	1.04	274.55	0	0	80.57	143.83	1.39	7.89	2.9	0.5	40.34	59.5	4.69	0	5.34
Macmul	34.06	4684.67	1014.45	347.48	267.35	2.27	18.61	54.94	67.76	12.83	158.52	27.46	19.84	186.31	0	13.43	0.93	15.06	0	13.67	0.93	439.51	0.08	0	0.9	6.42	365.86	1.83	92.31	25.09	2.24	7.89	388.03	15.65	0.95	261.29	0	0	108.62	126.55	1.51	7.72	2.7	0.45	0	56.46	5.16	0	4.26
Macnem	24.04	4369.67	993.42	330.27	194.55	2.92	9.23	43.6	53.82	11.3	158.65	24.15	0	169.79	9.55	33.35	1.02	7.35	8.03	13.57	0.99	398.94	0.05	1.79	0.89	3.47	254.6	0.05	80.58	25.23	4.46	7.27	266.93	14.74	0.99	265.2	0	0	55.59	124.05	1.1	7.74	0.24	0.41	0	57.71	4.27	0	4.42
Manleu	8.11	3576.9	907.08	298.95	170.53	2.85	8.02	38.22	44.98	2.78	142.19	21.03	0	161.87	8.23	30.55	0.8	14.91	0	11.97	0.95	384.23	0.04	1.05	0.64	2.67	226.83	0.52	34.39	22.56	1.61	5.53	247.74	14.11	0.87	244	0	26.59	53.58	126.69	0.23	6.95	1.93	0.29	40.47	27.56	3.67	0	4.55
Mansph	31.35	5045.35	1043.6	355.69	202.71	3.39	18.38	46.1	61.28	6.81	157.86	24.13	0	186.38	0	34.66	1.19	7.21	8.96	11.81	1.02	440.57	0.06	1.29	0.79	2.47	295.84	0.57	37.58	25.08	0	3.79	341.91	16.3	1.09	272.28	2.45	29.51	58.69	136.88	0.46	7.94	3.95	0.43	47.72	29.25	4.36	0	5.43
Naslar	11.09	2849.21	744.5	206.12	190.7	1.4	6.16	30.79	40.82	4.59	118.91	15.36	16.73	134	7.23	11.53	0.76	5.45	6.38	7.2	0.81	306.6	0.03	0	0.53	2.42	154.49	1.19	48.43	19.73	0	2.41	168.42	11.54	0.77	185.88	1.8	0	29.76	89.56	0.41	6.11	2.98	0.36	0	49.04	3.16	0	3.26
Papanu	40.49	4677.87	970.54	338.93	255	2.84	9.81	50.56	56.73	13.31	173.18	24.18	0	196.54	8.96	35.74	1.46	15.26	1.04	11.58	0.88	462.39	0.08	1.09	0.72	4.75	324.2	0.64	38.45	24.12	1.98	4.07	321.84	16.52	0.96	277.88	2.73	27.7	82.49	121.04	1.5	7.71	2.16	0.43	37.83	30.15	3.99	0.41	3.97
Piltep	68.27	5222.49	913.56	264.32	439.64	2.58	8.69	46.41	68.19	11.04	158.06	21.24	38.53	253.1	8.18	15.15	0.84	17.21	0	7.33	1.1	498.82	0.1	1.12	0.65	4.71	331.26	0.65	70.65	37.88	0	2.42	329.27	17.55	1	253.56	2.23	0	65.27	138.24	1.22	7.32	3.68	0.45	0	58.98	3.46	0	5.82
Pygnem	37.41	6722.88	924.4	363.1	341.14	2.36	17.93	48.46	93.36	13.69	160.71	21.5	0	181.51	0	33.71	0.72	6.59	8.82	11.05	0.75	432.87	0.05	1.39	0.57	5.38	530.12	0.77	43.16	23.56	1.68	6.78	611.87	15.47	0.85	239.25	0	28.54	97.31	118.7	1.23	6.79	2.3	0.42	50.66	26.15	6.9	0	3.57
Rhibie	35.97	4842.61	989.16	373.89	243.61	2.73	19.14	48.32	73.38	7.96	162.17	25.58	21.82	192.12	0	13.7	0.84	7.15	8.58	9.59	0.94	459.17	0.07	0.85	0.78	3.43	333.29	0.62	82.8	26.03	0	6.83	362.98	16.04	0.89	259.29	0	0	68.72	123.04	0.63	7.35	4.22	0.42	0	56.59	4.87	0.6	4.24
Rhirox	44.92	5371.33	983.26	391.21	310.77	2.64	9.49	59.51	73.6	12.93	165.81	25.38	20.78	196.72	9.63	13.84	0.83	15.97	0	9.85	0.97	480.83	0.06	0	1	7.44	422.93	1.73	85.6	25.89	0	7.05	380.29	16.32	0.89	255.15	0	0	123.32	129.25	1.24	7.7	4.37	0.65	0	56.56	4.48	0.41	1.8
Sement	12.41	3521.17	712.24	262.85	226.26	2.03	7.02	31.74	44.48	10.62	127.09	14.22	16.65	140.88	8	10.29	0.6	12.27	0	7.16	0.74	323.46	0.04	0.84	0.61	2.86	194.67	0.45	22.8	19.13	1.31	2.29	214.56	12.26	0.75	191.86	2.12	0.83	48.24	84.87	0.86	5.81	1.7	0.39	25.69	44.09	2.96	0.25	1.24
Thegel	36.63	4857.47	965.19	337.7	263.54	2.5	18.17	53.11	61.37	12.8	168.09	23.76	20.4	195.52	0	13.72	1	15.71	0	11.35	0.94	454.72	0.11	0	0.76	5.69	384.46	1.76	78.88	23.31	1.91	3.69	372.88	16.42	1.02	271.18	2.85	0	97.07	125.27	1.31	7.7	2.36	0.41	0	56.39	4.11	0.37	4.49
Trafra	24.7	5039.34	918.78	347.72	274.41	2.77	9.66	58.5	67.24	12.86	164.77	28.21	2.99	179.91	9.28	30.55	0.87	7.27	8.66	10.55	0.88	426.82	0.06	0.97	0.81	6.59	298.83	0.61	79.62	23.11	1.9	3.71	288.89	16.61	0.95	247.23	2.63	28.35	101.57	95.96	1.09	7.01	1.98	0.42	0	25.56	4.24	0	2.69
Gorgor	27.05	3568.28	900.28	259.6	330.53	1.26	7.73	35.48	41.35	14.26	130.88	30.45	0	166.63	8.72	31.42	0.74	12.61	0	12.89	0.95	396.52	0.16	1.21	0.81	5.45	149.94	1.29	33.22	23.2	2.34	6.33	225.49	14.52	0.68	223.09	0	0	52.26	110.18	1.23	6.48	1.69	0.43	37.98	50.84	4.18	0	3.3
Homsap	15.18	3755.93	976.35	284.18	385.77	2.55	8.16	35.58	43.94	13.84	127.16	24.15	0	177.34	8.65	31.47	0.77	5.81	6.73	12.81	0.91	410.91	0.16	6.42	0.76	5.38	163.46	1.76	70.6	24.93	0	6.92	258.75	16.19	0.83	225.62	0	25.68	59.18	103.23	1.24	6.22	4.22	0.42	0	25.63	3.89	0	2.93
Panpan	19.47	3628.95	884.32	251.57	324.87	1.66	8.55	35.15	38.73	13.82	135.39	26.85	0	167.11	8.32	31.17	0.82	5.98	6.66	11.79	0.96	391.57	0.15	3.2	0.71	6.13	146.52	3.09	34.47	23.67	1.92	6.67	212.28	14.47	0.91	229.71	0	25.47	59.59	101.35	1.14	6.13	2.2	0.45	37.05	24.15	3.71	0.3	3.15
Pantro	25.77	3757.44	897.74	259.96	334.13	1.92	8.44	37.05	40.57	14.15	140.25	28.08	0	169.32	8.64	31.44	0.84	6.03	6.86	12.11	0.97	394.88	0.12	3.61	0.82	6.25	148.2	2.64	35.93	24.05	1.92	6.96	212.11	14.91	0.86	235.32	0	25.47	58.58	100.68	1.06	6.23	2.28	0.44	38.27	24.63	3.88	0	2.78
Ponabe	20.58	3738.83	851.66	246.08	300.05	1.34	8.36	38.64	36.37	13.65	124.44	33.42	17.83	249.04	7.97	15.33	0.87	13.04	0	10.38	0.83	398.94	0.11	1.82	0.99	6.11	137.16	0.09	75.48	22.78	1.71	6.52	198.01	15.97	0.78	202.79	0	0	54.51	98.4	1.16	6.16	2.07	0.4	0	52.42	4.35	0	3.36
Nomleu	33.86	4284.6	948.35	272.27	369.64	1.49	8.58	44.12	54.05	14.14	122.09	29.87	18.14	173.47	9.1	14.04	0.87	5.8	6.53	13.09	1	397.04	0.15	0	0.74	5.37	230.83	2.04	35.79	24.71	0	8.41	275.8	13.68	0.75	206.29	5.74	0	68.73	113.7	1.32	10.36	4.33	0.5	39.15	53.13	4.02	0.21	3.82
Hylmol	35.03	4259.83	1029.27	259.96	314.47	2.05	17.68	38.48	52.01	12.29	134.94	20.94	0	181.47	0	31.86	0.75	13.71	0	12.31	1.02	425.04	0.1	0	0.68	4.05	227.52	1.88	67.75	25.82	2.2	0.25	264.89	14.48	0.7	216.67	8.4	28.03	56.84	143.56	1.16	10.25	1.27	0.38	0	27.14	3.86	0	3.94
Pitpit	26.33	5407.78	1256.01	410.46	517.15	2.28	8.55	40.54	46.54	15.27	99.53	18.4	14.85	115.12	8.89	11.94	0.68	14.28	0	9.58	1.07	279.52	0.2	0	1.3	3.72	209.06	2.62	29.78	21.37	1.48	4.35	287.74	13.25	0.61	144.11	3.52	0	74.65	86.45	1.14	5.23	1.83	0.4	37.75	54.5	5.76	0.19	2.95
Pledon	14.03	3434.94	1117.39	369.58	390.45	1.55	12.01	23.28	72.78	12.7	87.54	13.41	1.79	120.32	0	18.39	0.54	4.97	6.12	14.08	0.89	246.19	0.01	1.15	1.4	3.73	138.37	0.29	50.93	19.12	1.61	2.93	272.46	12.23	0.88	110.71	2.38	0	51.43	62.71	1.1	4.17	1.69	0.29	2.04	46.39	4.79	0	1.85
Carsyr	46.3	3052.15	1427.1	574.19	239.36	3.98	5.03	39.65	46.46	7.57	112.41	38.94	13.91	163.39	4.95	9.27	10.1	14.26	0	7.68	0.66	392.08	0.07	1.37	1.23	2.52	194.03	0.36	22.4	19.91	0.95	2.78	444.39	14.78	0.8	184.64	0	0	37.68	103.46	0.51	4.08	0.93	0.16	26.09	38.22	3.2	0	2.13
Chemed	38.9	1643.17	654.89	328.76	234.02	1.22	16.98	46.7	29.62	11.47	56.17	19.42	0	69.55	0	28.6	0.31	8.37	0	10.3	0.74	212.59	0.08	0	1.39	3.58	103.96	1.66	35.62	11.81	1.3	1.92	123.03	11.14	0.91	96.94	1.54	33.13	33.83	24.66	1.59	3.8	1.13	0.45	0	34.76	3.07	0	0.76
Micgri	121.32	2973.23	987.04	445.6	546.01	2.41	10.14	53.85	44.09	18.54	68.2	24.7	1.72	92.44	10.1	29.63	0.36	4.64	6.4	18.87	1.27	272.14	0.36	1.45	2.51	5.38	226.27	1.25	33.71	15.47	0	6.79	291.29	11.23	1.05	123.51	0	34.93	60.93	49.81	5.04	5.07	3.44	1.03	36.13	36.57	4.56	0	1.96
Micmit	122.43	2910.2	983.35	423.68	494.15	1.99	10.07	54.13	43.31	18.33	69.08	25.58	0	92.4	9.87	31.96	0.4	4.32	5.26	18.64	0.98	253.57	0.26	1.41	2.06	5.35	210.49	1.11	63.79	13.69	0	7.49	279.8	11.11	1.22	118.78	0	33.58	54.71	43.91	5.45	4.71	3.23	1.06	0	32.46	4.2	0	0.87
Micmur	59.32	2675.63	859.84	345.38	371.32	2.48	19.71	47.38	37.64	15.24	63.52	22.06	0	84.45	0	28.82	0.4	4.3	6.17	17.1	0.91	236.53	0.27	1.67	2.36	4.47	155.81	0.69	28.82	13.32	0	3.24	201.92	10.56	0.98	115.03	2.71	0	43.69	48.92	3.97	4.97	3.07	1.13	29.45	64.32	4.41	0.09	1.59
Micrav	132.72	2988.41	888.06	344.01	436.45	2.43	9.82	45.1	36.47	15.73	67.12	21	0	93.28	10.8	29.08	0.36	4.35	5.57	16.95	0.84	271.11	0.27	1.56	2.21	4.05	148.48	0.88	46.16	13.11	0	3.43	233.12	11.12	0.91	120.75	2.52	0	38.38	50.9	3.59	5.14	3.35	0.86	0	64.93	3.74	0	1.61
Mictav	156.29	3133.81	938.55	409.66	520.41	2.48	20.7	52.27	47.09	19.96	60.17	24.83	17	84.34	0	14.31	0.39	4.24	5.6	17.94	0.97	256.46	0.29	1.79	2.29	5.55	214.38	1.3	59.51	14.07	0	6.76	266.96	11.33	1.19	119.59	0	0	53.65	46.13	5.83	4.7	2.93	1.22	0	62.51	4.42	0.19	1.71
Mircoq	78.81	3052.48	694.48	306.5	388.29	3	18.95	41.31	40.17	20.75	54.33	19.42	14.57	78.32	0	11.73	0.31	4.07	4.8	13.83	0.86	216.9	0.32	1.07	2.73	4.67	177.92	0.95	46.36	13.01	0	3.06	237.49	9.67	1.03	90.6	2.39	28.72	41.59	30.11	6.14	4.3	2.72	0.81	0	28.82	3.66	0.11	0.63
Mirzaz	137.12	2636.74	809.48	335.42	416.31	3.36	21.12	49.77	39.91	23.61	59.44	25.79	15.74	85.27	0	13.5	0.31	4.45	5.38	14.24	0.99	236.33	0.37	1.28	2.97	6.2	183.44	1	52.69	14.02	2.97	6.32	221.17	10.31	1.16	100.04	0	31.54	54.27	35.09	7	4.9	0.17	0.92	1.07	32.14	4.19	0.06	1.15
Daumad	43.43	1385.15	662.68	263.69	150.2	2.49	8.83	36.19	14.23	18.33	43.13	24.86	0	64.23	8.85	27.87	0.37	8.96	0	8.77	0.72	156.07	0.07	0	0.54	3.7	48.68	1.57	36.91	10.04	0	1.51	61.94	12.92	1.05	76.18	1.57	0	25.18	24.38	2.53	4.03	2.24	0.61	0	46.16	3.35	0	0.8
Otogar	46.97	3567.02	438.54	204.35	184.67	1.31	14.9	20.35	38.66	6.22	184.33	17.16	0	102.08	0	13.99	0.18	5.69	0.49	8.26	0.47	342.8	0.05	1.09	0.71	3.45	93.5	0.84	28.39	10.15	0	4.39	220.91	12.27	0.6	159.19	0	17.2	35.32	29.72	0.69	3.79	1.95	0.27	0	17.27	1.57	0	0.83
Indind	76.02	3290.83	1070.7	398.99	258.39	4.62	8.57	40.94	19.17	19.47	45.84	22.06	15.48	74.23	9.03	10.33	0.27	3.5	4.47	11.46	0.78	172.75	0.25	0	2.47	2.72	98.14	1.79	17.22	11.08	0	1.6	145.63	8.39	0.94	84.38	1.23	29.14	22.49	23.83	1.93	4.32	1.77	0.45	18.85	31.95	2.91	0	0.9
Procoq	13.74	1518.07	705.22	220.58	93.11	2.58	5.57	30.81	13.64	12.24	31.08	13.98	0	45.74	8.22	22.13	0.22	2.57	3.35	7.4	0.5	98.39	0.1	0.57	1.83	1.55	54.43	0.71	27.37	7.16	0	2.44	68.05	5.56	0.77	54.19	0	25.36	16.62	16.92	0.98	2.83	1.24	0.49	0	24.19	2.48	0	0.35
Eulfla	56.22	3153.34	805.17	288.96	171.85	4.3	19.83	50.03	23.14	15.61	55.7	20.34	0	47.61	0	25.84	0.31	7	0	9.4	0.44	196.4	0.11	0	1.82	1.68	57.32	1.79	19.39	9.15	0	4.36	95.92	8.68	0.85	119.59	0	24.51	26.47	17.27	0.83	4.67	2.32	0.61	18.82	26.06	2.74	0.02	0.3
Eulful	102.51	3923.5	742.59	256.16	200.31	4.09	17.89	44.79	21.91	16.24	53.79	17.79	11.26	43.58	0	11.23	0.27	6.59	0	8.85	0.4	191.08	0.14	1.42	1.92	2.26	47.3	0.27	15.37	9.09	0	2.26	90.59	7.75	0.67	124.05	1.73	0	23.66	15.24	1.33	4.02	2.26	0.56	17.37	43.24	2.45	0	0.32
Eulmac	14.29	2579.3	779.87	279.38	162.58	2.7	18.9	42.52	21.1	11.59	53.05	18.83	0	46.05	0	25.54	0.3	6.97	0	9.18	0.5	187.23	0.08	0	1.28	1.34	54.96	1.8	17.79	9.06	0	4.19	87.71	8.62	0.85	115.13	0	24.47	24.54	16.93	0.52	4.53	2.18	0.5	17.85	26	2.8	0.04	0.33
Lemcat	58.74	2865.84	1000.03	322.4	268.52	4.25	18.21	47.76	25.04	21.7	49.24	19.82	15.55	64.99	0	13.52	0.28	8.11	0	10.27	0.63	189.72	0.1	0	2.34	2.51	136.73	1.58	37.58	11.59	0.8	3.56	174.51	8.65	0.88	97.96	0	29.85	32.37	23.88	1.73	3.88	0.82	0.97	0	29.89	3.33	0.08	0.73
Prosim	19.39	1948.76	843.7	255.9	183.96	4.02	7.78	37.62	21.2	16.46	44.25	14.79	14.75	60.83	9.06	13.32	0.21	7.34	0	8.45	0.64	182.85	0.07	0	1.72	2.38	91.16	1.55	35.7	10.54	0	3.19	113.5	9.07	0.79	93.81	0	30	25.56	22.58	1.41	3.75	1.63	0.65	0	28.12	2.83	0.04	0.36
Nyccou	29.48	4980.37	468.7	193.91	266.79	1.98	13.13	21.62	49.19	9.47	228.75	18.13	8.18	150.29	0	6.94	0.18	5.26	0	5.61	0.23	495.71	0.08	0	0.77	3.04	253.03	1.66	28.03	13.67	0	1.62	365.39	15.08	0.35	167.79	1.64	11.83	28.27	37.15	0.74	2.94	1.57	0.29	0	11.88	1.22	0.03	1.25
Tupbel	116.53	4049.79	1945.92	1971.8	699.88	1.88	10.04	30.7	61.65	3.69	82.92	27.54	0	340.05	6.79	19.28	0.87	5.01	8.67	83.64	4.36	771.64	0.13	0	16.45	2.61	149.81	4.07	11.71	27.49	0	4.69	575.12	43.87	1.14	309.43	0	0	31.51	85.66	0.46	4.57	7.56	2.59	0	45.57	5.68	0	1.06
Tupchi	112.34	4139.9	1968.77	1991.11	395.73	2.78	12.69	28.23	70.94	1.76	87.2	32.37	0	342.49	0	19.83	0.67	13.98	0	87.22	4.65	772.67	0.07	1.49	13.98	2.5	171.5	1.2	18.24	28.41	3.44	2.32	586.07	46.04	0.92	321.05	2.09	24.43	39.7	88.76	0.3	4.73	4.33	2.6	1.32	20.17	5.97	0	1.17
Tuptan	176.58	5064.17	2101.67	2532.27	815.29	4.2	5.98	33.38	76.03	12.96	85.9	26.06	0	438.9	6.3	20.39	0.85	5.15	8.96	90.13	3.91	872.6	0.19	0	16.91	2.47	223.11	2.56	15.48	30.91	0	4.41	579.01	49.72	1.24	306.32	0	0	48.45	74.39	1.22	4.13	6.32	2.52	0	53.33	6.46	0	1.27
Galvar	140.15	2777.14	967.72	404.11	274.25	2.63	14.73	22	25.8	5.11	77.59	27.23	25.95	178.08	15.11	18.81	0.45	3.36	5.3	21.69	1.22	416.24	0.1	1.1	3.58	3.62	144.26	1.07	38.08	24.6	1.89	1.96	163.79	16.95	1.17	144.28	1.59	41.78	33	72.95	0.47	4.75	1.48	0.31	39.02	34.34	14.79	0	2.84
Pedcap	81.97	3234.35	1546.93	789.58	772.79	6.88	42.22	171.94	157.44	14.9	1834.37	46.77	13.52	178.54	0	53.72	0.98	18.81	0	43	1.39	384.17	0.1	1.57	5.83	2.88	303.04	1.46	11.68	75.54	0	9.23	484.12	29.22	1.01	194.07	8.28	0	76.13	134.01	1.46	11.65	11.19	1.5	17.84	48.42	1.47	0	1.83
Cascan	379.65	1898.73	1134.8	673.5	313.58	1.86	13.93	62.79	67.8	13.74	45.67	32.1	7.71	79.9	0	4.87	0.82	7.99	0	17.28	0.92	188.1	0.08	1.06	1.83	7.24	182.45	0.98	61.15	18.06	0	1.57	103.67	10.61	1.4	92.05	1.44	0	63.6	95.58	1.64	6.53	2.62	1.15	0	27.95	5.17	0	0.68
Dipste	200.94	2063.28	3733.42	800.15	837.94	15.36	31.94	197.96	692.59	37.44	207.87	58.62	47.41	107.22	0	36.94	2.7	11.68	0.95	157.83	6.11	213.23	0.44	1.63	19.42	7.32	916.63	2.4	32.96	63.55	0	26.11	668.8	12.53	1.25	104.3	0	0	214.19	339.46	6.4	7.45	17	2.19	44.87	29.29	2.85	0.03	0.46
Dipord	168.49	1756.83	3422.12	722.82	708.76	12.5	20.05	211.72	1137.14	15.83	204.03	59.21	0	101.72	16.37	84.33	2.97	12.53	0	198.41	5.87	174.05	0.29	1.93	17.4	7.05	739.13	2.07	83.78	62.19	0	37.78	499.8	12.74	1.96	101.08	24.97	15.2	206.6	304.1	25.38	7.63	15.92	1.53	0	13.22	3.4	0	0.68
Perlon	552.43	4058.61	3191.35	1116.73	456.53	9.31	20.55	194.08	174.17	35.56	155.76	53.4	3.82	110.51	0	53.41	1.21	4.65	4.38	105.51	3.36	234.01	0.42	1.92	13.71	12.68	869.94	1.76	33.2	75.12	3.01	23.17	473.06	10.51	0.89	130.86	0	0	280.59	256.96	16.89	5.15	3.3	2.59	47.56	29.87	1.12	0.14	50.25
Fukdam	17.26	2603.15	1545.08	615.95	264.58	4.24	24.46	75.32	71.86	2.36	139.27	21.85	0	115.29	0	44.42	0.41	14.95	0	25.64	0.68	244.15	0.04	0	4.18	2.09	81.55	2.03	12.63	26	0	8.28	226.03	14.13	0.94	274.15	9.2	0	39.68	96.46	0.22	8.08	6.13	0.28	12.14	28.3	1.18	0.09	0.59
Hetgla	66.27	1649.83	947.77	455.29	257.09	3.89	10.49	61.16	38.91	10.08	78.02	21.43	21.61	83.73	10.09	16.57	0.6	6.76	7.34	20.54	0.96	223.21	0.14	0	4.5	2.91	92.75	2.26	15.4	20.2	2.93	6	215.9	10.93	0.7	121.73	0	0	40.46	71.93	1.27	6.34	2.81	0.54	16.15	37.79	1.31	0.1	0.95
Cappil	102.15	3809.17	1726.52	1073.6	925.2	5.79	28.96	106.98	258.49	28.43	93.41	29.41	0	319.06	25.44	66.67	1.52	29.52	37.27	197.89	4.16	1111.55	0.25	0	12.35	6.62	220.36	6.28	37.19	133.94	0	36.85	844.62	50.4	4.88	222.11	0	0	56.05	348.96	4.71	10.48	22.25	1.24	41.77	94.47	3.37	0	3.89
Cavape	36.4	1327.57	669.86	341.78	146.08	1.82	13.65	32.52	50.5	0.26	39.71	10.43	0.73	37.83	0	13.34	0.24	2.79	3.68	30.16	0.61	82.09	0.05	1.07	3.89	0.61	48.67	0.19	12.59	9.89	0	3.62	137.14	4.12	0.59	75	0	0	4.62	49.31	0.15	2.6	2.52	0.13	12.2	16.7	0.6	0	1.45
Cavpor	66.19	2458.35	1154.14	689.97	571.47	2.65	12.38	72.9	102.85	5.45	72.09	18.66	0	79.53	11.27	23.32	0.44	11.85	0	55.78	1.02	166.75	0.16	2.33	4.23	2.02	97.31	0.06	15.86	16.06	2.49	6.75	293.64	8.18	1.16	143.59	0	0	14.16	77.58	1.25	5.74	2.68	0.31	15.66	27.45	0.92	0	3.03
Cavtsc	57.42	3131.19	1117.28	707.5	564.95	3.61	11.2	63.57	130.21	9.89	69.79	19.09	0	77.16	11.45	22.41	0.39	4.9	6.12	53.48	0.97	155.94	0.21	0	3.76	2.04	97.79	2.26	35.51	15.16	0	3.21	291.67	7.49	1.1	135.19	3.02	13.35	13.46	74.32	2.12	5.31	4.79	0.59	0	12.25	0.83	0	2.94
Dolpat	29.93	1530	976.59	546.59	594.69	3.38	21.77	67.31	165.73	12.02	87.18	20.93	15.2	86.09	0	8.83	0.55	15.2	0	42.41	0.99	204.17	0.32	0	2.76	1.87	130.19	2	30.3	25.76	0	7.11	465.87	10.44	1.61	133.78	0	0	17.05	80.62	1.46	6.9	8.67	0.69	0	33.11	1.37	0.31	3.93
Chilan	25.41	2444.65	1097.93	425.52	283.57	4.32	13.16	49.04	45.01	5.71	61.69	15.72	11.91	79.39	14.83	10.03	0.86	17.37	0	36.14	1.41	263.47	0.08	0	4.02	2.47	167.84	2.45	65.68	21.98	0	7.29	352.45	12.9	2.19	185	0	0	34.17	126.34	1.04	8	6.54	0.48	0	42.94	2.73	0.34	3.78
Ctegun	318.81	3098.79	2069.48	1298.12	872.86	10.27	13.11	74.92	87.31	21.54	114.47	28.05	0	107.55	10.84	21.53	0.52	9.13	1.06	44.52	1.76	343.71	0.28	0	14.71	7.53	231.02	3.41	13.63	40.16	3.33	8.35	439.41	10.05	1.15	160.93	6.75	12.37	57.61	75.84	4.09	14.16	3.46	1.67	0	10.97	2.81	0	0.69
Ctesoc	71.89	7579.35	1444.91	904.97	1004.07	3.72	24.76	70.62	177.92	10.76	65.42	20.26	15.67	187.62	0	7.71	0.88	12.85	17.47	147.33	1.68	674.33	0.16	2.23	9.27	5.05	353.11	2.04	39.65	42.43	13.41	13.07	815.83	29.91	3.45	143.43	8.68	0	52.14	343.1	2.08	8.37	0.41	0.77	46.95	63.36	3.79	0	4.1
Cunpac	11.31	1829.81	818.16	340.85	398.61	2.3	23.62	53.76	65.4	14.54	72.73	19.69	0	74.79	0	32.5	0.81	8.91	9.95	46.06	0.99	319.79	0.17	1.36	3.03	1.97	120.28	1.52	13.9	19.06	6.76	4.64	479.71	14.42	1.51	184.63	3.49	21.57	16.64	83.23	2.35	8.97	5.86	0.93	14.83	21.78	1.7	0	1.81
Daspun	22.91	5177.58	945.33	574.37	491.31	2.49	12.48	73.16	124.73	13.64	157.61	35.92	0	104.78	12.37	28.54	0.67	7.46	8.39	47.96	1.03	386.44	0.18	0	4.85	3.83	119.63	1.84	40.54	18.19	0	3.95	416.79	14.83	1.86	242.07	2.89	0	21.33	81.34	2.94	8.05	9.14	0.67	0	36.35	1.35	0	2.92
Dinbra	62.79	2401.54	1349.82	434.34	414.32	6.31	22.37	40.65	22.63	33.43	153.02	18.6	0	57.8	0	11.06	0.49	5.43	6.55	41.2	1.2	192.54	0.13	1.23	29.32	4.52	214.88	1.27	47.16	112.66	0	9.2	229.41	9.9	1.77	101.66	0	17.64	53.71	54.55	2.06	6.26	4.59	0.51	0	16.12	2.59	0	1.29
Eredor	26.44	3889.67	972	360.73	453.81	2.04	22.74	50.77	35.61	11.87	75.21	21.45	0	104.3	0	32.29	0.61	8.44	8.82	37.7	1	406.79	0.05	1.32	2.56	4.15	108.87	1.19	45.19	18.41	0	3.54	327.67	16.47	1.33	196.82	3.71	0	34.94	116.52	1.38	10.17	6.24	0.44	1.08	56.17	1.64	0.41	2.12
Hydhyd	43.09	1756.52	1023.76	656.76	773.69	3.3	33.48	89.9	171.87	14.01	74.61	30.85	16.75	83.33	0	11.07	0.53	7.34	9.32	61.27	1.16	232.66	0.25	0	4.85	2.85	196.71	2.97	45.57	22.61	7.29	5.36	626.67	11.68	2.17	171.15	3.89	0	33.11	108.5	2.87	10.39	5.36	0.96	0	35.12	3.08	0.27	5.63
Hyscri	32.9	3248.34	1266.51	412.99	245.54	7.06	22.05	40.3	47.83	21.72	82.94	14.41	0	71.4	0	23.34	0.64	5.58	6.47	36.7	0.58	231.78	0.22	0	5.79	2.73	146.22	12.41	17.46	19.81	0	7.94	339.28	7.45	1.92	159.17	0	21.28	29.08	73.72	2.65	7.01	6.47	0.87	20.46	20.91	1.47	0.12	0.77
Myocoy	109.8	11298.9	1656.28	1208.25	1336.55	6.55	18.23	194.67	3027.91	11.06	109.61	21.95	0	377.24	16.74	59.53	1.18	30.82	37.43	180.79	2.1	2306.72	0.08	2.8	12.26	7.43	281.6	2.85	79.97	112.7	0	18.66	1113.05	55.11	4.66	316.11	16.15	0	79.42	338.07	2.34	10.01	17.85	1.13	0	90.77	3.12	0	2.8
Octmim	44.33	3394.23	2034.02	1140.58	943.9	4.21	21.61	162.81	225.15	8.55	77.64	29.64	5.21	202.73	19.53	37.26	1.58	15.93	20.07	168.68	2.01	1082.22	0.25	0	6.29	5.27	154.92	7.65	69.98	32.31	8.3	0.98	705.84	39.8	3.76	189.01	20.91	1.33	45.75	214.31	2.69	9.77	8.57	1.46	0	46.83	3.19	0	2.1
Tymbar	46.42	3050.31	1910.26	1168.51	840.9	4.49	1.5	178.73	239.66	8.42	106.99	32.13	0	209.93	44.43	46.69	1.59	18.51	23.32	202.94	2.05	902.52	0.17	0	8.92	5.55	203.38	7.01	103.24	40.62	0	23.95	839.11	39.12	4.3	210.63	0	0	49.8	267.34	2.61	11.27	18.73	1.32	0	54.94	3.8	0	2.97
Octdeg	54.94	2975.88	1744.1	1035.31	349.77	4.28	42.47	105.43	218.59	7.86	87.13	24.38	22.43	161.33	0	14.51	1.35	34.73	0	144.8	1.65	754.83	0.29	0	7.69	5.43	165.82	5.83	74.22	33.5	0	21.54	655.14	30.68	3.75	167.19	0	26.84	50.38	223.24	2.82	10.65	14.05	1.66	0	25.74	3.16	0	2.46
Pettyp	53.36	4610.83	1355.1	400.3	518.83	4.8	10.14	44.6	62.35	15.38	91.69	13.44	0	109.76	9.26	28.08	0.34	3.83	5.03	54.28	1.27	248.92	0.09	0	5.67	4.08	42.42	2.07	9.58	33.22	1.17	4.84	169.35	10.19	1.49	168.5	2.3	0	16.63	66.69	3.45	4.46	0.95	0.68	10.46	23.64	1.99	0	0.67
Thrswi	216.73	7967.24	1047.66	775.35	598.36	4.56	23.5	62.58	359.7	18.52	91.01	14.35	0	97.74	24.86	32.25	0.66	7.98	11.33	61.03	1.32	254.86	0.47	0	7.19	3.58	653.73	2.24	16.7	59.82	3.11	10.49	1661	10.68	2.55	171.85	0	0	93.63	248.7	3.49	6.33	3.83	6.95	18.98	53.87	2.33	0	4.01
Crigri	175.21	1897.66	5060.85	1913.69	437.47	28.67	14.65	107.31	178.74	2.66	154.94	65.86	36.73	205.49	13.96	24.16	0.55	16.3	2.48	164.82	7.1	339.12	0.09	3.13	65	5.35	284.54	3.08	80.28	162.63	5.27	10.49	342.2	12.59	4.58	333.69	9.18	0	97.42	224.82	0.34	26.91	5.46	0.98	0	51.65	9.78	0	2.17
Elllut	0.24	500.84	2416.89	1363.03	208.54	7.53	6.69	69.36	145.82	0.07	107.6	38.62	0	155.38	6.98	53.29	0.73	6.26	10.57	119.85	6.45	283.54	0.01	0	11.51	1.79	300.92	3.71	104.08	105	0	13.11	352.24	13.05	2.56	239.99	0	25.8	84.25	383.13	0	25.81	11.66	0.56	5.61	24.05	6.27	0.4	2.85
Micagr	44.48	946.51	2016.78	692.74	247.63	6.03	22	48.9	57.34	5.48	79.01	37	0	89.72	0	35.55	0.42	11.13	1.48	63.82	5.23	271.85	0.07	0	4.96	2.94	122.39	4.12	51.29	53.72	0	9.58	151.12	12.76	1.89	171.43	0	15.76	58.52	159.15	0.78	15.19	6.4	0.56	0	14.41	3.98	0	0.43
Micarv	242.64	5166.48	2748.15	1897.82	712.41	11.05	24.79	83.17	277.38	7.42	105.51	47.91	27.39	104.98	0	23.46	0.65	15.22	0	81.36	5.28	546.82	0.07	2.56	8.38	7.18	361.88	1.39	92.02	67.36	4.22	11.39	475.21	17.09	2.48	222.37	0	0	128.39	564.69	2.24	20.31	4.26	2.32	5.19	33.91	5.94	0	3.69
Micoch	128.68	1632.67	2993.76	1481.93	310.07	12.46	15.93	79.88	169.25	6.03	117.95	49.5	33.93	128.91	16.95	26.37	0.77	7.41	13.48	109.08	5.98	420.47	0.08	2.4	22.01	4.99	293.65	3.15	49.45	94.44	4.86	15.46	324.04	15.51	3.51	230.02	0	0	112.7	480.29	1.11	23.82	4.82	0.8	61.75	41.88	7.43	0	1.89
Micoec	326.17	3590.84	2763.41	2159.58	678.01	11.97	15.79	102.53	299.05	8.35	115.97	52.67	0	140.53	16.07	54.27	1.77	6.3	11.82	102.15	5.89	588.98	0.08	2.83	9.79	8.49	336.5	2.6	99.25	91	0	14.7	457.52	18.83	3.29	226.59	0	0	154.52	571.06	2.82	23.47	9.56	1.06	0	39.45	9.26	0.48	1.51
Myogla	137.22	1043.28	3628.27	1786.34	499.96	12.18	0.56	102.04	210.5	8.48	131.06	51.36	33.77	145.03	34.81	24.98	1.22	18.64	0	123.38	6.25	317.12	0.08	0	15.27	9.27	342.82	4.64	40.78	92.81	4.94	9.93	332.57	18.07	2.2	252.42	8.03	0	152.34	458.62	1.73	22.84	6.11	1.22	54.89	36.29	4.56	0	1.33
Neolep	9.49	449.25	2902.22	799.69	271.65	10.57	27.38	47.64	66.63	6.35	111.67	43.03	0	154.11	0	59.83	1.16	19.22	0	112.99	4.38	242.43	0.06	0	7.87	3.83	145.6	3.87	34.51	61.05	0	6.92	183.69	16.25	2.21	255.65	5.5	0	40.57	314.22	0.7	19.85	9.09	1.11	40.67	45.87	6.04	0.24	2.02
Ondzib	78.75	1474.71	2938.37	1330.94	305.08	9.31	15.5	74.94	264.16	9.31	89.82	45.45	0	96.77	15.17	39.54	0.65	5.1	7.8	85.37	5.53	272.23	0.05	0	19.19	9.53	237.45	4.2	46.03	70.33	0	1.07	334.72	11.66	1.48	201.17	13.89	15.72	99.01	400.84	3.37	23.75	10.38	0.73	57.14	13.67	7.8	0	0.88
Onytor	156.58	2563.46	4974.61	1809.6	550.79	20.96	21.04	157.77	294.29	27.5	191.76	121.92	46.61	256.59	21.03	32.35	0.81	9.18	16.88	113.19	5.68	292.78	0.14	0	31.65	9.81	392.75	6.89	106.92	110.09	0	12.16	428.82	18.71	2.33	437.76	0	34.06	141.29	316.84	3.22	34.45	9.37	2.5	0	27.32	9.96	0.19	1.4
Perazt	276.92	1971.48	5137.03	1770.75	488.75	27.34	48.26	147.63	169.69	21.92	172.02	125.07	38.47	182.49	0	27.49	1.17	9.73	16.9	123.46	6.45	394.17	0.11	0	35.11	10.12	391.9	6.84	102.43	96.64	0	9.65	440.41	20.7	3.12	417.87	7.11	31.97	149.85	425.07	1.39	38.52	10.1	1.36	0	27.66	11.09	0	1.93
Percal	200.46	2055.99	5721.03	1806.18	477.7	20.98	20.93	155.95	176.12	45.49	136.49	113.66	0	173.65	22.04	66.51	0.84	8.62	15.93	108.12	5.93	305.68	0.26	0	34.27	11.54	268.75	6.11	41.29	86.42	0	9.19	353.58	16.44	2.36	320.03	6.56	0	135.74	372.15	4.81	30.79	6.15	1.59	51.06	49.86	8.59	0	0.75
Perleu	211.04	3003.44	5309.03	2009.46	606.9	36.34	30.78	143.95	190.91	84.62	164.51	188.03	0	203.47	25.55	65.71	0.9	24.49	0	128.08	8.09	387.05	0.31	3.42	77.43	14.73	388.8	3.56	46.43	102.88	4.4	21.15	477.96	20.36	3.7	394.37	0	33.06	225.28	391.98	5.2	34.77	5.05	2.59	57.2	26.5	13.59	0	1.72
Perman	185.79	2230.62	5123.32	1717.69	557.75	33.3	58.36	117.98	187.01	54.67	174.76	154	38.83	212.29	0	26.88	0.98	24.87	0	134.75	7.9	401.58	0.23	0	79.88	11.55	387.09	7.43	112.35	100.63	4.73	20.35	502.83	20.21	3.61	409.59	0	0	164.69	466.07	2.99	36.01	7.2	2.24	0	62.55	14.15	0	1.17
Permel	266.73	2154.43	5995.59	2055	481.63	24.25	25.12	177.26	184.7	30.05	190.27	182.99	50.04	242.78	24.42	35.38	1.23	10.75	21.12	141.99	6.61	472.37	0.09	0	41.36	10.85	391.01	6.71	108.93	117.28	4.76	10.49	505.24	22.2	3.56	438.66	6.85	38.36	160.41	486.17	1.44	42.43	5.23	1.49	0	33.16	11.8	0.14	2.04
Perpol	200.86	1879.39	4751.86	1648.83	451.88	31.77	27.2	126.98	153.79	51.56	162.68	132.48	37.64	180.75	24.21	24.22	0.78	22.52	0	113.47	7.05	324.84	0.29	3.29	73.08	10.45	355.48	3.46	100.82	88.99	4.97	1.96	395.54	18.26	3.27	364.12	16.28	29.48	180.55	368.49	4.11	32.15	5.5	2.13	0	24.56	13.21	0.33	0.84
Sighis	74.75	3254.81	3099.02	1510.74	402.18	10.59	13.55	96.56	148.53	8.19	74.39	29.65	18.19	199.51	13.91	11.54	0.63	13.02	0	90.07	3.68	460.73	0.13	0	22.87	5.36	87.61	5.15	18.81	71.77	1.62	13.4	135.39	14.24	2.77	229.35	0	0	89.49	165.29	2.35	16.48	0.76	1.18	23.59	30.37	13.78	0	1.08
Allbul	164.88	5752.57	1955.38	3391.78	845.55	7.08	12.05	54.42	84.74	12.69	180.59	26.44	0	274.26	14.62	22.28	0.83	8.85	19.53	63.07	4.96	2038.81	0.18	1.82	9.33	5.39	565.9	1.73	32.72	185.66	0	0.78	1170.4	63.08	18.63	446.29	11.49	0	166.9	295.7	4.64	16.44	15.04	2.77	0	55.98	30.31	0.23	7.26
Jacjac	63.62	2566.05	1869.02	2429.44	348.97	7.35	29.47	45.12	40.79	10.59	136.35	22.45	2.07	154.28	0	20.86	1.1	12.2	2.7	51.8	4.22	948.95	0.09	1.57	9.23	3.67	182.04	1.05	33.39	102.97	3.45	6.9	330.01	30.46	1.58	257.17	0	0	111.04	235.2	1.86	9.81	2.84	2.78	0	33.84	5.05	0.18	0.67
Zaphud	125.89	2079.33	3313.39	8232.11	2098.96	10.67	17.59	68.95	161.26	22.71	85.92	33.01	14.73	174.4	0	6.77	1.3	18.9	0	135.9	4.28	621.11	0.64	0	12.73	9.43	559.98	3.39	20.16	84.19	8.78	20.99	924.13	26.02	1.84	179.92	0	0	170.93	436.79	13.46	10.02	8.86	8.17	23.98	50.77	4.07	0.28	4.38
Acocah	305.76	2368.37	5897.59	3187.68	543.65	26.51	82.49	217.57	487.88	18.56	406.67	137.38	0	296.52	0	138.9	0.63	7.92	17.45	294.77	6.81	400.72	0.07	0	34.22	13.03	166.42	7.52	40.13	177.42	7.89	21.88	527.41	25.12	5.64	628.84	0	28.5	165.11	289.12	2.18	59.56	8.99	1.27	49.59	22.15	19.67	0.41	0.92
Apospe	72.8	884.79	2313.34	807.62	182.59	14.79	47.6	60.74	121.92	12.7	157.46	55.01	50.74	126.61	0	30.54	0.84	23.09	0	152.6	4.61	218.18	0.22	0	28.88	8.85	163.25	5.29	68.36	125.2	6.87	21.63	269.49	17.4	5.26	253.07	0	0	50.54	233.34	2.12	36.1	6.55	2.52	0	39.82	6.96	0.7	3.17
Aposyl	23.91	659.12	1731.8	501.96	172.05	6.59	15.13	55.91	44.91	7.09	110.19	42.18	5.75	77.33	15.43	39.32	0.64	16.89	0	74.79	4.09	159.83	0.05	0	6.79	3.78	86.19	3.07	35.49	72.74	0	0.58	114.82	15.64	3.22	194.77	12.2	0	36.72	101.74	0.79	22.48	7.69	1.4	0	32.92	4.46	0	1.59
Arvnil	734	3134.82	4101.99	2518.46	887.01	14.21	30.24	319.78	299.58	10.02	194.99	95.1	0	215.36	28.02	64.27	1.4	33.42	0	205.84	8.18	382.02	0.05	0	22.44	23.05	285.03	9.05	55.89	199.61	11.9	22.24	491.01	28.68	5.95	478.53	19.8	33.19	191.06	457.32	1.84	58.85	11.96	1.11	65.65	26.95	11.35	0.1	4
Grasur	119.88	1520.91	3729.06	2484.12	601.81	6.52	25.19	296.43	194.31	8.2	174.39	79.04	29.09	136.8	24.77	23.03	0.95	28.83	0	180.2	7.66	419.93	0.05	3.23	19.97	22.45	422.74	3.4	57.4	221.69	10.41	13.25	538.8	28.48	5.81	459.38	10.61	0	271.34	528.26	1.44	64.59	10.37	1.14	65.99	77.1	8.56	0	7.22
Mascou	98.8	2092.43	3771.46	1867.06	568.52	13.62	51.42	211.47	277.74	12.67	208.54	75.85	72.87	219.2	0	42.69	0.99	26.85	0	175.2	6.36	408.23	0.07	3	20.09	21.65	269.45	3.25	106.59	148.27	0	27.13	451.46	24.17	4.96	493.98	0	0	116.37	419.37	2.16	54.95	15.23	1.44	0	53.43	8.3	0.43	3.79
Merung	110.38	2311.43	2680.14	912.4	435.23	9.79	20.17	96.25	182.01	18.22	169.39	44.47	0	215.03	21.8	48.18	1.14	20.3	0	78.55	3.85	290.83	0.06	0	13.91	7.62	393.16	5.53	66.01	80.08	5.85	6.81	553.45	23.79	3.18	517.33	6.31	26.04	151.18	347.44	2.73	42.59	6.13	1.53	0	22.19	7.49	0.2	0.58
Muscar	167.62	2068	3522.76	2034.07	761.95	10.82	54.3	177.88	380.28	9.65	217.97	87.15	33.74	161.27	0	19.41	0.98	35.63	0	162.94	7.09	419.5	0.13	3.07	8.88	21.92	458.9	3.24	41.57	157.02	11.96	30.47	722.23	26.65	4.9	565.92	0	2.65	162.93	474.84	2.61	58.19	12.8	2.12	51.31	54.72	8.9	0	2.58
Musmus	228.17	2052.6	4312.67	2211.32	695.9	14.02	29.96	319.25	441.44	8.83	264.54	100.22	44.65	206.95	27.64	18.33	1.24	41.21	0	184.8	7.13	450.05	0.1	3.94	17.5	25.32	552.47	2.75	49.1	196.48	0	19.53	802.81	29.37	5.05	649.11	18.82	7.19	308.76	526.91	2.44	61.67	27.89	1.96	66.42	63.2	9.49	0	5.26
Muspah	197.48	2580.55	4580.37	2513.55	1034.18	21.31	63.4	250.15	460.6	12.51	281.33	90.47	0	280.02	0	95.77	1.36	13.81	22.84	221.43	7.18	456.54	0.16	3.35	12.95	24.12	408.57	3.86	103.92	169.17	0	32.04	840.6	28.23	6.06	515.13	0	0	177.78	540.02	3.22	58.73	23.66	2.48	0	66.96	9.85	0	4.9
Musspi	299.85	1758.62	3865.51	2030.35	542.72	13.65	58.35	248.52	323.59	7.15	244.84	97.06	50.81	197.38	0	24.81	1.41	47.47	0	188.28	7.79	458.67	0.13	0	16.07	23.41	473.32	7.24	48.67	221.44	0	36.81	667.52	32	6.09	619.67	0	40.48	215.24	530.22	1.99	66.68	27.77	2.29	67.53	31.65	11.15	0	3.1
Musspr	236.69	1887.14	4235.67	1822.54	235.3	13.15	31.18	181.29	282.37	8.45	240.19	81.62	0	180.64	28.94	79.75	1.15	17.83	31.28	199.49	7.36	453.99	0.12	0	15.84	17.06	454.8	6.49	54.68	219.99	0	35.65	708.3	30.4	6.13	619.64	0	43.97	155.57	606	2.05	66.17	26.31	2.03	69.67	34.95	11.04	0	6.54
Psaobe	173.85	2806.13	3118.9	812.39	442.61	14.47	41.15	84.34	190.69	14.91	168.44	45.8	31.97	280.03	0	30.95	1.13	7.76	24.78	64.73	2.93	358.34	0.03	0	12.64	5.33	418.18	5.55	75.25	113.48	0	5.93	631.26	28.71	3.69	549.03	5.58	42.17	104.55	508.25	1.56	51.34	12.25	1.44	0	32.18	9.13	0	3.33
Ratnor	113.26	1781.12	5007.57	2101.7	696.23	26.04	75.47	196.04	242.87	7.98	198.53	140.32	20.5	173.63	0	104.77	1.01	28.61	0	186.46	7.43	285.77	0.06	0	38.45	16.24	243.85	6.45	120.61	200.94	0	21.43	330.28	21.27	7.76	309.9	18.44	33.97	110.16	442.01	1.56	46.47	13.5	1.85	7.02	29.59	10.85	0	2.18
Rhoopi	104.73	2361.46	2871.28	934.69	500.75	11.08	21.38	81.6	163.15	20.86	176.01	42.61	25.8	205.93	21.65	23.38	1.43	18.47	4.77	81.36	4.34	305.02	0.04	2.99	13.16	6.42	372.08	2.64	72.49	82.17	0	6.78	599.79	25.3	3.58	545.27	5.94	28.34	136.67	388.52	3.12	44.68	12.78	1.65	0	23.17	8.36	0.4	2.49
Elltal	0.43	198.45	2495.74	1411.63	327.48	9.89	36.48	81.41	120	2.17	110.95	46.27	43.91	187.76	0	30.91	0.91	15.09	2.37	103.66	6.62	282.14	0.05	2.72	18.53	1.59	284.56	2.97	47.43	104.42	5.79	18.27	259.89	14.37	3.12	226.31	0	0	78.49	334.08	0.16	23.45	6.88	1.82	58.91	50.52	7.01	0.33	1.11
Mesaur	106.23	832.75	3084.08	1074.6	210.56	16.02	21.94	79.22	141.13	9.86	86.97	49.73	0	80.82	0	37.3	0.39	12.7	0	136.85	6.17	142.25	0.16	2.64	37.84	7.46	204.68	2.61	74.31	104.17	1.8	12.19	156	8.48	4.27	206.34	9.07	16.23	149.55	154.65	2.46	19.96	2.36	1.19	0	14.76	10.73	0	0.67
Nangal	70.97	1787.34	2831.68	1244.99	237.35	5.39	10.19	108.86	45.04	4.88	95.8	31.71	0	130.65	9.99	51.43	0.86	32.33	0	47.68	3.76	403.55	0.04	1.34	13.71	2.59	264.41	1.44	38.13	63.32	0	2.98	301.67	27.87	3.74	152.76	2.31	0	134.7	449.04	0.34	18.87	6.53	0.73	43.29	48.27	6.79	0.32	1.01
Peratt	316.68	2336.34	5393.99	1898.05	578.31	31.81	23.68	170.58	182.4	36.09	194.31	165.43	43.89	202.69	23.84	31.12	1.24	27.99	0	114.46	6.44	390.2	0.12	3.45	43.48	11.03	377.28	3.89	47.85	98.04	4.49	11.47	445.15	22.02	3.13	441.03	8.26	0	161.33	403.63	1.57	40.23	5.24	1.37	55.49	60.77	10.2	0.04	1.18
Perere	706.95	2154.73	5019.72	1708.42	520.31	27.66	23.66	131.11	162.39	38.32	169.78	98.39	0	196.78	21.08	76.26	0.85	26.09	0	129.14	6.44	369.75	0.23	2.91	42.56	6.82	245.64	3.41	47.42	93.89	3.83	9.68	390.09	18.76	2.68	394.34	6.74	0	82.79	396.72	2.9	32.1	4.51	1.58	56.3	53.47	8.82	0	1.75
Pernud	205.37	1859.55	4779.69	1695.51	349.02	32.37	22.94	130.11	145.15	27.74	174.91	154.94	5.36	206.36	23.19	64.65	1.08	27.83	4.77	138.63	6.79	428.88	0.08	3.03	48.92	10.19	348.42	3.45	49.15	109.51	4.58	17.39	465.07	20.53	3.43	417.26	0	0	154.64	457.08	1.31	42.13	5.8	1.28	60.77	68.43	11.99	0.07	0.81
Phosun	30.18	1069.18	3002.38	816.36	342.15	12	13.58	56.61	69.5	4.74	156.75	56.01	0	210.6	14.96	74.79	0.79	39.14	0	122.99	10.16	344.91	0.1	4.87	44.26	1.28	237.57	2.32	55.41	282.04	8.23	14.65	186.05	15.59	5.58	412.93	13.29	0	36.07	216.08	0.27	35.43	6.22	1.17	47.7	81.25	13.93	0.26	1.96
Ratrat	59.17	2122.37	6564.52	2561.38	587.49	20.28	43.97	364.38	332.39	9.8	243.4	178.78	0	191.11	37.42	142.89	0.89	12.91	21.71	196.86	7.82	304.84	0.03	0	43.62	23.17	325.32	7.77	77.79	213.26	7.47	40.95	356.55	23.43	8.9	347.48	0	40.21	142.63	501	1.89	65.48	7.6	1.61	91.24	34.48	11.11	0.94	3.44
Crigam	73.53	1502.33	3951.18	950.21	718.13	11.49	38.96	127	100.49	19.15	85	70.83	56.06	178.13	0	44.57	0.84	15.28	0	118.76	3.63	254.55	0.06	0	7.13	5.89	369.3	4.45	68.41	65.99	4.76	7.71	523.18	21.18	2.02	207.26	6.8	0	83.55	363.55	1.69	17.86	4.12	0.97	0	48.39	3.29	0.38	1.2
Rhipru	164.64	4060.54	2450.55	1272.31	784.39	6.56	30.17	186.63	94.83	8.33	289.46	40.45	0	218.91	0	64.18	1.16	35.76	0	44.51	3.52	1140.79	0.13	2.53	7.89	3.75	328.7	2.96	81.82	84.83	4.24	9.42	536.32	60.83	3.43	240.7	0	22.31	113.47	340.68	1.03	20.88	4	0.77	0	20.05	3.17	0	2.36
Aplruf	44.62	2591.86	1142.71	1586.43	567.11	3.02	22.17	87.59	122.02	12.6	87.07	24.02	0	99.92	33.15	26.55	0.3	3.82	4.63	15.62	1.38	246.86	0.04	0	2.33	2.94	80.89	2.91	41.85	23.6	4.51	8	233.5	9.82	0.92	106.59	0	16.4	27.41	30.72	0.92	5.36	3.39	0.41	0	16.5	3.88	0.09	0.88
Gligli	76.36	4088.24	4001.23	5442.79	583.01	12.81	24.29	297.1	144.89	18.67	118.73	36.94	55.42	256.99	0	34.08	6.48	28.88	0	72.91	1.61	1357	0.11	0	11.2	6.9	750.17	4.67	60.8	70.35	0	8	509.72	57.89	1.6	217.66	6.34	60.03	217.5	172.42	6.7	19.54	9.25	4.97	69.24	50.72	4.3	0.11	3.02
Gramur	191.78	8931.2	4930.45	1524.53	791.56	7.39	15.14	314.12	222.91	18.44	142.64	48.3	0	482.73	12.41	80.82	0.77	13.06	22.81	46.93	1.95	1400.29	0.19	2.32	7.96	6.17	611.88	2.29	128.68	90.55	0	8.9	334.5	51.42	2.58	302.42	7.25	58.03	144.67	214.75	5.49	18.48	9.84	2.86	0	44.24	4.52	0.06	1.33
Musave	116.54	5274.29	4989.99	1661.99	1193.1	17.27	24.57	402.37	384.95	29.84	248.01	57.35	83.09	567.85	22.27	36.32	0.76	36.43	0	100.01	2.38	1845.18	0.33	3.13	18.75	6.29	469.15	2.55	44.24	138.23	0	22.64	1063.53	64.08	2.43	324.76	0	0	135.15	117.75	8.75	17.21	14.91	1.16	49.02	87.46	5.87	0.03	0.79
Cyngun	186.4	3220.25	1740.29	1172.86	746.47	5.43	21.61	159.47	68.49	13.68	154.24	33.68	31.69	177.61	0	20.3	0.37	15.43	1.28	15.42	1.19	452.88	0.1	2.34	2.16	5.86	147.57	0.1	20.49	22.87	1.13	2.55	210.61	21.93	0.99	169.19	2.35	0	69.95	75.29	1.79	8.7	1.7	0.6	22.95	37.05	2.63	0.06	1.03
Icttri	34.88	2288.75	1706.35	1062.12	470.54	4.21	18.78	84.02	56.86	3.39	151.4	26.8	6.62	172.52	0	48.34	0.32	7.44	9.59	16.84	0.92	416.87	0.06	0	2.31	4.29	137.04	2	37.55	22.66	0	4.09	191.24	21.99	0.69	163.49	0	20.6	50.56	92.19	0.98	7.6	2.63	0.4	0	18.03	2.01	0	1.14
Marfla	213.5	2781.82	1491.1	969.11	745.58	3.91	9.21	114.57	67.68	11.5	134.91	26.02	31.08	194.36	9.49	20	0.31	6.7	8.81	13.01	0.93	406	0.1	0	1.53	4.99	133.79	4.04	14.45	24.43	0	2.11	123.63	21.91	0.86	163.57	1.74	0	61.69	81.2	1.68	7.46	2.61	0.61	18.72	35.53	1.92	0	0.68
Marhim	66.56	2273.21	1356.73	892.03	369.2	4.18	9.07	104.27	65.15	12.22	143.33	26.57	30.57	168.55	9.22	19.23	0.36	6.85	8.87	13.41	0.98	422.12	0.09	0	1.59	5.27	133.2	2.25	36.34	23.59	0	3.86	162.06	22.08	0.87	169.85	0	18.96	61.08	75.01	1.71	7.54	2.61	0.58	0	17.43	2.59	0	0.63
Marmar	144.95	2711.5	1467.88	993.43	815.52	3.65	8.71	98.24	75.9	3.87	149.7	25.74	31.06	189.28	9.12	20.27	0.38	7.01	8.71	13.78	0.97	439.06	0.04	0	1.59	3.52	167.07	2.57	34.2	24.28	1.23	1.86	280.56	22.64	0.83	176.33	1.75	19.26	46.17	77.41	0.65	7.52	1.31	0.44	0	17.83	2.06	0.11	0.5
Marmon	133.22	2361.25	1374.78	1027.04	1065.5	3.63	9.47	100.79	73.14	12.74	147.85	26.92	0	194.59	9.69	51.64	0.31	15.59	0	13.34	0.79	428.65	0.06	0	1.53	5.19	132.26	3.33	17.4	23.78	1.21	3.85	154.79	21.2	0.83	169.33	0	0	62.3	76.27	1.58	7.56	1.34	0.54	21.02	36.01	2.82	0	0.85
Marvan	154.61	2708.06	1421.41	843.96	575.82	3.28	8.19	103.94	60.13	5.62	128.02	24.32	29.92	180.33	8.89	19.51	0.35	14.75	0	13.02	0.86	387.83	0.03	2.46	1.47	4.25	115.56	1.02	13.86	22.82	1.45	3.64	114.48	21.51	0.78	154.96	0	0	57.38	72.95	1.01	7.27	1.01	0.38	17.3	35.13	1.89	0.07	0.59
Scicar	50.65	2961.72	1276.07	646.91	492.31	2.81	18.13	109.78	53.2	13.98	88.61	25.18	0	114.07	0	31.82	0.24	4.17	4.98	10.95	0.61	337.26	0.11	0.76	1.32	4.7	166.36	0.5	26.73	15.11	0	3.85	201.3	16.78	0.73	126.79	0	17.13	53.94	50.29	1.5	5.32	3.04	0.47	29.6	15.81	4.05	0.03	1.36
Scivul	103.96	3253.21	1286.64	658.79	444.09	4.28	17.34	163.85	39.63	12.53	89.25	33.9	0	106.35	0	31.09	0.27	4.57	4.95	10.54	0.71	325.15	0.08	0	1.48	4.68	218.49	1.78	29.63	15.51	0	2.22	225.77	16.37	0.75	132.4	1.88	17.96	76.93	67.07	1.47	5.57	3.02	0.48	32.6	16.39	3.47	0.03	2.26
Spedau	87.35	2372.68	1692.37	1456.5	333.89	5.38	16.19	117.58	76.65	0.97	158	29.08	0	182.46	0	54.17	0.29	7.33	10.21	14.97	0.89	452.67	0.03	1.18	1.48	1.7	145.01	0.95	21.14	23.85	1.3	3.55	215.53	22.29	0.79	172.05	0	0	53.18	88.23	0.14	7.84	1.5	0.31	23.06	39.24	2.2	0.06	0.36
Uropar	95.95	2601.08	1677.99	1197.59	721.68	4.65	8.96	106.48	65.86	12.24	144.46	27.15	32.15	168.97	10.71	18.85	0.4	16.41	0	15.72	0.82	426.91	0.07	1.45	1.75	4.43	140.13	0.69	31.58	22.09	0	4.46	217.88	20.26	0.73	158.21	0	0	57.11	82.82	2.03	7.36	2.69	0.62	2.06	36.97	1.99	0.03	0.53
Xerina	50.61	2902.12	1003.89	344.62	360.18	3.91	10.44	57.56	47.9	14.36	97.27	25.83	25.92	126.33	10.25	15.82	0.47	21.59	0	12.62	0.79	398.06	0.09	0	1.5	3.41	182.26	2.33	43.98	22.9	0	4.82	210.56	21.81	1.81	136.73	0	33.76	54.13	85.99	1.43	7.41	3.29	0.46	0	31.01	4.3	0	1.29
Lepame	147.16	3331.52	756.13	3938.61	416.31	2.06	9.71	48.81	84.97	29.53	142.4	22.85	0	71.66	8.84	16.3	1.08	7.67	7.91	35.26	0.42	1090.81	0.2	0	1.37	5.54	142.27	3.53	10.03	15.67	1.81	7.63	204.35	16.75	0.76	115.62	0	15.45	129.93	51.79	3.47	3.45	2.05	6.06	13.88	14.29	3.99	0	1.37
Leptim	88.68	2544.45	689.79	2780	312.75	1.44	16.23	39.79	49.36	17.33	55.88	23.54	9.49	60.02	0	5.64	1.02	6.18	7.34	29.87	0.37	885.53	0.22	0	1.24	2.21	92.36	3.09	20.95	13.83	0	6.51	118.64	13.53	0.66	89.01	0	14.26	79.62	45.18	0.94	3.04	3.14	4.8	1.63	12.49	3.55	0.13	1.29
Orycun	176.75	3166.87	975.23	3318.4	289.94	1.86	17.81	47.89	56.92	14.75	69.54	22.98	10.31	62.45	0	6.25	1.39	15.46	0	37.93	0.64	1074.04	0.16	0	1.53	5.39	145.62	3.78	23.3	14.88	0	8.9	207.91	15.42	0.85	121.48	0	0	132.91	48.77	2.68	3.72	4.41	5.62	0	30.15	4.31	0	0.88
Ochpri	32.28	1455.91	975.22	849.47	174.75	1.99	21.31	26.52	32.44	8.48	69.54	17.87	0	113.13	0	19.64	0.72	4.99	6.62	11.88	0.67	236.51	0.13	5.15	0.89	4.34	102.14	0.07	20.1	16.82	0	0.77	154.32	9.75	0.86	95.21	9.35	0	32.31	65.78	1.09	5.44	5.1	2.02	1.05	22.74	3.96	0	2.63
[truncated: 438 more columns]
