# Supplementary material for: Comparison of the Microsatellite Distribution Patterns in the Genomes of Euarchontoglires at the Taxonomic Level
Source: Front Genet. 2021 Feb 26;12:622724. doi: 10.3389/fgene.2021.622724 (PMC7953163; doi:10.3389/fgene.2021.622724)
Supplement: Supplementary file 7 [file Table_7.xlsx]

## Sheet: genome1
Table S7. The relationship between the repeat copy times and the mononucleotide P-SSR numbers in genomes.
Repeat times	lg(the count of P-SSR loci)
	Pedcap	Cascan	Dipste	Dipord	Perlon	Fukdam	Hetgla	Cappil	Cavape	Dolpat	Cavtsc	Chilan	Ctegun	Ctesoc	Cunpac	Daspun	Dinbra	Eredor	Hydhyd	Hyscri	Myocoy	Octmim	Tymbar	Octdeg	Pettyp	Thrswi	Perleu	Micoec	Sighis	Perpol	Micoch	Elllut	Micarv	Myogla	Ondzib	Perman	Neolep	Crigri	Micagr	Onytor	Percal	Perazt	Permel	Zaphud	Allbul	Jacjac	Ratnor	Musspi	Muscar
1
2
3
4
5
6
7
8
9
10
11
12	4.83036	4.87693	4.92274	4.87418	5.0134	4.81414	4.86335	5.02751	4.61939	4.83788	4.86784	4.79632	4.85976	4.97995	4.96964	4.90913	4.76643	4.92234	4.83701	4.8846	5.13287	5.01061	4.96104	4.92528	4.89676	5.0335	4.91587	4.91747	4.87555	4.88041	4.82523	4.60742	4.94493	4.75286	4.77672	4.90967	4.45772	4.75859	4.65093	4.91593	4.87223	4.89172	4.86829	4.87843	5.13935	5.02224	4.85651	4.89669	4.86433
13	4.74743	4.7871	4.82155	4.77109	4.91879	4.70271	4.75169	4.95286	4.51605	4.71624	4.77134	4.69425	4.78638	4.90238	4.86254	4.82723	4.67725	4.86658	4.74013	4.80147	5.06216	4.93915	4.88086	4.84665	4.83994	4.99404	4.8128	4.80646	4.77115	4.76912	4.70022	4.43196	4.83066	4.59985	4.63753	4.79352	4.26439	4.65989	4.45189	4.81623	4.76418	4.7821	4.75439	4.74856	5.04209	4.9357	4.75376	4.78762	4.75119
14	4.66877	4.69264	4.7162	4.67126	4.82374	4.59042	4.62734	4.87776	4.41265	4.59915	4.6815	4.62153	4.70301	4.83437	4.72446	4.7518	4.59853	4.81339	4.64488	4.71686	5.01478	4.87611	4.81107	4.77627	4.77651	4.95428	4.70635	4.66409	4.66628	4.64239	4.5612	4.15521	4.68773	4.42762	4.47937	4.67046	4.04108	4.5636	4.22991	4.71622	4.65843	4.66595	4.63216	4.62561	4.96996	4.84624	4.64955	4.65454	4.63139
15	4.61189	4.59193	4.62962	4.58049	4.76093	4.49203	4.51782	4.82758	4.34723	4.51168	4.63541	4.54946	4.63077	4.79214	4.61389	4.69086	4.52876	4.77077	4.56238	4.63753	4.99661	4.82026	4.75977	4.72475	4.73643	4.92132	4.60529	4.53656	4.55218	4.53363	4.42857	3.81331	4.55786	4.261	4.32106	4.55604	3.7783	4.47344	4.04179	4.63838	4.5578	4.56302	4.53753	4.52822	4.93377	4.75373	4.55269	4.53798	4.5365
16	4.52952	4.44551	4.50372	4.46495	4.68044	4.3598	4.43743	4.74726	4.26112	4.40463	4.5556	4.50436	4.51687	4.7232	4.47821	4.61573	4.44037	4.72174	4.44741	4.54053	4.94907	4.734	4.66633	4.70118	4.67189	4.8606	4.48633	4.38628	4.42197	4.43066	4.31321	3.3075	4.41596	4.06893	4.15201	4.46012	3.51693	4.33794	3.84261	4.53815	4.45243	4.44318	4.42591	4.40541	4.87821	4.66286	4.43191	4.39106	4.42493
17	4.41322	4.28858	4.30758	4.26522	4.54913	4.24391	4.30114	4.62116	4.13906	4.25484	4.4239	4.39733	4.35295	4.61655	4.30131	4.50615	4.32574	4.61901	4.2997	4.39407	4.8584	4.6093	4.53311	4.57873	4.56533	4.76368	4.34825	4.20282	4.26647	4.26644	4.09416	2.63749	4.24232	3.8418	3.96133	4.29172	3.21405	4.19454	3.65725	4.38801	4.32478	4.30144	4.28706	4.24514	4.78681	4.49011	4.26851	4.22804	4.25157
18	4.31237	4.13516	4.11687	4.06941	4.41895	4.13236	4.17722	4.50617	4.02926	4.13713	4.29702	4.3027	4.20553	4.50959	4.16976	4.42226	4.22115	4.53732	4.16879	4.26143	4.76326	4.4751	4.40756	4.4715	4.46783	4.67754	4.22575	4.05484	4.11972	4.13586	3.92706	1.85733	4.09534	3.65215	3.81131	4.17105	2.94841	4.01803	3.47026	4.24331	4.19808	4.16903	4.16891	4.09205	4.68988	4.3282	4.11912	4.09854	4.12248
19	4.2353	3.99691	3.95684	3.85878	4.30185	4.04407	4.01456	4.38691	3.9433	4.01824	4.19753	4.19022	4.0854	4.41451	4.05216	4.35593	4.13226	4.46666	4.05204	4.1423	4.67694	4.35712	4.30114	4.37075	4.36767	4.59731	4.12496	3.9308	3.99189	4.0249	3.7893	1.39794	3.9857	3.49982	3.68511	4.06326	2.76492	3.89724	3.36866	4.1231	4.08682	4.06528	4.08888	3.9489	4.59698	4.18358	4.01161	4.0003	4.01941
20	4.1648	3.85327	3.81318	3.62757	4.22422	3.95124	3.84092	4.26361	3.84105	3.91466	4.10082	4.07886	3.99007	4.33183	3.94699	4.29316	4.0383	4.37218	3.90768	4.02702	4.59218	4.24635	4.20852	4.27326	4.27577	4.51426	4.0569	3.86004	3.89265	3.92686	3.67733	1.07918	3.89949	3.37438	3.61077	3.9976	2.6561	3.78533	3.24452	4.0149	3.97713	3.93882	3.99118	3.82387	4.50979	4.051	3.92578	3.89998	3.93782
21	4.12261	3.74343	3.66652	3.46075	4.16607	3.89878	3.70621	4.16483	3.77466	3.82092	4.02119	4.02007	3.92609	4.27152	3.86917	4.2317	3.96251	4.28648	3.78497	3.94763	4.52507	4.15491	4.13767	4.2183	4.16274	4.43816	4.01385	3.80936	3.82827	3.85697	3.59934	0	3.85824	3.30081	3.53656	4.03064	2.81158	3.71933	3.21272	3.91871	3.90482	3.86806	3.91834	3.75243	4.43194	3.94196	3.87599	3.82582	3.88638
22	4.07383	3.62798	3.55497	3.20493	4.105	3.87017	3.55678	4.08336	3.71725	3.7495	3.96261	3.95665	3.86605	4.23312	3.79267	4.18786	3.90596	4.21506	3.66811	3.87111	4.47471	4.07762	4.08041	4.16092	4.10619	4.36498	3.96946	3.78781	3.80841	3.79505	3.56632	0.30103	3.81816	3.24005	3.48359	3.91196	2.87679	3.67182	3.1532	3.8523	3.848	3.81531	3.89248	3.68224	4.37037	3.84954	3.84398	3.78183	3.81908
23	4.03007	3.52362	3.43169	2.98318	4.06266	3.82269	3.39724	4.01708	3.66624	3.6582	3.91196	3.87495	3.79588	4.20189	3.73038	4.1634	3.82963	4.15512	3.5253	3.78767	4.43122	3.99978	4.00886	4.09423	4.02268	4.31938	3.95337	3.76328	3.77401	3.73902	3.50529		3.79851	3.2222	3.46967	3.87413	2.83885	3.63205	3.11093	3.79879	3.81278	3.7641	3.84516	3.65408	4.31894	3.74515	3.82354	3.70295	3.76087
24	3.95085	3.38881	3.27967	2.76268	3.98784	3.80168	3.24846	3.92711	3.62747	3.56937	3.83296	3.78412	3.71155	4.16994	3.62859	4.11039	3.7432	4.07824	3.35679	3.69618	4.35837	3.90206	3.92428	4.01267	3.95501	4.24763	3.93232	3.70578	3.7195	3.66162	3.43425		3.74178	3.16107	3.38543	3.80092	2.75587	3.57054	3.0693	3.72811	3.76738	3.71332	3.81258	3.57043	4.24763	3.63256	3.7635	3.64552	3.6861
25	3.85872	3.2531	3.12483	2.60314	3.87111	3.7751	3.08458	3.82737	3.56301	3.4484	3.7464	3.6721	3.60412	4.11069	3.49402	4.02362	3.62242	3.97086	3.2033	3.5904	4.29798	3.77663	3.83085	3.92397	3.86118	4.17383	3.9058	3.64316	3.6288	3.57496	3.33264		3.65099	3.05614	3.29292	3.71575	2.69984	3.5227	3.00346	3.6506	3.68753	3.63819	3.72795	3.50623	4.15824	3.50664	3.6807	3.54494	3.6149
26	3.74881	3.06595	2.98989	2.46835	3.78226	3.72965	2.99564	3.7209	3.4603	3.31492	3.63165	3.63779	3.48813	4.02674	3.35199	3.93146	3.50037	3.87227	2.97543	3.4748	4.21376	3.63568	3.70501	3.869	3.74865	4.07551	3.86688	3.56703	3.54962	3.50079	3.28623	0	3.58115	2.96284	3.17609	3.67052	2.55145	3.47582	2.9196	3.5563	3.60152	3.55558	3.63829	3.36154	4.05717	3.42259	3.56785	3.43201	3.51746
27	3.63053	2.98543	2.84261	2.34635	3.69679	3.68404	2.79099	3.60206	3.40449	3.17754	3.54481	3.52075	3.37912	3.95207	3.21722	3.84868	3.39217	3.7724	2.81023	3.37931	4.14616	3.49443	3.59417	3.75282	3.64523	3.98909	3.82821	3.48785	3.44404	3.40483	3.1532	0	3.48029	2.87622	3.05154	3.55182	2.5092	3.4062	2.9154	3.45408	3.52035	3.45179	3.56949	3.24279	3.95328	3.28914	3.49596	3.34439	3.44059
28	3.53517	2.84386	2.72428	2.20952	3.62242	3.64904	2.63448	3.51812	3.32139	3.11361	3.44623	3.41664	3.30298	3.87789	3.08707	3.77151	3.31429	3.65887	2.66087	3.28758	4.05979	3.34772	3.45561	3.66153	3.5227	3.91934	3.77974	3.39985	3.34124	3.30878	3.08063		3.37639	2.7364	2.95376	3.43949	2.34635	3.36773	2.90687	3.38256	3.42045	3.34889	3.46389	3.16495	3.8477	3.18611	3.40569	3.23805	3.3707
29	3.45148	2.66745	2.65706	2.11394	3.49831	3.5978	2.46835	3.42029	3.25188	3.02202	3.36977	3.29535	3.21617	3.79858	2.99913	3.70552	3.19229	3.56478	2.54158	3.2492	3.99419	3.16909	3.30081	3.5563	3.4417	3.85003	3.70131	3.33082	3.21854	3.18241	2.96708		3.29248	2.65128	2.82737	3.34772	2.23553	3.32777	3.02776	3.27231	3.30146	3.22376	3.33445	3.09342	3.75641	3.04532	3.2938	3.1284	3.28735
30	3.35813	2.55023	2.5832	1.98677	3.44824	3.54095	2.25042	3.37181	3.17435	2.92686	3.27967	3.19562	3.15412	3.70243	2.93197	3.66661	3.09726	3.45652	2.43775	3.18241	3.93641	2.93952	3.12581	3.44638	3.37931	3.82132	3.615	3.23654	3.12581	3.12287	2.8704	0	3.22943	2.49969	2.6637	3.21272	2.16435	3.29203	3.07004	3.22583	3.15229	3.1186	3.23452	3.01284	3.67237	2.90956	3.13545	2.99607	3.2307
31	3.22115	2.4624	2.46389	1.99123	3.31133	3.49541	2.11727	3.26245	3.05881	2.84386	3.16107	3.1232	3.03543	3.5753	2.79099	3.54481	2.98722	3.32366	2.35025	3.10037	3.86159	2.79727	2.99034	3.37273	3.26905	3.77364	3.53631	3.12937	2.95376	3.03302	2.82802	0.30103	3.14983	2.47422	2.55023	3.17984	2.16435	3.25188	2.94939	3.11959	2.98677	3.0141	3.13162	2.91487	3.55194	2.84198	2.93197	2.87737	3.16465
32	3.15987	2.35025	2.38021	1.80618	3.25768	3.42275	1.92428	3.19948	2.943	2.77452	3.02938	3.04179	2.95856	3.48926	2.71096	3.46583	2.93802	3.19893	2.22272	3.02816	3.80421	2.66464	2.84634	3.27921	3.19368	3.70714	3.43457	3.04999	2.87157	2.97543	2.75051		3.0976	2.28103	2.4624	3.09691	1.95904	3.19728	2.48714	3.06408	2.8848	2.89597	2.9952	2.83059	3.463	2.76418	2.79657	2.75282	3.10346
33	3.02898	2.32838	2.36173	1.81291	3.18526	3.35889	1.85126	3.16613	2.84757	2.71012	2.99388	2.9722	2.87099	3.41095	2.65031	3.41714	2.83442	3.02816	2.11059	3.0013	3.75853	2.549	2.76268	3.21165	3.15014	3.66398	3.33706	2.97035	2.76193	2.92737	2.68305		3.04571	2.22272	2.3784	3.03181	1.91908	3.19396	1.66276	3.03941	2.76938	2.79934	2.92634	2.7767	3.4101	2.69285	2.716	2.63849	3.10072
34	3.00732	2.26245	2.30963	1.78533	3.13513	3.27898	1.73239	3.14457	2.75815	2.57864	2.91222	2.88762	2.88818	3.36267	2.65225	3.35622	2.80889	2.89432	1.98677	2.94052	3.73695	2.39794	2.67025	3.15715	3.13988	3.63327	3.27898	2.94694	2.7348	2.8791	2.65225	0	3.05538	2.12385	2.24055	3.04844	1.83885	3.12352	1.23045	3.0103	2.72997	2.72428	2.88874	2.7348	3.34439	2.62325	2.62325	2.55871	3.05652
35	2.99034	2.14922	2.34044	1.6902	3.11394	3.2824	1.72428	3.13513	2.72099	2.57519	2.86923	2.83251	2.81823	3.34498	2.5563	3.33385	2.72099	2.80346	2.14301	2.92686	3.6909	2.23805	2.52763	3.08422	3.12646	3.59999	3.20737	2.92891	2.69548	2.82543	2.62428	0	3.02407	2.08279	2.23805	3.02653	1.80618	3.14301	1.23045	2.96708	2.68485	2.66464	2.84261	2.77012	3.31765	2.58206	2.65418	2.48996	3.00173
36	2.93902	2.12057	2.27646	1.70757	3.11793	3.19201	1.64345	3.12872	2.64345	2.50515	2.88705	2.78247	2.79029	3.31952	2.53529	3.32305	2.67302	2.6721	2.04139	2.9058	3.66219	2.21748	2.4216	3.04689	3.14145	3.57159	3.16613	2.87216	2.68931	2.79099	2.57519	0	3.04021	2.24055	2.28103	3.00647	1.63347	3.08814	1.14613	2.97035	2.62941	2.61384	2.77452	2.76567	3.28601	2.54407	2.60853	2.46687	2.98046
37	2.92012	2.04532	2.2833	1.62325	3.10924	3.14114	1.43136	3.08778	2.5832	2.5092	2.87099	2.70157	2.79796	3.29292	2.47567	3.36977	2.72428	2.5611	1.96379	2.91222	3.66191	2.03743	2.43297	2.94201	3.14551	3.54195	3.15897	2.88818	2.70757	2.74115	2.53782		3.0306	2.09691	2.2833	2.98227	1.64345	3.09447	1.20412	2.95713	2.61909	2.53148	2.76864	2.72016	3.24846	2.52892	2.63448	2.44091	2.89265
38	2.91908	2.05308	2.2833	1.54407	3.1284	3.05994	1.44716	3.07225	2.5092	2.48855	2.83506	2.60638	2.74429	3.37767	2.47712	3.37511	2.62737	2.45637	1.9345	2.88366	3.64709	2.0086	2.32838	2.91855	3.13513	3.54357	3.10653	2.85612	2.72181	2.68305	2.48144		3.04922	2.0569	2.25527	2.91222	1.62325	3.09167	1.11394	2.902	2.59439	2.52244	2.7767	2.72997	3.21219	2.44248	2.65514	2.35984	2.88366
39	2.89708	2.06446	2.32634	1.44716	3.18412	2.98811	1.38021	3.07078	2.43297	2.49136	2.85854	2.54283	2.71349	3.45773	2.47276	3.42846	2.63548	2.33244	1.85733	2.88138	3.6192	1.9345	2.28556	2.81224	3.12937	3.49762	3.12418	2.85974	2.67669	2.63649	2.42651		3.03222	2.04139	2.22531	2.87157	1.5563	3.11126	1.20412	2.93852	2.63749	2.46538	2.734	2.77012	3.2188	2.34635	2.63043	2.27646	2.81823
40	2.87622	2.04139	2.15836	1.47712	3.05308	2.91009	1.32222	3.06183	2.27416	2.39967	2.81224	2.53656	2.68753	3.24674	2.41162	3.24304	2.61172	2.24304	2.07555	2.84634	3.58771	1.78533	2.13988	2.78746	3.12024	3.46642	3.07809	2.80889	2.65992	2.58883	2.35984		3.02243	2.01703	2.29226	2.82607	1.38021	3.21669	1.17609	2.87795	2.58995	2.43457	2.71684	2.58433	3.19229	2.28556	2.52892	2.32015	2.80821
41	2.90255	1.92428	2.08279	1.43136	3.03543	2.85914	1.11394	3.02284	2.18184	2.48144	2.82995	2.36922	2.74194	3.19312	2.3032	3.22063	2.60423	2.14301	2.01703	2.85248	3.56098	1.77085	2.15534	2.69197	3.1383	3.45864	3.08814	2.77887	2.5832	2.54654	2.29447	0	3.02243	1.92942	2.17898	2.78746	1.32222	3.32201	1.27875	2.86688	2.41996	2.3032	2.5977	2.60638	3.22037	2.28103	2.4456	2.28556	2.71933
42	2.84261	1.96379	2.13988	1.30103	2.97681	2.76193	0.954243	3.00689	2.10721	2.33041	2.79309	2.31806	2.66464	3.17377	2.35793	3.18241	2.55267	1.89209	1.92428	2.80754	3.5479	1.64345	2.09691	2.65706	3.1176	3.43136	3.05269	2.73239	2.58883	2.46389	2.233		3.02202	1.91908	2.13354	2.70329	1.11394	3.28578	1.04139	2.89042	2.30535	2.15836	2.37107	2.50651	3.16732	2.13354	2.33846	2.04139	2.67943
43	2.79865	1.94939	2.15229	1.39794	3.00561	2.73159	0.90309	3.01157	1.97772	2.42813	2.82802	2.25768	2.64836	3.18611	2.29667	3.16256	2.56348	1.716	1.94448	2.80414	3.51865	1.76343	2.05308	2.55145	3.10653	3.41044	3.02284	2.78958	2.5611	2.4133	2.17898		3.02119	1.83885	2.21219	2.65514	1.17609	3.05192	1.17609	2.83696	2.24304	1.92428	2.27184	2.44716	3.16286	2.09691	2.24304	1.62325	2.6637
44	2.82995	1.90849	2	1.11394	2.97909	2.64836	1.20412	2.96047	1.85126	2.31387	2.86153	2.10721	2.65801	3.20249	2.3483	3.1726	2.56348	1.62325	1.9345	2.79518	3.49914	1.72428	1.96379	2.5302	3.06483	3.40909	2.95713	2.73799	2.59439	2.36549	2.14613		3.03423	1.8451	2.15534	2.65128	1.14613	2.61172	1.17609	2.8202	2.32222	1.9345	2.27416	2.49831	3.1452	2.00432	2.1959	1.54407	2.64738
45	2.78604	1.90849	2.04532	1.36173	2.90363	2.59439	1.04139	2.93952	1.79934	2.3483	2.85854	2.14613	2.63548	3.17406	2.40993	3.1532	2.55023	1.74036	1.90849	2.75967	3.5061	1.81954	1.91381	2.51587	3.04999	3.39146	2.9284	2.75128	2.51587	2.29003	2.07555		3.05614	1.87506	2.02119	2.58546	0.90309	2.34439	1.32222	2.8014	2.35984	1.95424	2.33445	2.48855	3.16584	1.93952	2.05308	1.4624	2.57054
46	2.80346	1.97772	1.95904	1.20412	2.92942	2.57287	0.778151	2.97818	1.65321	2.34242	2.8791	2.03342	2.66745	3.16613	2.3032	3.16346	2.48714	1.72428	1.88081	2.79169	3.49596	1.63347	1.88649	2.46538	3.03423	3.36866	2.89154	2.77452	2.53403	2.32015	2.02531		3.09795	1.85126	2.19312	2.55267	1	2.233	1.36173	2.75967	2.48996	2.1038	2.4609	2.4216	3.16346	1.93952	2.03743	1.39794	2.50243
47	2.84136	1.88649	2.01703	0.845098	2.96426	2.50651	0.845098	2.91169	1.66276	2.32634	2.89098	2.02531	2.60531	3.21112	2.29003	3.11227	2.36549	2.32222	1.86332	2.78888	3.48615	1.5563	1.88081	2.36549	3.0162	3.31827	2.85854	2.71349	2.60097	2.24797	1.92428		3.08243	1.81954	2.17898	2.51587	0.954243	2.03342	1.23045	2.74663	2.75664	2.59218	2.93298	2.49831	3.15229	1.85126	2	2.14613	2.51851
48	2.80003	1.86923	2.10721	0.845098	2.93095	2.4624	0.778151	2.94694	1.44716	2.2833	2.83123	1.87506	2.65128	3.19479	2.35411	3.12287	2.40824	2.29003	1.89209	2.79657	3.50461	1.53148	1.92942	2.29226	2.98856	3.31239	2.76938	2.74974	2.5955	2.25527	1.92942	0.30103	3.17522	1.77085	2.34044	2.48855	0.69897	2.11394	1.04139	2.79588	3.02325	2.57864	3.00988	2.4609	3.16435	1.76343	1.91908	1.73239	2.4609
49	2.77887	1.83885	1.99123	1.11394	2.90363	2.33846	0.69897	2.89487	1.50515	2.3075	2.83822	1.91908	2.62941	3.25188	2.24304	3.15715	2.38739	0.778151	1.88081	2.78247	3.50637	1.4624	1.92942	2.28556	3.00043	3.30514	2.69984	2.77085	2.59329	2.17898	1.88649	0.60206	3.25018	1.59106	2.2878	2.39794	1.04139	2.0086	1.14613	2.82282	0.954243	1.14613	1.30103	2.43457	3.14239	1.73239	1.91908	1.27875	2.38021
50	2.78247	1.79239	1.99564	1.04139	2.90472	2.31387	0.69897	2.90526	1.07918	2.31175	2.85914	1.76343	2.5966	3.30984	2.29667	3.15014	2.40483	0.30103	1.88649	2.77887	3.53186	1.41497	1.95904	2.23805	2.9619	3.30942	2.72673	2.81823	2.63144	2.16435	1.86923	0.60206	3.30643	1.59106	2.27875	2.35025	0.69897	1.97772	1.27875	2.86982	0.778151	0.778151	1	2.38202	3.16017	1.77085	1.74819	1.11394	2.41664
51	2.78533	1.81954	1.97772	0.845098	2.93752	2.26482	0.778151	2.9058	1.44716	2.32634	2.85794	1.6902	2.67302	3.36493	2.26717	3.14364	2.4624	0.477121	1.86923	2.74896	3.57772	1.72428	2.06446	2.16435	2.99607	3.33082	2.68664	2.82866	2.5977	2.12385	1.76343	0.954243	3.31869	1.5682	2.20952	2.32838	0.778151	1.87506	1.14613	2.82737	0.778151	0.69897	1	2.47422	3.197	1.49136	1.77085	0.477121	2.25042
52	2.74741	1.79934	1.93952	0.90309	2.92737	2.17319	0.778151	2.91169	1.11394	2.29226	2.85431	1.81291	2.64147	3.42045	2.26717	3.14613	2.43457	0.30103	1.85126	2.68485	3.63809	1.65321	2.07188	2.04532	2.99255	3.3166	2.65225	2.8848	2.63749	2.03342	1.64345	0.90309	3.31048	1.62325	2.2014	2.25042	0.69897	1.79239	1.07918	2.82802	0.30103	0.477121	0.90309	2.43775	3.15897	1.59106	1.43136	1	2.28556
53	2.76641	1.73239	1.99123	0.954243	2.90902	2.2014	0.30103	2.87274	1.07918	2.19033	2.88309	1.5563	2.60959	3.43265	2.1959	3.13735	2.55145	0.60206	1.86332	2.70672	3.69002	1.76343	2.13988	2.08279	2.99078	3.33666	2.60206	2.98945	2.72099	1.94448	1.6721	0.30103	3.29601	1.54407	2.19033	2.21484	0.778151	1.77815	1.14613	2.8791	0	0.30103	0.778151	2.45484	3.17609	1.51851	1.59106	0.69897	2.21484
54	2.72754	1.74036	1.98227	0.90309	2.92065	2.1038	0.778151	2.88986	0.69897	2.15836	2.90037	1.5563	2.7364	3.4417	2.23805	3.16909	2.54283	0.477121	1.81291	2.73719	3.67468	1.77085	2.21484	1.99564	2.98632	3.36154	2.57519	3.07298	2.84757	1.99123	1.6902		3.28713	1.5563	2.23045	2.16137	0.845098	1.85126	1.11394	2.87795	0.30103	0.477121	0.778151	2.46835	3.19507	1.51851	1.23045	1.17609	2.13988
55	2.75967	1.79239	2.03743	0.69897	2.90956	2.13354	0.477121	2.90526	1	2.15534	2.98	1.51851	2.73799	3.38075	2.21748	3.17289	2.48996	0.845098	1.83885	2.7364	3.61826	2.13033	2.31597	1.92942	2.98498	3.36661	2.47712	3.12418	2.92012	1.80618	1.50515		3.27577	1.36173	2.24055	2.0607	0.30103	1.66276	0.90309	2.88423	0	0.477121	0.69897	2.48001	3.19866	1.47712	1.25527	0.69897	2.08279
56	2.77887	1.72428	2.00432	0.60206	2.91328	2.02119	0.30103	2.8893	1	2.2014	2.95904	1.36173	2.71433	3.34713	2.24551	3.16584	2.51188	0.30103	1.98677	2.75358	3.60043	2.12385	2.46389	1.75587	2.9952	3.35507	2.47276	3.11193	2.93247	1.85126	1.50515		3.30664	1.41497	2.22789	2.05308	0.60206	1.59106	0.778151	2.86153		0.69897	0.69897	2.54654	3.16673	1.36173	1.14613	0	2.10037
57	2.75128	1.73239	1.88649	0.778151	2.90849	2.06819	0.30103	2.87099	0.69897	2.15836	2.88366	1.36173	2.72673	3.37291	2.27184	3.14644	2.50243	0	1.85733	2.68664	3.59395	2.24551	2.59106	1.89763	2.99034	3.32838	2.32428	3.09377	2.92117	1.83885	1.50515		3.2783	1.34242	2.23045	1.91908	0	1.60206	0.845098	2.83315	0	0.30103		2.46538	3.14051	1.41497	1.14613	0.90309	2.06819
58	2.80482	1.77085	1.78533	0.845098	2.89708	1.99564	0.477121	2.80956	0.845098	2.12057	2.92634	1.47712	2.71012	3.38202	2.22272	3.14145	2.42488	0.30103	1.88081	2.64738	3.59129	2.27646	2.57519	1.78533	2.97681	3.32736	2.33646	3.09621	2.88138	1.79934	1.41497		3.26951	1.4624	2.25527	1.83885	0.778151	1.49136	0.954243	2.82802		0	0.477121	2.52892	3.12156	1.38021	1	0.60206	2.0086
59	2.77305	1.6721	1.74036	0.845098	2.91062	2.02119	0.69897	2.84819	0.69897	2.11394	2.91908	1.25527	2.74036	3.38543	2.24304	3.14333	2.44091		1.69897	2.62014	3.61384	2.22789	2.20683	1.74036	2.9345	3.30081	2.23553	3.07882	2.89927	1.75587	1.17609		3.28758	1.34242	2.24551	1.81954	0	1.62325	1	2.81224			0	2.55388	3.12352	1.32222	1.14613	0.30103	1.91381
60	3.19061	1.64345	2.29885	0.477121	3.1529	1.98677	0.60206	3.25261	0.477121	2.21484	3.26079	1.27875	3.04766	3.75427	2.39094	3.53706	2.77743	0.30103	2.3075	3.02202	4.0917	1.86923	1.76343	1.64345	3.08135	3.57576	2.22789	3.74757	3.59561	1.75587	1.27875		3.64068	1.41497	2.82413	1.76343	0	1.4624	0.845098	3.43201				2.95617	3.34928	1.34242	1	0.60206	1.98677
61	2.66932	1.68124	1.5682	0.778151	2.79865	1.83251	0	2.75664	0.778151	2.01703	2.77159	1.34242	2.6637	3.31133	2.06446	3.0569	2.32015		1.8451	2.61909	3.40671	1.20412	0.60206	1.76343	2.86688	3.21511	2.11727	2.5966	2.5092	1.6721	1.34242		3.21617	1.36173	2.0607	1.72428	0.477121	1.38021	0.69897	2.50515	0	0	0.30103	2.33445	3.00988	1.17609	1	0.60206	2.02119
62	2.60206	1.65321	1.61278	0	2.79934	1.83885		2.74194	0.30103	2.03743	2.8014	1.20412	2.63649	3.34869	2.01703	3.11661	2.38202	0	1.77085	2.64444	3.40976	0		1.50515	2.89209	3.20385	2.09342	2.62737	2.52634	1.68124	1.23045		3.22115	1.43136	1.92942	1.68124	0.30103	1.34242	1.04139	2.49831	0.30103	0.30103	0	2.36736	3.00817	1.14613	0.60206	0.60206	1.82607
63	2.60423	1.70757	1.44716	0.60206	2.80346	1.83885	0.30103	2.71012	0	2.02938	2.81023	1.11394	2.59329	3.34518	2.09342	3.05192	2.26482	0	1.69897	2.65225	3.36586			1.59106	2.79449	3.22089	1.98677	2.59988	2.5682	1.6721	1.20412		3.17898	1.30103	1.99123	1.60206	0	1.38021	0.90309	2.5563	0	0	0.30103	2.24055	2.98227	1.32222	0.90309	0.477121	1.89209
64	2.65992	1.6902	1.43136	0.30103	2.78176	1.70757	0	2.69197		2.07188	2.8014	1.14613	2.56937	3.32284	2.10721	3.07555	2.3075		1.5682	2.6149	3.36474			1.43136	2.78604	3.20439	1.94939	2.59218	2.54033	1.50515	1.11394		3.1452	1.38021	1.99123	1.53148	0.60206	1.43136	0.845098	2.52114	0	0.30103	0	2.28556	2.94002	0.778151	0.69897	0.477121	1.74819
65	2.67302	1.716	1.63347	0.60206	2.74194	1.6902		2.62737	0.30103	1.99564	2.82543	1.04139	2.58546	3.29579	2.18184	3.055	2.33646		1.716	2.55509	3.33726			1.43136	2.76492	3.20194	1.87506	2.63246	2.51983	1.79239	1.25527		3.16346	1.43136	1.96848	1.50515		1.23045	0.90309	2.56229			0.477121	2.19866	2.89597	0.954243	0.60206	0	1.70757
66	2.67761	1.75587	1.65321	0.778151	2.80821	1.59106		2.67943	0	2.08636	2.73799	0.845098	2.58659	3.31827	2.12057	3.05538	2.31175	0	1.69897	2.54033	3.31555			1.47712	2.74194	3.1532	1.89763	2.61172	2.48287	1.54407	1.14613		3.13735	1.34242	1.92428	1.54407	0.30103	1.07918	1.07918	2.51851	0		0.30103	2.15229	2.88423	1.14613	0.60206	0	1.60206
67	2.63548	1.716	1.6721	0.30103	2.72997	1.63347	0	2.62531		2.12057	2.76042	1.14613	2.57287	3.32035	2.03743	3.06521	2.25768		1.65321	2.55267	3.29491			1.4624	2.76193	3.13226	1.79934	2.60314	2.50786	1.5682	1		3.14239	1.20412	2.03342	1.44716		1.27875	0.845098	2.49693	0			2.20952	2.88986	0.778151	0.60206	0.60206	1.80618
68	2.6149	1.53148	1.34242	0.477121	2.77379	1.5682		2.64933	0.30103	2.04139	2.7356	1	2.49276	3.32879	2.05308	3.04844	2.20952	0.30103	1.70757	2.50106	3.29754			1.34242	2.7332	3.11327	1.81954	2.617	2.54033	1.60206	0.90309		3.15776	1.14613	2.0086	1.43136	0	1.34242	1.07918	2.47422	0.30103	0	0.30103	2.07918	2.89763	1	0.477121	0.30103	1.70757
69	2.64048	1.53148	1.60206	0	2.78817	1.61278	0	2.62014		2.00432	2.7185	0.69897	2.48855	3.34733	1.96379	3.03703	2.26717	0	1.59106	2.45637	3.28646			1.32222	2.69373	3.09482	1.79239	2.62014	2.5563	1.39794	0.69897		3.15836	0.954243	1.96848	1.34242	0	1.17609	1	2.48287	0		0.60206	2.0569	2.86392	0.90309	0		1.74036
70	2.66558	1.51851	1.85126	0.845098	2.7364	1.5563	0.30103	2.63043		1.97313	2.69984	1	2.53275	3.37457	2.03342	3.01452	2.24304		1.6721	2.43457	3.35793			1.38021	2.68753	3.06183	1.6721	2.65128	2.52375	1.38021	0.845098		3.11926	1.36173	2.12057	1.17609	0	1.04139	0.845098	2.57171				2.17609	2.85794	0.954243	0.30103	0	1.51851
71	2.66652	1.57978	1.79934	0.477121	2.70842	1.54407		2.62014	0.30103	1.83251	2.7356	0.778151	2.53782	3.3516	1.93952	3.00518	2.26482	0	1.5563	2.4624	3.29754			1.32222	2.67117	3.02857	1.59106	2.61805	2.52892	1.25527	1.04139		3.08955	1.07918	2.06446	1.17609	0	0.60206	0.69897	2.49969		0	0.477121	2.19866	2.86034	0.778151	0.30103	0	1.53148
72	2.617	1.39794	1.65321	0.30103	2.69723	1.54407		2.56585		1.85126	2.71349	0.69897	2.46389	3.32428	1.87506	3.0187	2.28556		1.4624	2.34439	3.17782			1.27875	2.63347	2.98091	1.5563	2.64048	2.52634	1.20412	0.845098		3.13066	1.23045	2.05308	1.11394		0.69897	0.778151	2.38739			0.477121	2.10721	2.82672	0.60206	0.30103	0	1.51851
73	2.63548	1.51851	1.716		2.7007	1.50515	0.30103	2.51587		1.63347	2.70157	0.778151	2.48144	3.34869	2.0086	2.99957	2.15229		1.6721	2.4133	3.20085			1.23045	2.63246	2.989	1.41497	2.62839	2.51983	1.20412	0.778151		3.12548	1.23045	2.02531	1		0.60206	0.477121	2.32838				2.11059	2.81291	0.60206	0.477121		1.34242
74	2.57864	1.57978	1.66276		2.72181	1.36173	0	2.48855		1.77085	2.65801	0.477121	2.40483	3.33666	2.08991	2.97174	2.1959	0	1.66276	2.41996	3.19948			1.20412	2.64147	2.96755	1.54407	2.59988	2.549	1.30103	0.60206		3.10721	0.954243	1.96379	1		0.30103	0.69897	2.3927			0	2.05308	2.80209	0.778151	0.30103		1.30103
75	2.54777	1.5563	1.74036	0	2.69108	1.44716	0	2.48572		1.73239	2.63849	0	2.42651	3.30984	1.97313	2.99388	2.24304	0	1.49136	2.38739	3.17551			1.14613	2.62428	2.91908	1.53148	2.54407	2.53529	1.30103	0.30103		3.05385	1.30103	1.91381	1.07918		0.60206	0.477121	2.4183				2.06446	2.80618	0.477121	0		1.32222
76	2.54531	1.60206	1.57978	0	2.63649	1.50515	0.60206	2.55751		1.86332	2.64246	0.60206	2.41664	3.28171	2	2.97035	2.22789		1.36173	2.35025	3.18041			1	2.5955	2.8893	1.43136	2.51983	2.51587	1.14613	0.69897		3.05269	1.17609	1.90309	1.11394	0		0.778151	2.32428			0	2.03743	2.81158	0.778151	0.30103	0.30103	1.23045
77	2.58206	1.51851	1.47712	0.30103	2.59879	1.32222	0	2.50786		1.77815	2.68215	0.69897	2.37291	3.27485	1.97313	2.96095	2.28103		1.41497	2.33445	3.12969			0.954243	2.60531	2.91328	1.14613	2.51851	2.57749	1.17609	0		3.06221	1.11394	1.79239	1.11394	0		0.60206	2.41497			0	2.04922	2.77743	0.69897	0.30103		1.49136
78	2.58206	1.47712	1.72428	0	2.60097	1.39794	0.30103	2.68124		1.76343	2.66181	0	2.47857	3.29226	1.86332	2.96567	2.26951		1.51851	2.36361	3.13609	0		1	2.5955	2.93298	1.23045	2.46687	2.55145	1.07918	0.90309		3.02816	1.04139	1.97772	0.954243	0	0	0.60206	2.44871		0		2.07918	2.77743	0.477121	0.477121		1.30103
79	2.57403	1.43136	1.64345		2.55388	1.39794	0	2.5832		1.85126	2.65031		2.39094	3.27898	1.81291	2.97128	2.29226		1.41497	2.41664	3.10037			1.04139	2.59218	2.89597	1.04139	2.51455	2.50106	1.14613	0.477121		3.06032	0.90309	1.79934	1.14613		0.30103	0.60206	2.38021			0.30103	2.08279	2.72428	0.30103		0	1.23045
80	2.52763	1.4624	1.30103		2.58995	1.23045	0.30103	2.43136		1.87506	2.58771	0.477121	2.39094	3.23249	1.66276	2.88705	2.30963		1.65321	2.45939	3.0799			1.04139	2.58771	2.87099	1.34242	2.52892	2.49693	1.14613	0.477121	0	3.02898	0.954243	1.82607	1.07918		0.69897	0	2.27416			0	1.88081	2.74036	0.30103	0.30103		1.30103
81	2.52763	1.23045	1.36173		2.54654	1.25527	0.60206	2.42325		1.716	2.58883	0.60206	2.35793	3.2408	1.49136	2.89818	2.26717	0	1.50515	2.41996	3.08884			0.845098	2.55145	2.82607	1	2.49276	2.52763	1			3.02776	0.477121	1.9345	0.60206			0.30103	2.3032				1.91381	2.69984	0.69897	0.477121		0.90309
82	2.50651	1.39794	1.34242		2.50243	1.20412	0	2.5092		1.89763	2.57978	0	2.37107	3.27715	1.61278	2.9248	2.1959	0	1.36173	2.44248	3.10449			0.90309	2.59439	2.82478	1.23045	2.52634	2.52375	1.17609		0	3.02979	0.90309	1.86332	1			0.60206	2.26717	0	0		1.88081	2.76268	0.477121		0	1.07918
83	2.54158	1.49136	1.41497	0	2.54654	1.25527	0.30103	2.45332		1.80618	2.52504	0	2.27416	3.22427	1.6902	2.91009	2.23045	0	1.4624	2.38202	3.08386	0		0.60206	2.62941	2.88423	1.17609	2.50786	2.5172	1.04139			3.01452	0.778151	1.89763	1.07918			0.477121	2.29885	0			1.91381	2.7185	0			0.954243
84	2.4624	1.41497	1.34242		2.55751	1	0	2.33846		1.51851	2.53529	0	2.35025	3.19562	1.5563	2.87622	2.233	0	1.4624	2.4216	3.09132	0		0.477121	2.5682	2.86451	0.90309	2.49136	2.53908	1.07918	0.30103		2.99651	1	1.77815	0		0	0.60206	2.28103			0	1.65321	2.69108	0.477121	0		1
85	2.49554	1.47712	1.51851		2.51983	1.25527		2.28556		1.60206	2.49693		2.35793	3.17551	1.57978	2.93146	2.3075		1.54407	2.40654	3.09272			0	2.57634	2.84572	1	2.52375	2.48287	0.954243	0.845098		2.99782	0.69897	1.80618	0.477121	0	0.60206	0.30103	2.22011				1.69897	2.64444	0			0.954243
86	2.62634	1.38021	1.20412		2.63246	1		2.5611		1.54407	2.62839		2.36361	3.3897	1.716	2.93601	2.44091		1.59106	2.48714	3.05729			0.477121	2.57403	2.82737	1	2.51983	2.60097	1.11394	0		2.97909	0.845098	1.89763	0.778151		0	0.30103	2.24797				1.64345	2.78319	0.30103			0.69897
87	2.48714	1.34242	1.34242		2.5302	1.04139		2.35411		1.41497	2.5172	0	2.29885	3.20737	1.5682	2.89708	2.26951		1.51851	2.40824	3.08743			0.477121	2.50106	2.80889	1	2.50243	2.54283	0.69897	0.30103	0	2.96988	0.477121	1.77085	0.60206			0.30103	2.18752				1.77085	2.67025	0	0.60206	0	0.69897
88	2.34635	1.43136	1.17609	0.30103	2.51851	1.14613	0	2.17898		1.51851	2.48144		2.2833	3.09447	1.27875	2.8202	2.15836		1.34242	2.26951	3.07188			0.30103	2.38739	2.76418	1.11394	2.47857	2.50243	0.69897			2.93651	0.778151	1.74036	0.30103			0.778151	2.17609	0		0	1.74036	2.58995	0.30103	0		0.477121
89	2.37475	1.38021	1.14613		2.4624	1.32222		2.12057		1.34242	2.49276	0	2.30103	3.07004	1.50515	2.80686	2.05308		1.27875	2.233	3.06781	0			2.42325	2.78319	0.90309	2.47857	2.52114	1	0		2.94792	0.69897	1.716	0.69897		0	0.30103	2.20683				1.72428	2.58433	0	0		0.90309
90	2.35603	1.30103	1.34242		2.45484	1		2.04532		1.43136	2.39445	0	2.27184	3.06296	1.51851	2.81889	2.08279		1.57978	2.21219	3.06893			0.30103	2.50106	2.78888	1	2.43297	2.50106	0.778151			2.95182	0.60206	1.6902	0			0.69897	2.14922				1.79239	2.54158				0.60206
91	2.35793	1.39794	1.14613		2.42813	1.11394		2.07555		1.20412	2.41996	0	2.25042	3.03543	1.59106	2.7185	2.18752		1.49136	2.18184	3.07591			0	2.4216	2.79099	0.69897	2.49969	2.49136	0.69897	0.30103		3.0103	0.954243	1.78533	0.477121			0	2.18752				1.85733	2.49554	0		0	0.30103
92	2.38202	1.30103	1.27875		2.4609	0.845098		2.01284		1.61278	2.4609		2.27875	3.04021	1.36173	2.75051	2.08991		1.47712	2.21748	3.09795			0.30103	2.4456	2.81889	0.60206	2.52114	2.48144	0.60206			2.97359	0.477121	1.69897				0.60206	2.19033				1.716	2.47857	0	0		0.30103
93	2.32015	1.39794	1.49136		2.3784	0.69897		2.07188		1.36173	2.3962		2.19866	3.01787	1.20412	2.73799	1.95904		1.44716	2.17319	3.08458			0.30103	2.39445	2.80209	0.477121	2.50106	2.46687	1.07918			2.96047	0.60206	1.74819	0.30103			0.30103	2.13033				1.76343	2.4133	0	0		0.30103
94	2.29447	1.32222	1.04139		2.30963	0.845098		2.08636		1.38021	2.40993		2.11727	2.96142	1.23045	2.716	1.88081		1.30103	2.13672	3.06967			0.477121	2.35603	2.79309	1	2.50786	2.49831	0.60206	0		2.94349	0.477121	1.5563	0.30103			0.477121	2.04532				1.85733	2.43136				0.954243
95	2.27875	1.34242	0.69897		2.31175	0.60206		2.06446		1.5563	2.45179		2.17609	2.89487	1.11394	2.71265	1.94448		1.34242	2.1959	3.06633	0		0	2.35411	2.78032	1.07918	2.42813	2.47129	0.69897	0		2.92169	0.69897	1.63347	0.30103			0	2.1959			0	1.73239	2.44248		0		0.60206
96	2.34242	1.32222	0.477121		2.26951	0.954243		2.04532		1.41497	2.4216		2.22272	2.83885	1.07918	2.70672	1.9345		1.50515	2.12057	3.05805	0			2.31597	2.76938	0.954243	2.45179	2.5092	0.477121			2.89653	0.477121	1.57978				0.60206	2.19033				1.72428	2.43297	0			0.477121
97	2.47712	1	0.69897	0	2.34044	0.778151		2.08636		1.30103	2.52244		2.16732	2.83251	1.04139	2.69897	1.94939		1.34242	2.233	3.07004				2.42325	2.77379	0.60206	2.45939	2.44871	0.778151			2.92376	0.477121	1.83885	0.477121		0	0.30103	2.18469			0	1.8451	2.3784				0.477121
98	2.91381	1.43136	1.25527		2.42813	1.04139	0	2.69984		1.9345	3.0103		2.51055	3.273	1.82607	3.11494	2.3032		1.75587	2.64542	3.35679			0	2.64836	2.96142	0.69897	2.78462	2.88138	0	0		3.11126	0.30103	2.0086				0.477121	2.78319			0	2.12385	2.87564		0		0
99	2.43136	1.38021	1.11394		2.22789	0.954243		2.0607		1.32222	2.53782		2.07188	2.80482	1.47712	2.78247	2		1.23045	2.18469	3.00043			0	2.27416	2.74663	0.60206	2.64246	2.49693	0.30103			2.89597		1.6902	0		0	0.60206	2.17609	0			1.51851	2.39967		0		0.477121
100	2.10037	1.11394	0.30103		2.15229	0.778151		1.81954		1	2.22272		2.05308	2.72181	0.90309	2.42813	1.89763		1.17609	1.83251	2.88024			0.30103	2.06446	2.72016	0.477121	2.31387	2.35793	0.30103			2.78104	0.477121	1.716			0	0.60206	1.96848	0.30103		0	1.57978	2.11727
101	2.02531	1.38021	0.60206	0	2.17609	0.60206		1.82607		0.60206	2.20412		1.97772	2.75891	0.90309	2.45025	1.97772		1	1.79934	2.85974			0	2.08991	2.70415	0.69897	2.30103	2.35603	0.477121			2.75664	0.60206	1.64345			0	1	1.95904	0		0	1.36173	2.22531				0.30103
102	2.08636	1.39794	0.845098		2.12385	0.477121		1.73239		0.778151	2.1959		1.89763	2.72916	0.778151	2.50651	1.83251		0.845098	1.9345	2.89209			0	2.05308	2.65514	0.778151	2.24055	2.32015	0.477121			2.74194	0.845098	1.62325			0	0.60206	1.91381				1.39794	2.18752		0.60206	0	0
103	2.01284	1.36173	0.30103		2.08991	0.90309		1.74036		1	2.11394		1.86332	2.7574	0.845098	2.48714	1.97772		0.845098	1.90309	2.85309				2.13033	2.61066	0.845098	2.29447	2.32222	0			2.76343	0.30103	1.63347	0			0.778151	1.90309				1.38021	2.14613
104	1.9345	1.04139	0.477121		2.01284	0.69897		1.81954		0.60206	2.10037		1.98677	2.69897	0.778151	2.3784	1.95904		1.04139	1.85733	2.82282			0	1.99123	2.617	0.69897	2.27416	2.22272	0			2.72099	0	1.5682			0	0.954243	1.90309				1.27875	2.0607	0	0
105	1.91908	1.34242	0.60206		2.04139	0.69897		1.70757		0.845098	2.11727	0	1.86332	2.6981	0.845098	2.30103	1.83251		0.69897	1.80618	2.8451				1.9345	2.5955	0.477121	2.24055	2.14613	0			2.68664		1.49136				0.90309	1.96848			0	1.57978	1.99564				0
106	1.91908	1.07918	0.69897		1.95904	0.845098		1.69897		0.69897	2.02119		1.91381	2.617	0.477121	2.27416	1.98227		0.845098	1.83885	2.7348				1.98677	2.56229	0.90309	2.18752	2.21748	0			2.65801	0.477121	1.30103				0.69897	1.86923				1.17609	2.00432				0
107	1.80618	1.27875	0.477121		2.04532	0.954243		1.53148		0.477121	2.0569		1.95904	2.60206	0.477121	2.24304	1.86332		0.30103	1.80618	2.68395				1.81291	2.56467	0.477121	2.17319	2.26007	0			2.62221	0	1.43136				1.04139	1.94448				1.30103	1.92942		0		0
108	1.8451	1.23045	0.30103	0	2.09342	0.69897		1.65321		0.778151	1.99564		1.89209	2.57287	0.30103	2.27416	1.92428		0.69897	1.73239	2.7332			0	1.85126	2.46835	0.778151	2.12385	2.20412				2.58433		1.38021			0	0	1.88081				1.4624	1.89763				0
109	1.65321	1.32222	0.30103	0	2.04532	0.60206		1.62325		0.845098	1.95904		1.90849	2.54531	0.477121	2.25042	1.86923		0.477121	1.53148	2.7332			0	1.68124	2.45025	0	2.20683	2.15229	0.30103	0		2.66464	0.30103	1.72428			0	0.477121	1.86923				1.39794	1.92942			0
110	1.73239	1.11394	0.477121		2.15229	0.845098		1.6721		0.69897	1.89763		1.88649	2.5092	0.69897	2.31387	1.85126			1.53148	2.71012				1.41497	2.38917	0.69897	2.11727	2.17026				2.55388	0	1.59106	0			0.30103	1.81291				1.25527	1.92428
111	1.88081	1.20412	0		2.07188	0.778151		1.64345		0.778151	1.90309		1.90309	2.549	0.30103	2.233	1.81291		0.778151	1.60206	2.71433			0	1.5563	2.32015	0.477121	2.24055	2.19312		0		2.49415		1.57978			0	0.477121	1.79934				1.25527	1.90309
112	1.90849	1.30103	0.30103		2.07555	0.69897		1.49136		0.90309	1.90309		1.72428	2.57749	0.69897	2.2878	1.89763		0.778151	1.5563	2.71767				1.72428	2.36173	0.60206	2.11059	2.14613				2.52634		1.54407				0.60206	1.81291	0		0	1.32222	1.92428		0
113	1.74036	1.20412	0		2.03342	0.60206		1.61278		0.60206	1.8451		1.81954	2.57519	0.477121	2.33846	1.94448		0.69897	1.70757	2.79588			0	1.69897	2.37107	0.69897	2.12385	2.16435				2.50786	0.30103	1.51851	0			0.30103	1.79239				1.36173	1.91381		0.477121
114	1.77085	1.04139	0.477121		2.06819	0.477121		1.54407		0.477121	1.91381		1.89763	2.56229	0.60206	2.27184	2.01284		0.845098	1.57978	2.81624				1.69897	2.45637	0.477121	2.02938	2.21484	0			2.52114		1.62325				0.60206	1.61278				1.47712	1.91908
115	1.80618	1.11394	0		2.13672	0.477121		1.54407		0	1.96848		1.74036	2.60314	0.477121	2.25285	1.86332		0.69897	1.76343	2.8055			0	1.716	2.51455	0.954243	2.08636	2.14613	0.30103			2.54283	0	1.57978				0.845098	1.6902				1.49136	1.90309
116	1.87506	1	0		2.07918	0.477121		1.59106		0	2.03342		1.85733	2.57171	0.477121	2.30103	1.79239		1.23045	1.66276	2.79379				1.70757	2.5172	0	2.12385	2.23045				2.54531		1.66276				0.477121	1.716				1.47712	1.89209
117	1.74819	1.07918	0.60206		1.97313	0.60206		1.53148		0.69897	2.07555		1.91381	2.61909	0.477121	2.2833	1.87506		1.07918	1.716	2.78462				1.74819	2.46835	0.60206	2.11059	2.22272				2.52763		1.6721				0.30103	1.72428				1.60206	1.97772
118	1.77815	1.07918	0.60206		2.01703	0.477121		1.59106		0.477121	1.89763		1.83885	2.60531	0.30103	2.34635	1.89209		1	1.81954	2.82672				1.72428	2.44871	0.69897	2.2014	2.21219		0		2.53908	0	1.6721			0	0.477121	1.76343				1.53148	1.91381
119	1.80618	1.14613	0		1.98677	0		1.63347		0.60206	1.94939		1.8451	2.64246	0.69897	2.26007	1.98677		0.778151	1.85126	2.87332				1.6902	2.43297	0	2.18184	2.26951				2.55991	0	1.54407				0.477121	1.83251				1.44716	2.07188
120	1.82607	1.27875	0.30103		2.07918	0.30103		1.54407		0.69897	1.99123		1.92942	2.68305	0.954243	2.31597	2.04922		1.04139	1.95904	2.88649				1.74819	2.37658	0	2.19033	2.26951				2.59106		1.51851				0.69897	1.85126				1.61278	1.99123
121	1.74819	0.69897	0.477121		2.0607	0.90309		1.60206		0.60206	2.04532		1.89763	2.66087	0.90309	2.38021	2.03342		1.11394	2.03342	2.83885				1.74036	2.47422	0	2.08279	2.25527				2.53782	0.30103	1.5682			0	0.60206	1.80618				1.54407	1.95424	0	0
122	1.90849	0.954243	0.30103		2.06819	0.69897		1.68124		0.60206	2.09691		1.93952	2.69197	0.90309	2.35984	2.04922	0	0.477121	1.95424	2.81757				1.77085	2.39445	0.477121	2.1038	2.27416	0			2.53148	1.44716	1.39794	0			0.60206	1.74036				1.5563	1.91908
123	1.89763	1.25527	0		2.08991	0.30103		1.63347		0.60206	2.09691		1.91908	2.65992	0.845098	2.31175	2.03342		0.778151	1.98677	2.83506				1.74819	2.44871	0.30103	2.18469	2.27875	0			2.59879		1.69897				0.477121	1.75587				1.49136	1.91381		0.30103
124	1.93952	1.27875	0.30103		2.11394	0.60206		1.59106		0.845098	2.1038		1.95424	2.70586	0.90309	2.32428	1.91908		1.17609	1.95904	2.85794				1.81291	2.55023	0.69897	2.15836	2.28103				2.62941	0	1.68124				0.30103	1.92942				1.38021	2.07555		0		0
125	2.07555	1.14613	0.30103		1.98227	0.30103		1.77815		0.60206	2.14301		2.01703	2.66087	1.04139	2.33646	2.08279		1.17609	1.96379	2.93247				1.79934	2.51455	0.30103	2.20412	2.38021				2.68485	0	1.5563				0.60206	2.03743				1.53148	2.08991		0
126	2.79449	1.04139	1.14613		2.40312	0		2.56585		1.5682	2.86332		2.47422	3.2388	1.57978	2.98811	2.2833	0	1.47712	2.43775	3.3483				2.32838	2.83632	0.69897	2.65128	2.91645				2.92117	0	2.12385				0	2.73799				2.14922	2.69197
127	1.95424	1.25527	0.60206		2.12057	0		1.6902		0	2.07918		1.85733	2.66745	0.90309	2.30963	2.04139		1.32222	1.88081	2.76938				1.70757	2.37291	0.30103	2.20683	2.32838				2.56937		1.20412				0	1.81954				1.36173	1.94939
128	1.64345	1.07918	0.30103		2.05308	0		1.36173		0.30103	1.96848		1.6902	2.57864	0.60206	2.25285	2.03342		0.954243	1.70757	2.67943				1.61278	2.39794	0.477121	2.15229	2.26007				2.49831		1.30103				0.477121	1.6902	0			1.30103	1.8451		0
129	1.54407	1	0.30103		2.04922	0.477121		1.50515		0.30103	1.99564		1.68124	2.61595	0	2.28103	2.03342		0.477121	1.72428	2.72263				1.5563	2.35603	0.477121	2.09342	2.24797				2.50786		1.41497				0	1.53148			0	1.23045	1.77085
130	1.66276	1.04139			2.06446	0		1.36173		0	1.85733		1.51851	2.60206	0	2.26717	1.91381		1	1.49136	2.7185				1.63347	2.33846	0.30103	2.16732	2.23805				2.52114		1.43136					1.49136				1.23045	1.74819
131	1.54407	1.07918			2.01284	0.69897		1.47712		0.477121	1.86332		1.73239	2.52504	0.60206	2.18752	1.89209		0.90309	1.60206	2.71012				1.53148	2.26951	0.477121	2.13988	2.08279				2.50106		1.44716					1.43136				1.32222	1.65321
132	1.43136	1.14613	0		1.99564	0.30103		1.5682		0.30103	1.69897		1.69897	2.49276	0	2.13033	1.82607		0.60206	1.74036	2.64147				1.5682	2.25768	0	2.13988	2.06819				2.4843		1.49136				0.477121	1.47712				1.07918	1.51851
133	1.61278	1			1.88081	0.30103		1.36173		0	1.73239		1.54407	2.40483	0.69897	2.06446	1.94448		0.477121	1.61278	2.65225				1.44716	2.29226	0.477121	2.11727	2.02119				2.44871		1.50515			0	0	1.44716				1.14613	1.50515
134	1.39794	1.25527			1.83251	0.69897		1.11394		0.954243	1.65321		1.59106	2.41162	0.778151	1.99123	1.79934		1.14613	1.59106	2.58092				1.32222	2.24797	0.30103	2.0086	2.02531				2.40483		1.50515				0.477121	1.50515				1.17609	1.51851
135	1.43136	1.04139	0		1.79239	0.60206		1.17609			1.51851		1.60206	2.35218	0.778151	2.08279	1.81954		0.30103	1.38021	2.5302				1.41497	2.1959	0.477121	1.93952	1.93952				2.29447	0	1.36173				0	1.14613				0.90309	1.54407
136	1.41497	1.17609	0		1.69897	0.477121		0.954243		0	1.51851		1.38021	2.29667	0	2.04139	1.75587		0.477121	1.44716	2.49693				0.954243	2.17319	0	1.90309	1.95424				2.29003		1.30103			0	0.30103	1.23045				1.04139	1.36173		0
137	1.23045	0.845098	0.30103		1.69897	0.69897		0.954243		0.778151	1.51851		1.44716	2.25527		2.08991	1.77815		0	1.36173	2.54283				1	2.16732	0.30103	1.79239	1.90309				2.21219		1.41497			0	0.30103	1.44716				0.954243	1.47712
138	1.49136	1.11394	0		1.6721	0.30103		1.11394		0	1.50515		1.34242	2.24055	0.30103	2.04922	1.80618		0.60206	1	2.51322				0.60206	2.15836	0.477121	1.83251	1.94448				2.23805		1.14613				0.60206	1.41497				0.954243	1.62325
139	1.39794	0.954243			1.75587	0.30103		1.23045		0	1.32222		1.44716	2.16137	0.30103	2.04922	1.79239		0.30103	1.49136	2.55871				0.778151	2.20952	0.477121	1.81954	1.89763				2.10721		0.90309				0.60206	1.59106				1.04139	1.43136
140	1.53148	1.20412			1.66276	0.30103		1.11394		0.90309	1.54407		1.36173	2.17026	0.60206	2.0086	1.72428		0.69897	1.41497	2.55509				1.17609	2.19033		1.77815	1.8451				2.17319		0.90309				0	1.32222				0.30103	1.5563
141	1.50515	1.14613	0		1.69897	0		0.954243			1.716		1.41497	2.27875		1.89763	1.77085		0.778151	1.38021	2.63144				1.07918	2.12057	0.30103	1.81291	1.94448				2.24304	0	1.23045				0	1.4624				0.90309	1.54407		0
142	2.53275	1.25527	0.778151		2.03342	0.60206		2.2878		1.4624	2.57634		2.25285	2.95279	1.32222	2.75358	2.04139		1.32222	2.22272	3.18013				2.07918	2.56585	0.30103	2.44716	2.74273				2.7007		1.97772				0.69897	2.53782				1.80618	2.35984
143	1.44716	1	0		1.47712	0.30103		0.90309		0	1.43136		1.30103	2.22272	0.477121	2	1.27875		0	1.38021	2.54283				1.14613	2.02531	0	1.90309	1.89763				2.24304	0.30103	1.23045				0	1.54407				1.25527	1.49136
144	0.60206	1.11394			1.54407	0		0.90309			1.04139		1.34242	2.19866		1.81291	1.49136		0	0.30103	2.48855				0.90309	2.0086	0	1.79934	1.89209				2.11059	0.60206	1.04139					1.14613				1.07918	1.47712
145	0.954243	0.60206			1.47712	0		0.845098			1.41497		1.36173	2.15534	0	1.92942	1.4624			1.30103	2.38382				1.07918	2.08279		1.91908	1.88081				2.19866	0.60206	1.07918					1.30103				1.04139	1
146	1.07918	0.954243	0		1.5682			0.954243			1.34242		1.32222	2.15229		1.79239	1.34242	0	0	1.14613	2.45332				1.04139	2.0569		1.91908	1.75587				2.14613	0.778151	1.11394				0	1.34242				1.20412	1.17609
147	1.20412	1.07918	0		1.57978	0.69897		0.90309			1.44716		1.4624	2.13988	0.477121	1.89209	1.23045		0.30103	1.32222	2.44091				0.778151	2.06446	0.30103	1.92428	1.6902				2.13354		1.07918				0.30103	1.07918				1.11394	1.23045		0
148	1.14613	1.04139			1.50515			0.954243		0	1.47712		1.14613	2.16435		1.86332	1.30103		0	0.954243	2.46389				0.778151	2.11394	0	1.77815	1.72428				2.19312		1.04139					1.17609				1.20412	1.11394
149	1.23045	1			1.54407			0.845098		0	1.27875		1.25527	2.17026		1.8451	1.07918			0.954243	2.4133				0.30103	2.04922	0	1.77815	1.716				2.06819		1.04139					1.17609				0.90309	0.90309
150	1.11394	0.69897			1.51851	0.30103		0.845098		0.778151	1.41497		1.36173	2.13988		1.73239	1.04139			1.27875	2.33445					2.03743	0	1.70757	1.66276				2.03342		1.17609				0.30103	0.954243				1	1.17609
151	1.20412	1.04139			1.5563	0.30103		1		0.60206	1.23045		1.32222	2.04922		1.77815	1.04139			0.90309	2.34635				0	2.05308	0.30103	1.75587	1.78533				1.99123		1.14613				0.30103	1.17609				0.778151	0.90309
152	1.14613	1.11394	0		1.39794	0.30103		0.90309		0	1.25527		1.14613	1.93952		1.86332	1.32222			1.17609	2.36173				0.60206	1.95424		1.69897	1.57978				1.98677		1.04139				0	1.23045				0.60206	1.07918		0
153	0.954243	1			1.5682	0.477121		0.30103			1.25527		1.47712	1.78533		1.78533	1.43136		0.30103	1.07918	2.38917				0.477121	1.83251		1.69897	1.63347				1.98227		1				0	1.20412				0.90309	0.845098
154	0.90309	0.845098			1.36173	0		0			1.17609		1.25527	1.91908		1.59106	1.11394			0.845098	2.35603				1.04139	1.99123	0	1.57978	1.74036				1.90849		1.04139					1.34242				0.69897	0.954243
155	1.25527	0.845098			1.44716			0.845098		0	1.27875		1.04139	1.85733	0.30103	1.6902	1.14613			1.17609	2.40312				0.845098	1.90849	0.30103	1.53148	1.5682				2.11059		0.60206					0.845098				0.60206	1.17609
156	0.954243	0.69897			1.65321	0		0.954243			1.44716		1.36173	1.95904	0	1.75587	1.36173	0		1.11394	2.27184				0	1.85733		1.61278	1.66276				2.13033		0.90309				0	0.954243				0.845098	1.07918
157	1.04139	0.845098			1.50515	0		0.845098			1.61278		1.36173	2.0086		1.79239	1.30103			1.11394	2.35025				0.845098	1.94448		1.57978	1.6902				2.11394		1.20412				0.30103	1.36173	0			0.954243	0.954243
158	1.36173	0.69897			1.54407	0.477121		1			1.60206		1.14613	2.02531		1.70757	1.20412		0	0.954243	2.34635				1	1.86923	0	1.74036	1.57978				2.14922		1.20412					1.14613				0.60206	0.69897
159	1.30103	1.04139	0		1.63347			0.69897			1.61278		1.04139	2.04922	0	1.85126	1.25527		0.30103	0.954243	2.40312				0.90309	1.98227		1.68124	1.60206				2.16435		1					1.39794				0.778151	0.845098
160	1.49136	0.845098			1.51851	0.30103		1.07918		0	1.60206		1.32222	1.97313	0	1.83885	1.11394	0	0.477121	1.04139	2.37475				0.60206	1.99123		1.59106	1.76343				2.17319		0.90309				0	1.5682				0.30103	0.30103
161	1	1			1.59106			0.778151		0	1.68124		1.39794	2.0607	0.477121	1.96379	1.20412		0.477121	1	2.45939				0.60206	1.93952	0.30103	1.73239	1.78533				2.10721		1.07918				0.477121	1.41497				0.69897	0.90309
162	1.50515	0.69897	0		1.60206	0.30103		0.90309		0	1.59106		1.30103	2.04139	0.30103	1.79239	1.17609		0.30103	1	2.45939				1.20412	1.95904	0	1.85126	1.72428				2.11059		1.14613				0.30103	1.5682				0.69897	1.25527
163	1.4624	1			1.80618			0.845098		0	1.61278		1.60206	2.02119		1.97313	1.25527		0	1	2.50515				1.25527	1.98227	0.30103	1.85126	1.81291				2.16435		1.04139					1.62325				0.845098	1.11394
164	1.60206	0.90309			1.66276	0		1			1.68124		1.43136	2.13672		2.00432	1.20412		0.30103	1.39794	2.47276				1.25527	1.96379	0	1.88081	1.86923				2.23045		0.845098					1.76343				0.90309	1.25527
165	1.51851	0.60206			1.68124	0.30103		1.30103		0	1.66276		1.44716	2.07918		2.07188	1.04139		0	1.25527	2.48287				1.23045	2.1038	0.30103	1.85126	1.86332				2.19033		0.69897			0		1.53148				0.845098	1.14613
166	1.76343	0.778151	0.30103		1.62325	0		0.69897			1.66276		1.44716	2.10721		2.11394	1.23045		0.477121	0.778151	2.54407				1	2.13988		1.98677	1.95424				2.21748		0.90309					1.60206				0.954243	1.20412
167	1.57978	0.60206	0		1.50515	0		0.90309		0.30103	1.80618		1.41497	2.23045		2.12385	1.17609		0	1.30103	2.55509				1	2.0607	0.30103	1.86923	1.97313				2.20412		0.90309				0	1.64345				0.90309	1.38021
168	1.75587	0.778151			1.54407			1.17609			1.88649		1.50515	2.15836		2.23045	1.23045	0	0.60206	1.30103	2.52504				0.778151	2.06446	0.477121	1.82607	1.96848				2.25527		1.14613			0		1.73239				1.11394	1.11394
169	1.76343	0.90309			1.51851	0		1.25527			1.96379		1.60206	2.19033	0	2.233	1.25527		0.60206	1.49136	2.61384				1.14613	2.05308	0	1.81291	2.04922				2.2014		1.17609				0.477121	1.75587				1.23045	1.43136
170	2.55023	0.90309	0.778151		2	0		2.10721		1.14613	2.6561		2.26245	2.83948	0.845098	2.71349	1.89763		1.41497	2.16435	3.18554				1.93952	2.44404	0.30103	2.35984	2.76938				2.63548		1.93952					2.54033				1.75587	2.32634
171	1.716	1			1.44716	0		1.25527			1.92428		1.61278	2.16137		2.19312	1		0.30103	1.07918	2.52244				1.11394	1.86332	0	1.81954	2.00432				2.21219		0.845098				0	1.77815				0.778151	1.39794
172	1.6902	0.778151			1.25527	0		1.17609		0	1.74819		1.34242	2.14922	0	2.11394	1		0	1.20412	2.47276				0.69897	1.87506		1.88649	1.95424				2.17319		1.04139					1.51851				0.954243	1.23045
173	1.72428	1			1.4624	0.477121		0.954243			1.73239		1.57978	2.15534	0	2.19866	1.04139		0	1.17609	2.45788				1.04139	1.9345	0	1.88081	2.02938				2.19866		1					1.63347				0.954243	1.04139
174	1.60206	1.07918			1.4624	0		0.845098			1.70757		1.36173	2.2833	0	2.23045	1.11394		0	1.04139	2.44871				0.845098	1.79239	0.30103	1.89209	2.03342				2.17609		0.69897					1.59106				0.90309	1.20412
175	1.65321	0.90309			1.50515			0.30103		0	1.6902		1.51851	2.29447	0.30103	2.24551	0.90309		0.60206	1.23045	2.4216				1.07918	1.89763	0	1.83251	2				2.14613		0.60206				0	1.50515				0.60206	1.34242		0
176	1.60206	0.69897	0		1.50515	0		0.30103			1.70757		1.43136	2.21484		2.23045	0.69897		0.69897	1.04139	2.42975				0.90309	1.73239		1.80618	1.92942				2.0569		0.30103					1.38021				0.90309	1.32222
177	1.59106	0.60206			1.30103			0			1.63347		1.27875	2.15229		2.14301	0.60206		0.477121	0.845098	2.40993				0.69897	1.75587	0	1.72428	1.79934				2.0607		0.845098				0	1.38021			0	0.477121	1
178	1.63347	0.90309			1.14613	0					1.5563		1.27875	1.94448	0	2.15836	0.30103		0.477121	1	2.3927				0	1.87506	0	1.70757	1.89209				1.97772		0.60206				0	1.43136			0	0.60206	1.38021
179	1.61278	0.69897			1.25527	0		0.69897		0	1.49136		1.36173	1.86332		2.0607	0.30103		0.477121	1.11394	2.30535				0.845098	1.72428	0	1.82607	1.92428				1.77815		0					0.954243				0.954243	1.32222
180	1.5682	0			1.11394			0.477121			1.41497		1.20412	1.75587		1.90849			0.477121	1.07918	2.27416				0	1.69897	0	1.70757	1.89763				1.81954		0.90309				0	1.14613				0.778151	1.36173
181	1.60206	0.477121			1.04139	0		0.778151			1.53148		1.27875	1.70757		1.91908	0.30103		0.845098	1.11394	2.29003				0.778151	1.54407		1.6902	1.86332				1.65321		0.69897			0	0.30103	1.32222				0.477121	0.778151
182	1.65321	0.69897			1.07918			0.60206			1.53148		1.49136	1.6902	0	1.89209			0.778151	1.14613	2.13354				0.778151	1.34242		1.51851	1.79239				1.716		0.60206				0	1.27875			0	0.69897	1.11394
183	1.5563	0.69897			1.17609			0.778151			1.43136		1.49136	1.59106		1.88081	0.477121		0.30103	1.20412	2.25042				0.778151	1.50515	0	1.61278	1.68124				1.6902		0.30103					1.20412	0			0.69897	1.20412
184	1.5682	0.69897			1.14613			0.30103			1.38021		1.59106	1.65321	0	1.97772	0.69897			1.07918	2.26717				0.778151	1.44716		1.5563	1.81291				1.50515		0.60206				0.30103	1.39794				0.60206	1.36173
185	1.51851	0.778151			1.32222	0		0			1.66276		1.5563	1.72428		2.05308	1			1.04139	2.27875				1	1.54407		1.54407	1.86332				1.5563		0.30103				0	1.20412				0.477121	1.11394
186	1.73239	0.477121			1.41497	0		0.60206		0	1.50515		1.73239	1.83885		1.98677	0.69897		0.60206	1.04139	2.233				1.14613	1.59106	0	1.59106	1.79934				1.716		1			0		1.34242				0.477121	1.20412
187	1.62325	0.477121			1.17609	0.30103		0.477121			1.66276		1.77085	1.8451		2.04139	0.845098			1.04139	2.32838				0.90309	1.61278		1.5682	1.86332				1.79239		0.845098					1.41497				0.845098	1.20412
188	1.60206	0.69897			1.32222			0.477121		0	1.64345		1.72428	1.82607		2.06819	0.90309		0.477121	1.17609	2.39094				0.30103	1.68124	0.30103	1.5563	1.89209				1.79239		0.90309					1.4624				0.30103	1.34242
189	1.60206	0.60206			1.39794	0		0.477121		0	1.70757		1.74036	1.96848	0.477121	2.17026	0.90309		0.778151	1.20412	2.4456				0.845098	1.38021		1.43136	1.93952				1.83885		1.20412				0	1.51851				1	1.20412
190	1.64345	0			1.34242	0		0.477121			1.69897		1.6721	2.06446	0.477121	2.11394	0		0.69897	1.07918	2.51055				1.23045	1.72428	0	1.57978	2.04139				2.01284		1.20412					1.716				0.778151	1.50515
191	1.77815	0.477121			1.39794	0		0.778151		0.477121	1.74036		1.74819	2.0607	0.477121	2.13354	0.69897		0.90309	1.11394	2.56467				1.14613	1.73239	0.477121	1.5682	2.10037				1.97313		1.36173				0	1.82607				1	1.38021
192	1.73239	0.69897			1.5563			0.778151		0.477121	1.87506		1.80618	2.07918	0.477121	2.20683	0.69897		0.954243	1.50515	2.65321				1.07918	1.75587		1.59106	2.34044				2.0569		1.36173				0.30103	1.85126				1.23045	1.50515
193	1.8451	0.954243			1.5682			1		0.477121	1.87506		1.86332	2.20412		2.2833	0.778151		0.954243	1.32222	2.79657				1.20412	1.78533	0	1.79239	2.4624				2.02938		1.5563				0	1.86332				1.04139	1.73239
194	1.90309	0.69897			1.53148	0		1.39794		0.60206	2.08991		2.07555	2.37291	0.477121	2.36173	1		0.90309	1.43136	2.82995				1.04139	1.91908	0	1.79934	2.549				1.94448		1.6721					2.04532				0.845098	1.68124		0
195	2.0569	0.90309			1.51851	0		1.39794		0.30103	2.20683		2.12385	2.40312	0.778151	2.4014	1.23045		0.778151	1.70757	2.8055				1.39794	1.88081	0	1.91908	2.56585				2.08279		1.79934				0	2.21484				1.34242	1.99564
196	2.08636	0.60206			1.51851			1.50515		0	2.12057		2.09342	2.24551	0.477121	2.23805	1.32222		0.845098	1.73239	2.54158				1.5563	1.87506		1.81291	2.42651				2.08991		1.8451				0	2.20412				1.36173	2.04532
197	1.90309	0.60206			1.53148	0		1.68124		0.30103	1.90309		1.90309	2.00432	0.90309	1.95424	1.36173		1	1.53148	2.12057				1.49136	1.77085		1.65321	2.05308				1.82607		1.77085					1.95424				1.32222	1.85126
198	1.38021	0.30103	0.30103		1.07918	0		1.30103		0.477121	1.43136		1.43136	1.47712	0.30103	1.32222	1.14613		0.845098	1.23045	1.50515				1.27875	1.43136	0	1.20412	1.47712				1.39794		1.30103					1.47712				1.11394	1.32222
199	0.69897	0.845098				0		0			0.60206		0.69897	0.778151	0	0.60206				0	0.778151					0.60206		0.69897	0.778151				0.69897		0					0.778151				0.30103	0.60206
200	0	0.60206			0						0			0		0				0	0								0				0							0
201		0.954243				0
202		0.477121																0									0.30103
203		0.30103
204		0.778151				0																					0																				0
205		0.69897																																				0
206		0.60206				0.30103
207		0.60206																																				0
208		0.90309				0																																0
209		0.60206																									0
210		0.477121				0.30103
211		0.778151
212		0.477121				0																					0.477121
213		0.69897																									0											0
214		0.69897																									0.30103												0
215		0.30103				0																					0												0
216		0.60206
217		0.69897				0																					0
218		0.477121																									0											0
219		0.69897				0
220		0.69897
221		0.60206				0.30103																					0
222		0.477121																									0
223		0
224		0.477121
225		0.477121
226		0.30103
227		0.69897
228		0.30103																									0
229		0.60206																																					0
230																											0
231		0.60206																																				0
232		0.477121
233		0.30103				0
234		0.477121				0																					0
235		0.477121				0
236		0.30103				0.30103
237		0.477121				0
238		0.60206
239		0.477121
240		0.477121
241		0.60206
242		0.69897
243		0				0																																	0
244		0.30103
245		0.69897
246		0				0.30103
247		0																																													0
248		0
249		0.30103
250		0.477121
251		0.69897				0																																	0
252		0																									0												0
253		0.477121				0
254		0.30103
255		0.30103																																					0
256		0.477121
257
258		0.69897
259		0.60206
260		0																																					0.30103
261		0.30103
262		0
263
264		0.477121																																					0
265		0.477121				0																																	0
266		0.30103				0																																0
267		0.30103				0
268						0																					0
269		0.477121				0
270		0.60206
271		0.30103
272		0.30103
273		0																									0												0
274		0.30103																									0.30103												0
275		0																																													0
276						0
277		0
278		0.477121
279		0.477121
280		0.477121				0
281		0				0
282		0.30103																									0												0
283		0
284
285		0
286		0																									0
287		0
288		0.477121
289		0.60206
290
291		0
292																																						0
293																											0												0.30103
294
295		0.60206																									0												0
296		0
297		0																									0											0
298		0
299
300
301		0
302		0																									0
303		0.30103
304		0
305
306		0
307		0
308		0
309		0.30103																																					0.30103								0
310
311						0																					0												0
312		0
313		0.30103
314		0.477121
315		0.30103
316		0.30103
317		0.778151
318		0.30103
319		0.30103
320		0
321		0
322		0
323		0.30103
324		0
325		0.477121
326		0																																				0
327		0.30103
328		0.60206
329
330		0.30103
331		0.30103				0																					0
332																																															0
333		0.30103
334		0.30103
335
336		0.30103
337		0.30103
338		0.30103
339
340		0
341
342		0
343
344		0.477121
345		0																									0
346
347		0				0																					0
348		0.477121
349		0
350		0.60206
351		0.30103
352
353		0.30103
354		0
355		0
356		0.30103
357		0
358		0
359
360
361
362
363		0.30103
364		0
365		0.30103
366
367		0
368		0
369		0.30103
370																											0.30103
371
372		0
373		0
374		0.30103
375		0
376
377		0.30103				0
378		0.477121
379
380
381		0																																					0
382
383		0.30103																									0
384		0.477121
385		0
386		0
387		0
388		0
389		0.30103
390		0.30103
391		0
392		0.477121
393		0
394		0																									0
395		0.30103
396		0.30103
397		0																									0
398
399
400																																						0
401		0.30103
402
403		0.30103
404		0.30103
405
406																																							0
407
408		0
409		0.30103
410		0
411
412		0.30103
413		0
414						0
415						0
416		0
417
418
419		0
420
421		0
422		0.60206
423
424		0
425
426		0
427
428		0																																				0
429		0.30103
430
431		0
432		0
433																																						0	0
434
435																																						0
436
437
438
439		0
440
441
442
443
444		0.30103
445		0.30103
446		0.30103
447
448
449
450		0
451		0
452
453		0
454
455		0
456
457		0
458
459		0.30103
460		0																																				0
461		0
462
463		0.30103
464		0.30103
465
466
467
468		0
469		0
470
471
472
473
474		0
475
476
477
478		0.477121
479
480
481
482		0.30103																																				0
483		0
484
485
486
487
488
489
490
491
492
493
494		0
495
496		0.30103
497		0.30103
498
499
500
501
502
503
504
505
506
507
508
509
510
511
512		0
513
514
515
516		0
517		0
518						0
519		0
520		0
521
522
523		0
524		0
525		0				0
526
527		0
528
529		0
530
531
532		0
533
534
535		0
536
537
538		0
539
540
541
542		0.30103
543
544
545
546
547
548		0
549
550		0.30103
551
552
553
554
555																																						0
556
557		0
558																											0
559
560
561
562		0
563
564
565
566
567
568
569		0
570
571		0
572		0
573		0
574		0
575
576		0.30103
577		0
578
579
580		0
581
582
583
584		0
585
586		0
587
588
589
590		0.30103
591
592		0
593
594		0
595
596
597
598
599		0
600
601		0
602		0
603		0
604
605
606		0.30103
607
608
609		0
610
611
612
613
614
615
616		0
617
618		0
619		0.30103
620
621		0
622
623		0
624
625
626
627		0
628		0
629		0
630
631
632		0
633
634
635
636
637		0
638
639		0.30103
640		0
641		0
642
643		0
644
645		0
646
647		0.30103
648		0.30103
649		0.30103
650
651
652
653
654
655
656		0
657
658
659		0
660
661
662
663
664
665
666
667		0.30103
668
669
670
671		0
672		0
673
674
675
676
677		0
678		0.30103
679
680		0
681		0
682																											0
683		0.30103
684
685
686
687
688		0
689
690
691
692
693
694		0
695		0
696
697
698
699
700
701
702
703
704
705
706		0.30103
707
708		0
709
710
711
712
713
714		0
715		0
716		0
717
718
719		0
720
721
722
723
724
725
726
727
728
729
730
731
732
733
734
735
736
737		0
738
739
740
741
742		0
743
744
745
746
747
748		0
749
750
751
752
753
754
755
756
757		0
758
759
760
761
762		0
763
764
765
766		0
767		0
768
769		0
770
771
772		0
773
774
775
776
777
778
779
780
781
782
783
784
785
786
787
788
789
790
791
792
793
794
795		0.30103
796
797
798
799		0
800		0
801		0
802
803		0
804
805		0
806		0
807
808		0
809
810																																						0
811		0
812
813
814
815
816
817		0
818
819
820
821		0
822
823
824		0
825
826		0
827
828
829
830
831																																						0
832
833
834
835		0
836
837
838
839
840		0
841
842		0
843
844																																															0
845		0.30103
846
847		0
848
849		0
850
851
852
853		0
854
855		0.30103
856
857
858
859
860
861
862
863		0
864
865
866		0
867		0
868
869
870
871		0
872
873
874
875		0
876		0
877
878
879
880
881
882
883		0
884		0
885
886
887
888
889
890
891
892
893																																						0
894
895
896
897
898
899
900
901		0
902
903		0
904		0
905		0
906
907
908
909
910
911
912
913
914
915
916
917		0
918
919
920
921		0.30103
922		0.30103
923		0
924
925		0
926
927
928
929
930		0
931																																						0
932
933
934
935
936
937
938		0
939
940
941
942
943		0
944
945
946
947		0
948
949
950
951
952
953
954
955
956
957
958		0
959		0.30103
960
961
962		0
963
964
965		0
966
967
968
969
970
971
972
973		0
974
975
976
977
978
979
980
981
982
983
984
985
986
987
988
989
990
991
992
993
994
995		0
996		0
997
998		0
999
1000		0
1001
1002		0
1003
1004
1005		0
1006		0
1007
1008
1009		0
1010
1011
1012
1013		0
1014
1015
1016
1017
1018
1019
1020		0
1021
1022
1023
1024
1025
1026
1027
1028
1029		0
1030
1031
1032
1033		0.30103
1034
1035
1036
1037
1038
1039		0
1040
1041
1042
1043		0
1044
1045
1046		0.30103
1047
1048
1049
1050
1051
1052
1053
1054
1055
1056
1057
1058
1059
1060		0
1061
1062
1063
1064
1065
1066
1067
1068		0
1069
1070
1071
1072
1073
1074
1075
1076
1077
1078
1079
1080
1081
1082
1083
1084
1085
1086
1087
1088
1089
1090
1091
1092
1093		0
1094
1095
1096
1097		0
1098
1099
1100
1101
1102
1103
1104
1105
1106
1107
1108
1109
1110
1111
1112
1113
1114
1115		0
1116
1117
1118
1119		0
1120
1121
1122
1123
1124
1125		0
1126
1127
1128
1129
1130
1131
1132
1133
1134
1135		0
1136
1137		0
1138		0
1139		0
1140		0
1141
1142
1143
1144
1145		0
1146
1147		0
1148
1149
1150
1151
1152
1153
1154		0
1155
1156
1157
1158		0
1159
1160
1161
1162
1163
		0
		0
		0
		0
		0
		0.30103
		0
		0
		0
		0.30103
		0
		0
		0
		0
		0
		0
		0
		0.30103
		0
		0
		0.30103
		0
		0
		0
		0
		0
		0
		0
		0
		0
		0
		0
		0
																																						0
		0
		0
		0
		0
		0.30103
		0
		0
		0
		0
		0
		0
		0
		0
		0
		0
		0
		0
		0
		0
		0
		0
		0
		0
		0
		0
		0
		0
		0
		0
		0
		0
		0
		0
		0
		0
		0
		0
		0
		0
		0
		0
		0
		0
																																						0
		0
		0
		0
		0
		0
		0
		0
		0
		0
		0
		0
		0
		0
		0
		0
		0
		0
		0
		0
		0
		0
		0
																																						0
		0
		0
		0
																																						0
		0
		0
		0																																				0
		0
		0
		0
		0
		0
		0
		0
		0
		0
		0
		0
		0
		0
		0
		0
		0
		0
		0
		0
		0
		0
		0
		0
		0
		0
[truncated: 103 more columns]

## Sheet: genome2
Table S7. The relationship between the repeat copy times and the dinucleotide P-SSR numbers in genomes.
Repeat times	lg(the count of P-SSR loci)
	Pedcap	Cascan	Dipste	Dipord	Perlon	Fukdam	Hetgla	Cappil	Cavape	Dolpat	Cavtsc	Chilan	Ctegun	Ctesoc	Cunpac	Daspun	Dinbra	Eredor	Hydhyd	Hyscri	Myocoy	Octmim	Tymbar	Octdeg	Pettyp	Thrswi	Perleu	Micoec	Sighis	Perpol	Micoch	Elllut	Micarv	Myogla	Ondzib	Perman	Neolep	Crigri	Micagr	Onytor	Percal	Perazt	Permel	Zaphud	Allbul	Jacjac	Ratnor	Musspi	Muscar
1
2
3
4
5
6
7	4.69839	4.65771	4.82818	4.81178	4.76902	4.54115	4.54376	4.64848	4.30363	4.61005	4.56203	4.542	4.57561	4.66448	4.69052	4.69044	4.54501	4.69698	4.61347	4.58649	4.66385	4.70282	4.6746	4.57541	4.55541	4.59748	4.82857	4.81726	4.82263	4.77363	4.77791	4.83133	4.85479	4.80867	4.85959	4.79009	4.76302	4.79984	4.7528	4.84414	4.7663	4.7865	4.76103	5.0517	5.36953	5.16972	4.97766	4.97046	4.95311
8	4.49255	4.44999	4.67008	4.66057	4.60764	4.34897	4.33824	4.48264	4.08771	4.40211	4.3459	4.31677	4.3959	4.49222	4.46244	4.47996	4.35902	4.49374	4.42835	4.34492	4.50224	4.55641	4.50961	4.36914	4.36131	4.41992	4.63277	4.61813	4.60247	4.57627	4.5611	4.65545	4.64839	4.62535	4.63864	4.58244	4.54706	4.61444	4.56907	4.64043	4.56272	4.59932	4.54245	4.8695	5.18928	4.94936	4.76895	4.77614	4.77933
9	4.32797	4.29035	4.54768	4.54734	4.43889	4.21235	4.1697	4.3409	3.91814	4.25628	4.16817	4.13354	4.24115	4.3371	4.27628	4.30916	4.19435	4.28981	4.27054	4.16265	4.3622	4.44339	4.37508	4.21474	4.21016	4.27848	4.47343	4.45459	4.4222	4.43805	4.39354	4.51888	4.48164	4.47861	4.46461	4.42055	4.39041	4.46217	4.42139	4.49247	4.39756	4.45495	4.37816	4.69477	5.02402	4.75045	4.60236	4.61856	4.63495
10	4.21609	4.16944	4.44886	4.45617	4.32025	4.12379	4.07214	4.23962	3.78625	4.19548	4.05212	4.00273	4.12015	4.21037	4.14029	4.20159	4.07762	4.13931	4.18093	4.02193	4.24665	4.36672	4.29066	4.12176	4.08743	4.15963	4.36386	4.33672	4.28094	4.33355	4.25955	4.4239	4.35301	4.37184	4.33728	4.33508	4.30081	4.34844	4.32298	4.37696	4.26461	4.35322	4.256	4.54996	4.88083	4.59518	4.47813	4.50603	4.52947
11	4.1173	4.09054	4.38812	4.39412	4.23475	4.08113	3.99935	4.188	3.72148	4.17099	3.97511	3.9163	4.02735	4.12979	4.0739	4.11952	4.0016	4.04836	4.12963	3.93827	4.18184	4.33854	4.26238	4.06345	4.00406	4.09209	4.28908	4.24556	4.20235	4.26385	4.17944	4.36502	4.27766	4.30732	4.25013	4.27453	4.23221	4.2704	4.25498	4.31074	4.16355	4.29168	4.18409	4.43691	4.7585	4.48738	4.3966	4.43551	4.45433
12	4.08565	4.03056	4.3405	4.34238	4.19187	4.06292	3.96647	4.16599	3.68619	4.14158	3.95371	3.87122	3.97909	4.07434	4.02477	4.09061	3.97649	3.96876	4.09795	3.89944	4.16128	4.3687	4.27485	4.08518	3.96534	4.0515	4.24684	4.19893	4.17167	4.22712	4.11214	4.34492	4.2307	4.26715	4.19725	4.20121	4.20014	4.22937	4.24415	4.28432	4.109	4.27772	4.13799	4.3831	4.66536	4.41731	4.36003	4.38696	4.40615
13	4.07569	3.9926	4.31252	4.315	4.1634	4.04685	3.93912	4.17009	3.66266	4.13893	3.94807	3.86332	3.97063	4.05457	3.98869	4.07474	3.97225	3.92716	4.09219	3.86947	4.16038	4.41312	4.31612	4.15851	3.92449	3.9983	4.22482	4.16349	4.15027	4.21919	4.09226	4.34149	4.21155	4.26007	4.18176	4.17626	4.18549	4.23322	4.34044	4.2854	4.0835	4.26079	4.11684	4.3566	4.5953	4.37605	4.34819	4.36171	4.37493
14	4.07419	3.97322	4.28569	4.29228	4.15192	4.02755	3.92033	4.18769	3.65466	4.12094	3.95129	3.85071	3.96609	4.05061	3.9764	4.06375	3.99308	3.8811	4.05584	3.85643	4.18061	4.43974	4.35056	4.19962	3.88902	3.98439	4.21775	4.16256	4.14145	4.22482	4.07708	4.35765	4.20542	4.25469	4.15975	4.17394	4.16545	4.23162	4.54736	4.29197	4.08782	4.26439	4.11458	4.34514	4.52375	4.33381	4.35451	4.34179	4.35029
15	4.08422	3.94443	4.2652	4.271	4.15131	4.00333	3.89922	4.20626	3.64885	4.10267	3.96764	3.84899	3.97722	4.04434	3.95482	4.05212	4.01414	3.84535	4.03052	3.84924	4.1807	4.43345	4.37954	4.20812	3.86935	3.94483	4.23032	4.15743	4.14433	4.22305	4.07449	4.35633	4.20898	4.26281	4.15023	4.18293	4.1593	4.25317	4.30655	4.32075	4.09684	4.27632	4.12636	4.34475	4.45417	4.28769	4.36097	4.33616	4.3286
16	4.08686	3.93186	4.24398	4.24274	4.1514	3.99629	3.87806	4.22601	3.65801	4.0717	4.00856	3.85618	3.99003	4.03539	3.94978	4.03274	4.0404	3.78161	4.01208	3.85479	4.18803	4.40405	4.3941	4.20219	3.8595	3.90342	4.24702	4.14541	4.15512	4.23305	4.08565	4.33728	4.21793	4.27731	4.13856	4.20222	4.14749	4.27203	3.19424	4.33947	4.10425	4.29021	4.14566	4.35216	4.37203	4.24976	4.37703	4.31942	4.32391
17	4.09961	3.90206	4.22521	4.22311	4.16441	3.97823	3.85588	4.23785	3.6807	4.05618	4.0642	3.85022	4.02399	4.02633	3.94086	4.02946	4.05084	3.73094	4.00651	3.86611	4.21053	4.37094	4.38403	4.20626	3.84726	3.86297	4.27265	4.14408	4.16915	4.24655	4.09781	4.28094	4.2353	4.29708	4.12811	4.22912	4.1344	4.31114	2.32015	4.37506	4.12659	4.30486	4.16301	4.36946	4.27955	4.21293	4.40138	4.29658	4.31296
18	4.11247	3.86118	4.20453	4.18882	4.18512	3.95139	3.82223	4.26769	3.67052	4.03683	4.10493	3.84429	4.05042	4.00659	3.95182	4.00492	4.05812	3.68341	3.98664	3.85144	4.22817	4.32907	4.35307	4.23193	3.84267	3.8057	4.3102	4.12869	4.18707	4.27418	4.11261	4.1896	4.23104	4.32531	4.11133	4.26891	4.1176	4.37678	2.07188	4.4289	4.16158	4.34455	4.22214	4.39212	4.18532	4.17915	4.43249	4.28639	4.306
19	4.11691	3.81809	4.17211	4.15643	4.20793	3.91986	3.77349	4.26933	3.6852	3.99396	4.12769	3.81624	4.09349	4.01853	3.88969	3.93069	4.04175	3.61584	3.98	3.86593	4.24608	4.25246	4.27743	4.22365	3.84541	3.75526	4.36184	4.12788	4.20707	4.31904	4.13184	4.05953	4.23842	4.34762	4.1067	4.31599	4.10884	4.52054	1.91908	4.51248	4.21911	4.39475	4.3017	4.42239	4.09996	4.149	4.45697	4.29835	4.30816
20	4.11056	3.74896	4.13303	4.11029	4.21232	3.87691	3.70398	4.26207	3.69028	3.96942	4.14507	3.78333	4.14173	4.01465	3.8493	3.85691	3.9966	3.55437	3.95698	3.84017	4.26637	4.146	4.18316	4.19112	3.82718	3.72534	4.41928	4.10466	4.23457	4.36568	4.15851	3.88138	4.22513	4.35773	4.09618	4.36421	4.09149	4.67807	1.90309	4.60317	4.29791	4.45796	4.36035	4.45281	4.02449	4.10971	4.49119	4.27258	4.30473
21	4.11978	3.69082	4.07907	4.05877	4.21677	3.83853	3.60531	4.26064	3.64137	3.93288	4.16628	3.72107	4.20973	4.01878	3.74663	3.76155	3.92215	3.53135	3.9427	3.79176	4.29052	4.01632	4.06662	4.15269	3.83232	3.67879	4.48404	4.10711	4.249	4.45327	4.17872	3.73823	4.20561	4.38241	4.08909	4.43383	4.06303	4.55093	1.83251	4.68638	4.40807	4.51601	4.43872	4.48921	3.97396	4.06333	4.52027	4.2398	4.30053
22	4.10322	3.60228	4.0244	3.98367	4.19195	3.73672	3.49178	4.22412	3.57944	3.87483	4.11015	3.61395	4.25462	4.02686	3.60638	3.64972	3.78204	3.45423	3.89293	3.75412	4.27589	3.86711	3.9249	4.10065	3.81158	3.63619	4.54009	4.1023	4.27093	4.52787	4.18898	3.69338	4.20112	4.386	4.09857	4.51434	4.0329	4.35669	1.70757	4.73725	4.53752	4.5606	4.54503	4.52447	3.92221	3.99185	4.53817	4.25797	4.26677
23	4.03723	3.50893	3.95727	3.87823	4.14953	3.63104	3.37511	4.11591	3.46627	3.77415	3.94567	3.46864	4.22029	3.99765	3.36884	3.4853	3.57795	3.49596	3.75974	3.62818	4.19504	3.65667	3.77474	4.02206	3.74764	3.5904	4.53866	4.09472	4.25926	4.53067	4.18099	3.82276	4.16453	4.30589	4.07533	4.5431	3.94606	4.30514	1.78533	4.69174	5.06715	4.79684	5.0237	4.54974	3.82595	3.87425	4.52951	4.37007	4.21077
24	3.93059	3.35793	3.88309	3.77305	4.07806	3.45255	3.21932	3.9843	3.30168	3.60735	3.75197	3.31048	4.1456	3.92983	3.12189	3.29929	3.36436	3.1726	3.62603	3.44963	4.084	3.49024	3.6217	3.92288	3.66932	3.56086	4.47374	4.07471	4.21927	4.45576	4.11554	3.6535	4.10291	4.17403	4.03687	4.52393	3.84448	4.25924	1.60206	4.56844	4.64544	4.45103	4.5614	4.55117	3.68958	3.69364	4.4883	4.31888	4.13046
25	3.78118	3.23754	3.79477	3.65734	4.00471	3.27623	3.08135	3.84042	3.14301	3.45317	3.52556	3.14768	4.02309	3.86982	2.92634	3.12483	3.14582	2.78032	3.479	3.24944	3.96019	3.33385	3.46568	3.78362	3.54245	3.47524	4.36534	4.02967	4.1438	4.33411	4.02975	2.78104	4.03981	3.98068	3.99313	4.45779	3.69723	4.17875	1.66276	4.39298	4.34674	4.14977	4.26036	4.54755	3.55108	3.46165	4.40742	4.1371	4.03647
26	3.60032	3.11528	3.70902	3.51108	3.8799	3.10924	2.98182	3.70663	3.00346	3.32387	3.34772	3.02366	3.88683	3.79532	2.716	2.97727	2.95904	2.55388	3.34811	3.0465	3.84466	3.22763	3.36866	3.65167	3.40756	3.45209	4.22484	3.9758	4.04376	4.19282	3.93161	1.47712	3.98448	3.7402	3.92304	4.36135	3.55811	4.07987	1.53148	4.19786	4.20537	3.9653	4.12762	4.52751	3.40518	3.23654	4.29861	3.81285	3.94364
27	3.43791	2.96614	3.6505	3.40106	3.78569	2.91381	2.78604	3.60433	2.86332	3.14799	3.12905	2.82543	3.74476	3.7307	2.60853	2.84696	2.83696	2.39794	3.16761	2.8109	3.72032	3.13545	3.35927	3.47188	3.23729	3.44979	4.09985	3.9347	3.92804	4.04179	3.8001	1.43136	3.91498	3.4915	3.8374	4.23717	3.39672	3.94954	1.61278	4.02028	4.03878	3.74468	3.98967	4.50887	3.26364	3.03703	4.17138	3.70105	3.83746
28	3.21958	2.81023	3.56289	3.2398	3.6466	2.74115	2.59329	3.48813	2.78319	2.92324	2.95085	2.6637	3.60195	3.68726	2.48287	2.72346	2.80889	2.20412	3.05346	2.63347	3.59638	3.15503	3.35545	3.33706	3.01578	3.41128	3.96788	3.87186	3.80502	3.90309	3.64464	2.13672	3.82439	3.21985	3.72567	4.10806	3.26694	3.82184	1.64345	3.84173	3.85932	3.55919	3.85962	4.46235	3.11959	2.88593	4.02645	3.57496	3.72591
29	3.06967	2.69108	3.46835	3.11394	3.53161	2.65514	2.4133	3.38578	2.68034	2.82347	2.79309	2.46389	3.42455	3.55727	2.39445	2.49693	2.70157	1.94939	2.88536	2.48855	3.47784	2.89873	2.98182	3.10243	2.83822	3.35641	3.84979	3.76938	3.67311	3.77546	3.43996	1.11394	3.73078	3.01745	3.61023	3.93601	3.11528	3.68458	1.77815	3.66162	3.67164	3.4101	3.75174	4.41032	2.97589	2.69548	3.85437	3.46879	3.60054
30	2.85065	2.62014	3.39305	2.95617	3.42177	2.47422	2.14613	3.23654	2.51188	2.69373	2.66652	2.29003	3.28937	3.47305	2.23805	2.29226	2.57749	1.81291	2.72509	2.36736	3.36003	2.03342	1.79239	2.90309	2.60531	3.28914	3.74811	3.7001	3.54045	3.63909	3.21272	1.30103	3.63022	2.79657	3.47698	3.74468	2.98498	3.52866	1.77085	3.4615	3.50079	3.20548	3.63033	4.34343	2.73878	2.60531	3.68296	3.35545	3.44295
31	2.67578	2.43457	3.28646	2.85003	3.31869	2.23045	2	3.09517	2.44248	2.43136	2.50651	2.0607	3.12905	3.34908	2.03743	2.18752	2.50786	1.51851	2.52504	2.15836	3.2492	1	0.30103	2.71767	2.52634	3.20058	3.64816	3.57519	3.39375	3.50284	2.96426	1.32222	3.50569	2.6149	3.30685	3.52009	2.8657	3.38184	1.83885	3.3126	3.31069	3.04454	3.54158	4.28258	2.53782	2.53908	3.50393	3.22712	3.24748
32	2.53656	2.32428	3.21219	2.7364	3.26221	2.12385	1.91908	2.94645	2.39967	2.28556	2.44248	2.00432	2.9652	3.2465	1.85126	2.0086	2.47567	1.27875	2.42813	2.01703	3.12775	0.30103		2.55991	2.33244	3.11694	3.53275	3.45712	3.26811	3.37199	2.74741	1.30103	3.37894	2.44248	3.15957	3.29776	2.77525	3.21801	1.87506	3.17231	3.09587	2.87448	3.41614	4.20645	2.30963	2.46835	3.29863	3.10072	3.04258
33	2.34242	2.24055	3.14333	2.63043	3.16435	1.96379	1.716	2.80618	2.26717	2.11394	2.27184	1.79239	2.7679	3.14706	1.73239	1.97313	2.35603	1.39794	2.17026	1.90849	3.03782			2.42488	2.20412	3.04844	3.40909	3.36661	3.12287	3.20844	2.60097	1.43136	3.29226	2.26245	2.98722	3.10924	2.66745	3.05994	1.86332	3.03902	2.90417	2.70157	3.31848	4.12804	2.20952	2.38739	3.10003	2.95665	2.86806
34	2.27184	2.03342	3.03782	2.55267	3.03342	1.94448	1.68124	2.6637	2.19312	2.01284	2.15836	1.76343	2.64542	3.00389	1.59106	1.74036	2.24551	1.32222	2.04922	1.61278	2.90741			2.27416	2.07918	3.0187	3.25768	3.26221	2.96095	3.0607	2.48144	1.49136	3.19368	2.11059	2.83315	2.93551	2.57171	2.90687	1.8451	2.92891	2.68753	2.46982	3.18554	4.0404	2.2833	2.36173	2.9345	2.81558	2.71767
35	2.17609	1.86923	3.09726	2.46835	2.95665	1.74036	1.49136	2.58883	2.07555	1.95424	2.07188	1.62325	2.51455	2.9248	1.47712	1.74036	2.06819	1.04139	1.91381	1.59106	2.85733			2.22531	1.85126	2.91275	3.10992	3.17143	2.81889	2.90146	2.32222	1.59106	3.05308	2.04922	2.72099	2.79309	2.52375	2.73719	1.9345	2.93044	2.549	2.33646	3.05994	3.96586	1.91381	2.26007	2.7356	2.69636	2.62839
36	2.09342	1.8451	2.93551	2.3927	2.90037	1.74036	1.4624	2.46687	1.91908	1.86923	2.08279	1.36173	2.4843	2.81358	1.49136	1.63347	2.13672	0.69897	1.65321	1.65321	2.72997			2.06819	1.90309	2.85974	2.98408	2.98227	2.69984	2.7364	2.23805	1.47712	2.89209	1.85126	2.61595	2.6561	2.4609	2.59218	1.94448	2.80209	2.31806	2.13672	2.93752	3.87075	1.6721	2.2833	2.57749	2.49415	2.53908
37	1.98677	1.66276	2.78319	2.31806	2.79657	1.59106	1.4624	2.26482	1.85126	1.65321	1.95424	1.25527	2.21748	2.61595	1.30103	1.59106	2.02938	0.69897	1.64345	1.36173	2.57171			2.1038	1.80618	2.74507	2.82543	2.86747	2.54158	2.59439	2.1959	1.43136	2.85914	1.716	2.46835	2.54531	2.41996	2.46538	2.07188	2.6981	2.09691	1.83885	2.80003	3.77276	1.59106	2.22011	2.36549	2.38382	2.45332
38	1.91908	1.59106	2.73799	2.24797	2.68753	1.62325	1.34242	2.23553	1.79239	1.4624	1.97772	1.32222	2.13672	2.5611	1.07918	1.60206	1.85733	0.477121	1.62325	1.25527	2.50379			1.97772	1.68124	2.62737	2.65706	2.7679	2.42813	2.53275	2.07188	1.50515	2.70927	1.8451	2.33244	2.51851	2.33445	2.39094	2	2.56348	1.98227	1.76343	2.64048	3.65935	1.11394	2.16137	2.2014	2.18752	2.45179
39	1.88081	1.5563	2.81358	2.21748	2.60638	1.60206	1.25527	2.31175	1.73239	1.39794	1.77085	1.34242	2.10721	2.45332	1	1.30103	1.86923	0.69897	1.50515	1.14613	2.32015			1.93952	1.5563	2.52763	2.49415	2.61066	2.35411	2.47129	2.02938	1.36173	2.5832	1.41497	2.33244	2.44248	2.23045	2.29885	1.94939	2.53403	1.77815	1.62325	2.47422	3.59682	1.34242	2.06446	2.0086	2.0569	2.38561
40	1.85126	1.32222	2.61172	2.08991	2.46835	1.53148	1.23045	2.1038	1.64345	1.68124	2.01703	1.20412	1.97313	2.39967	1.14613	1.62325	1.76343	0.30103	1.53148	1.27875	2.23553			1.83885	1.38021	2.47276	2.34242	2.55509	2.21748	2.40654	2.02938	1.32222	2.54158	1.25527	2.16137	2.33041	2.04922	2.2014	2.04532	2.50515	1.63347	1.5682	2.35603	3.46967	1.36173	2.00432	1.94939	1.98227	2.36361
41	1.86332	1.34242	2.50515	2.04139	2.47567	1.43136	1.36173	2.1038	1.60206	1.57978	1.70757	1.14613	1.88081	2.29885	1.23045	1.53148	1.81291	0.30103	1.65321	1.04139	2.22272			1.83885	1.34242	2.42975	2.24551	2.43457	2.11727	2.38382	1.88081	0.60206	2.40312	1.4624	2.12385	2.26951	1.96379	2.14613	1.96379	2.48855	1.6902	1.49136	2.14613	3.35813	1.4624	1.9345	1.69897	1.88649	2.3784
42	1.81291	1.23045	2.49969	2.06446	2.38561	1.47712	1.20412	1.90309	1.51851	1.50515	1.86923	1.25527	1.70757	2.22789	0.90309	1.20412	1.49136	0.30103	1.07918	1.04139	2.11394			1.81291	1.43136	2.3483	2.16435	2.24055	2.11394	2.39794	1.81954		2.19312	1.36173	2.01703	2.16435	1.82607	2.10037	1.86923	2.43136	1.54407	1.36173	2.08636	3.26647	1.60206	1.89763	1.50515	1.86923	2.29885
43	1.90849	1.17609	2.38202	1.76343	2.36549	1.57978	1.11394	1.89763	1.47712	1.49136	1.77815	1	1.74819	2.28103	1.14613	1.32222	1.66276	0	1.41497	1.14613	2.15534	0		1.53148	1.27875	2.233	2.06446	2.18752	2.13988	2.27646	1.85126		2.08279	1.34242	1.91908	2.12385	1.74819	2.1038	1.8451	2.4133	1.43136	1.07918	1.99123	3.19645	1.23045	1.72428	1.44716	1.716	2.30103
44	1.60206	1.23045	2.38382	1.75587	2.14613	1.27875	1.04139	1.77815	1.43136	1.50515	1.716	1	1.69897	2.16732	0.90309	1.25527	1.27875	0	1.4624	1.14613	2.07918			1.59106	1.20412	2.06819	1.8451	2.1271	2.09342	2.25285	1.77815		2.16137	1.34242	1.78533	2.02119	1.72428	2	1.9345	2.35984	1.07918	1.14613	1.85126	3.09899	0.30103	1.8451	1.34242	1.6902	2.17609
45	1.63347	0.60206	2.17319	1.73239	2.03342	1.32222	0.90309	1.716	1.11394	1.14613	1.60206	0.60206	1.60206	1.97313	0.845098	1.25527	1.30103		1.17609	0.90309	1.95424			1.44716	1.27875	2.04532	1.80618	2.10721	2.01703	2.19312	1.63347		2.0086	1.20412	1.64345	2.02938	1.49136	2.07188	1.93952	2.25527	1.34242	1.23045	1.74036	3.00173	0.60206	1.64345	1.25527	1.38021	2.13988
46	1.5563	0.954243	2.25285	1.62325	1.88081	1.27875	1	1.62325	0.954243	0.954243	1.6721	0.954243	1.78533	1.83885	0.69897	1.11394	1.43136		1.27875	0.778151	2.02938			1.23045	1.07918	2.03342	1.6721	1.83251	1.99123	2.20412	1.5563		1.88649	1.25527	1.77815	1.77085	1.44716	1.90309	1.97313	2.27416	1.17609	0.778151	1.68124	2.92686	0.69897	1.53148	1.30103	1.39794	2
47	1.51851	0.60206	2.15534	1.23045	1.91381	1.34242	0.60206	1.41497	1.23045	1.14613	1.63347	0.30103	1.62325	1.91381	0.69897	1.23045	1.14613	0	1	1.04139	1.91381			1.30103	0.954243	1.86332	1.77085	1.86332	1.93952	2.17319	1.54407		1.74036	1.11394	1.62325	1.66276	1.39794	1.82607	1.97313	2.19866	1	1	1.61278	2.8704	0.69897	1.44716	1.17609	1.36173	2.08636
48	1.43136	1.04139	2.24055	1.11394	1.82607	1.30103	0.60206	1.43136	0.90309	0.954243	1.68124		1.41497	1.85733	0.30103	1.17609	0.954243	0	0.845098	0.69897	1.89209			1.11394	1.11394	1.90309	1.4624	1.78533	1.95904	2.08279	1.51851		1.91908	1.17609	1.5682	1.66276	1.25527	1.88649	1.99123	2.26482	1.17609	0.477121	1.5682	2.8055		1.38021	0.845098	1.30103	1.90849
49	1.5563	0.69897	2.42651	1	1.92942	0.954243	0.30103	1.6902	0.845098	1.30103	1.81291	0.778151	1.65321	1.94448	0.778151	1.20412	1.30103		1.17609	1.04139	1.93952			0.954243	1.41497	2.0086	1.34242	1.94939	1.94448	1.97772	1.23045		1.99564	0.845098	1.74819	1.54407	1.23045	1.78533	1.82607	2.29885	1.11394	0.30103	1.59106	2.90849	0.60206	1.39794	0.90309	1.43136	1.92942
50	1.64345	0.69897	2.19033	0.60206	1.716	1.25527	0.69897	1.66276	0.778151	0.90309	1.61278	0.60206	1.61278	1.89763	0.30103	1.07918	1.4624		0.90309	0.477121	1.92942			1.04139	0.778151	1.9345	0.954243	1.85733	1.74819	1.92942	1.27875		1.83251	1.07918	1.5563	1.4624	1.04139	1.83885	1.98677	2.15534	1.04139	0.845098	1.54407	2.78032	0	1.39794	0.845098	1	1.96848
51	1.20412	0.778151	1.93952	0.845098	1.64345	1.11394	0	1.17609	0.69897	0.477121	1.5563	0.30103	1.34242	1.6902	0.30103	0.778151	0.90309		0.69897	0.60206	1.72428			0.778151	0.60206	1.69897	1.20412	1.69897	1.63347	1.90849	0.954243		1.63347	0.90309	1.50515	1.50515	1.04139	1.716	1.93952	2.10721	0.90309	0.90309	1.32222	2.55388	0.30103	1.41497	0.60206	1.17609	1.77085
52	1.23045	0.60206	2.04139	0.778151	1.60206	1.04139	0	1.38021	0.30103	0	1.38021	0.477121	1.17609	1.716	0.30103	1.04139	1.17609		1.11394		1.75587			0.69897	0.69897	1.63347	1	1.61278	1.62325	1.88649	1		1.60206	0.90309	1.32222	1.47712	0.954243	1.83251	1.88649	2.01284	0.60206	0	1.34242	2.52892	0	0.954243	0.69897	1.25527	1.80618
53	1.34242	0.477121	1.93952	0.778151	1.60206	1.11394	0	1.36173	0.60206	0.845098	1.23045		1.27875	1.716	0	0.954243	1.23045		0.60206	0.60206	1.73239			0.60206	0.477121	1.44716	1.17609	1.63347	1.5682	1.78533	1.14613		1.5682	0.90309	1.41497	1.34242	0.60206	1.61278	1.86332	2.00432	0.69897	0.60206	1.32222	2.39967	0	1.04139	0.30103	1.04139	1.65321
54	1.14613	0.30103	1.88081	0.69897	1.50515	1.14613	0.30103	1.11394	0	0.30103	1.34242		1.38021	1.716		0.778151	1.11394		0.69897	0	1.69897			0.30103	0.778151	1.59106	0.778151	1.51851	1.6721	1.63347	0.778151		1.49136	0.69897	1.34242	1.17609	0.845098	1.68124	1.83885	1.94448	0.60206	0	1.44716	2.42325	0	0.845098	0.845098	0.954243	1.5563
55	1.07918	0.30103	1.89763	0.90309	1.53148	0.477121	0	1.38021	0.30103	0.30103	1.23045	0.30103	1.41497	1.59106		0.954243	1.23045		0.60206	0	1.49136			0.69897	0.778151	1.49136	0.60206	1.50515	1.60206	1.61278	0.845098		1.4624	0.477121	1.34242	1.04139	0.954243	1.5563	1.90309	1.94939	0.60206	0.477121	1.36173	2.25527		0.778151	0.69897	0.778151	1.44716
56	1.27875	0.30103	1.91908	0.778151	1.25527	0.90309		1.17609	0	0.30103	1.32222		1.20412	1.36173		0.778151	0.778151		0.30103		1.49136			0.477121	0.477121	1.53148	0.477121	1.57978	1.68124	1.74036	0.69897		1.39794	0.30103	1.38021	0.845098	0.30103	1.54407	1.94448	1.91908	0	0.30103	1.17609	2.36736	0	0.60206	0.778151	0.778151	1.43136
57	0.954243	0.477121	1.86332	0.477121	1.50515	0.845098		1.11394		0.477121	1.25527	0	1.11394	1.44716	0	0.477121	1		0	0.60206	1.61278			0.477121	0.845098	1.43136	0.477121	1.57978	1.4624	1.50515	0.30103		1.34242	0.30103	1.17609	0.778151	0.30103	1.5563	1.86332	1.81291		0	1.23045	2.26717		0.30103	0.477121	1.04139	1.47712
58	0.954243	0.30103	1.85126	0.60206	1.23045	0.30103	0	0.954243		0.30103	1.30103		1.25527	1.50515	0	0.60206	0.90309		0.30103	0.60206	1.5682			0.30103	0.845098	1.44716	0.60206	1.17609	1.5563	1.5563			0.954243	0.477121	1.27875	0.60206	0	1.62325	1.81291	1.88081	0	0.60206	1.07918	2.21219	0	0.60206	0.477121	0.778151	1.43136
59	1.04139	0.477121	1.83885	0.954243	1.34242	0.845098		1.11394	0	0	1.07918		0.954243	1.27875		0.69897	0.90309	0.30103	0	0.60206	1.53148			0.30103	0.845098	1.38021	0	1.25527	1.44716	1.50515	0.477121		1.11394	0.30103	1.23045	0.954243	0.30103	1.4624	1.82607	1.81291	0.30103	0.477121	1.20412	2.08636	0.30103	0	0	0.90309	1.39794
60	1.04139	0.477121	1.76343	0.477121	1.34242	1		1.25527	0	0.30103	1.23045		1.11394	1.50515		0.845098	0.90309		0.778151	0	1.39794				0.845098	1.50515	0.477121	1.43136	1.51851	1.49136	0		1.25527	0	1.04139			1.43136	1.74036	1.79239		0	1.11394	2.11727		0.69897	0.60206	0.778151	1.25527
61	1	0	1.72428	0.30103	1.38021	0.60206		1	0.30103	0.954243	1.4624	0	1	1.39794	0	0.778151	1.04139		0.477121	0.477121	1.34242			0.30103	0.30103	1.34242	0	1.27875	1.50515	1.25527	0		1.07918	0	1.27875	0.778151	0.30103	1.32222	1.78533	1.72428	0.477121	0.477121	0.954243	2.08279	0.477121	0.30103	0.477121	0.845098	1
62	0.778151	0	1.64345	1.07918	1.38021	0.845098		0.954243		0.477121	1.27875		1	1.49136	0	0.60206	0			0.477121	1.34242			0.30103	0.954243	1.36173	0	1.23045	1.44716	1.11394	0		1.27875	0	1.07918	0.477121		1.27875	1.83885	1.77815	0	0.477121	1.11394	2.05308		0.30103	0.30103	0.845098	1.17609
63	1.25527	0.30103	2.17609	0.778151	1.54407	0.477121		1.14613	0.30103	0.30103	1.47712	0	1.14613	1.54407	0	1.14613	1		0.778151	0.30103	1.57978				0.954243	1.34242	0	1.49136	1.66276	1.04139	0.30103		1.43136	0.477121	1.32222		0	1.20412	1.81291	1.97772		0.30103	1.04139	2.31806	0.477121	0	0	0.69897	1
64	0.90309	0	1.82607	0.477121	1.30103	0.60206		1.11394	0	0.60206	1.4624	0	1.07918	1.54407	0	0.69897	1.25527		0.90309	0.30103	1.50515			0.30103	0.69897	1.44716		1.04139	1.54407	0.954243	0		1.17609	0	1.14613	0.69897	0	1.20412	1.85733	1.78533		0.30103	1.04139	2.01703	0		0.30103	0.477121	0.845098
65	1.11394	0.69897	1.47712	0.778151	0.954243	0.477121		0.778151		0.60206	1.20412		0.477121	1.17609		0.778151	1.04139		0.30103	0	1				0.30103	1.23045	0	1.14613	1.36173	1.07918			0.90309	0	1.11394			1.32222	1.85126	1.41497			1.11394	1.81291			0.30103	0.69897	0.477121
66	0.778151	0.30103	1.60206	0.477121	1.07918	0.845098		1	0	0	1.11394		0.60206	1.30103	0.30103	0.60206	0.778151		0.477121		1.07918				0	0.954243		0.845098	1.38021	1.07918	0.30103		1.04139		1.07918	0.477121		1.25527	1.82607	1.47712			0.954243	1.79934			0	0.477121	0.30103
67	1	0	1.43136	0.477121	0.90309	0		0.954243		0	0.90309		0.845098	1.17609		0.30103	0.954243			0.477121	1.36173			0	0	0.90309		1.04139	1.25527	0.69897			1		0.845098			0.954243	1.76343	1.51851	0	0.30103	1	1.89209	0	0.30103		0.30103	0.30103
68	0.477121		1.34242	0	1.04139	0.477121		0.778151		0	1.23045		0.954243	1.11394			0.69897				1.23045					1		0.477121	1.36173	0.60206	0		1.04139	0	1	0		1.17609	1.94939	1.50515	0		0.954243	1.716	0		0.60206	0.30103	0.30103
69	1	0	1.4624	0.477121	0.954243	0.60206		0.30103			1.20412		1.04139	1.34242		0.30103	0.477121		0.30103		0.90309				0	0.954243	0	1	1.38021	0.30103			0.845098		0.954243			1.11394	1.96848	1.25527			0.69897	1.69897			0.30103	0.477121	0.30103
70	0.69897	0.30103	1.49136	0.30103	1.04139	0.69897		0.69897		0	0.60206		0.90309	0.69897		0.477121	0.90309				1.04139			0.30103	0	0.954243	0	1.14613	1.14613	0.60206			0.845098		0.90309		0	0.845098	1.83885	1.36173		0	0.778151	1.70757				0.477121
71	1		1.94939	0	1.04139	0.60206		1			1.27875		0.90309	1.59106		0.60206	0.845098				1.30103				0.30103	1.25527		1.38021	1.5682	1			0.69897		1.14613			0.778151	1.90309	1.6902		0	0.60206	2.02938				0.60206
72	0.845098	0.477121	1.64345	0	1.34242	0.477121		0.60206		0	1.14613		0.845098	1.07918		0.30103	0.477121		0.30103	0	1.25527					1.07918		0.69897	1.07918	0.30103			0.477121		1.11394			1	1.88649	1.5682		0.30103	0.778151	1.70757				0.30103
73	0.477121		1.30103		0.90309	0.30103				0	1.27875		0.477121	1						0	0.90309				0	0.90309	0	0.477121	1.14613	0.30103			0		0.477121			0.954243	1.9345	1.34242	0	0.69897	0.60206	1.47712	0		0	0
74	0.477121		1.39794		0.90309	0.30103		0.60206		0	1.27875		0.954243	1.07918			0.69897				1.04139					1.04139	0	0.90309	1.25527	0.477121			0		0.30103			1.11394	1.88081	1.27875		0	0.30103	1.43136				0	0
75	0		1.25527	0	0.845098	0.60206		0.69897			0.954243		0.30103	1		0	0.69897			0.30103	0.90309				0	1.07918		0.845098	0.90309	0.477121			0.30103		1.07918	0		0.69897	1.83885	1.39794		0	0	1.43136	0		0	0
76	0.477121	0.30103	1.32222	0.477121	0.778151	0		0.69897			0.477121		0.845098	1.27875		0.30103	0.30103		0		0.954243			0	0.477121	0.69897		0.60206	1.14613	0			0.477121		0.778151	0		0.954243	1.76343	1.30103	0	0	0.60206	1.4624
77	0.60206	0	1.14613	0	0.90309	0.845098		0			1		0.30103	0.845098	0	0.60206	0.30103		0		0.778151				0	1		0.845098	0.845098				0		0.477121		0	1.04139	1.81954	1.38021	0		0.477121	1.36173	0
78	0.477121	0	1.23045		0.778151	0.60206		0		0	1.11394		0.90309	0.60206		0	0.30103		0.30103		0.90309			0	0.30103	1.17609		0.69897	1	0			0.30103		0.60206			0.90309	1.92942	1.20412		0	0	1.50515	0			0
79		0.30103	1.20412		0.90309			0		0.30103	0.845098		0.30103	0.69897	0.30103	0.30103	0.477121		0	0	0.845098					0.60206		1.14613	0.90309				0.477121		0.60206			1	1.75587	1.17609	0		0.30103	1.30103	0.30103		0
80	0.30103		1.25527	0.30103	0.90309	0.30103				0.477121	0.954243		0.30103	0.778151		0.60206	0.30103			0.60206	0.954243					0.60206		0.30103	1.27875	0			0		0.60206			0.90309	1.74819	1.17609		0	0.845098	1.4624				0.30103
81	0.845098		1.07918		0.69897	0.477121		0.30103		0	0		0	0.90309		0	0.30103			0.30103	0.477121					0.845098		0.60206	1.11394				0.845098		0.60206			0	1.77815	1.27875		0	0.477121	1.4624
82	0		1.27875	0	0.60206	0.477121				0	1.17609		0	1.04139			0.30103				0.90309				0	0.778151		0.60206	0.845098						0.90309			0.69897	1.83885	1.17609	0		0.30103	1.47712			0
83	0		0.954243		0.30103	0		0.30103			1.07918			0.778151		0	0.69897				0.90309					0.30103		0.845098	1.20412				0.30103		0.845098			0.69897	1.8451	1.36173			0.477121	1.14613	0
84			0.69897		0.477121	0		0			0.90309		0.69897	0.954243					0		0.69897				0	0.477121		0.845098	1.17609						0.69897			0.845098	1.62325	1.11394		0	0	1.39794				0
85	0.845098	0	1.86332	0	1.14613	0		0.69897		0	1.27875		1	1.32222	0	0	0.477121		0		1.17609				0	1.17609		0.90309	1.23045				0.477121		0.778151			0.477121	1.83251	1.6902			0.30103	1.79934	0		0
86			1.34242		0.778151	0.69897					0.845098		0.845098	0.60206		0.30103	0.30103		0	0	0.845098					0.69897		0.90309	1.38021				0.69897		0.60206	0		0.60206	1.70757	1.07918			0	1.17609				0.30103
87	0.30103		0.30103		0.60206			0			0.778151		0.30103	0.477121		0.30103					0.30103				0	0		0.30103	1						0.60206			0.30103	1.63347	0.778151	0.30103	0.30103	0	1.04139
88			0.69897		0.30103	0.30103		0			0.30103		0	0.60206		0.30103	0				0.60206								0.60206						0.60206			0.60206	1.76343	0.69897				1.11394			0
89	0.30103	0	0.60206	0.477121	0.30103	0.30103				0.30103	0.477121		0.30103	0.60206			0			0	0.477121				0.30103	0		0.60206	1	0			0		0			0.60206	1.77085	0.69897			0.30103	0.845098				0
90	0		1.14613	0	0.30103	0					0.69897		0.60206	0		0	0.30103			0	0.69897					0.30103		0.778151	1						0.69897			0.477121	1.5563	1.11394				1.14613
91			0.30103	0	0.477121			0			0.60206			0.30103					0							0.477121		0.30103	0.845098						0.477121			0.60206	1.38021	1.07918			0	1.14613
92			1.07918	0	0.477121						0.69897			0.477121		0			0	0.30103	0.778151				0	0.30103			1.14613				0		0.60206			0.30103	1.4624	0.477121				1.30103			0
93	0.30103		1	0	0	0				0	0.477121		0.477121	0.90309		0	0.69897				0.477121					0.60206		0.90309	1.11394									0.69897	1.4624	0				1.07918				0
94			0.477121		0.30103						0.845098		0.30103	0.69897					0	0.30103	0.90309					0		0.90309	1.11394				0.30103		0.477121			0.30103	1.34242	0.778151	0		0	1.14613
95	0		0.90309		0.30103			0			1.11394		0	0.60206		0.30103			0	0	1.04139								0.69897				0		0.30103			0	1.47712	1				1				0
96	0		0.778151		0.30103			0.30103			1.14613		0.30103	0.30103							1.07918					0.845098		0	1.27875				0		0.30103			0.30103	1.27875	1.23045			0	1.36173
97	0.69897		0.60206		0.778151	0.30103					1.14613		0.477121	0.30103			0.30103				0.845098					0.477121		0.845098	1.11394						0.778151			0	1.4624	1.34242			0	1.36173
98	0.30103		1.30103		1.07918			0.30103		0	1.38021			0.778151		0.477121	0.477121		0.30103		1					0.778151		1	1.5682				0		1.11394			0.30103	1.25527	1.50515				1.85126				0
99	0.778151	0.30103	1.60206		1.4624			0.954243		0	1.32222		0.90309	1.07918		0.477121	0.90309		0.778151	0.477121	1.34242				0.477121	1.34242		1.25527	1.66276				1.11394		1.25527			0	1.32222	1.65321				1.77085	0.477121
100	0.60206		0.69897		0.778151			0.30103			0.30103		0.60206	0.60206		0.30103	0.60206		0.60206	0.30103	0.60206				0.30103	0.60206		0.60206	0.60206				0.778151		0.60206			0	1.11394	0.778151				0.69897	0.60206			0.30103
101						0																																0.477121	0.90309				0
102						0.30103																																0.477121	1.11394
103																																						0	0.954243
104						0																		0															0.845098
105																																						0	0.90309
106																																						0.477121	1.11394
107																																						0.477121	1			0
108						0.30103																																0.30103	1.11394
109																																						0.30103	0.845098
110						0																																0	0.778151
111																																				0		0	1.04139								0.30103
112						0																									0							0	0.69897
113																															0								0
114						0																																0	0.60206
115																																						0.60206	1
116																																							0.845098
117																																						0.477121	0.954243
118						0																																0.30103	0.60206								0
119																																							0
120																															0							0.69897	0.69897
121																																							0.60206
122																																						0.30103	0.845098
123						0.30103																																0	0
124																																							0.60206
125						0																																0	0.477121
126																																						0.30103	0.60206
127																																							0.60206
128																																							0.477121
129
130																																						0	0
131
132																																							0.477121
133																																						0.30103
134																																							0.30103
135						0																																0	0.30103
136
137																																						0	0
138						0																																	0
139						0
140																																						0	0.477121
141
142																																							0
143						0																																0	0.477121
144						0.30103																																	0
145																																							0.477121							0
146																																						0	0.30103
147																																						0.30103
148		0																																					0
149
150																																							0
151																																							0
152																																						0	0.30103
153						0.30103																																	0.30103
154																																							0.30103
155																																							0							0
156
157																																						0.30103
158																																															0
159						0
160																																						0.30103	0
161																																							0.477121
162																																															0
163																																							0
164		0				0																																	0.30103
165
166																																							0								0
167
168						0																																	0
169																																							0
170																																							0.30103
171																																							0.30103
172
173																																							0
174
175
176																																							0
177																																						0
178
179																																							0.30103
180
181						0																																0.30103
182																																							0.30103
183																																							0								0
184						0																																	0
185
186						0
187																																						0
188																																							0.477121
189						0.30103																																									0
190						0
191
192						0
193																								0
194																																							0
195																																							0
196						0																																0
197
198																																						0
199
200																																							0
201
202
203						0																																	0
204																																							0
205
206
207						0
208
209																																					0
210						0
211
212
213																																							0
214
215
216
217
218
219																																						0
220						0
221
222																																							0
223
224
225																																							0
226																																						0.30103
227
228
229																																						0.30103
230																																						0
231
232
233																																							0
234
235
236
237
238
239						0																																0
240																																							0
241
242
243																																															0
244																																						0
245																																						0
246																																						0
247																																							0
248																																															0
249
250						0
251
252						0
253
254
255
256
257
258
259
260
261
262
263
264
265
266
267
268
269
270
271
272
273
274
275
276
277																																															0
278
279																																							0
280
281
282
283
284
285
286
287
288
289																																							0
290
291
292
293																																															0.30103
294																																							0
295																																							0.30103
296																																						0
297						0
298
299
300
301
302
303																																							0
304
305
306
307
308
309
310
311
312
313
314
315
316
317
318
319
320
321
322						0
323
324						0
325
326
327
328
329
330
331
332																																							0
333
334
335
336
337
338
339
340
341
342
343
344
345
346
347
348
349
350
351
352
353
354
355
356
357
358
359
360																																							0
361
362
363
364																																						0
365
366																																						0
367
368
369
370
371						0
372
373
374
375
376
377
378
379
380
381
382
383
384
385
386
387
388
389
390
391
392
393
394
395
396																																						0
397																																							0
398
399
400
401
402
403
404
405
406
407
408
409
410
411
412
413
414
415
416
417																																						0
418
419
420
421
422
423						0																																	0
424
425
426																																						0
427
428
429
430
431
432
433
434
435
436
437
438
439
440
441
442																																							0
443
444
445																																							0
446
447
448
449
450
451
452
453
454
455
456																																						0.30103
457
458
459
460
461
462
463
464																																				0
465
466
467
468
469
470
471
472
473
474
475
476
477
478
479
480
481
482
483
484
485
486
487
																																							0
																																						0
																																						0
																																						0
						0
																																							0
						0
																																							0
																																						0
																																							0
																																						0
																																						0
																																					0
																																							0
							0
																																							0
																																							0
																																						0
																																						0
																																							0
																								0
																														0
[truncated: 103 more columns]

## Sheet: genome3
Table S7. The relationship between the repeat copy times and the trinucleotide P-SSR numbers in genomes.	lg(the count of P-SSR loci)
Repeat times	lg(the count of P-SSR loci)
	Pedcap	Cascan	Dipste	Dipord	Perlon	Fukdam	Hetgla	Cappil	Cavape	Dolpat	Cavtsc	Chilan	Ctegun	Ctesoc	Cunpac	Daspun	Dinbra	Eredor	Hydhyd	Hyscri	Myocoy	Octmim	Tymbar	Octdeg	Pettyp	Thrswi	Perleu	Micoec	Sighis	Perpol	Micoch	Elllut	Micarv	Myogla	Ondzib	Perman	Neolep	Crigri	Micagr	Onytor	Percal	Perazt	Permel	Zaphud	Allbul	Jacjac	Ratnor	Musspi	Muscar
1
2
3
4
5	5.25091	4.36199	4.71765	4.79999	4.58916	4.40993	4.33472	4.59765	4.11793	4.42262	4.3925	4.28845	4.33335	4.48807	4.44616	4.61603	4.50401	4.36126	4.43737	4.28874	4.97859	4.53514	4.54576	4.45484	4.30638	4.38986	4.60841	4.44362	4.46015	4.56195	4.40114	4.44414	4.51077	4.45445	4.46904	4.58992	4.38675	4.44503	4.3616	4.69553	4.53052	4.55152	4.51912	4.43085	4.74644	4.58719	4.66256	4.66889	4.66829
6	4.90009	3.94963	4.387	4.45231	4.24393	4.06848	3.95952	4.23807	3.70183	4.05945	4.01393	3.89198	3.99476	4.12261	4.07137	4.22789	4.01916	3.97299	4.0661	3.88694	4.74812	4.20726	4.21767	4.09416	3.94915	4.06427	4.28142	4.06168	4.08343	4.24348	4.01611	4.06028	4.11988	4.11093	4.0707	4.27605	3.99445	4.08543	3.93656	4.37077	4.21059	4.23982	4.17208	4.06937	4.40848	4.20268	4.341	4.34741	4.35953
7	4.53962	3.59704	4.04556	4.12156	3.94929	3.75823	3.67514	3.94827	3.35488	3.79567	3.68449	3.55072	3.71809	3.78993	3.77151	3.92179	3.65312	3.6464	3.74233	3.5731	4.53442	3.91121	3.9309	3.82588	3.69223	3.79029	4.00732	3.71332	3.77916	3.98444	3.67934	3.72868	3.75213	3.83129	3.7185	4.01632	3.68476	3.79616	3.5227	4.09621	3.92783	3.98448	3.89115	3.73918	4.05846	3.82556	4.08293	4.05953	4.06863
8	4.24937	3.29203	3.76358	3.81637	3.70303	3.50338	3.42911	3.73078	3.09096	3.61784	3.44483	3.28937	3.49831	3.52969	3.52349	3.64246	3.37639	3.37822	3.47943	3.3166	4.32689	3.71416	3.72354	3.64895	3.44855	3.5339	3.79078	3.41863	3.56062	3.80387	3.43169	3.46731	3.45743	3.5885	3.42341	3.81598	3.43201	3.57657	3.20003	3.89735	3.68762	3.78283	3.67219	3.50188	3.78089	3.50987	3.85721	3.81611	3.8253
9	4.07708	3.06707	3.51282	3.60627	3.5253	3.31366	3.24353	3.59594	2.91222	3.51014	3.27393	3.06258	3.31555	3.35064	3.30685	3.43361	3.13033	3.1934	3.27161	3.09691	4.17421	3.59362	3.63266	3.54008	3.22686	3.34753	3.65099	3.27346	3.43393	3.66464	3.26505	3.2982	3.29994	3.40295	3.23045	3.68386	3.24403	3.44529	3.1116	3.77793	3.52362	3.63428	3.52179	3.35526	3.56937	3.27807	3.73512	3.66997	3.64335
10	3.96525	2.86747	3.33405	3.43393	3.39129	3.0835	3.09132	3.5397	2.77525	3.38039	3.14799	2.86747	3.2014	3.21352	3.15442	3.24773	2.93095	3.01115	3.1758	2.90146	4.04285	3.49402	3.56996	3.47683	3.09482	3.20737	3.54008	3.15259	3.36097	3.5506	3.15806	3.21325	3.09864	3.26576	3.06145	3.59868	3.14551	3.35449	3.27161	3.69897	3.40739	3.53479	3.45148	3.21272	3.3962	3.08207	3.6291	3.55763	3.50243
11	3.8861	2.66558	3.16346	3.29181	3.30233	2.97543	2.97267	3.52543	2.64147	3.24601	3.06145	2.71517	3.10072	3.11327	3.03423	3.11227	2.75051	2.84696	3.04179	2.76938	3.95928	3.43088	3.53441	3.41814	2.98363	3.02572	3.49831	3.10992	3.36511	3.49831	3.06967	3.11727	3.02612	3.18384	2.96755	3.52179	3.11093	3.32428	2.85065	3.69197	3.36791	3.43965	3.42943	3.14333	3.2408	2.93651	3.58647	3.47727	3.3831
12	3.82918	2.50106	3.03543	3.16197	3.23477	2.88252	2.84198	3.53352	2.51983	3.08814	3.05154	2.58206	3.07298	3.04922	2.99211	2.91116	2.58546	2.77305	2.94399	2.6561	3.88728	3.32858	3.47114	3.36418	2.89487	2.95761	3.50461	3.06108	3.33905	3.45117	2.99388	3.055	2.96426	3.09899	2.84942	3.47756	3.09307	3.33925	1.34242	3.73751	3.33925	3.39463	3.43632	3.15503	3.14768	2.84136	3.54258	3.41531	3.29003
13	3.74107	2.37107	2.88593	3.04415	3.18099	2.84073	2.7185	3.56467	2.53275	2.93095	2.96755	2.49276	3.04179	3.00432	2.90363	2.8055	2.3784	2.64836	2.88252	2.60959	3.8654	3.22427	3.38202	3.26858	2.81224	2.87795	3.52556	3.02694	3.29203	3.44948	2.95085	3.01157	2.89098	3.07262	2.76193	3.43838	3.08849	3.40654	0.778151	3.78053	3.36135	3.38435	3.4936	3.11992	3.06483	2.76118	3.54382	3.43104	3.20222
14	3.63508	2.22531	2.81757	2.98318	3.0892	2.77159	2.54654	3.54667	2.3483	2.85248	2.81158	2.38202	3	2.9652	2.80754	2.67486	2.24304	2.47567	2.76641	2.63246	3.82347	3.15534	3.27161	3.14582	2.64738	2.82413	3.53882	3.00173	3.17493	3.42749	2.92012	3.01115	2.82802	3.04532	2.75435	3.4612	3.13098	3.47842	0.477121	3.77313	3.41963	3.34655	3.5978	3.08171	2.91169	2.69723	3.52956	3.40398	3.12581
15	3.4618	2.10721	2.74507	2.93802	2.94448	2.6981	2.43136	3.4442	2.19033	2.74273	2.65801	2.13988	2.85733	2.88536	2.54777	2.47276	2.10721	2.62941	2.65418	2.57054	3.75105	3.03623	3.16673	2.97359	2.55145	2.74273	3.42357	2.97313	2.99476	3.30728	2.93952	3.16997	2.75587	2.98	2.64542	3.34811	3.06967	3.23704	0.477121	3.615	3.73775	3.59704	3.92236	3.00689	2.62118	2.46389	3.49052	3.60959	3.04415
16	3.22608	2.02938	2.6464	2.89432	2.80277	2.54407	2.29667	3.27554	2.07188	2.65031	2.49554	1.86332	2.71265	2.76343	2.38382	2.30103	1.87506	2.26482	2.61172	2.44091	3.66502	3.04139	3.14082	2.84011	2.39094	2.64444	3.21165	2.90037	2.82995	3.12254	2.89818	3.28398	2.67117	2.93551	2.57749	3.21192	2.84942	2.9489		3.36605	3.36736	3.18921	3.58749	2.79657	2.37107	2.18469	3.39568	3.60703	2.90526
17	3.01787	2.05308	2.59329	2.85673	2.67302	2.38917	2.20683	3.08386	1.91381	2.65801	2.48572	1.90849	2.57403	2.5955	2.19033	2.35218	1.65321	1.82607	2.52634	2.31175	3.62356	3.13001	3.20871	2.71433	2.13672	2.64542	3.03782	2.81954	2.78958	2.98318	2.84819	2.41664	2.65225	2.81224	2.54033	3.0026	2.5611	2.72346	0.30103	3.20276	3.0693	2.83442	3.25888	2.65706	2.08636	1.82607	3.25237	3.36829	2.77232
18	2.8451	1.99564	2.59988	2.86094	2.47567	2.26245	2.08636	2.9058	1.9345	2.72509	2.43775	1.75587	2.48996	2.45332	2.23553	2.39967	1.4624	1.716	2.56703	2.14922	3.53857	3.3516	3.44264	2.65514	1.97313	2.52375	2.92531	2.77525	2.74974	2.81491	2.74115	2.18184	2.64836	2.69636	2.57171	2.83885	2.32222	2.64246	0.778151	3.16465	2.9248	2.69373	3.07773	2.47567	1.83251	1.43136	3.10346	2.9489	2.75128
19	2.69108	1.92942	2.66745	2.87099	2.46687	2.0607	1.94448	2.82347	2.03342	2.77379	2.63144	1.75587	2.38382	2.37107	2.33244	2.42813	1.44716	1.5563	2.69108	1.98677	3.50379	3.41061	3.46746	2.61805	1.79934	2.58433	2.80003	2.73799	2.73878	2.7007	2.68842	3.24601	2.57978	2.63246	2.55023	2.72428	2.10037	2.5092	0.477121	3.17984	2.77743	2.59329	2.93044	2.48144	1.79934	1.36173	2.99782	2.85794	2.73719
20	2.60746	1.91381	2.7356	2.8848	2.44404	1.97313	1.91908	2.78032	1.97772	2.76567	2.59879	1.59106	2.26717	2.35411	2.30103	2.44248	1.39794	1.6721	2.72835	1.94939	3.49402	2.43775	2.48996	2.6637	1.91381	2.61278	2.75358	2.72835	2.74586	2.66276	2.65321	1.04139	2.63649	2.62221	2.54283	2.63548	1.97772	2.54033	0.60206	3.16643	2.70501	2.52375	2.84572	2.45637	1.64345	1.50515	2.87795	2.74507	2.7679
21	2.48996	1.96379	2.70329	2.92324	2.4609	1.77815	1.81954	2.74194	1.99123	2.80821	2.64542	1.68124	2.20683	2.32015	2.29226	2.4456	1.41497	1.44716	2.6981	1.6721	3.46967	1.07918	1.25527	2.65801	1.8451	2.44716	2.72181	2.69461	2.72509	2.60423	2.54654	1.20412	2.61595	2.59439	2.60746	2.65514	2	2.56348	0.30103	3.09132	2.62014	2.49276	2.7679	2.5302	1.75587	1.14613	2.82737	2.70329	2.77597
22	2.28103	1.92942	2.64345	2.96567	2.56467	1.66276	1.88649	2.72099	1.95904	2.76118	2.63246	1.73239	2.07555	2.30535	2.20412	2.49415	1.25527	1.39794	2.68753	1.63347	3.43854	0		2.75435	1.94939	2.52892	2.69984	2.67394	2.63548	2.62221	2.57287	1.50515	2.63448	2.59106	2.60638	2.63144	1.92428	2.56229	0.477121	2.99388	2.5832	2.49831	2.67025	2.60097	1.57978	1.20412	2.78604	2.71433	2.8169
23	2.08991	1.90309	2.64836	2.99476	2.56585	1.63347	1.79239	2.80346	1.98227	2.71096	2.62221	1.78533	2.01284	2.39094	2.24304	2.47129	1.36173	1.38021	2.71433	1.39794	3.42308			2.77085	1.97313	2.56703	2.66558	2.6902	2.5977	2.59988	2.50786	1.54407	2.6464	2.61384	2.66087	2.69373	1.97313	2.62941	0.90309	2.92324	2.61384	2.46982	2.63043	2.5302	1.4624	1.04139	2.77452	2.6981	2.85248
24	1.96379	1.95424	2.63246	3.02119	2.59879	1.50515	1.8451	2.79934	1.96379	2.64345	2.62221	1.89209	1.76343	2.38202	2.04139	2.44871	1.32222	1.44716	2.68124	1.47712	3.42127			2.75967	1.91908	2.56348	2.69373	2.74194	2.4843	2.58995	2.53403	1.4624	2.73159	2.64048	2.66745	2.73878	2.00432	2.58206	0.60206	2.79379	2.54407	2.48714	2.617	2.55991	1.36173	1.11394	2.79099	2.67852	2.89597
25	1.60206	1.95424	2.67578	3.04727	2.62325	1.63347	1.716	2.84261	1.83251	2.5172	2.47712	1.76343	1.53148	2.40993	2.03743	2.37107	1.25527	1.25527	2.60959	1.39794	3.41246		0	2.80482	1.73239	2.58995	2.61595	2.77597	2.30963	2.5611	2.53656	1.30103	2.7574	2.62839	2.74115	2.734	2.07918	2.59329	0.69897	2.65321	2.43457	2.41162	2.49969	2.56348	1.11394	1	2.71349	2.66181	2.93952
26	1.53148	1.85733	2.70672	3.09517	2.5832	1.65321	1.83885	2.79449	1.62325	2.49276	2.37107	1.75587	1.36173	2.41664	1.92942	2.19033	1.25527	1.17609	2.54033	1.53148	3.3969	0		2.81023	1.69897	2.55267	2.57978	2.74896	2.23045	2.51851	2.57749	1.17609	2.7332	2.60959	2.75358	2.72263	1.97313	2.52763	0.477121	2.49276	2.34242	2.3927	2.44404	2.48001	1.32222	1.07918	2.75128	2.57403	2.94498
27	1.41497	1.73239	2.68395	3.10857	2.5966	1.57978	1.70757	2.80072	1.62325	2.39794	2.24304	1.73239	1.04139	2.38739	1.85126	2.21219	1.20412	0.954243	2.4014	1.43136	3.37457		0.30103	2.78462	1.60206	2.57403	2.52763	2.7574	1.99564	2.47712	2.61384	1.27875	2.72346	2.53403	2.74974	2.68305	1.9345	2.41996	0.778151	2.22011	2.22531	2.27416	2.35793	2.4014	1.25527	0.845098	2.69108	2.60853	2.90902
28	1.04139	1.66276	2.66558	3.1089	2.55023	1.51851	1.69897	2.68842	1.49136	2.16732	1.98227	1.6721	0.954243	2.35025	1.66276	2.04532	0.954243	0.954243	2.29226	1.36173	3.36474	0		2.77305	1.61278	2.50651	2.41664	2.7356	1.87506	2.36922	2.61909	1.11394	2.716	2.54283	2.73957	2.6149	1.96379	2.32222	0.69897	1.89763	2.05308	2.20952	2.28556	2.33244	0.90309	0.90309	2.65321	2.52892	2.93601
29	1.14613	1.50515	2.62118	3.11494	2.37475	1.47712	1.61278	2.716	1.47712	2.08636	1.9345	1.6721	0	2.46835	1.75587	1.86923	1.07918	0.30103	2.0569	1.30103	3.32449			2.71349	1.36173	2.58546	2.32222	2.734	1.75587	2.24304	2.63347	1.20412	2.71517	2.4183	2.66558	2.549	2.01284	2.24797	0.845098	1.81291	1.92428	2.0607	2.1271	2.21748	0.90309	0.477121	2.55509	2.46389	2.87157
30	0.845098	1.70757	2.60097	3.11826	2.24304	1.4624	1.68124	2.51322	1.23045	1.95904	1.61278	1.62325	0.477121	2.4014	1.38021	1.78533	1.04139	0.60206	1.94939	0.90309	3.28488	0.30103		2.62941	1.17609	2.53782	2.21748	2.70672	1.62325	2.09342	2.53275	0.90309	2.65321	2.26245	2.60959	2.44404	1.94939	2.04922	0.477121	1.53148	1.80618	1.93952	2.02531	2.0607	1.14613	0.30103	2.549	2.31806	2.84942
31		1.27875	2.5832	3.09552	2.16435	1.38021	1.32222	2.44248	0.90309	1.93952	1.36173	1.78533	0.30103	2.28556	1.25527	1.66276	1.11394	0.30103	1.78533	0.90309	3.24601	0		2.58995	1.04139	2.52375	2.07188	2.60638	1.5563	1.89763	2.17319	0.60206	2.53782	2.24055	2.53275	2.32015	2.18752	1.94448	0.477121	1.25527	1.44716	1.73239	1.78533	1.99564	1	0	2.38917	2.2833	2.68842
32	0	1.39794	2.48572	3.03743	2.0086	1.41497	1	2.33244	1.14613	1.47712	1.25527	1.53148	0	2.31387	1.14613	1.51851	0.954243	0.477121	1.60206	0.954243	3.1959			2.28556	1	2.55145	1.78533	2.4456	1.20412	1.5563	1.57978	0.30103	2.46538	2.02119	2.41996	1.89209	1.50515	1.716	0	1.27875	1.34242	1.53148	1.70757	1.90849	0.60206	0	2.31597	2.13672	2.49554
33	0.778151	1.20412	2.34439	2.89873	1.92942	1.39794	0.30103	2.20683	1.04139	1.54407	1.20412		0.30103	2.22789	1.07918	1.30103	1.07918	0.30103	1.44716	1.17609	3.10278	0	0	0.69897	0.30103	2.52763	1.5563	2.3962	0.90309	1.27875	1.07918		2.34439	1.73239	2.30103	1.20412	0.69897	1.54407	0	1.23045	0.954243	1.34242	1.39794	1.6721	0	0.30103	2.17026	1.97313	1.36173
34	0.69897	0.90309	2.38382	2.91751	1.6902	1.44716	0	2.02531	1.17609	0.954243	1		0	2.13033	0.845098	1.25527	1.04139	0	1.27875	1.25527	3.01284		0	0	0.60206	2.48144	1.66276	2.27646	0.778151	1.07918	1.04139	0	2.29226	1.25527	2.22789	1	0.477121	1.47712	0.845098	0.90309	0.954243	1.20412	1.36173	1.59106	0	0	2.03743	1.76343	1.32222
35		0.90309	2.30535	2.80072	1.6902	1.30103	0.30103	1.91381	0.90309	1.04139	0.30103		0	2.14922	0.60206	1.25527	0.778151		0.60206	1.17609	2.98945			0.778151	0.477121	2.49831	1.41497	2.09691	0.60206	0.90309	0.845098		2.10037	1.41497	2.03342	0.778151	0.69897	1.25527	0.90309	0.778151	0.477121	0.60206	0.954243	1.36173	0		1.87506	1.62325	1.43136
36	0.30103	0.69897	2.26482	2.71767	1.30103	1.34242	0	1.61278	0.90309	0.954243	0			1.96379	0.477121	0.60206	0.30103		0.30103	0.90309	2.91434			0.69897	0.477121	2.44091	1.23045	2.06819	0.477121	1.25527	0.954243		2.08636	1.34242	1.96379	0.30103	0.477121	1.14613	0.30103	0.845098	0.60206	0.69897	1.11394	1.30103	0.30103		1.6902	1.59106	1.34242
37		0.60206	2.13672	2.62531	1.27875	0.845098		1.54407	0.30103	0.60206	0.477121			1.79239	0	0	0	0	0.778151	1.04139	2.80346	0	0	0.60206	0.477121	2.38202	1.11394	1.88081	0.477121	0.69897	0.30103		1.91381	1.25527	1.79934	0.778151	0.30103	1.32222	0.30103	0.778151	0.60206	0.60206	0.69897	1			1.61278	1.36173	1.27875
38		0.60206	2.13033	2.54158	1.27875	1.11394	0	1.32222	0.60206	0.30103	0.60206			1.68124	0.60206	0.954243	0		0.30103	1.07918	2.78104	0.30103	0.477121	0.30103	0	2.33445	0.778151	1.78533	0.778151	1.14613	0.60206		1.74036	1.07918	1.65321	0.90309	0.60206	1.07918	0.60206	0.477121		0.778151	0.30103	1.25527			1.49136	0.90309	1.32222
39	0.30103	0.69897	1.91908	2.3784	1.04139	0.778151		1.23045	0.60206	0.90309	0	0		1.65321		0.30103			0.30103	0.778151	2.72591	0	0.60206	0.30103	0.477121	2.35603	0.69897	1.69897		0.954243			1.60206	0.69897	1.59106	0.60206	0.30103	1.20412	0.30103	0.60206		0.30103	0.30103	0.845098			1.20412	0.90309	1.41497
40			1.79239	2.3075	1	0.778151		1.27875	0.30103		0.60206			1.57978		0.30103	0		0.60206	0.60206	2.58771		0.477121	0.30103	0	2.16435	0.69897	1.32222		1.07918	0.477121		1.60206	0.477121	1.23045	0.69897	0	1.23045	0.845098	0	0	0	0.30103	1.07918		0	1.27875	1.04139	1.32222
41		0	2.0086	2.19033	1.11394	1.07918		0.845098	0.60206	0.60206	0			1.44716	0.30103	0.30103	0		0.778151	0.90309	2.55991	0	0	0.30103	0.60206	2.21748	0.778151	1.17609	0	1.07918	0.90309		1.39794	0.90309	1.11394	0.69897	0.477121	1.27875	0.60206	0		0		0.954243			0.90309	0.69897	1.32222
42		0.30103	1.92942	2.08636	1.25527	0.90309		1.17609	0	0.69897	0.69897	0		1.51851	0.30103	0.69897	0		0.778151	1	2.49554			0		2.12057	0	1.41497	0.30103	0.60206	0.30103		1.25527	0.778151	1.07918	0.30103	0	1.11394	0.30103	0.778151			0	0.90309			0.69897	0.30103	1.20412
43	0		1.86923	1.91908	1.14613	1		1.11394	0.477121	0.30103	0.30103			1.25527	0.477121	0.69897	0.60206		0.477121	0.477121	2.45788			0.30103		2	0	1.20412		0.69897	0		1.27875	0.30103	0.845098	0	0	0.90309	0.60206			0.30103	0	1			0.477121	0.477121	1.27875
44		0.30103	1.81291	1.79239	0.845098	0.778151		0.90309		0.69897		0		1.11394	0	0.778151			0.477121	0.69897	2.3962			0.30103	0	2.08279		0.778151		0.69897	0.477121		1.27875	0.30103	0.60206	0.477121	0.30103	1.17609	0.30103	0		0	0.477121	0.30103	0		0.69897	0.30103	1.23045
45			1.86332	1.81291	0.69897	0.60206		0.778151	0	0.30103	0.477121			1.14613		0.30103			0.477121	1.14613	2.35603			0.30103		2.08991	0.30103	1.04139		1			1.20412	0.30103	1.14613	0.30103	0.30103	1.36173	0.477121	0.60206	0		0	0.845098			0.30103	0.60206	1.17609
46		0.30103	1.73239	1.5682	0.69897	0.60206		0.30103	0	0.477121	0			1.17609		0.60206			0.69897	0.60206	2.37107					1.83885	0.30103	0.90309	0.30103	0.778151	0.477121		1.11394	0	0.69897	0	0	1.17609	0.477121	0		0.477121	0.30103	0.778151				0.69897	0.69897
47		0.30103	1.87506	1.43136	1	0.30103	0	0.954243		0.30103	0.477121			1.23045	0	0.30103			0.30103	1	2.32634					1.96848	0	0.69897		0.69897			0.778151	0.60206	0.845098	0.60206	0	1.04139	0.30103	0			0	0.90309			0		1
48		0.30103	1.74819	1.25527	0	0		0.30103	0	0				0.90309		0.30103			0.477121	0.60206	2.33846			0	0.30103	1.79934	0	0.69897	0	0.477121	0.30103		1.23045	0	0.954243	0	0	1.11394	0.60206	0				0			0.30103	0	0.90309
49	0		1.74819	1.07918	0.954243	0.30103		0.69897	0		0.30103			0.845098		0.30103	0		0.778151	0.69897	2.2878				0	1.73239		0.778151	0	0.477121			0.90309	0.778151	0.954243	0		1.27875	0.69897					0			0	0
50			1.74036	1.07918	0.845098			0.778151	0					0.845098		0	0.30103		0.477121	0.90309	2.2878					1.70757		0.60206					0.845098		0.778151			1.20412						0			0	0	0.60206
51			1.89763	1.20412	0.90309			0.30103		0	0			0.60206		0.477121	0			0.477121	2.29003					1.5563		0.778151	0	0			0.90309	0.90309	0.778151	0		1.27875	0	0				0.477121	0
52			2.04532	0.845098	1						0			1	0		0		0.845098	0.69897	2.38739				0.30103	1.50515		0.30103		0			0.30103	0.778151	0.90309	0		1.30103	0.845098	0				0			0	0.477121
53			1.97313	0.778151	0.778151	0.30103		0.477121		0	0.30103			0.60206		0			0		2.31175					1.47712		0.69897					0.90309	0.69897	0.845098			0.90309	0.30103	0							0.30103	0.30103	0
54			2.01703	0.60206	0.778151			0.60206		0.30103	0			0.778151	0	0.477121	0		0	0	2.51322					1.43136		0.30103		0.30103			0.845098	0.954243	0		0	1.23045	0.90309					0.30103				0	0.30103
55			2.12385	0.778151	0	0		0.60206			0			0.60206		0.60206			0.477121	0.778151	2.50106			0	0	1.43136	0	0.30103		0			0.477121	0.845098	0	0		1.32222	0	0								0.30103	0.60206
56	0	0	2.20952	0.69897	0.60206	0.30103								0.477121		0.60206			0	0.778151	2.51587					1.36173		0.30103		0			0	0	0.477121		0	1.36173	0.60206								0	0	0.30103
57			2.33445	0.60206	0.477121	0.30103		0.954243		0.30103	0			0.778151	0	0			0	0.477121	2.50786				0	1.4624	0	0.69897	0				0.477121	0	0.477121		0	1.14613	0					0.477121					0.477121
58			2.36736	0.845098	0.30103				0		0			0.477121					0	0.30103	2.55751					1.25527		0.477121					0.30103	0.30103	0.845098			1.36173	0				0	0.477121			0	0
59			2.44404		0			0.30103			0			0	0		0		0.477121		2.62531					1		0					0.477121	0	0.477121	0		1.30103	0.30103	0							0	0	0
60		0	2.59218	0	0.69897	0.30103					0.30103			0.60206		0.30103				0.845098	2.71349			0		1.43136		0							0	0		1.23045	0									0.30103
61		0	2.51055	0.30103	0			0.30103						0.477121	0	0			0.30103	0.30103	2.73239					1.30103		0		0			0.60206	0	0			1.07918	0.30103	0				0.477121				0	0
62	0		2.60959	0.30103	0			0.477121						0.477121		0.477121				0.60206	2.76042			0	0	1.20412		0					0		0.69897			1.23045	0.60206								0
63			2.56585	0.30103	0.60206									0		0.477121				0.30103	2.79029				0.30103	1.38021		0.69897					0.69897		0.477121			1.17609									0.477121
64			2.55509		0.30103	0		0.30103			0			0.477121					0.60206	0.30103	2.86451					1.716		0.30103	0				0.778151		0.845098			0.954243	0.69897					0.30103
65		0	2.4183		0.69897			0.778151						1.17609					0	1.20412	2.81889				0.60206	1.80618		0.69897					1		1.53148			1.04139	0.30103					0.845098			0
66			1.86332	0	1.17609	0		1.17609		0	0.477121			1.27875		1.04139	0.30103		1	1.25527	2.03743				0.778151	1.66276		1.20412					1.11394		1.5682			0.954243	0.778151					1.27875
67					0	0.30103				0	0						0		0						0											0		0.69897	0.30103					0			0	0
68		0																									0											0.90309
69				0																																		0.60206	0.477121
70				0.30103																																		0.69897	0.477121			0
71																																							0.30103
72																																						0.60206	0.30103
73																																						0.69897	0
74																																						1.07918	0.30103
75																																						0
76						0																																0.60206	0
77																																						1	0
78		0				0																																0.60206	0.30103
79						0																																0.845098	0.30103
80																																						0.69897	0
81						0																																0.477121	0
82																																						0.69897	0.477121
83						0.30103																																0.30103
84
85
86																																						0	0.30103
87																																						0	0
88						0																																0.477121	0
89																																						0.30103
90																																							0.30103
91																																							0
92																																						0	0								0
93						0																																0.477121
94
95																																															0
96
97																																						0	0								0
98						0.30103																																	0
99
100
101
102
103						0
104						0
105
106						0.30103
107																																							0
108
109																																							0
110						0.30103
111						0.30103
112
113
114						0
115
116						0																												0
117						0
118
119
120
121																																							0
122																																							0
123						0
124
125
126
127						0.30103
128																																						0
129
130						0
131
132
133						0
134
135						0																																	0
136																																						0
137						0																		0
138						0
139
140						0
141						0
142
143						0
144
145
146						0
147
148
149						0
150
151
152						0.30103
153						0
154						0
155
156
157
158
159
160
161
162
163
164						0
165
166
167
168						0
169						0
170
171
172
173
174
175
176
177
178
179
180
181
182
183
184
185
186
187						0
188
189
190
191
192
193
194
195
196
197						0
198
199						0.30103
200
201
202
203
204						0
205						0
206
207						0
208
209
210
211
212
213
214
215
216
217
218
219						0
220
221
222
223
224
225
226
227
228
229
230						0
231
232
233
234
235
236
237
238
239						0
240
241
242
243						0
244
245
246																																						0
247																																						0
248
249
250
251																																							0
252						0
253
254
255
256
257						0
258
259
260
261
262
263
264						0
265
266
267
268
269						0
270
271
272
273
274
275
276
277
278
279
280
281
282
283
284						0
285
286
287
288
289
290
291
292
293
294
295
296
297
298
299
300
301
302
303
304
305																																							0
306
307
308
309
310
311
312
313
314						0
315
316
317
318
319
320
321
322
323						0
324
325
326
327
328
329
330
331
332
333
334
335
336
337
338
339
340
341
342
343
344
345
346
347
348
349
350
351
352
353
354
355
356
357
358
359
360
361
362
363
364
365
366
367
368
369
370
371
372
373
374
375
376
377
378
379
380
381
382
383
384
385
386
387
388
389
390
391
392
393
394
395
396
397
						0
																														0
																																														0
																																							0
[truncated: 103 more columns]

## Sheet: genome4
Table S7. The relationship between the repeat copy times and the tetranucleotide P-SSR numbers in genomes.	lg(the count of P-SSR loci)
Repeat times	lg(the count of P-SSR loci)
	Pedcap	Cascan	Dipste	Dipord	Perlon	Fukdam	Hetgla	Cappil	Cavape	Dolpat	Cavtsc	Chilan	Ctegun	Ctesoc	Cunpac	Daspun	Dinbra	Eredor	Hydhyd	Hyscri	Myocoy	Octmim	Tymbar	Octdeg	Pettyp	Thrswi	Perleu	Micoec	Sighis	Perpol	Micoch	Elllut	Micarv	Myogla	Ondzib	Perman	Neolep	Crigri	Micagr	Onytor	Percal	Perazt	Permel	Zaphud	Allbul	Jacjac	Ratnor	Musspi	Muscar
1
2
3
4	5.03571	4.82548	5.06224	5.03968	4.9866	4.81799	4.73003	5.22861	4.49379	4.73714	4.76476	4.8185	4.80002	5.03438	4.89265	4.98032	4.81881	4.8502	4.73777	4.76979	5.25435	5.16965	5.1098	5.00732	4.72779	4.85857	5.02771	4.9261	5.01086	4.974	4.88992	4.91273	5.04346	4.95341	4.9669	5.00033	4.80566	4.88133	4.83734	5.11928	4.97248	4.99673	4.96831	5.09044	5.42527	5.26505	5.0348	5.07543	5.04994
5	4.66633	4.38196	4.70279	4.65897	4.59296	4.41491	4.34704	4.80701	4.04423	4.45679	4.34017	4.42667	4.42137	4.61386	4.53583	4.65364	4.38329	4.46309	4.34762	4.36927	5.01247	4.87044	4.74614	4.63002	4.36461	4.4861	4.64927	4.50048	4.54992	4.60243	4.43935	4.43567	4.59439	4.55294	4.46388	4.62125	4.35797	4.51992	4.35755	4.75753	4.57125	4.62997	4.57135	4.66933	5.00343	4.75771	4.64237	4.74716	4.72426
6	4.37027	3.98005	4.30908	4.33096	4.29809	4.0412	4.03667	4.53125	3.72016	4.35784	4.04906	4.11304	4.15712	4.2503	4.26345	4.31773	4.13264	4.11651	4.15342	4.01288	4.8259	4.55245	4.44626	4.4186	4.05442	4.19576	4.37712	4.18943	4.2145	4.36631	4.15725	4.10995	4.26375	4.26176	4.0816	4.36816	4.06588	4.28196	4.05534	4.50116	4.26886	4.36747	4.29314	4.34737	4.68622	4.30908	4.40095	4.53923	4.51681
7	4.11042	3.56277	4.0013	3.98259	4.03495	3.61763	3.67052	4.33021	3.48101	4.05748	3.78097	3.76819	3.88936	3.97174	3.9843	3.95694	3.88457	3.80632	3.93651	3.70096	4.64397	4.22614	4.21442	4.21593	3.67339	3.95899	4.16976	3.99003	3.93912	4.18777	3.95434	3.89807	4.01544	3.99374	3.78789	4.16343	3.8014	4.10965	4.08059	4.29796	4.03619	4.12545	4.09426	4.06032	4.43226	3.96042	4.23348	4.33054	4.28201
8	3.96137	3.24724	3.77181	3.7732	3.85896	3.26764	3.44607	4.21727	3.28914	3.81278	3.58557	3.53656	3.72803	3.82666	3.82575	3.71265	3.63518	3.6248	3.7532	3.48116	4.53648	4.04415	4.147	4.11307	3.36996	3.77988	4.01043	3.87852	3.74943	4.0479	3.81371	3.8171	3.884	3.8202	3.59295	3.99585	3.65456	4.01263	3.69836	4.15017	3.87639	3.95961	3.9653	3.88218	4.28484	3.71825	4.10921	4.17298	4.10285
9	3.93207	3.09899	3.65244	3.63988	3.76886	3.15168	3.3668	4.24615	3.21775	3.69557	3.53542	3.47799	3.70578	3.80916	3.83014	3.60853	3.49164	3.57264	3.74484	3.44389	4.49701	3.96487	4.16947	4.10006	3.21112	3.71609	3.94939	3.86439	3.68762	3.95617	3.77641	3.87581	3.8302	3.74624	3.54382	3.89393	3.613	4.01132	2.18184	4.10127	3.80092	3.86782	3.92598	3.83091	4.30149	3.66652	4.06517	4.13078	4.04313
10	3.94176	3.04922	3.5876	3.54741	3.74547	3.24527	3.36754	4.31536	3.24452	3.66922	3.59195	3.49094	3.80058	3.88835	3.875	3.60617	3.39129	3.64098	3.82445	3.50215	4.45561	3.94724	4.18463	4.11464	3.16997	3.71198	3.96487	3.94106	3.71775	3.94591	3.82982	3.98753	3.86599	3.7926	3.59616	3.86806	3.69011	4.09847	1.95904	4.12778	3.84658	3.90547	3.98932	3.86016	4.39693	3.71999	4.08941	4.17626	4.07518
11	3.86153	2.99739	3.56478	3.50461	3.75113	3.26505	3.34537	4.2845	3.15534	3.68886	3.56419	3.50961	3.79064	3.95294	3.82562	3.58343	3.35545	3.77757	3.86028	3.5164	4.31925	3.88133	4.14919	4.07137	3.05346	3.77056	3.99114	4.02784	3.70234	3.94694	3.90363	4.14245	3.94325	3.86415	3.71692	3.90536	3.77996	4.02666	1.89209	4.1359	4.1494	4.2334	4.39461	3.93202	4.43751	3.78333	4.12287	4.27623	4.08853
12	3.68895	2.89154	3.58035	3.49388	3.76753	3.21985	3.2235	4.16239	2.99739	3.63909	3.44404	3.45086	3.64266	3.92521	3.73536	3.49941	3.31765	3.49748	3.83948	3.41514	4.12846	3.7888	4.04135	3.94547	2.88705	3.80209	3.94101	4.02776	3.51799	3.88649	3.91052	4.05192	3.95756	3.86112	3.78219	3.91882	3.69452	3.78104	1.86332	4.03226	3.92231	3.96586	4.09681	3.91939	4.37306	3.73608	4.03471	4.26465	4.03137
13	3.41078	2.69636	3.61773	3.51014	3.7356	3.12385	3.11227	4.01883	2.86332	3.57703	3.32201	3.40364	3.4221	3.89927	3.65137	3.447	3.27114	3.27577	3.78824	3.29137	3.95444	3.76448	4.02596	3.83219	2.74351	3.82898	3.83174	3.97827	3.26198	3.80801	3.85866	3.09061	3.9267	3.78197	3.77714	3.90455	3.56277	3.63114	1.74819	3.87023	3.73672	3.76148	3.89669	3.8884	4.24556	3.6506	3.90031	4.16991	3.96642
14	3.11628	2.56467	3.64542	3.51891	3.71659	3.02119	2.99344	3.86546	2.69897	3.4685	3.22712	3.33425	3.2003	3.87512	3.57043	3.35005	3.22427	3.14582	3.68413	3.19033	3.81631	3.67815	3.90736	3.73552	2.63949	3.86499	3.71063	3.89143	2.94596	3.71282	3.77851	3.7905	3.88064	3.69923	3.74702	3.8687	3.43313	3.43949	1.68124	3.69338	3.58973	3.64157	3.76118	3.8273	4.10185	3.51348	3.72876	3.84689	3.8879
15	2.71096	2.49969	3.62767	3.4853	3.68124	2.82478	2.88423	3.69425	2.58659	3.32118	3.10175	3.26221	2.93551	3.85473	3.40993	3.1934	3.14301	3.02407	3.56419	3.07041	3.70398	2.4216	2.64836	3.60627	2.58883	3.86213	3.59748	3.77859	2.69461	3.61352	3.67006	2.97681	3.7881	3.56585	3.6535	3.81882	3.29601	3.21775	1.49136	3.48742	3.42062	3.50759	3.62014	3.76901	3.94949	3.3813	3.50284	3.68485	3.80699
16	2.35603	2.38382	3.6114	3.44075	3.63579	2.65706	2.80482	3.50772	2.41497	3.14706	2.89763	3.10312	2.70586	3.78937	3.22686	2.96942	3.01536	2.92273	3.38863	2.93702	3.61225	0.30103	0.60206	3.47986	2.45788	3.84628	3.49596	3.6149	2.43775	3.51865	3.51759	2.56937	3.66351	3.38166	3.54543	3.75465	3.14706	3.00475	1.5563	3.25212	3.2634	3.39129	3.50853	3.67934	3.78369	3.17406	3.256	3.47567	3.70817
17	1.95424	2.30103	3.56229	3.38346	3.58092	2.5966	2.65418	3.28149	2.23553	2.87967	2.65801	2.92788	2.46538	3.74123	2.98945	2.70586	2.935	2.75587	3.18949	2.8848	3.50024		0	3.32919	2.32428	3.83569	3.38057	3.40226	2.13988	3.41647	3.3294	2.72099	3.48813	3.16761	3.3543	3.65877	3.01828	2.75435	1.30103	2.99782	3.11394	3.30856	3.37033	3.61857	3.61711	2.96567	2.99344	3.22866	3.58737
18	1.4624	2.23805	3.47914	3.30168	3.50799	2.47567	2.4843	3.06108	2.04532	2.67394	2.46389	2.68305	2.07555	3.66049	2.74115	2.41162	2.74194	2.55751	2.9196	2.80003	3.38578	0	0.477121	3.13066	2.21748	3.79407	3.27462	3.19005	1.91381	3.28466	3.09061	2.6902	3.32325	2.93551	3.18327	3.55169	2.86451	2.4843	1.17609	2.75358	2.91222	3.18949	3.24502	3.5407	3.40312	2.79518	2.73878	2.94349	3.42911
19	1.25527	2.22272	3.39707	3.21958	3.41929	2.43775	2.31175	2.77379	1.75587	2.43297	2.23045	2.46389	1.91908	3.57519	2.53148	2.06446	2.5563	2.3927	2.68124	2.62014	3.23121	0		2.92376	2.03743	3.74531	3.1313	2.92583	1.62325	3.10857	2.82217	2.57864	3.10551	2.66276	2.94841	3.405	2.72346	2.22789	1.17609	2.47276	2.71265	3.07408	3.07809	3.48714	3.19618	2.55023	2.45025	2.65514	3.24353
20	0.477121	2.00432	3.2833	3.07482	3.30103	2.28103	2.08636	2.49831	1.5682	2.11394	1.91381	2.14922	1.39794	3.41497	2.23805	1.5563	2.3784	2.08279	2.39445	2.45179	3.04415	0	0	2.63849	1.76343	3.69117	2.97313	2.6721	1.6721	2.89597	2.56585	2.36736	2.90255	2.39967	2.70757	3.24576	2.53908	1.9345	1.20412	2.13354	2.48714	2.94052	2.85491	3.40756	2.97818	2.33445	2.07918	2.22789	3.0461
21	0.69897	2	3.17173	2.98811	3.18526	2.19033	1.90309	2.17898	1.50515	2.07188	1.44716	1.85126	1.23045	3.2783	1.96379	1.50515	2.10037	1.82607	2.03743	2.22272	2.83315	0.477121		2.37291	1.54407	3.62613	2.80686	2.34044	1.27875	2.69197	2.29667	2.13672	2.67669	2.10037	2.48572	3.12222	2.35984	1.83251	1.23045	1.79239	2.25285	2.7796	2.64246	3.31239	2.7679	2.13354	1.86923	1.90849	2.80346
22	0.477121	1.77815	3.06558	2.90417	3.00689	2.08991	1.81291	1.98227	1.07918	1.716	1.27875	1.5563	1.11394	3.06183	1.64345	0.845098	1.85733	1.59106	1.76343	2.08279	2.58771	0.69897	0.477121	2.09691	1.34242	3.52114	2.6721	2.15836	0.845098	2.39967	2.07918	1.90849	2.38739	1.88649	2.18184	2.99695	2.21219	1.72428	1.30103	1.53148	2.03342	2.67394	2.4216	3.22324	2.49831	1.91908	1.5682	1.49136	2.62221
23		1.6902	2.93247	2.89653	2.88366	1.99123	1.34242	1.32222	1.17609	1.39794	1.14613	1.25527	0.778151	2.84448	1.44716	1	1.62325	1.43136	1.73239	1.96848	2.29885	0.30103	0	1.79239	0.954243	3.43425	2.47712	1.85733	0.477121	2.23805	1.716	1.65321	2.18469	1.716	1.93952	2.74507	2.2014	1.63347	1.17609	1.34242	1.81291	2.52634	2.15229	3.12057	2.24551	1.83885	1.34242	1.36173	2.40654
24	0.30103	1.44716	2.83442	2.57519	2.71767	1.76343	1.20412	1.27875	1	1.43136	1.11394	0.845098	0.69897	2.65514	1.27875	0.477121	1.51851	1.11394	1.30103	1.92942	2.13988	0.60206	0.60206	1.44716	1	3.33965	2.32428	1.65321	0.90309	1.96379	1.50515	1.32222	1.94448	1.4624	1.79934	2.47857	1.6902	1.62325	1.34242	1.34242	1.53148	2.31387	1.96848	3.02938	2.07188	1.70757	1.11394	0.954243	2.03743
25		1.41497	2.65418	1.83885	2.59218	1.75587	0.778151	0.90309	0.60206	1.23045	0.778151	0.845098	0.477121	2.43775	1.30103	0.477121	0.845098	0.954243	1.32222	1.716	1.90849	0.477121	0	1.32222	0.778151	3.21378	2.11394	1.53148	0.60206	1.65321	1.23045	1.04139	1.77815	1.25527	1.32222	1.716	1.34242	1.5682	1.23045	0.60206	1.34242	2.19312	1.72428	2.95376	1.8451	1.5563	0.90309	0.477121	1.64345
26		1.20412	2.53148	1.61278	2.45484	1.6721	0.477121	0	0.30103	1.04139	0.60206	0.30103	0.30103	2.13988	0.90309	0	1.07918	0.477121	0.60206	1.34242	1.716	0.954243	0.60206	0.954243	0.477121	3.10958	1.80618	1	0.477121	1.73239	1.25527	1.04139	1.5682	1.39794	1.43136	1.61278	0.954243	1.53148	1.20412	0.477121	0.954243	1.96848	1.59106	2.82086	1.4624	1.47712	0.954243	0.60206	1.64345
27		1.07918	2.49693	1.54407	2.34439	1.49136	0.60206	0.845098	0.69897	0.778151	0	0.477121	0.30103	1.8451	0.778151	0.477121	0.477121		1.04139	1.4624	1.43136	0.477121	0.477121	0.778151	0.477121	2.96142	1.5682	1.14613	0.30103	1.6721	1.04139	0	1.39794	0.845098	1.07918	1.5682	1	1.41497	1.30103	0.845098	0.60206	1.70757	1.51851	2.72181	1.34242	1.36173	0.69897	0.30103	1.44716
28		1.17609	2.3483	1.27875	2.21219	1.38021	0.69897	0		0.30103	0.477121	0	0	1.63347	0.30103	0.30103	0.69897	0	0.60206	1.25527	1.23045	0.60206		0.778151	0	2.89818	1.27875	1	0.477121	1.62325	0.778151	0	1.25527	0.90309	1	1.51851	1.23045	1.44716	1.25527	0.60206	0.30103	1.5563	1.04139	2.61384	1.14613	1.14613	0.60206		1.38021
29	0.30103	0.845098	2.0569	1.25527	2.21484	1.38021	0	0	0.477121	0.60206		0.30103	0.30103	1.57978	0.30103	0.60206	0.30103		0	1.11394	1.36173	0.477121	0	0.69897	0	2.8109	1.34242	0.477121	0.30103	1.5563	0.90309		1.17609	0.477121	1.07918	1.32222	0.954243	1.27875	1		0.477121	1.20412	0.778151	2.48144	0.778151	1.11394	0.60206		1.4624
30	0.477121	0.778151	1.89209	1.30103	1.99564	1.36173		0.477121	0	0.778151		0		1.27875		0.30103	0.477121	0	0.60206	1.11394	1.20412	0.30103		0.90309	0	2.64933	1.04139	0.90309		1.53148	0.30103		0.69897	0.90309	0.778151	1.11394	0.60206	1.5682	1.20412	0	0.30103	1.34242	0.778151	2.36736	0.60206	0.778151	0.477121		1.39794
31		0.90309	1.77815	1.17609	2.10721	1.07918	0		0	0.30103			0.30103	1.4624			0.30103		0.477121	1	0.90309			0.477121	0	2.617	0.90309	0.778151		1.36173	0.60206		0.90309	0.30103	0.778151	1.25527	0.90309	1.43136	1.30103		0	1.07918	0.30103	2.32634	1.14613	0.90309	0		1.32222
32		0.30103	1.69897	1.14613	1.95424	1.17609	0.30103	0.60206		0	0.30103			1.38021	0		0.477121	0	0.69897	1.14613	0.845098			0	0.30103	2.50651	0.69897	0.477121		1.43136	0.30103		0.954243	0	0.69897	1.14613	0.69897	1.41497	1.34242	0		0.954243	0.30103	2.20683	0.477121	0.60206	0		1.07918
33	0	0.30103	1.49136	1.07918	1.716	1.07918				0.60206				1.11394	0.477121	0	0		0	1.25527	0.69897				0	2.45179	0.69897	0.30103		1.07918	0.30103		0.69897	0.477121	0.30103	1.17609	0.30103	1.44716	1.20412		0	0.69897	0.30103	2.15836	0.477121	0	0.778151		1
34		0.30103	1.32222	1.11394	1.63347	1.04139	0	0			0.30103			1.04139	0.30103		0			0.778151	0.845098			0		2.35411	0	0.30103		1.25527	0.477121		0.477121	0	0.30103	0.90309	0	1.34242	1.20412		0	0	0.30103	2.02938	0.477121	0.477121			0.69897
35	0	0	1.30103	1	1.60206	1.07918				0.30103	0		0	1.07918	0.30103				0	0.954243	0.60206					2.34439	0.30103		0.30103	1.14613			0.845098		0	1.07918	0.60206	1.34242	1.27875	0.30103	0	0	0.477121	1.98227	0.69897	0	0		0.477121
36			1.27875	0.778151	1.59106	0.30103	0				0			0.778151		0			0	0.69897	0.69897			0		2.21219	0.477121		0	0.778151			0.69897		0.477121	0.69897	0.30103	1.32222	1.34242	0		0.60206		1.8451		0	0.30103		0.60206
37	0	0.30103	1.07918	0.477121	1.34242	0.30103		0		0				0.954243	0		0		0	0.477121	0.30103					2.08991	0.30103	0.60206		0.69897			0.30103		0.477121		0.30103	1.44716	1.20412			0.477121	0	1.75587		0.30103			0.477121
38		0	1.07918	0.30103	1.49136	0		0						0.60206		0.60206	0			0.60206	0.69897					1.92428		0.30103		0.477121			0.69897			0		1.38021	1.32222			0.477121		1.72428					0
39		0.60206	0.845098	0.477121	1.34242	0.30103				0				0.477121						0.69897	0			0		1.89209	0			0.30103	0.30103		0		0.477121			1.5563	1.04139			0.60206		1.43136	0.30103	0			0.60206
40	0	0.30103	0.60206	0.477121	1.43136	0.30103				0.30103				0.60206					0	0.60206	0.30103					1.79239	0	0	0	0.477121			0.477121	0	0	0.60206		1.4624	1.04139				0	1.49136
41	0.30103	0.30103	1	0.30103	1.39794	0		0						0.477121			0.30103			0	0.60206					1.78533		0.30103		0.30103	0		0.477121	0	0.477121	0		1.50515	1.04139			0.30103		1.36173	0		0		0
42		0	0.477121	0.30103	1.41497									0.477121			0			0.60206	0.60206					1.6902	0			0.30103			0			0		1.65321	0.954243	0	0		0	1.39794	0.477121
43		0	0.477121	0	1.30103	0.30103		0						0.69897					0	0.30103	0.60206					1.73239							0.30103	0				1.54407	0.90309				0.30103	1.20412		0
44			0	0.30103	1.11394	0.30103										0					0.69897			0		1.43136	0.30103	0						0	0	0		1.51851	0.954243				0	1.14613	0
45		0	0.477121	0.30103	1.20412										0						0.954243					1.38021				0			0.30103		0			1.49136	0.954243			0.30103		1.20412					0
46			0.60206	0.60206	1.20412	0.477121								0						0.30103	0.477121					1.6721									0			1.53148	1.14613	0		0.477121		1.04139			0
47			0.30103	0.60206	1.14613									0							0.30103					1.49136				0			0		0.30103			1.32222	0.778151	0			0.30103	1.34242			0
48		0	0	0	1.44716									0				0			0.30103				0	1.61278					0				0.778151			1.39794	0.845098				0	1.716	0
49			1.14613		1.77085	0				0.477121	0.30103			0			0.69897			1.17609	1.14613				0	2		0.477121	0.30103				1	0	1.54407			1.38021	0.60206				0	2.08636
50			0.778151		0.90309					0.477121	0			0			0.30103			0.69897	0.60206					0.90309		0.30103					0.477121	0	0.778151			1.23045	0.90309					0.778151				0
51						0																									0			0				1.04139	0.778151
52				0																																		0.90309	0.778151
53																											0											1.07918	0.845098
54		0				0.60206																												0				1	0.90309
55						0																												0.30103				0.778151	0.69897
56						0																																1.07918	0.60206
57						0												0																0				1.23045	0.90309
58				0																																		0.778151	0.90309
59				0.30103																																		1.04139	0.69897
60																																						0.60206	0.60206
61						0																												0				1.04139	0.845098
62		0																																0.30103				0.954243	0.69897
63																																						0.954243	0.60206
64						0																																0.778151	0.30103
65						0.30103																									0							0.477121	0.477121
66						0																																0.30103	0.845098
67																																		0				0.477121	0
68																								0														0.69897	0.90309								0
69						0																																	0.778151
70						0																																	0.60206
71						0																																	0.69897
72																																						0	0.30103
73																																							0.477121
74																																		0					0.69897
75						0																																	0.60206
76																																		1.04139					0.30103
77																																						0	0.60206
78																																		0					0.477121
79																																							0
80																																						0
81																															0							0	0.477121
82																																							0.30103
83						0																																0.477121	0
84																																							0.30103
85						0																																	0
86																								0														0	0
87				0		0																												0					0								0
88						0																																	0.30103
89
90																																							0
91																																							0
92						0																												0					0
93
94																																		0				0
95																																						0	0
96																																		0
97																																		0				0
98																																		0					0
						0																																	0
						0																												0
																																		0					0
						0																																	0
						0
																															0
																																						0	0
																																							0
																																							0

																																						0
																																		0
																																							0
						0
																																		0
																																							0
																																							0
																																						0
																																							0
						0
						0																																	0
						0
																																		0
																																							0
																																							0
						0																												0
																																							0
																																		0
																																							0
																																		0
																																		0
																																		0
																																						0
																																		0
						0
						0
																																							0
						0
																																							0
																																							0

																																				0
																								0
																														0
																														0
																														0
																								0
																																														0
[truncated: 103 more columns]

## Sheet: genome5
Table S7. The relationship between the repeat copy times and the pentanucleotide P-SSR numbers in genomes.	lg(the count of P-SSR loci)
Repeat times	lg(the count of P-SSR loci)
	Pedcap	Cascan	Dipste	Dipord	Perlon	Fukdam	Hetgla	Cappil	Cavape	Dolpat	Cavtsc	Chilan	Ctegun	Ctesoc	Cunpac	Daspun	Dinbra	Eredor	Hydhyd	Hyscri	Myocoy	Octmim	Tymbar	Octdeg	Pettyp	Thrswi	Perleu	Micoec	Sighis	Perpol	Micoch	Elllut	Micarv	Myogla	Ondzib	Perman	Neolep	Crigri	Micagr	Onytor	Percal	Perazt	Permel	Zaphud	Allbul	Jacjac	Ratnor	Musspi	Muscar
1
2
3
4	4.48955	4.01347	4.20906	4.15381	4.32664	4.30453	4.19923	4.32664	3.9696	4.41137	4.29994	4.3061	4.19243	4.35752	4.61312	4.58375	4.12772	4.42205	4.33274	4.28178	4.62847	4.38496	4.43252	4.29389	4.1919	4.57423	4.32058	4.067	4.1229	4.26675	4.05561	4.09747	4.13764	4.17748	4.09681	4.30432	4.08332	4.30673	3.89867	4.45564	4.2467	4.34325	4.33736	4.26162	4.64675	4.32265	4.33632	4.49728	4.4654
5	3.99224	3.31492	3.42911	3.36624	3.74068	3.66642	3.61278	3.75671	3.46864	4.13811	3.84652	3.848	3.73616	3.85932	4.19109	4.12623	3.65954	3.94468	3.90612	3.77188	4.5206	3.76395	3.90439	3.78519	3.66904	4.19047	3.77262	3.50664	3.56122	3.74225	3.49527	3.50529	3.58001	3.67916	3.41631	3.78554	3.56467	3.82982	3.21669	3.93722	3.65629	3.81164	3.83059	3.63538	4.22417	3.74695	3.88167	4.15106	4.05158
6	3.44467	2.66276	2.75815	2.7356	3.17869	2.95809	3.02898	3.31471	3.20844	3.8613	3.59704	3.39655	3.30557	3.41631	3.78512	3.65108	3.24329	3.50284	3.55534	3.26998	3.84658	3.26031	3.46285	3.41095	3.0799	3.8413	3.31848	3.09726	3.05154	3.33945	3.05652	3.02078	3.1784	3.20844	2.84942	3.344	3.08565	3.35603	2.99695	3.47669	3.15564	3.34928	3.405	3.09447	3.7933	3.2284	3.48216	3.83753	3.6974
7	3.0976	2.20683	2.3962	2.34635	2.83059	2.48001	2.69285	3.09096	2.82086	3.63063	3.32181	3.1529	3.02979	3.2052	3.60487	3.37457	2.98137	3.20898	3.37585	2.98227	3.47567	2.99388	3.24254	3.22376	2.73078	3.68655	3.05385	2.88705	2.73957	3.07518	2.89376	2.71684	2.96047	2.97909	2.56937	3.09517	2.80821	3.09202	2.50515	3.19866	2.8202	3.03262	3.13545	2.83948	3.60778	3.00561	3.25959	3.64385	3.56098
8	2.87506	1.96848	2.15534	2.14301	2.64933	2.3032	2.50379	3.02612	2.73719	3.58149	3.22037	3.04727	2.88309	3.12743	3.62232	3.27967	2.84819	3.08529	3.34694	2.78533	3.30535	2.88986	3.15625	3.18696	2.50243	3.64306	2.88024	2.79239	2.57978	2.91593	2.81491	2.60959	2.86273	2.83696	2.42488	2.96284	2.77159	2.94448	0.954243	3.04258	2.62428	2.87506	3.02653	2.68305	3.55955	2.87852	3.13418	3.57784	3.52453
9	2.67943	1.66276	2.04922	2.02938	2.52504	2.16435	2.27646	2.98811	2.57054	3.44685	3.07591	2.95182	2.74741	3.13893	3.55364	3.13513	2.66932	3.11093	3.31806	2.61172	3.17869	2.71767	3.10243	3.12743	2.27875	3.62655	2.78533	2.734	2.48287	2.87622	2.74115	2.65801	2.79657	2.76343	2.36361	2.86806	2.74429	2.83506	0.778151	2.95182	2.83442	3.00604	3.36977	2.58771	3.56667	2.84386	3.03782	3.62428	3.48671
10	2.46538	1.4624	1.87506	1.89763	2.37291	2.03743	2.14613	2.93902	2.37291	3.3126	2.91908	2.83442	2.57171	3.06258	3.42635	2.96614	2.58659	2.78104	3.21352	2.43136	3.08814	2.64933	3.05956	3.05154	2.07188	3.63347	2.69461	2.67486	2.35603	2.83885	2.63448	2.6637	2.7007	2.67669	2.32428	2.77159	2.62014	2.48714	0.778151	2.8451	2.47129	2.72916	2.96142	2.51322	3.55242	2.80956	2.91751	3.5339	3.40398
11	2.16137	1.34242	1.83885	1.6902	2.26951	1.96379	1.93952	2.83123	2.22789	3.16524	2.75967	2.74115	2.36736	3.077	3.25983	2.8169	2.44871	2.5563	3.14799	2.25285	2.97909	2.61278	3.18837	2.93399	1.74036	3.65108	2.64345	2.58433	2.26007	2.76567	2.50786	2.617	2.67394	2.63548	2.26951	2.72346	2.52244	2.26482	0	2.74741	2.34439	2.48714	2.73159	2.5611	3.50433	2.79309	2.81023	3.35372	3.34143
12	1.80618	1.30103	1.74819	1.60206	2.26007	1.85733	1.78533	2.72016	2.00432	3.00988	2.58206	2.61595	2.18469	3.00903	3.077	2.62014	2.44248	2.30963	3.06967	2.09342	2.86213	2.45179	2.87448	2.83315	1.5563	3.656	2.56229	2.58771	2.1038	2.66652	2.46687	2.35603	2.59988	2.51188	2.1959	2.67669	2.4014	2.20412		2.59988	2.2878	2.35218	2.63246	2.42813	3.43838	2.72346	2.68485	3.15168	3.27114
13	1.25527	1.23045	1.69897	1.57978	2.17319	1.59106	1.62325	2.58206	1.83885	2.83569	2.39794	2.51322	2.01284	2.99078	2.90956	2.50379	2.2833	2.14301	2.98767	1.89763	2.77815	1	1.4624	2.7007	1.25527	3.66492	2.47276	2.51851	1.87506	2.58546	2.35025	1.25527	2.54033	2.52375	2.13354	2.58659	2.2014	2.00432	0.60206	2.49415	2.14301	2.20412	2.50515	2.45179	3.32797	2.66558	2.59106	3.03583	3.20763
14	0.90309	1.07918	1.70757	1.41497	2.11059	1.47712	1.53148	2.4624	1.63347	2.63448	2.25042	2.39794	1.95904	2.97035	2.71433	2.28103	2.18752	1.94939	2.8451	1.64345	2.72673		0.30103	2.56348	1.04139	3.65302	2.43457	2.39794	1.72428	2.45332	2.26951	1.62325	2.46835	2.39794	2.12057	2.58092	1.94448	1.81954		2.40654	1.98677	2.20952	2.3784	2.39794	3.21854	2.5955	2.49969	2.95424	3.10209
15	0	0.954243	1.66276	1.4624	2.04922	1.43136	1.27875	2.37291	1.41497	2.41996	2.06446	2.25768	1.66276	2.97635	2.50786	2.13672	2.03342	1.76343	2.70672	1.30103	2.66745			2.43457	0.954243	3.60981	2.26717	2.38382	1.54407	2.37107	2.20412	1.30103	2.37475	2.31806	2.0607	2.54777	1.88649	1.66276	0.60206	2.17319	1.78533	2.04922	2.24797	2.33846	3.0461	2.50515	2.28103	2.80482	3.06483
16	0.30103	1	1.44716	1.20412	1.89209	1.27875	1.20412	2.16732	1.4624	2.1959	1.80618	2.12057	1.32222	2.90472	2.27646	1.8451	1.81291	1.51851	2.5832	1	2.57634		0	2.36549	0.477121	3.55522	2.19866	2.16732	1.32222	2.23805	2.17026	1.32222	2.31387	2.24304	1.81954	2.47567	1.64345	1.4624	0	2.04532	1.5563	1.90849	2.08991	2.35793	2.90956	2.40824	2.13033	2.65896	2.98588
17		0.477121	1.51851	1.53148	1.73239	1.11394	1	2.00432	1.11394	1.92942	1.53148	1.98227	1.17609	2.87216	2.04532	1.57978	1.72428	1.25527	2.38202	0.778151	2.49276	0		2.15229	0	3.45576	2.11727	2.06446	1.4624	2.11727	2.11059	0.778151	2.233	2.17319	1.65321	2.44248	1.44716	1.36173	0	1.78533	1.57978	1.72428	1.91908	2.2878	2.74819	2.36173	2.0569	2.51851	2.96047
18		0	1.53148	1.47712	1.91908	0.954243	0.60206	1.57978	0.778151	1.63347	1.36173	1.79934	0	2.7839	1.81954	1.34242	1.36173	1.14613	2.24551	0.477121	2.37658	0	0	2.05308	0.778151	3.36305	2	1.88649	1.32222	2.02938	1.94448	0.90309	2.10037	2.10037	1.49136	2.41664	1.25527	1.17609	0.30103	1.59106	1.25527	1.63347	1.79239	2.18752	2.57978	2.233	1.77085	2.27416	2.95472
19		0.30103	1.50515	1.36173	1.72428	0.477121	0.778151	1.47712	0.69897	1.5682	1	1.65321	0.69897	2.69548	1.4624	1.11394	1.39794	0.60206	1.99123		2.36922			1.79934	0	3.22246	1.83251	1.72428	0.778151	1.59106	1.57978	0.845098	1.9345	2.0086	1.23045	2.22272	1.69897	1.36173	0.477121	1	1.11394	1.5682	1.59106	2.18752	2.46835	1.74819	1.51851	2.07918	2.90634
20		0.30103	1.30103	0.845098	1.61278	0.778151	0	1.25527	0.477121	1.30103	1.14613	1.04139	0.30103	2.56348	1.32222	0.845098	1.07918	0.477121	1.70757	0.69897	2.27416	0.477121	1.04139	1.20412		3.05231	1.75587	1.49136	0.778151	1.11394	0.778151	1.04139	1.75587	1.38021	0.90309	1.50515	0	1.14613	0	1.14613	0.845098	1.30103	1.27875	2.13672	2.26007	1.07918	1.34242	1.91381	1.66276
21		0.30103	1.32222	0	1.36173	0.60206		0.60206	0.477121	1	0.60206	0.30103		2.38739	0.845098	0.954243	0.845098	0	1.65321	0.477121	2.19312	0.477121	0.845098	0.477121	0.30103	2.77232	1.5682	1.30103	0.30103	0.90309	0.90309	0.90309	1.49136	1.14613	0.30103	0.90309	0.30103	1.27875	0	0.778151	0.778151	1.17609	1.20412	2.04532	2.00432	1.04139	1.07918	1.65321	1.49136
22			1	0	1.20412	0.60206	0	0	0	0.69897	0.69897	0.30103		2.31387	1	0.30103	0.60206	0	1.39794		1.94448	0.30103	1.07918	0.60206		2.63949	1.47712	1.34242	0.778151	0.778151	0.60206		1.34242	0.90309	0.69897	0.845098	0	1	0.30103	0.845098	0.778151	0.30103	1.20412	1.92942	1.91908	0.954243	0.90309	1.44716	1.47712
23		0.30103	1.14613		1.17609	0.30103		0	0	1.07918	0.30103			2.17898		0.60206	0.477121		1.14613	0	1.86923	0	0.90309	0.477121		2.50379	1.11394	0.845098	0	0.845098	0.60206		1.17609	0.778151	0.477121	1.11394		1	0	0.477121	0.69897	1	0.954243	1.81954	1.65321	0.60206	0.477121	1.27875	1.53148
24	0		1.11394		0.845098			0.30103		0.778151		0		2.01284	0.30103	0	0	0	1	0	1.62325	0	1.04139	0		2.28103	1.14613	0.69897		0.477121	0		1.14613	0.954243	0			1	0.69897	0.69897		0.69897	0.778151	1.77815	1.54407	0.778151		1	1.39794
25			1		1.04139	0.30103			0	0.30103	0	0.30103		1.89209	0.69897		0.30103		1.07918		1.4624			0.30103		2.20412	1.07918	0.30103	0.477121	0.69897	0.30103		1.04139	0.778151		0		1	0.477121	0.30103		0.30103	0.477121	1.70757	1.59106	1.11394		0.60206	1.32222
26			0.477121		0.477121	0				0.69897	0	0	0	1.77815	0	0	0.477121	0	0.90309		1.39794					2.04922	1	0.69897	0	0.477121	0.477121		0.477121	0.69897		0.69897		1.30103	0.30103		0.30103	0.477121	0.30103	1.4624	1.49136	0.60206		0	1.60206
27			0		0.477121					0.30103				1.62325	0.30103	0.477121	0.69897		0.477121		1.30103				0	1.92942	0.845098	0.477121	0	0.69897	0.477121		0.69897	0.60206	0	0.60206		1.23045	0.477121		0.30103	0	0.60206	1.27875	1.38021			0.30103	1.43136
28			0		0.60206			0						1.4624			0.477121		0		1.23045			0		1.92942	0.477121	0		0.69897	0		0.60206	0.30103		0.60206		1.11394	0	0			0.30103	1.59106	1.23045	0.30103	0		1.30103
29								0.30103				0		1.36173			0.60206		0.477121	0	0.60206			0		1.73239	0.60206		0	0			0.30103	0.90309		0.60206		1.04139	0			0		1.30103	0.778151		0.477121		0.90309
30			0.30103		0									1.20412	0		0.30103		0	0	0.477121					1.4624	0.477121	0.30103	0				0	0.60206				1.11394				0.30103		1.34242	1.11394	0	0	0	0.477121
31		0			0.30103				0					1.23045		0.60206	0				1.14613					1.34242	0	0					0	0.90309				1.07918	0			0	0.30103	1.07918	0.845098			0.30103	0.60206
32			0.30103		0	0.30103				0				1.11394			0.30103		0		0.954243					1.41497	0.69897	0.69897			0.30103		0.60206	0.477121				1.07918				0.477121	0.30103	1.07918	0.954243	0.30103			0.30103
33			0.30103		0					0				0.778151		0					0.845098					1.17609								0.477121				0.954243		0		0		1.17609	0.90309	0		0	0
34					0	0		0						1.39794			0		0	0	0.69897					1.50515	0.30103	0		0								1.04139	0.30103				0.60206	0.954243	0.778151			0.30103	0.477121
35					0.30103					0				1							0.69897					0.90309							0	0.30103		0		1.23045	0				0	1	0.90309
36										0				1.07918					0		0.30103					1.17609	0	0.778151		0			0.30103	0.30103				1.17609				0	0	0.778151	1			0	0.30103
37				0	0					0				1							0					0.90309					0			0				1	0.30103					0.477121	0.69897
38								0		0				1.17609							0.30103					0.90309		0		0			0					1.25527						1.04139	0.845098				0
39					1.11394			0		1.34242				1.83251		0	0		0.30103		1.4624					1.61278			0				0.60206					0.954243	0					1.63347	1.49136				0
40					0.60206			0.30103		0.69897				0.954243			0		0.30103		1.14613					1.17609							0.30103					1				0	0	1.17609	0.90309				0
41																														0								1.07918					0.30103					0
42																																		0				0.778151					0						0
43																																						0.90309	0			0	0
44																																						0.90309				0.477121
45						0																					0							0				0.845098					0
46																																		0.30103				0.954243
47																																						0.778151					0
48																																						0.60206			0								0
49																																						0.30103
50												0															0											0.69897	0
51																											0											0.477121
52																																						0.69897	0		0					0
53																																						0.69897
54						0																																0.778151
55																																		0				0.69897
56						0																																0
57																																						0
58																																						0.30103
59																																						0
60																																						0.477121
61
62																																						0.30103
63
64																																						0	0
65																																		0
66
67																																							0
68
69						0
70
71																																							0
72
73
74
75
76
77																																						0
78																																							0
79
80
81
82
83
84
85
86
87
88																																						0
89
90
91
92
93
94
95
96
97
98
99																																						0
100
101
102
103
104
105
106
107
108
109
110
111
112
113						0
114
115
116																																						0
117
118
119						0
120
121
122																																						0
123
124
125
126
127
128
129
130
131
132
133						0
134
135
136
137
138
139
140
141
142
143																														0
144
145
146																																		0
147
148						0
149
150																																						0
151
152
153
154
155
156
157
158
159
160
161
162
163																																		0
164
165
166
167
168
169
170
171
172
173
174
175
176
177
178
179
180
181
182
183
184
185
186
187
188
189
190
191
192
193
194
195
196
197
198
199
200
201
202
203
204
205
206
207
208																																		0
209
210
211
212
213
214
215
216
217
218
219
220
221
222
223
224
225
226
227
228
229
230
231
232
233
234
235
236
237
238
239
240
241
242
243
244
245
246
247
248
249
250
251
252
253
254
255
256
257
258
259
260
261
262
263
264
265
266
267
268
269
270
271
272
273
274
275
276
277
278
279
280
281
282
283
284
285
286
287
288
289
290
291
292
293
294
295
296
297
298
299
300
301
302
303
304
305
306
307
308
309
310
311
312
313
314
315
316
317
318
319
320
321
322
323
324
325
326
327
328
329
330
331
332
333
334
335
336
337
338
339
340
341
342
343
344
345
346
347
348
349
350
351
352
353
354
355
356
357
358
359
360
361
362
363
364
365
366
367
368
369
370
371
372
373
374
375
376
377
378
379
380
381
382
383
384
385
386
387
388
389
390
391
392
393
394
395
396
397
																																				0
																														0
																																																	0
																														0
																														0
																								0
[truncated: 103 more columns]

## Sheet: genome6
Table S7. The relationship between the repeat copy times and the hexanucleotide P-SSR numbers in genomes.	lg(the count of P-SSR loci)
Repeat times	lg(the count of P-SSR loci)
	Pedcap	Cascan	Dipste	Dipord	Perlon	Fukdam	Hetgla	Cappil	Cavape	Dolpat	Cavtsc	Chilan	Ctegun	Ctesoc	Cunpac	Daspun	Dinbra	Eredor	Hydhyd	Hyscri	Myocoy	Octmim	Tymbar	Octdeg	Pettyp	Thrswi	Perleu	Micoec	Sighis	Perpol	Micoch	Elllut	Micarv	Myogla	Ondzib	Perman	Neolep	Crigri	Micagr	Onytor	Percal	Perazt	Permel	Zaphud	Allbul	Jacjac	Ratnor	Musspi	Muscar
1
2
3
4	4.27878	3.38417	4.84287	3.97142	3.77298	3.63879	3.56902	4.0122	3.49038	3.91829	4.88395	3.77916	3.6504	3.75679	3.94645	4.00342	3.72214	3.83651	3.69073	3.62397	4.33361	4.01953	4.04127	3.96384	3.73464	3.85697	3.92132	4.26958	4.51681	3.8823	3.54332	3.39967	3.41814	3.62931	3.35218	3.94709	3.65715	4.01932	2.92117	4.08693	3.8613	3.86528	3.94753	3.79754	3.80868	3.74943	4.16979	4.11578	4.04618
5	3.9886	2.81558	4.02469	3.19838	3.19507	2.97174	2.8791	3.54654	2.98408	3.52892	4.30112	3.24822	3.06521	3.18865	3.45758	3.45728	3.26881	3.21112	3.2188	3.01953	3.74052	3.4843	3.56656	3.53224	3.14582	3.42991	3.4615	3.80468	3.88224	3.44762	3.07555	2.84261	2.96284	3.14829	2.72181	3.52634	3.17984	3.57484	2.34242	3.59616	3.37438	3.35102	3.52724	3.256	3.15442	3.19921	3.75059	3.70122	3.66389
6	3.3294	2.48714	3.21932	2.72509	2.84073	2.56229	2.45025	3.27462	2.70501	3.32015	3.92174	2.88252	2.7007	2.85733	3.17056	3.15655	2.98091	2.77232	2.9284	2.72346	3.44295	3.17984	3.29447	3.29623	2.62014	3.0976	3.14922	3.52479	3.34577	3.16227	2.74741	2.45939	2.68842	2.8488	2.39967	3.22453	2.83378	3.27875	1.77815	3.24105	3.041	2.97543	3.2266	2.92221	2.71684	2.89763	3.44855	3.43217	3.46045
7	2.51983	2.30535	2.65128	2.37107	2.54158	2.26245	2.12057	3.08063	2.57864	3.21005	3.63729	2.61172	2.40993	2.63749	3.05956	2.9425	2.8202	2.61278	2.75051	2.55388	3.25864	2.95036	3.1383	3.12905	2.24055	2.89098	2.89487	3.31323	2.95182	2.86153	2.5682	2.14613	2.52763	2.62118	2.13988	2.97727	2.60314	3.03583	0	2.9248	2.91908	2.88705	3.15381	2.68395	2.53403	2.70842	3.24601	3.38614	3.26788
8	2.13354	2.04922	2.36173	2.00432	2.35218	2.0569	1.79239	2.93952	2.3962	3.16967	3.26505	2.34635	2.13033	2.43933	2.83378	2.73239	2.56229	2.3784	2.6637	2.29003	3.08814	2.71265	2.97955	2.97635	1.89763	2.77525	2.68305	3.10789	2.69897	2.58206	2.32428	2.11059	2.35793	2.42651	2.07188	2.73957	2.32222	2.73799		2.66087	2.63144	2.51455	2.81023	2.53908	2.37107	2.61909	3.0892	3.32181	3.10755
9	1.85126	2.00432	2.2878	1.75587	2.10721	1.83885	1.63347	2.77012	2.18469	3.00817	2.93095	2.23553	1.74819	2.35793	2.64542	2.55267	2.43136	2.11394	2.49831	1.91908	2.97681	2.53403	2.94988	2.80686	1.6721	2.64542	2.49831	2.91169	2.42813	2.35793	2.28103	1.85733	2.24304	2.2878	1.94448	2.52892	2.20952	2.4456		2.4624	2.23805	2.17319	2.3483	2.36361	2.26007	2.57171	2.94841	3.15076	2.96755
10	1.63347	1.78533	2.07188	1.54407	1.89763	1.69897	1.39794	2.61909	1.96379	2.88986	2.51055	2.09342	1.5563	2.25768	2.43933	2.32015	2.20412	1.85126	2.3927	1.69897	2.81158	2.33846	2.64444	2.61909	1.51851	2.47712	2.44248	2.68842	2.13354	2.1271	2.07918	1.83251	2.16732	2.15534	1.88649	2.36922	1.97313	2.35411		2.31597	2.12057	1.97313	2.19866	2.21484	2.07555	2.37107	2.84819	2.78176	2.93952
11	1.4624	1.78533	1.98227	1.27875	1.65321	1.44716	1	2.44091	1.77815	2.7364	2.17609	1.99564	1.25527	2.04532	2.22011	2.15534	2.04532	1.59106	2.29003	1.11394	2.6902	0.90309	1	2.49415	1.20412	2.24551	2.22272	2.54407	1.89763	2.07555	2.00432	0.60206	1.94448	2	1.78533	2.18469	1.75587	2.1271	0	2.19033	1.96848	1.74819	2.04532	2.21219	1.85733	2.33041	2.76641	2.63246	2.91908
12	1.17609	1.66276	1.4624	0.90309	1.36173	0.90309	0.69897	2.26245	1.44716	2.57519	1.9345	1.90849	0.954243	1.95424	2.03342	1.90309	1.5682	1.30103	2.14613	1.25527	2.53908		0	2.29003	1.20412	2.10721	2.0607	2.37658	1.6721	1.95904	2.02531	1	1.6902	1.89763	1.74036	2.09342	1.81291	1.85733	0.30103	2.03342	1.80618	1.716	1.81954	2.02938	1.72428	2.17898	2.69461	2.5092	2.86213
13	1.17609	1.66276	1.75587	0.60206	1.57978	1.07918	0.845098	2.18752	1.39794	2.34635	1.77815	1.72428	0.60206	1.87506	1.83885	1.81954	1.51851	1.11394	2.04922	0.69897	2.49136		0	2.20683	1	1.99123	2.00432	2.28103	1.39794	1.8451	1.89763	1	1.85126	1.74819	1.66276	2.03342	1.5563	1.86332	0.30103	1.88081	1.61278	1.51851	1.72428	2.0086	1.64345	2.04922	2.64048	2.37475	2.91275
14	0.954243	1.66276	1.60206	0.845098	1.25527	0.778151	0.69897	1.98677	1.07918	2.15534	1.57978	1.61278	0.845098	1.57978	1.73239	1.70757	1.36173	0.69897	1.96848	0.69897	2.4216			2.12385	0.69897	1.82607	1.78533	2.15534	1.47712	1.62325	1.89763	0.477121	1.95424	1.50515	1.59106	1.99123	1.34242	1.79239		1.80618	1.50515	1.23045	1.49136	2.01284	1.50515	1.82607	2.5682	2.19866	2.93651
15	0.69897	1.34242	1.04139	0.845098	1.23045	0.778151	0.90309	1.716	1.04139	2.04532	1.57978	1.60206	0.30103	1.53148	1.6721	1.70757	1.20412	0.60206	1.92428	0.69897	2.20952		0	1.93952	0.954243	1.70757	1.86923	2.15836	1.25527	1.34242	1.86332	0	1.50515	1.69897	1.32222	2.02119	1.07918	1.57978	0	1.68124	1.14613	1.39794	1.23045	1.95904	1.51851	1.70757	2.40483	2.04922	3.05729
16	0	1.4624	0.477121		1.04139	0.954243	0.90309	1.5682	0.845098	1.87506	0.954243	1.32222		1.20412	1.32222	1.66276	1.04139	0	1.8451	0.90309	2.17026	0.30103	0	1.77815	0.778151	1.74036	1.78533	2.01284	0.90309	1.23045	1.36173		1.44716	1.5682	1	1.88649	0.845098	1.44716	0	1.65321	1.04139	1	1.11394	1.83251	1.39794	1.23045	2.30103	1.89209	2.90363
17	0	1.30103	0.477121		0.60206	0.60206		1.51851	0.778151	1.60206	0.778151	0		1.23045	1.23045	1.07918	1.07918		1.73239	0.30103	2.15836	0.477121	0	0.477121	0.60206	1.59106	1.65321	1.90309	0.845098	0.477121	0		1.41497	0.778151	1.25527	0.69897	0	1.54407	0	1.17609	1	1.07918	1.14613	1.77085	1.25527	0.60206	2.31175	1.75587	1.5682
18	0	1			1.07918	0.778151		1.25527	0.477121	1.47712	0.90309	0.477121	0	1	1.27875	1.11394	1.14613		1.81954	0	1.95424	0	0.69897	0.477121	0.778151	1.32222	1.54407	1.87506	0.845098	0.30103			1.32222	0.954243	1.34242	0.30103	0	1.5563	0.30103	1.30103	0.778151	0.954243	0.954243	1.77085	1.25527	0.845098	2.16137	1.6902	1.36173
19		1.30103	0.30103		1.17609	0.60206		1.17609	0.30103	1.34242	1.11394		0	0.60206	0.778151	1.34242	0.845098	0	1.65321	0.60206	1.72428	0.30103	0.90309	0.69897	0.477121	1.04139	1.36173	1.85126	0.60206	0.30103			1.17609	0.30103	0.845098	0.69897		1.44716		1.25527	0.60206	0.30103	0.477121	1.5682	1.14613	0.60206	2.04922	1.59106	1.34242
20		1.32222	0.30103	0	0.845098	0		0.845098	0.60206	1.23045	0.69897	0		1.07918	0.30103	0.69897	0.778151		1.5563	0	1.77815	0	0.477121	0.30103	0.69897	1.04139	1.47712	1.59106	0.477121		0.30103		0.69897	0.60206	1.14613	0.30103		1.5563		1.04139		0	0.60206	1.32222	0.845098	0.30103	2.0086	1.39794	1.36173
21	0	1.11394			0.60206	0		0.69897	0.30103	1.39794	1.11394	0	0.30103	0.954243	0.778151	0.845098	0.778151	0.30103	1.44716		1.68124			0.30103	0.477121	1.07918	1.30103	1.61278	0.30103	0.30103	0.30103		0.60206	0.90309	0.90309	0		1.36173		0.477121	0.30103	0.477121	0.477121	1.36173	1.25527	0	1.92428	1.20412	1.34242
22		0.954243			0.845098	0		0		1.11394	0.778151			1.07918	0.778151	0.845098	0.30103		1.5563		1.32222			0		0.778151	1.17609	1.27875	0	0				0.90309		0.30103	0	1.30103		0.954243	0	0		1.20412	1.07918	0.30103	1.91908	0.954243	1.36173
23	0	0.90309			0.60206	0.30103		0.778151		0.69897	0.60206				0	0	0.778151		1.36173		1.44716			0	0.477121	0.30103	1.23045	1.39794	0	0.477121			0	0.30103		0.30103		1.39794		0.60206	0.30103	0.30103		1.36173	1.20412		1.69897	0.90309	1.20412
24		1.20412	0			0		0.30103		1.04139	0.60206			0.30103		0.30103	0.477121		1.25527	0	1.07918			0	0.30103		1.07918	1.47712	0.30103				0.30103	0.30103	0.30103			1.20412		0.69897		0.60206		1.14613	1.23045	0	1.61278	0.69897	1.39794
25		1			0			0.845098	0.30103	0.477121	0	0		0.477121		0.69897	0.477121	0	1.04139		0.60206					0.778151	1.14613	1						0				1.25527		0.69897		0.30103	0	1.14613	1		1.5682	0.778151	0.845098
26		0.60206	0.30103		0			0.60206	0	0	0		0	0		0	0.69897		0.778151		0.69897			0	0.30103	0	0.90309	1.41497						0.477121		0.477121		1.27875	0	0			0	1	0.778151		1.47712	0.477121	0.954243
27		0.60206			0.30103	0		0.30103	0	0.30103				0		0.60206			0.90309		0.30103					0	0.845098	1.36173		0				1.14613	0	0.60206		1.20412	0		0		0	0.60206	1.14613		1.50515	0.778151	0.845098
28		0.69897						0		0.477121				0.778151		0			0.954243		0.30103					0.60206		1.49136	0					0.477121				1.32222			0			0.845098	1.30103		1.51851	0.60206	0.30103
29		0.845098						0.477121		0.477121		0			0	0	0		0.60206	0	0					0	0.845098	1.5682										1.39794		0.60206				0.477121	0.778151		1.44716	0.90309	0.845098
30		0.954243				0.477121		0.69897		0.477121				0			0			0	0.778151					0.69897	0	1.51851						0				1.32222		0			0.30103	0.477121	1.17609		1.11394	0.69897	0
31		0.778151				0		0.30103		0.477121				0.30103		0					0.30103				0.30103		0.30103	1.5563	0									1.07918	0.30103					0.30103	1.32222		1.34242	0.477121	0.30103
32		0.69897		0				0		0.477121				0		0.477121	0				0						0.60206	1.81954					0			0		1				0	0		1.20412		1.25527	0.778151	0.477121
33	0	0.69897			1.11394			0		0.477121						0.778151	0.30103		0.778151		0.778151				0.845098	1		1.66276						0				1		0.30103				0.477121	1.25527		1.14613
34		0.477121								0						0	0		0		0.60206					0	0.477121						0			0		0.778151		0		0		0			1.04139	0
35		0.30103				0																					0.30103											0.954243			0						1		0
36		0.60206																									0											0.69897									0.90309		0
37		0.69897																																				1	0				0				0.778151	0.30103	0.30103
38		0.477121																																				0.30103									0.845098		0
39		0.477121																																				0.778151									0.60206	0
40		0.60206		0																																		0.954243									0.90309		0
41		0																																				0.477121									0.477121
42		0.477121																																				0.60206									0.477121
43		0.477121																									0											0.60206									0	0
44		0.477121																									0							0				0.477121									0.30103
45		0.30103																																				0.477121									0.30103
46		0.60206		0																							0											0	0								0.30103		0
47		0.778151				0																																0.477121									0		0
48		0.30103																																				0.477121									0.30103
49		0																																				0
50		0.30103																																0				0
51		0.30103																																													0
52		0.477121		0																														0				0									0.477121
53		0.477121
54																																															0		0
55		0				0																					0																				0
56																																						0									0
57																																															0.30103
58		0																																				0.30103										0
59		0																																				0.30103
60		0.30103																																															0
61																																		0													0.30103
62		0																																															0
63		0.477121
64		0.30103
65																																															0
66		0																																													0.30103
67		0.30103
68
69		0
70		0																																				0
71
72																																		0
73		0.60206
74																																		0
75		0
76		0
77		0.30103																																0
78		0																																				0.30103
79		0
80		0.30103
81
82
83		0
84
85		0.30103
86		0
87																																															0
88
89		0
90																																																	0
91
92
93		0.60206
94
95
96																																						0
97
98		0
99
100		0
101
102		0
103
104
105																																		0
106																																															0
107
108		0
109
110
111
112		0
113																																															0
114		0
115		0.30103																																													0
116
117																																						0.30103
118
119		0
120		0.30103
121
122
123																																																	0
124																																		0
125		0
126																																															0
127
128
129
130
131						0
132																																		0
133
134						0
135
136		0
137																																						0
138		0.30103																																													0
139
140
141
142
143
144
145
146
147		0
148
149		0
150
151
152
153
154
155
156
157
158		0
159
160
161																																		0
162
163
164		0.30103
165
166
167
168
169
170		0.30103
171
172		0
173
174
175
176
177
178
179
180
181
182
183		0
184
185
186																																						0
187
188
189
190
191
192
193
194
195
196
197																																		0
198
199
200
201
202
203
204
205
206		0
207
208
209
210
211		0
212
213		0
214
215
216
217
218
219
220
221
222
223
224																																		0
225
226
227
228
229		0
230
231
232
233
234
235
236
237
238
239
240
241
242
243
244
245		0
246
247
248																																		0
249
250
251
252																																						0
253
254
255
256
257
258
259
260
261
262
263		0
264
265
266
267
268
269
270
271
272		0
273
274
275
276
277
278
279
280
281
282
283		0
284
285
286
287
288
289
290
291
292
293
294
295
296
297		0
298
299
300
301
302
303
304
305
306
307
308
309
310
311
312
313
314
315
316
317
318
319
320
321
322
323
324
325
326
327
328
329
330
331
332
333
334
335
336
337
338
339
340
341
342
343
344
345
346
347
348
349
350
351
352
353
354
355
356
357
358																																		0
359
360
361
362
363
364
365
366
367
368
369
370
371
372
373
374
375
376
377
378
379
380
381
382
383
384
385
386
387
388
389
390
391
392
393
394
395
396
397
		0
																																						0
																																						0
		0
[truncated: 103 more columns]

## Sheet: cds1
Table S7. The relationship between the repeat copy times and the mononucleotide P-SSR numbers in CDS regions.
Repeat times	lg(the count of P-SSR loci)
	Cascan	Dipord	Fukdam	Hetgla	Chilan	Octdeg	Perleu	Micoch	Perman	Neolep	Crigri	Jacjac	Ratnor	Muscar	Musmus	Mascou	Muspah	Grasur	Merung	Arvnil	Ratrat	Nangal	Mesaur	Marmon	Uropar	Marfla	Icttri	Orycun	Ochpri	Colang	Macmul	Manleu	Piltep	Trafra	Ceraty	Chlsab	Rhirox	Macnem	Rhibie	Thegel	Homsap	Pantro	Ponabe	Panpan	Nomleu	Hylmol	Aotnan	Sapape	Saibol
1
2
3
4
5
6
7
8
9
10
11
12	0.69897	1	1	1.32222	1.07918	0.778151	1.04139	0.69897	1.07918	0.90309	1.14613	1.30103	1.14613	1.04139	1.20412	0.60206	1.11394	1	1	1	0.60206	1.04139	0.778151	1.39794	0.845098	0.845098	0.90309	1.27875	1	1.11394	0.954243	0.845098	2.33244	1.14613	2.03743	1.34242	0.90309	1.07918	0.954243	0.90309	1	0.90309	0.954243	1.23045	1.07918	1.23045	1.23045	1.20412	1.17609
13	0.69897	0.954243	0.778151	0.954243	0.60206	0.477121	0.90309	0.30103	1	0.60206	0.69897	0.778151	0.90309	0.778151	0.90309	0.477121	0.60206	0.60206	1.07918	1	0.477121	0.954243	0.477121	1.30103	0.954243	0.954243	0.69897	1.11394	0.60206	0.845098	0.69897	0.90309	2.13033	1.04139	1.89209	1.25527	0.69897	0.845098	0.954243	1.04139	1.14613	1.11394	0.69897	1	0.778151	1.04139	0.954243	0.90309	1.07918
14	0.954243	0.477121	0.69897	0.69897	0.60206	0.30103	0.69897	0.30103	0.69897		1.11394	0.845098	0.477121	0	0.90309	0	0.60206	0.778151	0.477121	0.60206	0.69897		0	1.07918	0.30103	0.60206	0.477121	1.04139	0.30103	0.60206	0.60206	0.477121	2.0086	0.477121	1.86332	1.07918	0.954243	1	0.90309	0.69897	0.778151	0.954243	0.30103	1.17609	0.60206	0.60206	0.477121	0.954243	1.25527
15	0.30103	0.30103	0	0.60206	0	0	0.778151	0.477121	0.30103	0	0.60206	0.477121	0.477121	0.477121	0.69897		0.60206	0	0.477121	0.845098	0.69897	0.30103	0.30103	0.845098	0	0.90309	0.69897	0.69897		0.30103	0.60206	0.845098	1.75587	0.778151	1.70757	0.954243	0.477121	0.30103	0.60206	0.778151	0	1.04139		1	0.69897	0.778151	0.69897	0.778151	0.778151
16	0.30103	0.778151		0.778151	0.30103	0.477121		0.30103	0.477121	0	0.60206	0.69897	1		0	0.477121	0.60206	0.30103	0.60206	0	0.60206	0	0	0.60206	0.30103	0.30103	0.30103	0.60206	0.30103	0.778151	0.69897	0.477121	1.77815	0.30103	1.64345	0.778151	0.69897	0.60206	0	0.477121	0.477121	0.477121	0.30103	0.90309	0.90309	0.477121	0	0.90309	0.60206
17	0.30103	0	0.69897	0.60206	0.30103	0.30103	0.60206	0	0.60206		0.30103	0.477121	0.778151	0	0.30103	0.30103	0.30103	0	0.30103	0.60206	0	0.477121	0.30103	0.60206	0.30103	0.477121	0.30103	0.30103		0	0.60206	0.30103	1.68124	0.778151	1.60206	1.04139	0.30103	0.477121	0.477121	0.778151	0.30103		0	0.778151	0.30103	0.477121	0.30103	0.69897	0
18	0	0	0	0			0	0	0.30103		0.477121	0.30103	0.477121	0.30103	0.30103				0	0.30103			0.477121	0.477121	0.30103	0.30103	0	0.30103	0	0		0.30103	1.44716	0.30103	1.95424	0.30103	0.477121	0	0.69897	0.30103	0.30103	0.845098	0.30103	1.04139	0	0.60206		0.69897	0.477121
19					0	0.477121			0				0		0				0.30103		0			0.30103	0			0.477121	0	0		0	1.20412	0	1.78533	0.778151	0.30103	0.60206	0.477121	0	0	0		0.69897	0.477121	0	0.30103	0.30103	0.30103
20	0				0.477121				0		0	0	0.30103		0.477121			0		0.60206		0.477121		0.30103		0.30103	0.30103	0	0	0.30103	0	0	1.32222	0	1.59106	0		0	0			0	0.30103	0.477121	0.30103	0.477121	0		0
21				0.477121			0						0.30103							0.30103		0								0		0	1.41497	0	1.54407	0			0.30103			0.477121	0	0.477121	0	0.60206			0
22						0								0	0	0.30103				0.30103	0.477121	0.477121		0.30103	0					0		0	1		1.30103	0	0	0.30103	0.30103	0		0	0	0.60206		0.30103	0	0.30103	0
23		0									0.477121		0	0			0			0.60206		0.30103		0			0			0	0		1.14613	0	0.90309	0.477121	0.30103	0.60206	0	0	0.30103	0		0			0.30103	0.477121	0
24				0						0			0	0	0					0.30103	0	0.30103		0					0			0.477121	1.07918		0.477121	0.30103	0	0	0	0	0	0.30103	0	0.30103	0	0.30103
25	0				0						0			0				0		0.30103				0								0	0		1.14613	0.30103			0.30103	0			0.30103	0.477121				0
26									0																							0	0.845098	0	0.60206	0.477121				0		0.30103
27																		0		0	0.477121										0		0.69897		0	0.30103							0	0					0
28											0													0									0			0								0	0				0.30103
29														0						0															0	0										0
30							0		0											0													0.778151		0
31											0									0	0.30103			0.30103					0				0.30103		0.60206			0
32																				0													0		0							0.30103
33													0	0																						0								0		0
34											0									0																										0
35																				0	0
36																																							0				0
37																				0
38																				0
39																																												0			0
40																				0.60206																								0
41											0
42											0																												0
43
44
45																																										0
46
47																									0
48														0																			0
49																				0.30103
50
51
52
53
54
55																				0.477121
56
57																				0
58																					0
59														0
60
61
62																					0
63
64
65																				0
66
67
68
69
70
71																				0
72
73																					0
74
75																				0
76
77
78
79
80
81
82																				0
83
84
85
86
87
88
89
90
91
92
93
94
95
96
97
98
99
100
101																				0
102
103
104
105
106
107
108
109
110
111
112
113
114
115
116
117
118
119
120																					0
121
122
123
124
125
126
127																				0
128
129
130
131
132
133
134																				0
135
136
137
138
139
140
141
142
143
144																					0
145
146
147
148
149
150
151
152
153
154
155
156
157
158
159
160
161
162
163
164
165																				0
166
167
168
169
170
171
172
173
174
175
176
177
178
179
180
181
182
183
184
185
186
187
188
																				0
[truncated: 6 more columns]

## Sheet: cds2
Table S7. The relationship between the repeat copy times and the dinucleotide P-SSR numbers in CDS regions.
Repeat times	lg(the count of P-SSR loci)
	Cascan	Dipord	Fukdam	Hetgla	Chilan	Octdeg	Perleu	Micoch	Perman	Neolep	Crigri	Jacjac	Ratnor	Muscar	Musmus	Mascou	Muspah	Grasur	Merung	Arvnil	Ratrat	Nangal	Mesaur	Marmon	Uropar	Marfla	Icttri	Orycun	Ochpri	Colang	Macmul	Manleu	Piltep	Trafra	Ceraty	Chlsab	Rhirox	Macnem	Rhibie	Thegel	Homsap	Pantro	Ponabe	Panpan	Nomleu	Hylmol	Aotnan	Sapape	Saibol
1
2
3
4
5
6
7	1.36173	1.30103	1.34242	1.38021	1.14613	1.32222	1.07918	1.04139	1.20412	1.23045	1.25527	1.30103	1.32222	1.23045	1.4624	1.27875	1.14613	1.20412	1.11394	1.25527	1.14613	1.23045	1.07918	1.4624	0.90309	1.30103	1.20412	1.44716	1.04139	1.32222	1.38021	1.41497	1.53148	1.38021	1.5682	1.69897	1.39794	1.51851	1.43136	1.36173	1.39794	1.62325	1.38021	1.47712	1.36173	1.47712	1.36173	1.38021	1.38021
8	0.477121	0.60206	0.778151	0.477121	0.30103	0.477121	0.845098	0.60206	0.69897	0.60206	0.845098	0.30103	0.954243	0.778151	1.07918	0.778151	0.477121	0	0.90309	0.60206	0	0.477121	0.954243	0.778151	0	0	0	0.778151	0.778151	0.60206	0.954243	0.954243	1.07918	0.90309	1.63347	1.17609	0.60206	1.07918	0.954243	0.954243	0.69897	1.04139	1.04139	0.778151	0.845098	0.69897	0.69897	0.69897	0.778151
9	0.30103	0.60206	0.60206	0.30103		0		0		0.477121	0.30103	0.477121	0.69897	0.845098	0.778151		0	0	0.30103	0	0.30103	0	0	0.30103		0		0	0.60206	0	0.477121	0.30103	0	0.778151	0.90309	0.954243	0.30103	0.30103	0.30103	0	0.30103	0.60206	0.30103	0.60206	0.30103	0.477121	0.477121	0	0
10	0	0	0.30103	0	0.30103		0		0	0.477121	0	0	0.477121	0	0.60206	0.30103	0.477121	0	0	0		0		0.845098			0		0		0.60206	0	0.69897	0	1.11394	0.60206		0.69897	0	0.30103	0.69897	0.60206		0.30103	0	0	0.30103	0	0.30103
11	0	0	0	0.30103					0					0.30103	0.30103	0				0	0			0.30103					0				0		0.60206	0.778151	0	0.30103	0		0	0.30103		0	0		0	0.477121
12	0	0.30103	0.30103	0				0			0				0.30103					0				0.30103						0		0.30103			0.60206	0.845098		0.477121		0.30103		0.30103	0	0		0.477121		0.30103	0
13			0.30103	0.30103	0.30103						0.30103				0.30103	0		0			0.69897	0		0.30103			0.30103	0.60206		0	0	0	0	0.477121	1.23045	0.30103		0.477121		0.30103				0	0	0.30103		0.30103	0.30103
14	0	0.30103		0.30103				0			0			0	0.30103	0	0		0			0.30103		0.30103		0		0			0	0	0.30103			0.477121	0	0				0.30103	0			0.477121	0		0.30103
15			0.477121							0			0	0	0.60206		0.30103				0			0.69897						0		0.30103		0.477121	1.23045	0.954243		0			0					0	0	0	0
16			0	0	0							0	0.60206	0		0	0					0		0.477121										0.30103	0.90309			0	0	0		0.30103	0		0	0.30103		0
17				0.30103						0.30103	0.30103		0.30103		0.30103	0								0			0									0.30103			0		0			0		0
18			0.30103	0					0		0.30103	0	0.477121		0				0								0					0				0.30103									0				0
19									0		0	0.30103					0	0	0						0	0.30103		0	0						0	0.477121			0				0
20										0			0.477121	0	0.30103						0	0		0.30103				0								0						0				0
21					0.30103					0.30103			0.30103		0.477121						0	0		0										0				0				0					0		0
22				0				0	0.30103						0.30103		0								0							0				0					0				0		0	0	0
23											0				0.30103	0.30103				0				0				0								0						0						0
24	0									0.30103			0.30103	0.477121	0			0		0			0													0
25						0	0				0				0.30103																					0
26									0.30103	0					0.69897									0				0
27							0						0		0									0
28																																				0
29
30																				0	0
31
32															0					0
33
34
35													0
36
37
38
39
40															0
41
42
43
44										0
45
46
47
48
49
50
51
52
53
54
55
56
57
58
59
60
61
[truncated: 6 more columns]

## Sheet: cds3
Table S7. The relationship between the repeat copy times and the trinucleotide P-SSR numbers in CDS regions.
Repeat times	lg(the count of P-SSR loci)
	Cascan	Dipord	Fukdam	Hetgla	Chilan	Octdeg	Perleu	Micoch	Perman	Neolep	Crigri	Jacjac	Ratnor	Muscar	Musmus	Mascou	Muspah	Grasur	Merung	Arvnil	Ratrat	Nangal	Mesaur	Marmon	Uropar	Marfla	Icttri	Orycun	Ochpri	Colang	Macmul	Manleu	Piltep	Trafra	Ceraty	Chlsab	Rhirox	Macnem	Rhibie	Thegel	Homsap	Pantro	Ponabe	Panpan	Nomleu	Hylmol	Aotnan	Sapape	Saibol
	2.89763	2.95182	2.75051	2.91062	2.8488	2.8848	3.01115	2.85065	2.97497	2.79449	2.75358	2.93852	2.92012	2.92583	3.00775	2.93902	2.94052	2.89763	2.98767	2.93197	2.91855	2.87274	2.88423	3.02979	2.9196	2.94002	2.84011	2.98318	2.93902	2.85794	3.04376	2.8451	3.08672	3.0249	2.99607	3.02078	3.01578	3	2.92737	3.00173	3.08707	3.02366	2.9952	3.04727	3.01662	2.99388	2.93298	2.97727	2.81889
	2.51322	2.55991	2.34635	2.48714	2.48144	2.47276	2.72016	2.40312	2.64836	2.40993	2.23553	2.60314	2.54158	2.58883	2.56703	2.57287	2.55751	2.48001	2.67761	2.5682	2.55023	2.51322	2.54407	2.70757	2.60853	2.57749	2.43136	2.65801	2.58092	2.4456	2.66745	2.4624	2.75664	2.61172	2.61066	2.68395	2.62118	2.60746	2.53275	2.6464	2.68931	2.67302	2.62634	2.68215	2.65992	2.66464	2.53529	2.60206	2.33646
	2.26717	2.34439	2.09691	2.25527	2.17319	2.21748	2.45939	1.97772	2.29226	2.06819	2.01703	2.35984	2.19312	2.11727	2.233	2.23805	2.24797	2.12057	2.39967	2.21748	2.17319	2.2014	2.19866	2.41996	2.30963	2.29447	2.13672	2.36361	2.20412	2.13354	2.33445	2.08991	2.49136	2.31806	2.31597	2.32634	2.31597	2.30103	2.16435	2.31175	2.34242	2.32015	2.32428	2.31597	2.30103	2.2878	2.22272	2.32634	2.11059
	1.95424	2.08636	1.716	2	1.90849	1.94939	2.20412	1.62325	2.07188	1.72428	1.77815	2.09342	1.87506	1.86332	1.92428	1.93952	1.92428	1.77085	2.17026	1.92428	1.86923	1.8451	1.90849	2.08636	1.94939	1.95424	1.83251	2.0607	1.91381	1.76343	2.07188	1.85126	2.20412	2.02531	2.0607	2.0086	2.02938	1.94939	1.91381	2	2.03342	2.08279	2.0607	2.04139	2.03342	2.0086	1.90849	2.07188	1.83885
	1.72428	1.64345	1.57978	1.66276	1.62325	1.61278	1.77815	1.27875	1.73239	1.64345	1.63347	1.86332	1.50515	1.47712	1.65321	1.69897	1.6721	1.44716	1.86332	1.57978	1.65321	1.61278	1.6902	1.92942	1.82607	1.78533	1.57978	1.83885	1.65321	1.53148	1.80618	1.5682	1.94939	1.70757	1.8451	1.74819	1.70757	1.78533	1.716	1.716	1.73239	1.77085	1.73239	1.83251	1.81291	1.74819	1.6721	1.6902	1.51851
	1.54407	1.51851	1.25527	1.53148	1.27875	1.36173	1.41497	1.17609	1.50515	1.43136	1.43136	1.54407	1.36173	1.25527	1.43136	1.30103	1.34242	0.954243	1.5682	1.30103	1.38021	1.51851	1.36173	1.77085	1.53148	1.51851	1.43136	1.41497	1.07918	1.17609	1.4624	1.38021	1.63347	1.4624	1.78533	1.5682	1.54407	1.62325	1.30103	1.47712	1.50515	1.41497	1.38021	1.50515	1.39794	1.43136	1.44716	1.51851	1.36173
	1.34242	0.60206	1.11394	1.30103	1.17609	0.954243	1.25527	0.60206	1.04139	1.17609	0.90309	1.11394	1	0.845098	1.14613	1.17609	1.20412	1	1.47712	0.90309	0.845098	1.23045	1.04139	1.57978	1.14613	1.32222	1.30103	1.36173	0.90309	1	1.20412	0.90309	1.47712	1.17609	1.23045	1.36173	1.17609	1.14613	1.17609	1.11394	1.27875	0.954243	1.25527	1.30103	1.20412	1	1.04139	1.17609	1.11394
	1	0.778151	0.954243	1.14613	0.90309	0.845098	0.845098	0.477121	1.11394	1.07918	0.778151	0.954243	0.845098	0.69897	0.954243	1	1.07918	0.69897	1.17609	0.954243	1	0.778151	0.778151	1.44716	0.845098	0.90309	0.954243	0.69897	0	0.778151	0.954243	0.60206	1.23045	1	0.90309	0.477121	1	0.778151	0.778151	1.07918	0.954243	0.90309	0.954243	0.90309	0.845098	0.778151	0.60206	0.845098	0.778151
	0.90309	0.30103	0.30103	0.90309	0.69897	0	1		0.60206	0.954243	0.778151	0	0.954243	0.477121	1.04139	0.845098	0.60206	0.954243	0.954243	0.90309	0.778151	0.778151	0.30103	1	0.778151	0.845098	0.60206	0.60206		0	0.60206	0.60206	1	0.778151	0.845098	0.60206	0.60206	0.845098	0.69897	0.477121	1.04139	0.69897	0.60206	0.60206	0.845098	0.778151	0.477121	0.778151	0.30103
	0.30103	0.477121	0.477121	0.778151	0.778151	0.60206	0.778151	0.60206	0.69897	1.11394	0.845098	0	0.778151	0.477121	0.30103	0.778151	0.69897	0.90309	0.60206	0.477121	0.845098	0.477121	0.30103	0.90309	0.60206	0.69897	0.69897	0.69897		0	0.69897	0.477121	0.954243	0.60206	0.778151	0.477121	0.477121	0.778151	0.778151	0.477121	0.954243	0.477121	0.30103	0	0.30103	0.30103	0.30103	0.30103	0.30103
	0.30103	0	0.30103	0.60206	0	0.30103	0.60206	0	0.778151	0.90309	0.30103	0.69897	0.778151	0.69897	0.845098	0.778151	0.60206	0.69897	0.30103	0.60206	0.477121	0.69897	0.477121	0.69897	0	0	0	0.477121		0	0.30103		1.04139	0		0.30103	0.60206	0.69897	0.30103	0.477121	0.69897	0	0.30103	0	0.30103	0	0.69897	0	0
			0	0		0.60206	0		0.60206	0.845098	0	0.30103	0.90309	0	0.30103	0.778151	0.90309	0.30103	0.778151	0.69897	0.477121	0.30103		0.69897	0.30103	0	0				0.30103	0.30103	0.69897	0		0.30103	0.30103	0.30103	0.845098	0		0	0.477121	0.477121	0.30103	0.30103	0	0.30103	0
	0.30103		0	0.30103		0.477121	0.30103	0	0.477121	0.778151		0	0.477121		0.778151	0	0.60206	0	0.477121	0.90309	0.477121	0	0.30103	0.30103	0					0	0		0.477121			0		0	0	0	0	0.30103	0	0.30103	0		0.30103	0
				0.30103	0	0.30103		0	0.30103	0.477121	0	0.30103	1		0.60206	0	0.60206	0.477121	0.477121	0.30103	0	0.30103		0.30103							0						0.477121	0.477121	0		0			0		0
			0		0	0			0.477121	0.477121	0		0.845098	0.60206	0	0				0.477121	0.477121		0.30103	0.69897	0						0		0	0.30103	0	0	0.30103				0.477121			0		0		0
			0	0	0		0		0	0.30103			0.477121		0.30103	0.30103	0.477121			0	0.30103	0		0.30103						0							0	0	0						0	0
				0		0	0			0.477121		0	0.69897	0					0.30103	0.30103	0.30103			0.477121							0					0			0			0					0
						0		0.30103		0.60206			0.477121	0	0.477121							0		0.69897																		0.477121
										0.30103			0.477121		0		0	0	0.30103	0	0	0	0	0.69897													0				0			0.30103
										0											0		0	0.954243																		0
						0				0					0.30103	0				0.30103				0.60206			0
			0			0.30103				0.477121	0		0		0.477121				0					0.477121																				0
						0				0					0.69897	0.30103					0			0.30103																									0
										0.30103			0	0	0									0														0
													0			0				0		0	0
										0							0
						0				0.954243			0
							0																	0
																																	0
										0												0
																								0
													0
														0
										0
[truncated: 6 more columns]

## Sheet: cds4
Table S7. The relationship between the repeat copy times and the tetranucleotide P-SSR numbers in CDS regions.
Repeat times	lg(the count of P-SSR loci)
	Cascan	Dipord	Fukdam	Hetgla	Chilan	Octdeg	Perleu	Micoch	Perman	Neolep	Crigri	Jacjac	Ratnor	Muscar	Musmus	Mascou	Muspah	Grasur	Merung	Arvnil	Ratrat	Nangal	Mesaur	Marmon	Uropar	Marfla	Icttri	Orycun	Ochpri	Colang	Macmul	Manleu	Piltep	Trafra	Ceraty	Chlsab	Rhirox	Macnem	Rhibie	Thegel	Homsap	Pantro	Ponabe	Panpan	Nomleu	Hylmol	Aotnan	Sapape	Saibol
1
2
3
4	1.50515	1.44716	1.39794	1.23045	1.41497	1.32222	1.41497	1.07918	1.27875	1.34242	1.41497	1.53148	1.4624	1.20412	1.64345	1.41497	1.30103	1.27875	1.36173	1.32222	1.30103	1.32222	1.25527	1.60206	1.20412	1.25527	1.17609	1.34242	1.17609	1.32222	1.5563	1.23045	1.39794	1.39794	1.50515	1.66276	1.51851	1.54407	1.27875	1.36173	1.74819	1.4624	1.34242	1.66276	1.4624	1.49136	1.43136	1.41497	1.39794
5	0.954243	0.60206	0.90309	0.778151	0.778151	0.845098	0.954243	0.30103	0.69897	0.69897	0.778151	0.477121	0.778151	0	1.04139	0.90309	0	0.477121	0.69897	0.477121	0.30103	0.778151	0.60206	0.30103	0		0	0.778151	0	0.60206	0.778151	0.778151	0.30103	0.30103	1	0.845098	0.30103	0.778151	0.845098	0.60206	0.477121	0.954243	0.69897	1.25527	0.60206	0.477121	0	0.30103	0
6	0.30103	0		0.69897	0.69897	0	0		0	0.30103	0.30103	0.60206	0.30103	0	0.60206	0.845098	0				0.30103	0.60206		0.30103	0		0			0	0		0	0.477121	0.60206	0.30103	0	0.69897	0.30103	0	0.477121	0.60206	0	0.69897	0	0.30103	0
7		0.477121		0		0.30103	0		0.30103	0.477121			0.477121		0.60206	0		0		0		0	0.30103				0.30103							0	0		0				0	0	0	0		0		0
8				0	0	0				0			0	0		0		0				0		0											1.25527	0		0	0	0		0.30103		0
9				0	0								0.30103		0															0					1.04139			0						0.30103	0
10														0.30103	0.30103	0						0.477121									0				1.20412								0	0	0
11														0	0.30103			0				0									0	0			0.60206							0	0
12				0										0	0.477121		0	0	0			0													0.778151
13															0			0.30103				0.30103													1.44716
14														0				0																	0
15													0	0			0.30103																		0	0							0
16										0
17										0
18										0.30103
19																	0
20																								0
21
22																																				0
23
24
25
26
27
28
29
30
31
32
33
34
35
36
37
38
39																						0
40
41
42
43
44
45
46
47
48
49
50
51
52
53
54																						0
55
56
57
58
59
60
61
62
63
64
65
66
																						0
[truncated: 6 more columns]

[truncated: 14 more sheets: cds5, cds6, exon1, exon2, exon3, exon4, exon5, exon6, intron1, intron2, intron3, intron4, intron5, intron6]
