# Supplementary material for: Comparison of the Microsatellite Distribution Patterns in the Genomes of Euarchontoglires at the Taxonomic Level
Source: Front Genet. 2021 Feb 26;12:622724. doi: 10.3389/fgene.2021.622724 (PMC7953163; doi:10.3389/fgene.2021.622724)
Supplement: Supplementary file 8 [file Table_8.XLSX]

## Sheet: Genome
Table S8. The CV of repeat copy numbers of P-SSRs in 153 genomes.
Order	Suborder	Family	Species	CV value
				Mono-	Di-	Tri-	Tetra-	Penta-	Hexa-
Primates	Haplorrhini	Aotidae	Aotus nancymaae	0.2873	0.3959	0.2835	0.3751	0.2728	0.2615
Primates	Haplorrhini	Atelidae	Alouatta palliata	0.7361	0.4555	0.3114	0.4936	0.4043	0.3584
Primates	Haplorrhini	Atelidae	Ateles geoffroyi	0.6269	0.4322	0.2557	0.2776	0.2134	0.179
Primates	Haplorrhini	Cebidae	Callithrix jacchus	0.2672	0.4429	0.3922	0.5577	0.6951	0.7624
Primates	Haplorrhini	Cebidae	Cebus albifrons	0.8307	0.4102	0.3484	0.5112	0.37	0.2919
Primates	Haplorrhini	Cebidae	Cebus capucinus	0.5203	0.4199	0.3123	0.4857	0.3648	0.2732
Primates	Haplorrhini	Cebidae	Saguinus imperator	0.7877	0.4993	0.4353	0.5285	0.3499	0.4251
Primates	Haplorrhini	Cebidae	Saimiri boliviensis	0.3413	0.4093	0.3813	0.4064	0.3214	0.2892
Primates	Haplorrhini	Cebidae	Sapajus apella	0.306	0.4334	0.2868	0.4581	0.3232	0.2604
Primates	Haplorrhini	Cercopithecidae	Cercocebus atys	3.291	2.79	7.2159	5.9875	0.3382	0.2603
Primates	Haplorrhini	Cercopithecidae	Cercopithecus neglectus	0.5978	0.3964	0.3961	0.5995	0.3973	0.3089
Primates	Haplorrhini	Cercopithecidae	Chlorocebus sabaeus	0.3582	0.433	0.4159	0.5715	0.4123	0.2833
Primates	Haplorrhini	Cercopithecidae	Colobus angolensis	0.258	0.3825	0.3491	0.9964	0.3043	0.3074
Primates	Haplorrhini	Cercopithecidae	Erythrocebus patas	0.8598	0.4275	0.4661	0.6499	0.4879	0.3231
Primates	Haplorrhini	Cercopithecidae	Macaca fascicularis	0.3355	0.4576	0.5209	0.8299	0.6431	0.5473
Primates	Haplorrhini	Cercopithecidae	Macaca fuscata	0.3118	0.4311	0.3991	0.5397	0.3513	0.2553
Primates	Haplorrhini	Cercopithecidae	Macaca mulatta	0.3591	0.4224	0.4434	0.6054	0.3901	0.6997
Primates	Haplorrhini	Cercopithecidae	Macaca nemestrina	0.3235	0.4158	0.3686	0.5377	0.3574	0.2526
Primates	Haplorrhini	Cercopithecidae	Mandrillus leucophaeus	0.285	0.3842	0.3593	0.8664	0.935	0.2447
Primates	Haplorrhini	Cercopithecidae	Mandrillus sphinx	0.3694	0.6103	0.8442	0.7496	0.4949	0.6371
Primates	Haplorrhini	Cercopithecidae	Nasalis larvatus	0.3944	0.481	0.4145	0.5482	0.4027	0.3038
Primates	Haplorrhini	Cercopithecidae	Papio anubis	0.2865	0.3832	0.3737	0.5469	0.3657	0.2462
Primates	Haplorrhini	Cercopithecidae	Piliocolobus tephrosceles	0.3233	0.4012	0.4634	0.5573	0.4123	0.4178
Primates	Haplorrhini	Cercopithecidae	Pygathrix nemaeus	0.9128	0.4458	0.5418	0.7346	0.4713	0.5183
Primates	Haplorrhini	Cercopithecidae	Rhinopithecus bieti	0.3896	0.4504	0.9648	0.5509	1.2451	2.0094
Primates	Haplorrhini	Cercopithecidae	Rhinopithecus roxellana	0.3786	0.4721	0.4934	0.6611	0.5029	0.3777
Primates	Haplorrhini	Cercopithecidae	Semnopithecus entellus	0.5733	0.406	0.4022	0.5537	0.3603	0.2693
Primates	Haplorrhini	Cercopithecidae	Theropithecus gelada	0.315	0.3875	0.4448	0.5995	0.4603	0.2946
Primates	Haplorrhini	Cercopithecidae	Trachypithecus francoisi	0.2896	0.3691	0.327	0.4026	0.2776	0.2548
Primates	Haplorrhini	Hominidae	Gorilla gorilla	0.3329	0.4149	0.3923	0.4766	0.4358	0.475
Primates	Haplorrhini	Hominidae	Homo sapiens	0.2969	0.4534	0.4253	0.4899	0.4199	0.6379
Primates	Haplorrhini	Hominidae	Pan paniscus	0.3142	0.4035	0.3553	0.4411	0.3327	0.2909
Primates	Haplorrhini	Hominidae	Pan troglodytes	0.3321	0.3964	0.3513	0.419	0.3078	0.7338
Primates	Haplorrhini	Hominidae	Pongo abelii	0.3718	0.3928	0.3237	0.4077	0.1687	1.3983
Primates	Haplorrhini	Hylobatidae	Nomascus leucogenys	0.3765	0.4026	0.4094	0.4835	0.4023	0.9997
Primates	Haplorrhini	Hylobatidae	Hylobates moloch	0.2833	0.4359	0.4196	0.5397	0.438	0.3245
Primates	Haplorrhini	Pitheciidae	Pithecia pithecia	0.9668	0.4627	0.4051	0.5814	0.4129	0.3327
Primates	Haplorrhini	Pitheciidae	Plecturocebus donacophilus	0.6643	0.4607	0.5696	0.5386	0.3513	0.3059
Primates	Haplorrhini	Tarsiidae	Carlito syrichta	0.2266	0.4749	0.3474	0.611	0.2977	0.4678
Primates	Strepsirrhini	Cheirogaleidae	Cheirogaleus medius	0.3341	0.3306	0.3066	0.448	0.4258	0.2981
Primates	Strepsirrhini	Cheirogaleidae	Microcebus griseorufus	0.3389	0.4606	0.4031	0.6929	0.6656	0.4329
Primates	Strepsirrhini	Cheirogaleidae	Microcebus mittermeieri	0.3345	0.4496	0.4145	0.7077	0.7149	0.3811
Primates	Strepsirrhini	Cheirogaleidae	Microcebus murinus	0.3194	0.4465	0.348	0.9259	0.5594	0.3428
Primates	Strepsirrhini	Cheirogaleidae	Microcebus ravelobensis	0.3933	0.4199	0.3533	0.6463	0.5741	0.3037
Primates	Strepsirrhini	Cheirogaleidae	Microcebus tavaratra	0.3712	0.422	0.3941	0.6953	0.6926	0.2783
Primates	Strepsirrhini	Cheirogaleidae	Mirza coquereli	0.6965	0.439	0.5023	0.7331	0.7307	0.2631
Primates	Strepsirrhini	Cheirogaleidae	Mirza zaza	0.3391	0.4329	0.426	0.688	0.6566	0.2156
Primates	Strepsirrhini	Daubentoniidae	Daubentonia madagascariensis	0.5763	0.3662	0.2722	0.3187	0.2247	0.245
Primates	Strepsirrhini	Galagidae	Otolemur garnettii	0.2246	0.3099	0.2248	0.3839	0.3007	0.1848
Primates	Strepsirrhini	Indriidae	Indri indri	0.7629	0.473	0.318	0.5612	0.3969	0.2931
Primates	Strepsirrhini	Indriidae	Propithecus coquereli	0.2232	0.4286	0.2657	0.391	0.3326	0.2274
Primates	Strepsirrhini	Lemuridae	Eulemur flavifrons	0.4162	0.401	0.4598	0.3998	0.6504	0.5154
Primates	Strepsirrhini	Lemuridae	Eulemur fulvus	0.6503	0.294	0.2675	0.2377	0.2363	0.1233
Primates	Strepsirrhini	Lemuridae	Eulemur macaco	0.2388	0.2869	0.2433	0.2478	0.251	0.299
Primates	Strepsirrhini	Lemuridae	Lemur catta	0.8048	0.4717	0.391	0.6528	0.547	0.5543
Primates	Strepsirrhini	Lemuridae	Prolemur simus	0.2333	0.3922	0.291	0.4704	0.488	0.2471
Primates	Strepsirrhini	Lorisidae	Nycticebus coucang	0.4934	0.4138	0.4124	0.764	0.4566	0.3177
Rodentia	Anomaluromorpha	Pedetidae	Pedetes capensis	0.9194	0.4576	0.3958	0.4262	0.2547	0.1957
Rodentia	Castorimorpha	Castoridae	Castor canadensis	2.9824	0.4511	0.5422	0.4603	0.2657	2.6294
Rodentia	Castorimorpha	Heteromyidae	Dipodomys stephensi	0.391	0.5409	1.157	0.6976	0.4541	0.1811
Rodentia	Castorimorpha	Heteromyidae	Dipodomys ordii	0.1962	0.445	0.8718	0.6423	0.359	0.2782
Rodentia	Castorimorpha	Heteromyidae	Perognathus longimembris	0.845	0.4938	0.6748	0.6904	0.5053	0.4585
Rodentia	Hystricomorpha	Bathyergidae	Fukomys damarensis	0.4862	0.5115	0.9492	0.6372	0.4762	0.6416
Rodentia	Hystricomorpha	Bathyergidae	Heterocephalus glaber	0.2161	0.5544	0.4868	0.5044	0.3042	0.2866
Rodentia	Hystricomorpha	Capromydae	Capromys pilorides	0.7101	0.4321	0.6642	0.5083	0.4879	0.4482
Rodentia	Hystricomorpha	Caviidae	Cavia aperea	0.3205	0.4592	0.5872	0.4852	0.3846	0.4009
Rodentia	Hystricomorpha	Caviidae	Cavia porcellus	0.3284	0.411	0.5867	0.4981	0.4221	0.3935
Rodentia	Hystricomorpha	Caviidae	Cavia tschudii	0.9821	0.4654	0.6391	0.5093	0.4109	0.2578
Rodentia	Hystricomorpha	Caviidae	Dolichotis patagonum	0.5165	0.4252	0.6354	0.5026	0.4449	0.4749
Rodentia	Hystricomorpha	Chinchillidae	Chinchilla lanigera	0.3175	0.4371	0.5137	0.5347	0.4637	0.3974
Rodentia	Hystricomorpha	Ctenodactylidae	Ctenodactylus gundi	0.9495	0.4461	0.4789	0.4725	0.3648	0.284
Rodentia	Hystricomorpha	Ctenomyidae	Ctenomys sociabilis	0.9711	0.5181	0.7714	0.6459	0.7102	0.4833
Rodentia	Hystricomorpha	Cuniculidae	Cuniculus paca	0.4945	0.4231	0.5225	0.5191	0.4423	0.4007
Rodentia	Hystricomorpha	Dasyproctidae	Dasyprocta punctata	0.9875	0.4357	0.5829	0.4707	0.3843	0.4419
Rodentia	Hystricomorpha	Dinomyidae	Dinomys branickii	0.8527	0.4429	0.3906	0.5357	0.4714	0.4354
Rodentia	Hystricomorpha	Erethizontidae	Erethizon dorsatum	0.2808	0.4217	0.391	0.5022	0.3576	0.2968
Rodentia	Hystricomorpha	Hydrochaeridae	Hydrochoerus hydrochaeris	0.5103	0.441	0.6859	0.536	0.5291	0.615
Rodentia	Hystricomorpha	Hystricidae	Hystrix cristata	0.8445	0.4503	0.6471	0.5834	0.3278	0.3334
Rodentia	Hystricomorpha	Myocastoridae	Myocastor coypus	1.008	0.4616	0.9231	0.4904	0.5216	0.5155
Rodentia	Hystricomorpha	Octodontidae	Octomys mimax	0.2691	0.3646	0.5059	0.4306	0.3298	0.2858
Rodentia	Hystricomorpha	Octodontidae	Tympanoctomys barrerae	0.3094	0.3741	0.5069	0.4672	0.4052	0.323
Rodentia	Hystricomorpha	Octodontidae	Octodon degus	0.3406	0.5044	0.6822	0.6728	1.6121	0.4183
Rodentia	Hystricomorpha	Petromuridae	Petromus typicus	0.7538	0.4653	0.5085	0.4271	0.2634	0.3925
Rodentia	Hystricomorpha	Thryonomyidae	Thryonomys swinderianus	0.8795	0.5658	0.957	0.7133	0.6111	0.4872
Rodentia	Myomorpha	Cricetidae	Cricetulus griseus	0.7568	0.5497	0.7668	0.5929	0.762	1.4686
Rodentia	Myomorpha	Cricetidae	Ellobius lutescens	0.1052	0.3788	0.5116	0.5096	0.4075	0.3116
Rodentia	Myomorpha	Cricetidae	Ellobius talpinus	0.1099	0.4226	0.4576	0.4398	0.2938	0.3033
Rodentia	Myomorpha	Cricetidae	Mesocricetus auratus	0.3678	0.4796	0.701	0.5064	0.408	0.3835
Rodentia	Myomorpha	Cricetidae	Microtus agrestis	0.4986	1.0796	1.3341	0.7432	0.4567	0.5318
Rodentia	Myomorpha	Cricetidae	Microtus arvalis	1.04	0.4936	0.8225	0.5927	0.5883	0.5118
Rodentia	Myomorpha	Cricetidae	Microtus ochrogaster	0.3339	0.4641	0.6964	0.5633	0.5329	0.4612
Rodentia	Myomorpha	Cricetidae	Microtus oeconomus	1.0344	0.5168	0.7923	0.5564	0.5694	0.6092
Rodentia	Myomorpha	Cricetidae	Myodes glareolus	0.3804	0.4155	0.6822	0.5893	0.6548	1.2758
Rodentia	Myomorpha	Cricetidae	Neotoma lepida	0.2774	0.4929	0.5713	0.5644	0.4484	0.3604
Rodentia	Myomorpha	Cricetidae	Ondatra zibethicus	0.9146	0.5063	0.84	0.6179	0.4761	0.5448
Rodentia	Myomorpha	Cricetidae	Onychomys torridus	0.9406	0.4226	0.5469	0.4875	0.4255	0.4163
Rodentia	Myomorpha	Cricetidae	Peromyscus attwateri	0.3099	0.3712	0.5131	0.5099	0.4078	0.3319
Rodentia	Myomorpha	Cricetidae	Peromyscus aztecus	0.3075	0.3942	0.5463	0.5636	0.4489	0.3689
Rodentia	Myomorpha	Cricetidae	Peromyscus californicus	0.3324	0.3842	0.5563	0.5296	0.4178	0.3657
Rodentia	Myomorpha	Cricetidae	Peromyscus eremicus	0.4332	0.5015	0.7362	0.9291	1.4408	3.4314
Rodentia	Myomorpha	Cricetidae	Peromyscus leucopus	0.4899	0.4327	0.5879	0.571	0.5409	0.551
Rodentia	Myomorpha	Cricetidae	Peromyscus maniculatus	0.3905	0.4231	0.6076	0.6369	0.6881	0.4252
Rodentia	Myomorpha	Cricetidae	Peromyscus melanophrys	0.3505	0.3971	0.557	0.538	0.4844	0.3571
Rodentia	Myomorpha	Cricetidae	Peromyscus nudipes	0.3101	0.4039	0.525	0.5297	0.4414	0.3039
Rodentia	Myomorpha	Cricetidae	Peromyscus polionotus	0.3784	0.5333	0.7453	0.8027	1.1728	0.3639
Rodentia	Myomorpha	Cricetidae	Phodopus sungorus	0.1466	0.353	0.3978	0.3906	0.2778	0.2514
Rodentia	Myomorpha	Cricetidae	Sigmodon hispidus	1.1592	0.4979	0.5724	0.4354	0.3987	0.2524
Rodentia	Myomorpha	Dipodidae	Allactaga bullata	0.7478	0.4117	0.352	0.5426	0.5708	0.6974
Rodentia	Myomorpha	Dipodidae	Jaculus jaculus	0.2727	0.4519	0.9299	0.7574	0.5505	0.4455
Rodentia	Myomorpha	Dipodidae	Zapus hudsonius	0.732	0.5149	0.6776	0.7191	0.7601	0.6082
Rodentia	Myomorpha	Muridae	Acomys cahirinus	0.8805	0.518	0.6095	0.4289	0.3171	0.4375
Rodentia	Myomorpha	Muridae	Apodemus speciosus	0.4264	0.4263	0.6016	0.5154	0.7916	0.4936
Rodentia	Myomorpha	Muridae	Apodemus sylvaticus	0.5209	1.0011	1.0475	0.7738	0.766	0.6705
Rodentia	Myomorpha	Muridae	Arvicanthis niloticus	5.6758	0.4504	0.6976	0.4678	0.9213	3.2195
Rodentia	Myomorpha	Muridae	Grammomys surdaster	0.2893	0.4466	0.5265	0.4617	0.5187	0.4694
Rodentia	Myomorpha	Muridae	Mastomys coucha	0.4936	0.4965	0.6321	0.4896	0.4083	0.4306
Rodentia	Myomorpha	Muridae	Meriones unguiculatus	0.4419	0.4142	0.605	0.5497	0.5468	0.5972
Rodentia	Myomorpha	Muridae	Mus caroli	0.4156	0.474	0.7197	0.5603	0.6606	0.5754
Rodentia	Myomorpha	Muridae	Mus musculus	0.345	0.4711	0.6953	0.5569	0.6192	0.8393
Rodentia	Myomorpha	Muridae	Mus pahari	0.3935	0.4301	0.6935	0.5972	0.7034	0.5284
Rodentia	Myomorpha	Muridae	Mus spicilegus	0.2876	0.4635	0.6109	0.4963	0.4891	0.4681
Rodentia	Myomorpha	Muridae	Mus spretus	0.3746	0.4494	0.5829	0.5504	0.5032	0.4535
Rodentia	Myomorpha	Muridae	Psammomys obesus	0.4434	0.7259	0.9608	0.6295	1.3247	1.3767
Rodentia	Myomorpha	Muridae	Rattus norvegicus	0.3409	0.4415	0.6299	0.497	0.4644	0.7224
Rodentia	Myomorpha	Muridae	Rattus rattus	0.6886	0.4958	0.7016	0.5233	0.4691	0.6412
Rodentia	Myomorpha	Muridae	Rhombomys opimus	0.4768	0.419	0.5462	0.5908	0.5595	0.4364
Rodentia	Myomorpha	Nesomyidae	Cricetomys gambianus	0.5809	0.4868	0.5637	0.6059	0.6577	0.4122
Rodentia	Myomorpha	Spalacidae	Nannospalax galili	0.3842	0.6581	0.6772	0.9602	0.591	1.574
Rodentia	Myomorpha	Spalacidae	Rhizomys pruinosus	0.4422	0.4715	0.4949	0.5503	1.4692	1.1153
Rodentia	Sciuromorpha	Aplodontiidae	Aplodontia rufa	0.5934	0.393	0.5607	0.3974	0.2369	0.4151
Rodentia	Sciuromorpha	Gliridae	Glis glis	0.5371	0.3883	0.4301	0.4237	0.4092	0.3619
Rodentia	Sciuromorpha	Gliridae	Graphiurus murinus	0.8247	0.4493	0.5128	0.5662	0.4533	0.4991
Rodentia	Sciuromorpha	Gliridae	Muscardinus avellanarius	0.7573	0.411	0.5348	0.4807	0.4071	0.4951
Rodentia	Sciuromorpha	Sciuridae	Cynomys gunnisoni	0.3636	0.3829	0.4053	0.4422	0.2572	0.4804
Rodentia	Sciuromorpha	Sciuridae	Ictidomys tridecemlineatus	0.2462	0.4427	0.4215	0.529	0.3024	0.3768
Rodentia	Sciuromorpha	Sciuridae	Marmota flaviventris	0.2549	0.416	0.4451	0.4116	0.1996	0.2311
Rodentia	Sciuromorpha	Sciuridae	Marmota himalayana	0.2496	0.3677	0.4493	0.4618	0.3681	0.6304
Rodentia	Sciuromorpha	Sciuridae	Marmota marmota	1.6269	0.41	0.9088	3.2607	0.2257	2.5795
Rodentia	Sciuromorpha	Sciuridae	Marmota monax	0.2556	0.4442	0.4382	0.4414	0.2145	0.2075
Rodentia	Sciuromorpha	Sciuridae	Marmota vancouverensis	0.2473	0.385	0.4125	0.3749	0.181	0.2135
Rodentia	Sciuromorpha	Sciuridae	Sciurus carolinensis	0.3264	0.4347	0.4243	0.5295	0.3862	0.9399
Rodentia	Sciuromorpha	Sciuridae	Sciurus vulgaris	0.3311	0.4859	0.4048	0.686	0.469	1.774
Rodentia	Sciuromorpha	Sciuridae	Spermophilus dauricus	0.3451	0.4139	1.3135	0.7849	1.0039	1.5476
Rodentia	Sciuromorpha	Sciuridae	Urocitellus parryii	0.2992	2.462	0.4507	0.5428	0.3393	0.2858
Rodentia	Sciuromorpha	Sciuridae	Xerus inauris	0.5579	0.4124	0.4015	0.5466	0.3148	0.3259
Lagomorpha		Leporidae	Lepus americanus	0.5653	0.4219	0.4147	0.429	0.4034	0.3351
Lagomorpha		Leporidae	Lepus timidus	0.3935	0.366	0.6771	0.3517	1.0564	0.5838
Lagomorpha		Leporidae	Oryctolagus cuniculus	0.2612	0.3521	0.4024	0.5018	0.5814	0.5011
Lagomorpha		Ochotonidae	Ochotona princeps	0.2266	0.3925	0.3484	0.5229	3.8783	0.3555
Scandentia		Tupaiidae	Tupaia belangeri	0.25	0.4265	0.3959	0.5539	0.5131	0.4166
Scandentia		Tupaiidae	Tupaia chinensis	0.355	1.6408	0.7155	0.7665	1.2555	2.8985
Scandentia		Tupaiidae	Tupaia tana	0.7481	0.4342	0.3928	0.5222	0.4737	0.4056
Dermoptera		Cynocephalidae	Galeopterus variegatus	0.5599	0.587	2.1005	1.4499	1.5274	2.2395

## Sheet: CDS
Table S8. The CV of repeat copy numbers of P-SSRs in CDS regions.
Order	Suborder	Family	Species	CV value
				Mono-	Di-	Tri-	Tetra-	Penta-	Hexa-
Primates	Haplorrhini	Aotidae	Aotus nancymaae	0.3265	0.4108	0.2656	0.0997	0	0.1937
Primates	Haplorrhini	Cebidae	Saimiri boliviensis	0.2476	0.4231	0.275	0.0486	0.248	0.1883
Primates	Haplorrhini	Cebidae	Sapajus apella	0.2132	0.4205	0.2555	0.1442	0.1884	0.1547
Primates	Haplorrhini	Cercopithecidae	Cercocebus atys	0.2275	0.3131	0.264	0.4088	0.0807	0.1746
Primates	Haplorrhini	Cercopithecidae	Chlorocebus sabaeus	0.2913	0.4462	0.2584	0.5856	0.1401	0.2143
Primates	Haplorrhini	Cercopithecidae	Colobus angolensis	0.212	0.2538	0.2441	0.2376	0.1065	0.1031
Primates	Haplorrhini	Cercopithecidae	Macaca mulatta	0.2211	0.2002	0.2646	0.3115	0.2482	0.185
Primates	Haplorrhini	Cercopithecidae	Macaca nemestrina	0.2665	0.3169	0.2963	0.2371	0.2691	0.1481
Primates	Haplorrhini	Cercopithecidae	Mandrillus leucophaeus	0.2554	0.3776	0.2487	0.3179	0.1139	0.2212
Primates	Haplorrhini	Cercopithecidae	Papio anubis	0.2066	0.293	0.2592	0.2848	0.1004	0.1326
Primates	Haplorrhini	Cercopithecidae	Piliocolobus tephrosceles	0.262	0.2152	0.3038	0.1082	0.1764	0.255
Primates	Haplorrhini	Cercopithecidae	Rhinopithecus bieti	0.346	0.33	0.2963	0.2017	0.0771	0.1617
Primates	Haplorrhini	Cercopithecidae	Rhinopithecus roxellana	0.2123	0.1897	0.2857	0.1471	0	0.1714
Primates	Haplorrhini	Cercopithecidae	Theropithecus gelada	0.2324	0.2594	0.2493	0.1972	0	0.1663
Primates	Haplorrhini	Cercopithecidae	Trachypithecus francoisi	0.2136	0.3626	0.2566	0.1832	0.171	0.1634
Primates	Haplorrhini	Hominidae	Gorilla gorilla	0.2403	0.4083	0.2616	0.3454	0.0771	0.172
Primates	Haplorrhini	Hominidae	Homo sapiens	0.2143	0.3594	0.2836	0.1412	0.1093	0.1309
Primates	Haplorrhini	Hominidae	Pan paniscus	0.3094	0.2457	0.2818	0.2663	0.1272	0.1649
Primates	Haplorrhini	Hominidae	Pan troglodytes	0.3472	0.3878	0.2764	0.2943	0.0495	0.2136
Primates	Haplorrhini	Hominidae	Pongo abelii	0.3522	0.3131	0.2521	0.4863	0.2541	0.2103
Primates	Haplorrhini	Hylobatidae	Nomascus leucogenys	0.2269	0.3899	0.2549	0.2951	0	0.166
Primates	Haplorrhini	Hylobatidae	Hylobates moloch	0.3104	0.3686	0.2529	0.1623	0.1503	0.1513
Primates	Haplorrhini	Tarsiidae	Carlito syrichta	0.2502	0.4051	0.2661	0.1272	0.1183	0.1909
Primates	Strepsirrhini	Cheirogaleidae	Microcebus murinus	0.2372	0.4917	0.2693	0.4197	0.1107	0.1814
Primates	Strepsirrhini	Galagidae	Otolemur garnettii	0.2292	0.3547	0.2297	0.1644	0	0.1365
Primates	Strepsirrhini	Indriidae	Propithecus coquereli	0.1666	0.2819	0.2546	0.213	0	0.155
Rodentia	Castorimorpha	Castoridae	Castor canadensis	0.1925	0.3943	0.2717	0.1297	0.1926	0.1668
Rodentia	Castorimorpha	Heteromyidae	Dipodomys ordii	0.1695	0.248	0.231	0.2052	0.1186	0.1768
Rodentia	Hystricomorpha	Bathyergidae	Fukomys damarensis	0.1442	0.3522	0.3041	0.1026	0.1884	0.1967
Rodentia	Hystricomorpha	Bathyergidae	Heterocephalus glaber	0.1973	0.4092	0.3059	0.3496	0.2616	0.2187
Rodentia	Hystricomorpha	Caviidae	Cavia porcellus	0.2797	0.4393	0.2782	0.1372	0.0828	0.2585
Rodentia	Hystricomorpha	Chinchillidae	Chinchilla lanigera	0.2292	0.463	0.2767	0.2496	0.5701	0.3074
Rodentia	Hystricomorpha	Octodontidae	Octodon degus	0.1978	0.4471	0.359	0.227	0	0.2866
Rodentia	Myomorpha	Cricetidae	Cricetulus griseus	0.4123	0.4833	0.3185	0.1348	0.2097	0.2344
Rodentia	Myomorpha	Cricetidae	Mesocricetus auratus	0.1654	0.4247	0.2989	0.1994	0.1065	0.1787
Rodentia	Myomorpha	Cricetidae	Microtus ochrogaster	0.1389	0.4263	0.2633	0.0877	0	0.244
Rodentia	Myomorpha	Cricetidae	Neotoma lepida	0.2318	0.6796	0.6039	0.6824	0.5153	0.3663
Rodentia	Myomorpha	Cricetidae	Peromyscus leucopus	0.234	0.599	0.2793	0.1556	0.0811	0.1518
Rodentia	Myomorpha	Cricetidae	Peromyscus maniculatus	0.2533	0.5943	0.2983	0.1993	0.1149	0.2243
Rodentia	Myomorpha	Dipodidae	Jaculus jaculus	0.1519	0.4268	0.269	0.1484	0.1369	0.2163
Rodentia	Myomorpha	Muridae	Arvicanthis niloticus	1.0757	0.6818	0.3633	0.1564	0	0.4708
Rodentia	Myomorpha	Muridae	Grammomys surdaster	0.2636	0.4964	0.3018	0.5674	0.1944	0.4526
Rodentia	Myomorpha	Muridae	Mastomys coucha	0.2218	0.4671	0.345	0.2645	0.236	0.2706
Rodentia	Myomorpha	Muridae	Meriones unguiculatus	0.1485	0.3677	0.3156	0.3377	0.0912	0.2319
Rodentia	Myomorpha	Muridae	Mus caroli	0.5928	0.495	0.3341	0.5759	0.098	0.4634
Rodentia	Myomorpha	Muridae	Mus musculus	0.2062	0.5839	0.419	0.4493	0.2825	1.9699
Rodentia	Myomorpha	Muridae	Mus pahari	0.1707	0.4352	0.3414	0.7236	0.2474	0.3855
Rodentia	Myomorpha	Muridae	Rattus norvegicus	0.2491	0.5488	0.467	0.4137	0.3317	0.385
Rodentia	Myomorpha	Muridae	Rattus rattus	1.0321	0.5284	0.3458	0.143	0.1237	0.3935
Rodentia	Myomorpha	Spalacidae	Nannospalax galili	0.2716	0.4395	0.3449	1.5081	0	0.266
Rodentia	Sciuromorpha	Sciuridae	Ictidomys tridecemlineatus	0.1932	0.39	0.284	0.2281	0	0.2111
Rodentia	Sciuromorpha	Sciuridae	Marmota flaviventris	0.1523	0.4199	0.2607	0	0.1065	0.1771
Rodentia	Sciuromorpha	Sciuridae	Urocitellus parryii	0.4321	0.5726	0.2629	0.1235	0.2281	0.2018
Lagomorpha	—	Leporidae	Oryctolagus cuniculus	0.1536	0.4974	0.247	0.0992	0.1917	0.1667
Lagomorpha	—	Ochotonidae	Ochotona princeps	0.3178	0.3004	0.2016	0.0615	0.1217	0.1903
Scandentia	—	Tupaiidae	Tupaia chinensis	0.1845	0.4166	0.2146	0.3338	0.2256	0.1869
Dermoptera	—	Cynocephalidae	Galeopterus variegatus	0.3054	0.1575	0.2461	0.0655	0	0.2856

## Sheet: Exon
Table S8. The CV of repeat copy numbers of P-SSRs in exon regions.
Order	Suborder	Family	Species	CV value
				Mono-	Di-	Tri-	Tetra-	Penta-	Hexa-
Primates	Haplorrhini	Aotidae	Aotus nancymaae	0.234	0.399	0.2255	0.2434	0.2659	0.1899
Primates	Haplorrhini	Cebidae	Saimiri boliviensis	0.2963	0.4168	0.3024	0.233	0.1848	0.1355
Primates	Haplorrhini	Cebidae	Sapajus apella	0.2786	0.4318	0.2481	0.2145	0.1893	0.1551
Primates	Haplorrhini	Cercopithecidae	Cercocebus atys	0.2474	0.3786	0.268	0.3744	0.236	0.124
Primates	Haplorrhini	Cercopithecidae	Chlorocebus sabaeus	0.2986	0.4002	0.3215	0.4092	0.2583	0.1943
Primates	Haplorrhini	Cercopithecidae	Colobus angolensis	0.2304	0.3715	0.2195	0.2693	0.1636	0.1235
Primates	Haplorrhini	Cercopithecidae	Macaca mulatta	0.2703	0.4284	0.2855	0.4133	0.2803	0.1923
Primates	Haplorrhini	Cercopithecidae	Macaca nemestrina	0.266	0.4153	0.2792	0.3599	0.2442	0.2058
Primates	Haplorrhini	Cercopithecidae	Mandrillus leucophaeus	0.2609	0.3837	0.2399	0.311	0.1623	0.1833
Primates	Haplorrhini	Cercopithecidae	Papio anubis	0.2605	0.3885	0.2698	0.4176	0.2376	0.1358
Primates	Haplorrhini	Cercopithecidae	Piliocolobus tephrosceles	0.3068	0.3959	0.2939	0.3487	0.276	0.1801
Primates	Haplorrhini	Cercopithecidae	Rhinopithecus bieti	0.3042	0.4189	0.2869	0.3603	0.2832	0.1384
Primates	Haplorrhini	Cercopithecidae	Rhinopithecus roxellana	0.3283	0.4388	0.2996	0.4844	0.2915	0.1371
Primates	Haplorrhini	Cercopithecidae	Theropithecus gelada	0.2631	0.3768	0.2592	0.3764	0.1899	0.1337
Primates	Haplorrhini	Cercopithecidae	Trachypithecus francoisi	0.2548	0.3749	0.2369	0.3085	0.1855	0.1473
Primates	Haplorrhini	Hominidae	Gorilla gorilla	0.2676	0.4158	0.2452	0.3505	0.2155	0.1365
Primates	Haplorrhini	Hominidae	Homo sapiens	0.2802	0.457	0.3212	0.3884	0.2608	0.2116
Primates	Haplorrhini	Hominidae	Pan paniscus	0.2841	0.4143	0.3028	0.3913	0.2254	0.1979
Primates	Haplorrhini	Hominidae	Pan troglodytes	0.2917	0.398	0.2817	0.3269	0.1865	0.2295
Primates	Haplorrhini	Hominidae	Pongo abelii	0.2841	0.3832	0.2503	0.2697	0.1996	0.2698
Primates	Haplorrhini	Hylobatidae	Nomascus leucogenys	0.2905	0.4044	0.2517	0.3078	0.2046	0.133
Primates	Haplorrhini	Hylobatidae	Hylobates moloch	0.255	0.4166	0.2496	0.3518	0.2109	0.1589
Primates	Haplorrhini	Tarsiidae	Carlito syrichta	0.2267	0.519	0.2515	0.415	0.1888	0.1465
Primates	Strepsirrhini	Cheirogaleidae	Microcebus murinus	0.2148	0.4359	0.2316	0.4274	0.3478	0.1714
Primates	Strepsirrhini	Galagidae	Otolemur garnettii	0.205	0.312	0.1993	0.196	0.1282	0.1155
Primates	Strepsirrhini	Indriidae	Propithecus coquereli	0.2003	0.4107	0.2256	0.1887	0.1804	0.0807
Rodentia	Castorimorpha	Castoridae	Castor canadensis	0.1928	0.4431	0.243	0.2694	0.1496	0.1655
Rodentia	Castorimorpha	Heteromyidae	Dipodomys ordii	0.161	0.4336	0.2874	0.3059	0.201	0.0705
Rodentia	Hystricomorpha	Bathyergidae	Fukomys damarensis	0.2726	0.3983	0.3113	0.2843	0.1647	0.1137
Rodentia	Hystricomorpha	Bathyergidae	Heterocephalus glaber	0.1968	0.4347	0.3627	0.4312	0.2369	0.2265
Rodentia	Hystricomorpha	Caviidae	Cavia porcellus	0.2641	0.4523	0.3058	0.3165	0.2927	0.3064
Rodentia	Hystricomorpha	Chinchillidae	Chinchilla lanigera	0.2508	0.4434	0.2768	0.3899	0.2292	0.3113
Rodentia	Hystricomorpha	Octodontidae	Octodon degus	0.2846	0.4492	0.4268	0.4048	0.2512	0.204
Rodentia	Myomorpha	Cricetidae	Cricetulus griseus	0.3503	0.4542	0.5015	0.4519	0.2365	0.4631
Rodentia	Myomorpha	Cricetidae	Mesocricetus auratus	0.2555	0.5046	0.3174	0.4364	0.2156	0.2059
Rodentia	Myomorpha	Cricetidae	Microtus ochrogaster	0.222	0.5106	0.4322	0.5258	0.1987	0.2504
Rodentia	Myomorpha	Cricetidae	Neotoma lepida	0.125	0.3085	0.1698	0.1884	0.219	0.1176
Rodentia	Myomorpha	Cricetidae	Peromyscus leucopus	0.2714	0.4956	0.3007	0.4236	0.2452	0.2878
Rodentia	Myomorpha	Cricetidae	Peromyscus maniculatus	0.262	0.5164	0.3358	0.4497	0.2064	0.163
Rodentia	Myomorpha	Dipodidae	Jaculus jaculus	0.2153	0.3664	0.2877	0.1645	0.1059	0.1414
Rodentia	Myomorpha	Muridae	Arvicanthis niloticus	0.3295	0.5148	0.4977	0.4724	0.3974	0.5631
Rodentia	Myomorpha	Muridae	Grammomys surdaster	0.2087	0.4758	0.3908	0.4446	0.4311	0.3288
Rodentia	Myomorpha	Muridae	Mastomys coucha	0.3892	0.5016	0.4595	0.4656	0.3088	0.3319
Rodentia	Myomorpha	Muridae	Meriones unguiculatus	0.2374	0.454	0.3973	0.4283	0.1995	0.2241
Rodentia	Myomorpha	Muridae	Mus caroli	0.2924	0.4807	0.383	0.4812	0.4478	0.4566
Rodentia	Myomorpha	Muridae	Mus musculus	0.2862	0.4713	0.5802	0.5232	0.4975	0.7036
Rodentia	Myomorpha	Muridae	Mus pahari	0.2822	0.4794	0.3882	0.4978	0.3834	0.2704
Rodentia	Myomorpha	Muridae	Rattus norvegicus	0.2691	0.458	0.514	0.4822	0.316	0.4491
Rodentia	Myomorpha	Muridae	Rattus rattus	0.2991	0.5184	0.515	0.4737	0.2384	0.2409
Rodentia	Myomorpha	Spalacidae	Nannospalax galili	0.2957	0.4566	0.3272	0.4871	0.3157	0.1333
Rodentia	Sciuromorpha	Sciuridae	Ictidomys tridecemlineatus	0.2069	0.4389	0.2528	0.339	0.255	0.1582
Rodentia	Sciuromorpha	Sciuridae	Marmota flaviventris	0.2257	0.402	0.2573	0.1948	0.1253	0.1881
Rodentia	Sciuromorpha	Sciuridae	Urocitellus parryii	0.227	0.4549	0.2936	0.2028	0.1934	0.0825
Lagomorpha	—	Leporidae	Oryctolagus cuniculus	0.2182	0.3457	0.2575	0.2166	0.2603	0.2363
Lagomorpha	—	Ochotonidae	Ochotona princeps	0.2199	0.3454	0.2362	0.1675	0.1968	0
Scandentia	—	Tupaiidae	Tupaia chinensis	0.2398	0.3831	0.3287	0.3774	0.1747	0.1712
Dermoptera	—	Cynocephalidae	Galeopterus variegatus	0.2713	0.422	0.2088	0.2819	0.0952	0.0883

## Sheet: Intron
Table S8. The CV of repeat copy numbers of P-SSRs in intron regions.
Order	Suborder	Family	Species	CV value
				Mono-	Di-	Tri-	Tetra-	Penta-	Hexa-
Primates	Haplorrhini	Aotidae	Aotus nancymaae	0.2757	0.3992	0.2866	0.3533	0.269	0.2676
Primates	Haplorrhini	Cebidae	Saimiri boliviensis	0.3284	0.4082	0.3647	0.3778	0.3039	0.2604
Primates	Haplorrhini	Cebidae	Sapajus apella	0.304	0.4365	0.2817	0.424	0.3212	0.2586
Primates	Haplorrhini	Cercopithecidae	Cercocebus atys	0.8041	0.3768	4.3198	4.0068	0.3116	0.2094
Primates	Haplorrhini	Cercopithecidae	Chlorocebus sabaeus	0.3469	0.4275	0.3891	0.5451	0.4065	0.2624
Primates	Haplorrhini	Cercopithecidae	Colobus angolensis	0.2534	0.389	0.3287	0.5355	0.2991	0.3856
Primates	Haplorrhini	Cercopithecidae	Macaca mulatta	0.3386	0.4259	0.3966	0.572	0.3747	0.2979
Primates	Haplorrhini	Cercopithecidae	Macaca nemestrina	0.315	0.4189	0.3535	0.5359	0.3568	0.2443
Primates	Haplorrhini	Cercopithecidae	Mandrillus leucophaeus	0.2777	0.3906	0.3343	1.1742	0.357	0.2137
Primates	Haplorrhini	Cercopithecidae	Papio anubis	0.2805	0.3838	0.3454	0.5148	0.3524	0.2173
Primates	Haplorrhini	Cercopithecidae	Piliocolobus tephrosceles	0.2994	0.4019	0.4407	0.5379	0.4078	0.2857
Primates	Haplorrhini	Cercopithecidae	Rhinopithecus bieti	0.3691	0.4424	0.6653	0.5139	0.9169	3.2177
Primates	Haplorrhini	Cercopithecidae	Rhinopithecus roxellana	0.3609	0.4693	0.4498	0.6352	0.4938	0.385
Primates	Haplorrhini	Cercopithecidae	Theropithecus gelada	0.3063	0.3912	0.3974	0.5605	0.4739	0.276
Primates	Haplorrhini	Cercopithecidae	Trachypithecus francoisi	0.2841	0.367	0.3103	0.3755	0.2744	0.244
Primates	Haplorrhini	Hominidae	Gorilla gorilla	0.3197	0.4197	0.3756	0.4475	0.3444	0.4361
Primates	Haplorrhini	Hominidae	Homo sapiens	0.2944	0.4528	0.3983	0.4784	0.4255	0.3396
Primates	Haplorrhini	Hominidae	Pan paniscus	0.3087	0.4118	0.348	0.4227	0.3193	0.2278
Primates	Haplorrhini	Hominidae	Pan troglodytes	0.3174	0.4025	0.3418	0.4014	0.2896	0.1801
Primates	Haplorrhini	Hominidae	Pongo abelii	0.3364	0.4133	0.3139	0.387	0.2563	0.3095
Primates	Haplorrhini	Hylobatidae	Nomascus leucogenys	0.3692	0.4109	0.3794	0.4625	0.3805	0.2696
Primates	Haplorrhini	Hylobatidae	Hylobates moloch	0.282	0.4478	0.4077	0.5277	0.4234	0.3093
Primates	Haplorrhini	Tarsiidae	Carlito syrichta	0.2224	0.48	0.3013	0.5173	0.316	0.4125
Primates	Strepsirrhini	Cheirogaleidae	Microcebus murinus	0.2964	0.4505	0.3017	0.5933	0.5569	0.3661
Primates	Strepsirrhini	Galagidae	Otolemur garnettii	0.2229	0.3116	0.2092	0.3079	0.2466	0.1415
Primates	Strepsirrhini	Indriidae	Propithecus coquereli	0.2262	0.4329	0.2583	0.3252	0.3183	0.2255
Rodentia	Castorimorpha	Castoridae	Castor canadensis	1.1741	0.4629	0.4495	0.408	0.2703	0.2924
Rodentia	Castorimorpha	Heteromyidae	Dipodomys ordii	0.1921	0.458	0.485	0.6402	0.3895	0.3052
Rodentia	Hystricomorpha	Bathyergidae	Fukomys damarensis	0.4837	0.5609	0.7778	0.5673	0.5592	0.6847
Rodentia	Hystricomorpha	Bathyergidae	Heterocephalus glaber	0.2133	0.4237	0.4446	0.4755	0.3037	0.282
Rodentia	Hystricomorpha	Caviidae	Cavia porcellus	0.3125	0.419	0.5076	0.4664	0.3954	0.3785
Rodentia	Hystricomorpha	Chinchillidae	Chinchilla lanigera	0.3085	0.4321	0.4353	0.5159	0.4437	0.3746
Rodentia	Hystricomorpha	Octodontidae	Octodon degus	0.3304	0.4023	0.635	0.508	2.4853	0.4056
Rodentia	Myomorpha	Cricetidae	Cricetulus griseus	0.6961	0.5201	0.7507	0.6157	0.7017	0.7615
Rodentia	Myomorpha	Cricetidae	Mesocricetus auratus	0.368	0.4864	0.6694	0.513	0.4087	0.378
Rodentia	Myomorpha	Cricetidae	Microtus ochrogaster	0.3364	0.4682	0.6768	0.5715	0.5356	0.4508
Rodentia	Myomorpha	Cricetidae	Neotoma lepida	0.2949	0.4626	0.5351	0.5566	0.4232	0.3436
Rodentia	Myomorpha	Cricetidae	Peromyscus leucopus	0.4639	0.4349	0.571	0.5763	0.527	0.4786
Rodentia	Myomorpha	Cricetidae	Peromyscus maniculatus	0.3831	0.4241	0.589	0.613	0.8503	0.4044
Rodentia	Myomorpha	Dipodidae	Jaculus jaculus	0.2718	0.4471	1.5434	0.4899	0.5359	0.4279
Rodentia	Myomorpha	Muridae	Arvicanthis niloticus	0.7693	0.452	0.6724	0.47	1.0666	1.3913
Rodentia	Myomorpha	Muridae	Grammomys surdaster	0.2877	0.449	0.5127	0.4654	0.5202	0.4575
Rodentia	Myomorpha	Muridae	Mastomys coucha	0.4908	0.4936	0.6141	0.4862	0.3991	0.4083
Rodentia	Myomorpha	Muridae	Meriones unguiculatus	0.3832	0.4112	0.5718	0.5451	0.5226	0.5541
Rodentia	Myomorpha	Muridae	Mus caroli	0.407	0.4695	0.6795	0.553	0.5765	0.5599
Rodentia	Myomorpha	Muridae	Mus musculus	0.3328	0.4643	0.6769	0.5356	0.6128	0.8194
Rodentia	Myomorpha	Muridae	Mus pahari	0.3818	0.4314	0.6707	0.6029	0.851	0.5209
Rodentia	Myomorpha	Muridae	Rattus norvegicus	0.3506	0.4405	0.6162	0.4969	0.4663	0.7563
Rodentia	Myomorpha	Muridae	Rattus rattus	0.5591	0.5065	0.677	0.522	0.4812	0.5273
Rodentia	Myomorpha	Spalacidae	Nannospalax galili	0.3646	0.4861	0.5409	0.8324	0.6255	1.5225
Rodentia	Sciuromorpha	Sciuridae	Ictidomys tridecemlineatus	0.2417	0.4448	0.3976	0.4932	0.2865	0.3132
Rodentia	Sciuromorpha	Sciuridae	Marmota flaviventris	0.2391	0.4078	0.4049	0.3629	0.1765	0.2588
Rodentia	Sciuromorpha	Sciuridae	Urocitellus parryii	0.2892	4.2276	0.4178	0.5026	0.3241	0.3193
Lagomorpha	—	Leporidae	Oryctolagus cuniculus	0.2585	0.3501	0.3615	0.4647	0.5799	0.4784
Lagomorpha	—	Ochotonidae	Ochotona princeps	0.223	0.3894	0.3072	0.488	0.4397	0.3484
Scandentia	—	Tupaiidae	Tupaia chinensis	0.293	1.142	0.6431	0.7749	0.9572	4.4378
Dermoptera	—	Cynocephalidae	Galeopterus variegatus	0.5108	0.5687	1.8206	1.4836	1.3407	0.8089

## Sheet: Intergenic region
Table S8. The CV of repeat copy numbers of P-SSRs in intergenic regions.
Order	Suborder	Family	Species	CV value
				Mono-	Di-	Tri-	Tetra-	Penta-	Hexa-
Primates	Haplorrhini	Aotidae	Aotus nancymaae	0.2976	0.3933	0.284	0.3885	0.2757	0.2595
Primates	Haplorrhini	Cebidae	Saimiri boliviensis	0.3516	0.4098	0.3944	0.4222	0.3327	0.3087
Primates	Haplorrhini	Cebidae	Sapajus apella	0.3085	0.4307	0.2946	0.4789	0.3264	0.2664
Primates	Haplorrhini	Cercopithecidae	Cercocebus atys	4.5259	3.671	8.8617	6.8598	0.3547	0.2904
Primates	Haplorrhini	Cercopithecidae	Chlorocebus sabaeus	0.3695	0.4379	0.441	0.5858	0.4179	0.3008
Primates	Haplorrhini	Cercopithecidae	Colobus angolensis	0.2617	0.3785	0.3648	1.165	0.308	0.2485
Primates	Haplorrhini	Cercopithecidae	Macaca mulatta	0.3794	0.4195	0.4835	0.6226	0.4028	0.8298
Primates	Haplorrhini	Cercopithecidae	Macaca nemestrina	0.3336	0.4128	0.387	0.539	0.3592	0.2621
Primates	Haplorrhini	Cercopithecidae	Mandrillus leucophaeus	0.2905	0.3805	0.3759	0.6683	1.1493	0.261
Primates	Haplorrhini	Cercopithecidae	Papio anubis	0.2927	0.3825	0.3999	0.5652	0.3781	0.2689
Primates	Haplorrhini	Cercopithecidae	Piliocolobus tephrosceles	0.3378	0.4008	0.4801	0.5651	0.4156	0.4644
Primates	Haplorrhini	Cercopithecidae	Rhinopithecus bieti	0.4026	0.4547	1.1075	0.5645	1.3927	0.6799
Primates	Haplorrhini	Cercopithecidae	Rhinopithecus roxellana	0.3916	0.474	0.5251	0.6717	0.5092	0.3699
Primates	Haplorrhini	Cercopithecidae	Theropithecus gelada	0.3225	0.3852	0.4793	0.6151	0.4515	0.3079
Primates	Haplorrhini	Cercopithecidae	Trachypithecus francoisi	0.295	0.3704	0.3425	0.4181	0.2803	0.2649
Primates	Haplorrhini	Hominidae	Gorilla gorilla	0.3461	0.4112	0.4123	0.4941	0.4852	0.5028
Primates	Haplorrhini	Hominidae	Homo sapiens	0.3008	0.4536	0.4655	0.5021	0.4176	0.8316
Primates	Haplorrhini	Hominidae	Pan paniscus	0.3217	0.3951	0.3677	0.4559	0.3322	0.338
Primates	Haplorrhini	Hominidae	Pan troglodytes	0.3488	0.3907	0.3655	0.433	0.3083	0.9205
Primates	Haplorrhini	Hominidae	Pongo abelii	0.4032	0.3775	0.3331	0.4207	0.1638	1.5873
Primates	Haplorrhini	Hylobatidae	Nomascus leucogenys	0.3849	0.3956	0.4401	0.4961	0.4048	1.2309
Primates	Haplorrhini	Hylobatidae	Hylobates moloch	0.2849	0.4267	0.4371	0.5468	0.444	0.339
Primates	Haplorrhini	Tarsiidae	Carlito syrichta	0.2283	0.4732	0.3598	0.6239	0.2947	0.484
Primates	Strepsirrhini	Cheirogaleidae	Microcebus murinus	0.3448	0.4434	0.3911	1.1075	0.5627	0.3349
Primates	Strepsirrhini	Galagidae	Otolemur garnettii	0.226	0.3089	0.2339	0.4171	0.3259	0.209
Primates	Strepsirrhini	Indriidae	Propithecus coquereli	0.2208	0.4264	0.272	0.4197	0.3409	0.2315
Rodentia	Castorimorpha	Castoridae	Castor canadensis	3.4526	0.4465	0.5813	0.4788	0.265	2.6167
Rodentia	Castorimorpha	Heteromyidae	Dipodomys ordii	0.2001	0.4374	0.8682	0.6426	0.3398	0.2744
Rodentia	Hystricomorpha	Bathyergidae	Fukomys damarensis	0.4894	0.4783	1.0502	0.6782	0.3979	0.6183
Rodentia	Hystricomorpha	Bathyergidae	Heterocephalus glaber	0.2202	0.6368	0.526	0.5234	0.3069	0.2958
Rodentia	Hystricomorpha	Caviidae	Cavia porcellus	0.339	0.4062	0.6126	0.5087	0.432	0.3987
Rodentia	Hystricomorpha	Chinchillidae	Chinchilla lanigera	0.3258	0.4403	0.5677	0.5452	0.4775	0.4126
Rodentia	Hystricomorpha	Octodontidae	Octodon degus	0.3501	0.5518	0.6961	0.7415	0.5063	0.4244
Rodentia	Myomorpha	Cricetidae	Cricetulus griseus	0.8046	0.5634	0.775	0.5804	0.7944	1.6835
Rodentia	Myomorpha	Cricetidae	Mesocricetus auratus	0.3691	0.4744	0.7248	0.5017	0.4098	0.3878
Rodentia	Myomorpha	Cricetidae	Microtus ochrogaster	0.3329	0.4609	0.7063	0.5565	0.5316	0.4678
Rodentia	Myomorpha	Cricetidae	Neotoma lepida	0.2705	0.4995	0.5775	0.5655	0.4545	0.3638
Rodentia	Myomorpha	Cricetidae	Peromyscus leucopus	0.5098	0.4308	0.5995	0.5669	0.5508	0.5776
Rodentia	Myomorpha	Cricetidae	Peromyscus maniculatus	0.3973	0.4219	0.619	0.6493	0.5653	0.4363
Rodentia	Myomorpha	Dipodidae	Jaculus jaculus	0.2733	0.4538	0.3413	0.8678	0.5582	0.4534
Rodentia	Myomorpha	Muridae	Arvicanthis niloticus	6.7056	0.4488	0.7051	0.4658	0.8352	3.3942
Rodentia	Myomorpha	Muridae	Grammomys surdaster	0.2914	0.4451	0.5318	0.4589	0.5164	0.4738
Rodentia	Myomorpha	Muridae	Mastomys coucha	0.4979	0.4984	0.6428	0.492	0.4161	0.4443
Rodentia	Myomorpha	Muridae	Meriones unguiculatus	0.4673	0.4151	0.6181	0.5512	0.5557	0.6108
Rodentia	Myomorpha	Muridae	Mus caroli	0.4244	0.4759	0.7371	0.5621	0.7029	0.5809
Rodentia	Myomorpha	Muridae	Mus musculus	0.3578	0.4753	0.702	0.5702	0.6244	0.8442
Rodentia	Myomorpha	Muridae	Mus pahari	0.404	0.4284	0.7019	0.5922	0.5925	0.5321
Rodentia	Myomorpha	Muridae	Rattus norvegicus	0.3336	0.4419	0.6364	0.4966	0.465	0.7041
Rodentia	Myomorpha	Muridae	Rattus rattus	0.7714	0.4896	0.711	0.5235	0.4627	0.6863
Rodentia	Myomorpha	Spalacidae	Nannospalax galili	0.4022	0.7406	0.7506	1.0246	0.5675	1.6017
Rodentia	Sciuromorpha	Sciuridae	Ictidomys tridecemlineatus	0.2502	0.4411	0.4356	0.5472	0.3122	0.4015
Rodentia	Sciuromorpha	Sciuridae	Marmota flaviventris	0.2664	0.4172	0.4637	0.4347	0.2101	0.2256
Rodentia	Sciuromorpha	Sciuridae	Urocitellus parryii	0.3075	0.4272	0.4688	0.5626	0.3489	0.279
Lagomorpha	—	Leporidae	Oryctolagus cuniculus	0.2638	0.3529	0.4383	0.5248	0.5832	0.5154
Lagomorpha	—	Ochotonidae	Ochotona princeps	0.2291	0.3938	0.3696	0.5351	4.6841	0.3575
Scandentia	—	Tupaiidae	Tupaia chinensis	0.3957	1.8896	0.762	0.7615	1.4139	0.7739
Dermoptera	—	Cynocephalidae	Galeopterus variegatus	0.5807	0.5921	2.1819	1.4419	1.5817	2.4513
