# Supplementary material for: Comparison of the Microsatellite Distribution Patterns in the Genomes of Euarchontoglires at the Taxonomic Level
Source: Front Genet. 2021 Feb 26;12:622724. doi: 10.3389/fgene.2021.622724 (PMC7953163; doi:10.3389/fgene.2021.622724)
Supplement: Supplementary file 9 [file Table_9.XLSX]

## Sheet: Genome
Table S9. The GC content of P-SSRs in Euarchontoglires genomes.
Order	Suborder	Family	Species	Species	GC content
					Mono-	Di-	Tri-	Tetra-	Penta-	Hexa-	Total
Primates	Haplorrhini	Aotidae	Aotus nancymaae	Aotnan	0.0052	0.4227	0.302	0.262	0.2184	0.2975	0.1729
Primates	Haplorrhini	Atelidae	Alouatta palliata	Alopal	0.0043	0.3778	0.307	0.2614	0.3277	0.3488	0.1593
Primates	Haplorrhini	Atelidae	Ateles geoffroyi	Ategeo	0.0034	0.3973	0.3211	0.27	0.2303	0.3282	0.1635
Primates	Haplorrhini	Cebidae	Callithrix jacchus	Caljac	0.0057	0.4114	0.3456	0.3189	0.3732	0.4247	0.2061
Primates	Haplorrhini	Cebidae	Cebus albifrons	Cebalb	0.0047	0.4022	0.3088	0.2751	0.2188	0.3471	0.1567
Primates	Haplorrhini	Cebidae	Cebus capucinus	Cebcap	0.0056	0.3896	0.3201	0.2856	0.2394	0.3429	0.1725
Primates	Haplorrhini	Cebidae	Saguinus imperator	Sagimp	0.0066	0.4008	0.3157	0.2633	0.315	0.3444	0.1908
Primates	Haplorrhini	Cebidae	Saimiri boliviensis	Saibol	0.003	0.4238	0.2916	0.2552	0.2007	0.2524	0.1701
Primates	Haplorrhini	Cebidae	Sapajus apella	Sapape	0.009	0.4029	0.3243	0.2925	0.2466	0.3527	0.1737
Primates	Haplorrhini	Cercopithecidae	Cercocebus atys	Ceraty	0.0046	0.4377	0.2988	0.2877	0.2108	0.2777	0.1688
Primates	Haplorrhini	Cercopithecidae	Cercopithecus neglectus	Cerneg	0.0024	0.417	0.2805	0.2604	0.1934	0.2577	0.1562
Primates	Haplorrhini	Cercopithecidae	Chlorocebus sabaeus	Chlsab	0.0056	0.4274	0.2847	0.2702	0.2076	0.2594	0.1646
Primates	Haplorrhini	Cercopithecidae	Colobus angolensis	Colang	0.0026	0.4228	0.2728	0.258	0.2049	0.2538	0.16
Primates	Haplorrhini	Cercopithecidae	Erythrocebus patas	Erypat	0.005	0.4203	0.283	0.281	0.1996	0.2634	0.1456
Primates	Haplorrhini	Cercopithecidae	Macaca fascicularis	Macfas	0.0021	0.4218	0.2822	0.2767	0.2101	0.2783	0.1683
Primates	Haplorrhini	Cercopithecidae	Macaca fuscata	Macfus	0.0101	0.4189	0.2847	0.2713	0.2133	0.2722	0.1644
Primates	Haplorrhini	Cercopithecidae	Macaca mulatta	Macmul	0.0072	0.4188	0.2978	0.2878	0.2366	0.3258	0.1682
Primates	Haplorrhini	Cercopithecidae	Macaca nemestrina	Macnem	0.0055	0.437	0.294	0.2651	0.2073	0.2676	0.1609
Primates	Haplorrhini	Cercopithecidae	Mandrillus leucophaeus	Manleu	0.0023	0.4392	0.2745	0.2602	0.1999	0.2558	0.1661
Primates	Haplorrhini	Cercopithecidae	Mandrillus sphinx	Mansph	0.0062	0.4379	0.281	0.2637	0.1998	0.2632	0.1539
Primates	Haplorrhini	Cercopithecidae	Nasalis larvatus	Naslar	0.0039	0.4172	0.277	0.2466	0.2092	0.26	0.1615
Primates	Haplorrhini	Cercopithecidae	Papio anubis	Papanu	0.0086	0.4196	0.2886	0.2706	0.2086	0.267	0.1598
Primates	Haplorrhini	Cercopithecidae	Piliocolobus tephrosceles	Piltep	0.0129	0.3651	0.2556	0.2593	0.2184	0.2752	0.1435
Primates	Haplorrhini	Cercopithecidae	Pygathrix nemaeus	Pygnem	0.0055	0.3961	0.2947	0.2978	0.2745	0.3313	0.1447
Primates	Haplorrhini	Cercopithecidae	Rhinopithecus bieti	Rhibie	0.0074	0.4252	0.2842	0.2683	0.2075	0.41	0.1589
Primates	Haplorrhini	Cercopithecidae	Rhinopithecus roxellana	Rhirox	0.0083	0.4087	0.2954	0.29	0.2405	0.4177	0.1636
Primates	Haplorrhini	Cercopithecidae	Semnopithecus entellus	Sement	0.0035	0.4068	0.2857	0.2595	0.2058	0.2523	0.1506
Primates	Haplorrhini	Cercopithecidae	Theropithecus gelada	Thegel	0.0075	0.4168	0.2893	0.2823	0.2188	0.2834	0.1606
Primates	Haplorrhini	Cercopithecidae	Trachypithecus francoisi	Trafra	0.0049	0.412	0.3047	0.2797	0.2495	0.2897	0.1536
Primates	Haplorrhini	Hominidae	Gorilla gorilla	Gorgor	0.0075	0.3896	0.2935	0.2463	0.2239	0.3692	0.1623
Primates	Haplorrhini	Hominidae	Homo sapiens	Homsap	0.004	0.3838	0.2815	0.2504	0.2468	0.3343	0.1629
Primates	Haplorrhini	Hominidae	Pan paniscus	Panpan	0.0053	0.3895	0.2899	0.2507	0.3781	0.2983	0.2207
Primates	Haplorrhini	Hominidae	Pan troglodytes	Pantro	0.0068	0.3888	0.2923	0.2507	0.3551	0.3094	0.1874
Primates	Haplorrhini	Hominidae	Pongo abelii	Ponabe	0.0055	0.3933	0.2518	0.2442	0.3936	0.3812	0.2324
Primates	Haplorrhini	Hylobatidae	Nomascus leucogenys	Nomleu	0.0078	0.3844	0.2967	0.2691	0.3422	0.3282	0.1711
Primates	Haplorrhini	Hylobatidae	Hylobates moloch	Hylmol	0.0082	0.4027	0.279	0.2559	0.2688	0.276	0.1609
Primates	Haplorrhini	Pitheciidae	Pithecia pithecia	Pitpit	0.0048	0.3822	0.3261	0.2877	0.2553	0.3521	0.1503
Primates	Haplorrhini	Pitheciidae	Plecturocebus donacophilus	Pledon	0.0041	0.3965	0.2908	0.2716	0.2398	0.3307	0.1739
Primates	Haplorrhini	Tarsiidae	Carlito syrichta	Carsyr	0.0149	0.4476	0.2883	0.2431	0.2538	0.3234	0.2152
Primates	Strepsirrhini	Cheirogaleidae	Cheirogaleus medius	Chemed	0.0231	0.4045	0.377	0.2602	0.249	0.4365	0.2151
Primates	Strepsirrhini	Cheirogaleidae	Microcebus griseorufus	Micgri	0.0392	0.3628	0.3743	0.294	0.2888	0.4877	0.2086
Primates	Strepsirrhini	Cheirogaleidae	Microcebus mittermeieri	Micmit	0.0404	0.3707	0.3746	0.2936	0.2808	0.5052	0.2144
Primates	Strepsirrhini	Cheirogaleidae	Microcebus murinus	Micmur	0.0217	0.3832	0.3701	0.2825	0.2657	0.4726	0.1954
Primates	Strepsirrhini	Cheirogaleidae	Microcebus ravelobensis	Micrav	0.0425	0.3701	0.3586	0.2649	0.2463	0.4711	0.1936
Primates	Strepsirrhini	Cheirogaleidae	Microcebus tavaratra	Mictav	0.0475	0.3616	0.3856	0.2931	0.2919	0.5259	0.2131
Primates	Strepsirrhini	Cheirogaleidae	Mirza coquereli	Mircoq	0.0252	0.3616	0.381	0.2904	0.2821	0.5111	0.1833
Primates	Strepsirrhini	Cheirogaleidae	Mirza zaza	Mirzaz	0.0494	0.368	0.3918	0.2952	0.3118	0.5341	0.23
Primates	Strepsirrhini	Daubentoniidae	Daubentonia madagascariensis	Daumad	0.0304	0.4316	0.4025	0.2566	0.2237	0.4325	0.2288
Primates	Strepsirrhini	Galagidae	Otolemur garnettii	Otogar	0.013	0.3894	0.3021	0.2195	0.2327	0.3184	0.1262
Primates	Strepsirrhini	Indriidae	Indri indri	Indind	0.0226	0.4268	0.3903	0.2668	0.2064	0.3775	0.184
Primates	Strepsirrhini	Indriidae	Propithecus coquereli	Procoq	0.009	0.4557	0.4012	0.2762	0.2549	0.4377	0.2148
Primates	Strepsirrhini	Lemuridae	Eulemur flavifrons	Eulfla	0.0175	0.4341	0.4287	0.2452	0.241	0.4168	0.1671
Primates	Strepsirrhini	Lemuridae	Eulemur fulvus	Eulful	0.0255	0.4185	0.4303	0.239	0.2291	0.4924	0.1587
Primates	Strepsirrhini	Lemuridae	Eulemur macaco	Eulmac	0.0055	0.4347	0.4138	0.2437	0.2237	0.4188	0.1739
Primates	Strepsirrhini	Lemuridae	Lemur catta	Lemcat	0.0201	0.4172	0.4109	0.2773	0.2414	0.4834	0.1962
Primates	Strepsirrhini	Lemuridae	Prolemur simus	Prosim	0.0099	0.4301	0.3907	0.2602	0.2168	0.4698	0.2084
Primates	Strepsirrhini	Lorisidae	Nycticebus coucang	Nyccou	0.0059	0.3578	0.2816	0.2258	0.2582	0.3025	0.1107
Rodentia	Anomaluromorpha	Pedetidae	Pedetes capensis	Pedcap	0.0247	0.3771	0.3482	0.2777	0.2364	0.4412	0.25
Rodentia	Castorimorpha	Castoridae	Castor canadensis	Cascan	0.1666	0.4266	0.3906	0.3171	0.3096	0.4784	0.3047
Rodentia	Castorimorpha	Heteromyidae	Dipodomys stephensi	Dipste	0.0887	0.4236	0.3936	0.3814	0.3239	0.4997	0.3567
Rodentia	Castorimorpha	Heteromyidae	Dipodomys ordii	Dipord	0.0875	0.4285	0.3761	0.4001	0.3336	0.5019	0.3563
Rodentia	Castorimorpha	Heteromyidae	Perognathus longimembris	Perlon	0.1198	0.4532	0.4285	0.3968	0.3333	0.4691	0.3217
Rodentia	Hystricomorpha	Bathyergidae	Fukomys damarensis	Fukdam	0.0066	0.4464	0.3408	0.2551	0.2322	0.3302	0.2346
Rodentia	Hystricomorpha	Bathyergidae	Heterocephalus glaber	Hetgla	0.0386	0.4239	0.3708	0.2618	0.2702	0.4268	0.2487
Rodentia	Hystricomorpha	Capromydae	Capromys pilorides	Cappil	0.0261	0.3768	0.3085	0.2243	0.2865	0.464	0.22
Rodentia	Hystricomorpha	Caviidae	Cavia aperea	Cavape	0.0267	0.4378	0.3656	0.2764	0.2621	0.421	0.2391
Rodentia	Hystricomorpha	Caviidae	Cavia porcellus	Cavpor	0.0262	0.3824	0.3723	0.2726	0.2973	0.4131	0.2298
Rodentia	Hystricomorpha	Caviidae	Cavia tschudii	Cavtsc	0.018	0.3827	0.3719	0.2765	0.2801	0.4674	0.2359
Rodentia	Hystricomorpha	Caviidae	Dolichotis patagonum	Dolpat	0.0192	0.3606	0.3663	0.2657	0.2391	0.3376	0.2442
Rodentia	Hystricomorpha	Chinchillidae	Chinchilla lanigera	Chilan	0.0103	0.4229	0.3603	0.272	0.2662	0.3964	0.2206
Rodentia	Hystricomorpha	Ctenodactylidae	Ctenodactylus gundi	Ctegun	0.0933	0.3985	0.3768	0.2788	0.2432	0.4061	0.271
Rodentia	Hystricomorpha	Ctenomyidae	Ctenomys sociabilis	Ctesoc	0.0094	0.351	0.3044	0.2595	0.3354	0.4363	0.1594
Rodentia	Hystricomorpha	Cuniculidae	Cuniculus paca	Cunpac	0.0061	0.373	0.3813	0.2434	0.2459	0.3944	0.2166
Rodentia	Hystricomorpha	Dasyproctidae	Dasyprocta punctata	Daspun	0.0044	0.3786	0.3667	0.236	0.2275	0.3736	0.1533
Rodentia	Hystricomorpha	Dinomyidae	Dinomys branickii	Dinbra	0.0255	0.4075	0.4174	0.3193	0.3147	0.4722	0.2463
Rodentia	Hystricomorpha	Erethizontidae	Erethizon dorsatum	Eredor	0.0068	0.3737	0.3469	0.2322	0.2231	0.2863	0.1593
Rodentia	Hystricomorpha	Hydrochaeridae	Hydrochoerus hydrochaeris	Hydhyd	0.0239	0.3433	0.396	0.282	0.3032	0.4565	0.2511
Rodentia	Hystricomorpha	Hystricidae	Hystrix cristata	Hyscri	0.01	0.4383	0.3835	0.2765	0.2115	0.3585	0.2004
Rodentia	Hystricomorpha	Myocastoridae	Myocastor coypus	Myocoy	0.0096	0.342	0.3243	0.1772	0.1792	0.4138	0.1558
Rodentia	Hystricomorpha	Octodontidae	Octomys mimax	Octmim	0.0129	0.386	0.3536	0.2059	0.2518	0.41	0.2271
Rodentia	Hystricomorpha	Octodontidae	Tympanoctomys barrerae	Tymbar	0.015	0.3934	0.3578	0.2345	0.2713	0.4194	0.2441
Rodentia	Hystricomorpha	Octodontidae	Octodon degus	Octdeg	0.0181	0.4449	0.3463	0.2326	0.2573	0.4079	0.2466
Rodentia	Hystricomorpha	Petromuridae	Petromus typicus	Pettyp	0.0114	0.3872	0.332	0.2368	0.2255	0.4201	0.1597
Rodentia	Hystricomorpha	Thryonomyidae	Thryonomys swinderianus	Thrswi	0.0265	0.3776	0.363	0.3066	0.3733	0.4861	0.1912
Rodentia	Myomorpha	Cricetidae	Cricetulus griseus	Crigri	0.0845	0.4725	0.334	0.3192	0.2868	0.4547	0.3715
Rodentia	Myomorpha	Cricetidae	Ellobius lutescens	Elllut	0.0005	0.4748	0.3142	0.3104	0.2944	0.4245	0.3781
Rodentia	Myomorpha	Cricetidae	Ellobius talpinus	Elltal	0.0021	0.4626	0.3236	0.3139	0.2848	0.4352	0.3933
Rodentia	Myomorpha	Cricetidae	Mesocricetus auratus	Mesaur	0.1131	0.4778	0.3924	0.3771	0.3274	0.4864	0.4044
Rodentia	Myomorpha	Cricetidae	Microtus agrestis	Micagr	0.0449	0.4592	0.3592	0.2808	0.285	0.4766	0.3385
Rodentia	Myomorpha	Cricetidae	Microtus arvalis	Micarv	0.0449	0.4347	0.3645	0.2825	0.3086	0.4737	0.2556
Rodentia	Myomorpha	Cricetidae	Microtus ochrogaster	Micoch	0.0731	0.469	0.3568	0.2984	0.2979	0.4597	0.3463
Rodentia	Myomorpha	Cricetidae	Microtus oeconomus	Micoec	0.0833	0.4407	0.3595	0.2839	0.3171	0.5085	0.3039
Rodentia	Myomorpha	Cricetidae	Myodes glareolus	Myogla	0.1162	0.4588	0.3606	0.3229	0.3166	0.4518	0.3796
Rodentia	Myomorpha	Cricetidae	Neotoma lepida	Neolep	0.0207	0.4672	0.3183	0.2909	0.2278	0.3909	0.3766
Rodentia	Myomorpha	Cricetidae	Ondatra zibethicus	Ondzib	0.0507	0.4677	0.3707	0.3134	0.3004	0.4679	0.3515
Rodentia	Myomorpha	Cricetidae	Onychomys torridus	Onytor	0.0576	0.464	0.3675	0.326	0.2689	0.4057	0.3488
Rodentia	Myomorpha	Cricetidae	Peromyscus attwateri	Peratt	0.1194	0.4654	0.4119	0.3167	0.2592	0.4278	0.3667
Rodentia	Myomorpha	Cricetidae	Peromyscus aztecus	Perazt	0.1232	0.4689	0.3985	0.3143	0.2675	0.4405	0.3717
Rodentia	Myomorpha	Cricetidae	Peromyscus californicus	Percal	0.0888	0.4715	0.4175	0.3193	0.2878	0.4576	0.3773
Rodentia	Myomorpha	Cricetidae	Peromyscus eremicus	Perere	0.247	0.4661	0.3893	0.2983	0.249	0.4231	0.3814
Rodentia	Myomorpha	Cricetidae	Peromyscus leucopus	Perleu	0.0657	0.4642	0.4409	0.3358	0.3067	0.4768	0.354
Rodentia	Myomorpha	Cricetidae	Peromyscus maniculatus	Perman	0.0769	0.4647	0.4073	0.3227	0.265	0.4555	0.361
Rodentia	Myomorpha	Cricetidae	Peromyscus melanophrys	Permel	0.1102	0.4733	0.3996	0.3067	0.2517	0.4304	0.3733
Rodentia	Myomorpha	Cricetidae	Peromyscus nudipes	Pernud	0.0995	0.4769	0.3962	0.3105	0.2481	0.4129	0.3687
Rodentia	Myomorpha	Cricetidae	Peromyscus polionotus	Perpol	0.0966	0.4695	0.4177	0.3365	0.2782	0.459	0.3744
Rodentia	Myomorpha	Cricetidae	Phodopus sungorus	Phosun	0.0274	0.4604	0.3029	0.2969	0.2649	0.4664	0.3445
Rodentia	Myomorpha	Cricetidae	Sigmodon hispidus	Sighis	0.0225	0.461	0.3173	0.2611	0.2644	0.5145	0.2932
Rodentia	Myomorpha	Dipodidae	Allactaga bullata	Allbul	0.0279	0.4324	0.2643	0.2052	0.2118	0.3205	0.227
Rodentia	Myomorpha	Dipodidae	Jaculus jaculus	Jacjac	0.0242	0.4633	0.3073	0.2075	0.2313	0.3056	0.2806
Rodentia	Myomorpha	Dipodidae	Zapus hudsonius	Zaphud	0.0571	0.4235	0.328	0.2965	0.2897	0.3974	0.3576
Rodentia	Myomorpha	Muridae	Acomys cahirinus	Acocah	0.1143	0.4732	0.3666	0.31	0.2539	0.4472	0.375
Rodentia	Myomorpha	Muridae	Apodemus speciosus	Apospe	0.076	0.4747	0.3645	0.3154	0.2771	0.4418	0.363
Rodentia	Myomorpha	Muridae	Apodemus sylvaticus	Aposyl	0.035	0.4657	0.3862	0.2981	0.2664	0.4248	0.3533
Rodentia	Myomorpha	Muridae	Arvicanthis niloticus	Arvnil	0.1897	0.442	0.407	0.3211	0.3698	0.5474	0.3644
Rodentia	Myomorpha	Muridae	Grammomys surdaster	Grasur	0.0731	0.4564	0.4359	0.3276	0.3203	0.4766	0.3726
Rodentia	Myomorpha	Muridae	Mastomys coucha	Mascou	0.0451	0.4554	0.3745	0.3026	0.2612	0.4402	0.3395
Rodentia	Myomorpha	Muridae	Meriones unguiculatus	Merung	0.0456	0.4473	0.335	0.314	0.2529	0.4429	0.3042
Rodentia	Myomorpha	Muridae	Mus caroli	Muscar	0.075	0.4407	0.3851	0.3102	0.3134	0.459	0.3416
Rodentia	Myomorpha	Muridae	Mus musculus	Musmus	0.1	0.4529	0.399	0.3281	0.3517	0.4911	0.3651
Rodentia	Myomorpha	Muridae	Mus pahari	Muspah	0.0711	0.4379	0.3657	0.3086	0.3	0.4584	0.3398
Rodentia	Myomorpha	Muridae	Mus spicilegus	Musspi	0.1457	0.459	0.3921	0.316	0.3189	0.4621	0.3647
Rodentia	Myomorpha	Muridae	Mus spretus	Musspr	0.1114	0.4824	0.381	0.3067	0.2951	0.4497	0.3627
Rodentia	Myomorpha	Muridae	Psammomys obesus	Psaobe	0.0583	0.4512	0.3037	0.2937	0.2347	0.3642	0.2918
Rodentia	Myomorpha	Muridae	Rattus norvegicus	Ratnor	0.0598	0.4572	0.4064	0.3256	0.3165	0.4696	0.3732
Rodentia	Myomorpha	Muridae	Rattus rattus	Ratrat	0.0271	0.4709	0.4311	0.3355	0.331	0.4956	0.3852
Rodentia	Myomorpha	Muridae	Rhombomys opimus	Rhoopi	0.0425	0.4433	0.3346	0.3065	0.2377	0.4249	0.3021
Rodentia	Myomorpha	Nesomyidae	Cricetomys gambianus	Crigam	0.0467	0.4373	0.3782	0.3128	0.3006	0.4809	0.3485
Rodentia	Myomorpha	Spalacidae	Nannospalax galili	Nangal	0.0382	0.4731	0.3605	0.289	0.269	0.4644	0.3308
Rodentia	Myomorpha	Spalacidae	Rhizomys pruinosus	Rhipru	0.039	0.4138	0.353	0.2163	0.2648	0.4555	0.2411
Rodentia	Sciuromorpha	Aplodontiidae	Aplodontia rufa	Aplruf	0.0169	0.4145	0.393	0.2479	0.2052	0.3786	0.2501
Rodentia	Sciuromorpha	Gliridae	Glis glis	Gligli	0.0183	0.4716	0.3802	0.258	0.2356	0.3741	0.3226
Rodentia	Sciuromorpha	Gliridae	Graphiurus murinus	Gramur	0.021	0.4459	0.3194	0.2328	0.2548	0.4571	0.225
Rodentia	Sciuromorpha	Gliridae	Muscardinus avellanarius	Musave	0.0216	0.4252	0.333	0.2065	0.2025	0.3989	0.2552
Rodentia	Sciuromorpha	Sciuridae	Cynomys gunnisoni	Cyngun	0.0547	0.3989	0.3649	0.2359	0.4026	0.477	0.2496
Rodentia	Sciuromorpha	Sciuridae	Ictidomys tridecemlineatus	Icttri	0.015	0.4281	0.3122	0.2292	0.2881	0.4386	0.2578
Rodentia	Sciuromorpha	Sciuridae	Marmota flaviventris	Marfla	0.0713	0.3845	0.3268	0.2336	0.4813	0.4789	0.2496
Rodentia	Sciuromorpha	Sciuridae	Marmota himalayana	Marhim	0.0284	0.4304	0.3362	0.2309	0.3591	0.477	0.253
Rodentia	Sciuromorpha	Sciuridae	Marmota marmota	Marmar	0.0507	0.3763	0.3117	0.229	0.3664	0.4606	0.238
Rodentia	Sciuromorpha	Sciuridae	Marmota monax	Marmon	0.0534	0.347	0.3215	0.2308	0.4037	0.4651	0.2405
Rodentia	Sciuromorpha	Sciuridae	Marmota vancouverensis	Marvan	0.054	0.3994	0.3194	0.2286	0.4589	0.478	0.242
Rodentia	Sciuromorpha	Sciuridae	Sciurus carolinensis	Scicar	0.0168	0.3988	0.3824	0.2567	0.2351	0.399	0.2131
Rodentia	Sciuromorpha	Sciuridae	Sciurus vulgaris	Scivul	0.031	0.4081	0.4236	0.2801	0.2398	0.422	0.221
Rodentia	Sciuromorpha	Sciuridae	Spermophilus dauricus	Spedau	0.0355	0.4529	0.3241	0.2251	0.4061	0.439	0.2798
Rodentia	Sciuromorpha	Sciuridae	Urocitellus parryii	Uropar	0.0356	0.4004	0.3382	0.2308	0.31	0.4769	0.2535
Rodentia	Sciuromorpha	Sciuridae	Xerus inauris	Xerina	0.0171	0.396	0.3383	0.2451	0.2118	0.3946	0.1892
Lagomorpha		Leporidae	Lepus americanus	Lepame	0.0423	0.4595	0.3928	0.1751	0.2966	0.4887	0.2781
Lagomorpha		Leporidae	Lepus timidus	Leptim	0.0337	0.4589	0.3985	0.1569	0.3041	0.4828	0.2695
Lagomorpha		Leporidae	Oryctolagus cuniculus	Orycun	0.0529	0.4686	0.3935	0.179	0.3291	0.5044	0.2805
Lagomorpha		Ochotonidae	Ochotona princeps	Ochpri	0.0217	0.4568	0.3005	0.2558	0.33	0.3657	0.2739
Scandentia		Tupaiidae	Tupaia belangeri	Tupbel	0.028	0.4244	0.186	0.2023	0.2197	0.3182	0.2279
Scandentia		Tupaiidae	Tupaia chinensis	Tupchi	0.0264	0.4549	0.1846	0.2079	0.2316	0.3085	0.2339
Scandentia		Tupaiidae	Tupaia tana	Tuptan	0.0337	0.4256	0.1722	0.2073	0.2192	0.3524	0.2271
Dermoptera		Cynocephalidae	Galeopterus variegatus	Galvar	0.048	0.4176	0.2612	0.2358	0.1631	0.321	0.1975

## Sheet: Genomic regions
Table S9. The GC content of P-SSRs in genomic regions.
Order	Suborder	Family	Species	CDS							Exon							Intron							Intergenic region
				Mono-	Di-	Tri-	Tetra-	Penta-	Hexa-		Mono-	Di-	Tri-	Tetra-	Penta-	Hexa-		Mono-	Di-	Tri-	Tetra-	Penta-	Hexa-		Mono-	Di-	Tri-	Tetra-	Penta-	Hexa-
Primates	Haplorrhini	Aotidae	Aotus nancymaae	0.0949	0.5665	0.7058	0.6029	0.56	0.7126		0.0034	0.4232	0.6916	0.3642	0.3688	0.6024		0.0043	0.425	0.2775	0.2582	0.2136	0.2749		0.0061	0.4212	0.2831	0.2636	0.2199	0.2986
Primates	Haplorrhini	Cebidae	Saimiri boliviensis	0.1549	0.5323	0.6485	0.5667	0.5938	0.6584		0.0111	0.4215	0.5689	0.3783	0.3657	0.4766		0.003	0.4301	0.2845	0.2529	0.1993	0.2452		0.0029	0.42	0.2806	0.256	0.2004	0.2489
Primates	Haplorrhini	Cebidae	Sapajus apella	0.2149	0.5117	0.7335	0.6157	0.7077	0.7522		0.0279	0.4342	0.7217	0.3695	0.4431	0.6808		0.0091	0.4102	0.2933	0.2867	0.2431	0.3378		0.0084	0.3968	0.2982	0.2957	0.2458	0.3414
Primates	Haplorrhini	Cercopithecidae	Cercocebus atys	0.0064	0.5151	0.719	0.3637	0.6771	0.7261		0.0079	0.4478	0.6452	0.3318	0.341	0.4961		0.0041	0.4391	0.3287	0.2786	0.2146	0.2725		0.005	0.4366	0.274	0.2934	0.2079	0.2816
Primates	Haplorrhini	Cercopithecidae	Chlorocebus sabaeus	0.0896	0.5144	0.7299	0.519	0.8128	0.7459		0.0111	0.4556	0.6256	0.3144	0.3172	0.4795		0.0054	0.4275	0.2678	0.2636	0.2087	0.2537		0.0056	0.4265	0.2665	0.2741	0.2045	0.2509
Primates	Haplorrhini	Cercopithecidae	Colobus angolensis	0.0407	0.4846	0.6611	0.4748	0.7619	0.698		0.0085	0.4183	0.5777	0.3271	0.3348	0.4649		0.0026	0.4241	0.2643	0.2501	0.1985	0.2444		0.0025	0.4221	0.2618	0.2622	0.208	0.2511
Primates	Haplorrhini	Cercopithecidae	Macaca mulatta	0.1913	0.5329	0.7229	0.5883	0.7254	0.7747		0.0107	0.4388	0.6621	0.3348	0.3778	0.554		0.007	0.4196	0.282	0.2816	0.2379	0.2828		0.0074	0.4177	0.277	0.2915	0.2332	0.3422
Primates	Haplorrhini	Cercopithecidae	Macaca nemestrina	0.0655	0.5188	0.7154	0.5438	0.6192	0.7229		0.0052	0.4496	0.6308	0.3238	0.3323	0.4968		0.005	0.4378	0.278	0.2619	0.2077	0.2579		0.006	0.436	0.2745	0.2671	0.2046	0.2628
Primates	Haplorrhini	Cercopithecidae	Mandrillus leucophaeus	0.0182	0.4988	0.6469	0.4495	0.6933	0.6788		0.0061	0.4326	0.5748	0.3219	0.3345	0.4432		0.0023	0.4395	0.268	0.2519	0.2051	0.2447		0.0022	0.4391	0.2641	0.2643	0.1958	0.2556
Primates	Haplorrhini	Cercopithecidae	Papio anubis	0.2096	0.4883	0.7242	0.5916	0.6952	0.7594		0.0241	0.4495	0.6004	0.2971	0.3137	0.4629		0.0086	0.419	0.2684	0.2624	0.2084	0.2574		0.0081	0.4189	0.2714	0.2758	0.2063	0.2603
Primates	Haplorrhini	Cercopithecidae	Piliocolobus tephrosceles	0.0216	0.3955	0.5733	0.5409	0.6667	0.5851		0.0309	0.2854	0.6384	0.3254	0.3725	0.4712		0.014	0.3925	0.2548	0.2522	0.2109	0.2506		0.0118	0.351	0.2332	0.2628	0.2215	0.2774
Primates	Haplorrhini	Cercopithecidae	Rhinopithecus bieti	0.2029	0.5568	0.6931	0.5324	0.6878	0.6862		0.0149	0.446	0.6383	0.3354	0.3352	0.6806		0.0072	0.4257	0.2682	0.2571	0.201	0.4155		0.0074	0.4246	0.2755	0.2735	0.2101	0.398
Primates	Haplorrhini	Cercopithecidae	Rhinopithecus roxellana	0.1984	0.588	0.7289	0.5823	0.8857	0.7451		0.0223	0.4241	0.7317	0.3731	0.3968	0.5602		0.0076	0.4105	0.276	0.2822	0.234	0.3005		0.0087	0.4075	0.2805	0.2942	0.2433	0.4402
Primates	Haplorrhini	Cercopithecidae	Theropithecus gelada	0.3398	0.5427	0.7232	0.5476	0.8	0.7712		0.0236	0.4262	0.7304	0.3778	0.4414	0.5594		0.0074	0.4168	0.2703	0.2716	0.2196	0.2648		0.0073	0.4167	0.2735	0.2879	0.2165	0.2851
Primates	Haplorrhini	Cercopithecidae	Trachypithecus francoisi	0.2161	0.56	0.7304	0.6463	0.8689	0.7495		0.0198	0.4306	0.7147	0.3506	0.3926	0.5607		0.0048	0.413	0.2863	0.273	0.2284	0.282		0.0046	0.411	0.2858	0.2836	0.2616	0.2833
Primates	Haplorrhini	Hominidae	Gorilla gorilla	0.2231	0.5104	0.729	0.5399	0.7073	0.749		0.0187	0.4144	0.7179	0.3635	0.4294	0.5804		0.007	0.3944	0.2696	0.2383	0.2127	0.3434		0.0078	0.3859	0.2752	0.2507	0.229	0.3774
Primates	Haplorrhini	Hominidae	Homo sapiens	0.0822	0.5316	0.7223	0.4091	0.6043	0.735		0.0114	0.4281	0.6305	0.2963	0.3124	0.45		0.004	0.3875	0.2595	0.2456	0.2117	0.3104		0.0038	0.3777	0.2528	0.2541	0.2714	0.3468
Primates	Haplorrhini	Hominidae	Pan paniscus	0.0213	0.5286	0.7353	0.567	0.8022	0.7604		0.008	0.4253	0.6531	0.2923	0.3076	0.5327		0.0055	0.3943	0.2697	0.2447	0.2224	0.2814		0.005	0.3841	0.2625	0.2548	0.3882	0.2954
Primates	Haplorrhini	Hominidae	Pan troglodytes	0.2587	0.5207	0.7329	0.5559	0.6911	0.7371		0.0142	0.4361	0.6588	0.3145	0.3507	0.5396		0.0071	0.3938	0.2702	0.2463	0.2115	0.2662		0.0062	0.3831	0.2693	0.2532	0.3741	0.3263
Primates	Haplorrhini	Hominidae	Pongo abelii	0.2569	0.5313	0.7325	0.5324	0.7055	0.7682		0.0107	0.4209	0.7152	0.3538	0.4463	0.5334		0.0058	0.3977	0.2452	0.2416	0.2256	0.328		0.0051	0.3898	0.2249	0.2451	0.3997	0.3986
Primates	Haplorrhini	Hylobatidae	Nomascus leucogenys	0.1622	0.5169	0.7313	0.6475	0.84	0.7474		0.0161	0.419	0.741	0.3841	0.4253	0.6232		0.0082	0.3902	0.2765	0.2617	0.2428	0.2961		0.0073	0.3796	0.2726	0.2732	0.3644	0.3356
Primates	Haplorrhini	Hylobatidae	Hylobates moloch	0.2059	0.5137	0.7212	0.6361	0.8577	0.7444		0.0333	0.4237	0.7308	0.363	0.4292	0.597		0.0084	0.4064	0.2579	0.2487	0.2116	0.2704		0.0075	0.3998	0.2579	0.2598	0.2936	0.2641
Primates	Haplorrhini	Tarsiidae	Carlito syrichta	0.3746	0.5267	0.6706	0.4719	0.8	0.7433		0.0293	0.408	0.6581	0.3916	0.3994	0.5863		0.0148	0.4462	0.2456	0.2282	0.1569	0.2962		0.0149	0.448	0.2912	0.2466	0.2696	0.3234
Primates	Strepsirrhini	Cheirogaleidae	Microcebus murinus	0.1515	0.51	0.7216	0.5716	0.7786	0.7336		0.024	0.438	0.6974	0.3834	0.4065	0.6366		0.0208	0.3809	0.3396	0.2779	0.2671	0.4506		0.0226	0.3838	0.3412	0.2845	0.2621	0.4746
Primates	Strepsirrhini	Galagidae	Otolemur garnettii	0.1785	0.5383	0.6833	0.5373	0.68	0.729		0.0318	0.3927	0.6906	0.4047	0.456	0.5914		0.0135	0.3903	0.2901	0.1996	0.2191	0.2964		0.0125	0.3888	0.2879	0.2297	0.239	0.3152
Primates	Strepsirrhini	Indriidae	Propithecus coquereli	0.0998	0.5495	0.7223	0.5667	0.7333	0.7273		0.0177	0.4338	0.8134	0.4648	0.4639	0.6548		0.009	0.454	0.3704	0.2783	0.2628	0.4331		0.0088	0.4566	0.3673	0.274	0.249	0.425
Rodentia	Castorimorpha	Castoridae	Castor canadensis	0.0634	0.5712	0.7305	0.6959	0.7267	0.767		0.017	0.4464	0.7539	0.403	0.5219	0.6613		0.0439	0.4363	0.3543	0.3217	0.3214	0.4558		0.2283	0.4229	0.3776	0.3147	0.3	0.4769
Rodentia	Castorimorpha	Heteromyidae	Dipodomys ordii	0.3521	0.4947	0.7023	0.6557	0.875	0.7586		0.1238	0.4159	0.6661	0.5176	0.5178	0.5869		0.0804	0.4371	0.3974	0.3916	0.3447	0.5111		0.0936	0.4237	0.3684	0.4038	0.3248	0.4987
Rodentia	Hystricomorpha	Bathyergidae	Fukomys damarensis	0.3109	0.5084	0.6287	0.5714	0.7385	0.694		0.0087	0.4773	0.5237	0.3553	0.3544	0.484		0.0067	0.4503	0.3258	0.2547	0.2354	0.3167		0.0064	0.4437	0.3395	0.2547	0.2283	0.331
Rodentia	Hystricomorpha	Bathyergidae	Heterocephalus glaber	0.4076	0.5754	0.7108	0.5991	0.8568	0.7655		0.0611	0.443	0.5847	0.3421	0.4003	0.6042		0.0388	0.4294	0.3501	0.2622	0.2732	0.4266		0.0373	0.4193	0.3545	0.2595	0.261	0.4034
Rodentia	Hystricomorpha	Caviidae	Cavia porcellus	0.3601	0.5603	0.6809	0.6786	0.8061	0.7423		0.0652	0.4159	0.6222	0.3857	0.4877	0.5115		0.0277	0.4031	0.3706	0.2783	0.2974	0.4108		0.0248	0.3736	0.3592	0.269	0.2955	0.4089
Rodentia	Hystricomorpha	Chinchillidae	Chinchilla lanigera	0.3501	0.5413	0.6844	0.5083	0.8182	0.7375		0.024	0.4388	0.6259	0.3843	0.4212	0.6121		0.0114	0.4303	0.3422	0.2791	0.2639	0.3916		0.009	0.4177	0.3449	0.2662	0.266	0.39
Rodentia	Hystricomorpha	Octodontidae	Octodon degus	0.1587	0.5512	0.705	0.6922	0.64	0.7313		0.0399	0.4185	0.6754	0.4454	0.4977	0.5793		0.0201	0.4504	0.3417	0.235	0.2624	0.4057		0.0161	0.4417	0.337	0.2308	0.2528	0.4055
Rodentia	Myomorpha	Cricetidae	Cricetulus griseus	0.4951	0.495	0.6259	0.5582	0.498	0.679		0.0522	0.4723	0.4329	0.341	0.3096	0.4096		0.0839	0.4782	0.3396	0.3285	0.2827	0.4591		0.0856	0.4699	0.3258	0.3137	0.2886	0.4519
Rodentia	Myomorpha	Cricetidae	Mesocricetus auratus	0.2965	0.5422	0.6795	0.5862	0.5	0.7299		0.0925	0.4527	0.6429	0.3767	0.3734	0.5257		0.0769	0.4736	0.3498	0.3057	0.2973	0.4694		0.1068	0.4751	0.3803	0.366	0.3218	0.4834
Rodentia	Myomorpha	Cricetidae	Microtus ochrogaster	0.3202	0.4908	0.5865	0.4664	0.5098	0.6419		0.0298	0.3375	0.5332	0.4077	0.3309	0.549		0.0196	0.4752	0.3084	0.2981	0.2281	0.3913		0.0694	0.4661	0.3499	0.2927	0.2976	0.4512
Rodentia	Myomorpha	Cricetidae	Neotoma lepida	0.5403	0.5371	0.7498	0.7114	0.8432	0.7273		0.0668	0.4786	0.7506	0.4545	0.4088	0.5046		0.0736	0.4722	0.4404	0.3482	0.3187	0.4776		0.021	0.4654	0.3132	0.289	0.2274	0.3891
Rodentia	Myomorpha	Cricetidae	Peromyscus leucopus	0.3865	0.5229	0.708	0.5186	0.736	0.7239		0.0938	0.4666	0.6537	0.4466	0.3793	0.5041		0.0882	0.4726	0.4113	0.3359	0.2784	0.461		0.0595	0.4589	0.4275	0.3268	0.2974	0.475
Rodentia	Myomorpha	Cricetidae	Peromyscus maniculatus	0.2762	0.5113	0.7355	0.6714	0.8904	0.7219		0.0355	0.3677	0.7178	0.5565	0.5333	0.5916		0.0284	0.4673	0.286	0.2129	0.2363	0.3101		0.0678	0.4599	0.3951	0.3141	0.2553	0.4507
Rodentia	Myomorpha	Dipodidae	Jaculus jaculus	0.8478	0.534	0.6942	0.7217	1	0.7104		0.0788	0.4603	0.6591	0.3697	0.366	0.6043		0.1042	0.4524	0.4043	0.3365	0.3662	0.567		0.0215	0.4613	0.2978	0.2042	0.2276	0.299
Rodentia	Myomorpha	Muridae	Arvicanthis niloticus	0.3699	0.5179	0.6907	0.4749	0.7913	0.6635		0.0613	0.4539	0.6257	0.3527	0.3489	0.4849		0.0755	0.4647	0.4372	0.3395	0.3175	0.4827		0.2361	0.4361	0.4014	0.3115	0.3718	0.5414
Rodentia	Myomorpha	Muridae	Grammomys surdaster	0.1366	0.522	0.7145	0.5059	0.9091	0.6894		0.0596	0.4661	0.6429	0.3834	0.3418	0.4307		0.0474	0.4611	0.37	0.3125	0.2683	0.4402		0.0714	0.4521	0.4293	0.3207	0.3216	0.4733
Rodentia	Myomorpha	Muridae	Mastomys coucha	0.3501	0.5855	0.7587	0.7132	0.9172	0.7043		0.0454	0.4473	0.749	0.395	0.3074	0.4901		0.055	0.4598	0.3386	0.3298	0.2658	0.4567		0.0424	0.451	0.366	0.2939	0.2542	0.4391
Rodentia	Myomorpha	Muridae	Meriones unguiculatus	0.2786	0.5175	0.6972	0.4129	0.632	0.7086		0.0811	0.4566	0.6557	0.364	0.3497	0.5023		0.0827	0.4483	0.3886	0.3188	0.3224	0.471		0.0413	0.4425	0.3176	0.3076	0.2474	0.4367
Rodentia	Myomorpha	Muridae	Mus caroli	0.3905	0.5064	0.6852	0.4517	0.7158	0.6817		0.1225	0.4801	0.5132	0.3451	0.3351	0.5023		0.1135	0.4597	0.4101	0.3408	0.364	0.4983		0.0683	0.4355	0.3742	0.3044	0.3076	0.4518
Rodentia	Myomorpha	Muridae	Mus musculus	0.4315	0.5763	0.7071	0.4605	0.2	0.692		0.0823	0.4585	0.653	0.3926	0.3551	0.5165		0.0773	0.4459	0.3696	0.3186	0.3061	0.4668		0.0867	0.4465	0.3836	0.318	0.343	0.4855
Rodentia	Myomorpha	Muridae	Mus pahari	0.1285	0.5022	0.6735	0.5432	0.464	0.6611		0.0683	0.4769	0.5355	0.3566	0.3175	0.4768		0.0635	0.4706	0.4171	0.3451	0.3314	0.499		0.0658	0.4327	0.3559	0.3018	0.2957	0.4526
Rodentia	Myomorpha	Muridae	Rattus norvegicus	0.4015	0.5423	0.7043	0.5283	0.8476	0.7098		0.1201	0.4722	0.6345	0.4164	0.3979	0.5336		0.1195	0.4821	0.3853	0.3918	0.3332	0.4886		0.0561	0.4482	0.3942	0.3112	0.3055	0.4518
Rodentia	Myomorpha	Muridae	Rattus rattus	0.3271	0.5385	0.6844	0.335	0.7	0.7074		0.0468	0.4622	0.6397	0.3825	0.3396	0.5103		0.0387	0.4767	0.3362	0.2934	0.2629	0.4637		0.0271	0.467	0.4229	0.3231	0.3203	0.4881
Rodentia	Myomorpha	Spalacidae	Nannospalax galili	0.4516	0.5333	0.7069	0.6833	0.88	0.7259		0.0394	0.4236	0.7258	0.3975	0.4609	0.6758		0.037	0.4086	0.3195	0.2261	0.3181	0.4708		0.0376	0.4712	0.3606	0.2862	0.2724	0.4628
Rodentia	Sciuromorpha	Sciuridae	Ictidomys tridecemlineatus	0.7152	0.5367	0.6925	0.5588	1	0.6787		0.0169	0.4617	0.6287	0.3933	0.3654	0.5082		0.0271	0.4779	0.4388	0.3561	0.3483	0.51		0.015	0.4253	0.3056	0.2321	0.2796	0.4287
Rodentia	Sciuromorpha	Sciuridae	Marmota flaviventris	0.4832	0.5144	0.705	0.6806	0.5048	0.6944		0.0759	0.4112	0.6952	0.3854	0.5077	0.6056		0.0714	0.3942	0.3128	0.2298	0.4701	0.5129		0.0711	0.3796	0.3163	0.2351	0.4867	0.4706
Rodentia	Sciuromorpha	Sciuridae	Urocitellus parryii	0.4298	0.5119	0.6671	0.5702	0.8151	0.6056		0.0515	0.3805	0.3277	0.222	0.3892	0.5045		0.0917	0.3692	0.3417	0.2081	0.4	0.8333		0.0344	0.3961	0.3291	0.2329	0.3032	0.4747
Lagomorpha	—	Leporidae	Oryctolagus cuniculus	0.3943	0.5233	0.7398	0.661	0.8182	0.7768		0.1159	0.4504	0.7362	0.4142	0.4977	0.6506		0.0546	0.4695	0.3615	0.1787	0.3336	0.5052		0.0506	0.4681	0.3736	0.1783	0.324	0.4997
Lagomorpha	—	Ochotonidae	Ochotona princeps	0.2616	0.5174	0.7034	0.5692	0.9259	0.7137		0.0277	0.4054	0.7207	0.4413	0.36	0.5		0.0225	0.4578	0.3412	0.2603	0.3374	0.3184		0.0211	0.4564	0.2766	0.2537	0.3262	0.3787
Scandentia	—	Tupaiidae	Tupaia chinensis	0.2303	0.5472	0.668	0.6114	0.7714	0.6818		0.0283	0.3827	0.587	0.3499	0.3305	0.4418		0.0549	0.4156	0.2638	0.2266	0.1688	0.2838		0.0251	0.4509	0.1813	0.2036	0.2269	0.3047
Dermoptera	—	Cynocephalidae	Galeopterus variegatus	0.6827	0.5	0.632	0.5743	0.6038	0.706		0.0189	0.4457	0.4771	0.297	0.31	0.4952		0.0281	0.4613	0.1735	0.2143	0.2383	0.3065		0.0452	0.4183	0.2489	0.238	0.1605	0.326
