# Supplementary material for: Comparison of the Microsatellite Distribution Patterns in the Genomes of Euarchontoglires at the Taxonomic Level
Source: Front Genet. 2021 Feb 26;12:622724. doi: 10.3389/fgene.2021.622724 (PMC7953163; doi:10.3389/fgene.2021.622724)
Supplement: Supplementary file 10 [file Table_10.XLSX]

## Sheet: Primates
Table S10. Enriched in the subset of CDSs containing SSRs in genomes of 26 primates. The p-value cutoff is 0.05.
Species	Class	GO name	GO ID	GO leveal	P value	EnrichmentScore	HitsGenesCountsInSelectedSet	HitsGenesCountsInBackground	AllGenesCountsInSelectedSet	AllGenesCountsInBackground	GenesOfSelectedSetInGOterm	corrected p-value(BH method)
Aotus nancymaae	Molecular function	transcription regulator activity	GO:0140110	2	0	1.82817	258	4670	1161	38419	XP_012318850.1,XP_012307431.1,XP_012291189.2,XP_012301821.1,XP_012332662.1,XP_012313121.1,XP_021527422.1,XP_012291504.1,XP_012330504.1,XP_012317120.2,XP_021525844.1,XP_012316714.1,XP_012313189.1,XP_021527117.1,XP_021528958.1,XP_012295068.1,XP_021529055.1,XP_021532247.1,XP_012313492.1,XP_012294680.1,XP_021528111.1,XP_012318271.1,XP_012292515.2,XP_021530887.1,XP_021529042.1,XP_021524236.1,XP_012306…	0
	Molecular function	binding	GO:0005488	2	3.81477e-09	1.06985	1042	32230	1161	38419	XP_012290125.1,XP_012330287.1,XP_012305130.1,XP_012313385.1,XP_021531099.1,XP_012318850.1,XP_012313483.1,XP_012308691.1,XP_012312476.1,XP_012320685.1,XP_012304737.1,XP_012307431.1,XP_012314788.1,XP_012296327.2,XP_012296556.1,XP_021531523.1,XP_012319587.1,XP_012291189.2,XP_012301821.1,XP_012332662.1,XP_012326996.1,XP_012317658.1,XP_012313121.1,XP_012306807.1,XP_012316475.1,XP_012325810.1,XP_021527…	2.4687e-07
	Cellular component	protein-containing complex	GO:0032991	2	0.00710141	1.1096	405	12309	1306	44043	XP_021531099.1,XP_012308691.1,XP_012312476.1,XP_012304737.1,XP_012307431.1,XP_012296327.2,XP_021531523.1,XP_012319587.1,XP_012309656.1,XP_012306807.1,XP_012325810.1,XP_021527422.1,XP_021533136.1,XP_012321036.1,XP_012291504.1,XP_012319913.2,XP_012330504.1,XP_012316714.1,XP_012304715.1,XP_021532687.1,XP_021530680.1,XP_021528958.1,XP_012296534.1,XP_012315444.1,XP_021529055.1,XP_012291842.1,XP_021529…	0.197548
	Biological process	developmental process	GO:0032502	2	5.32907e-15	1.27884	597	15802	1190	40281	XP_012290125.1,XP_012305130.1,XP_021532708.1,XP_012318850.1,XP_012308691.1,XP_012312476.1,XP_012307431.1,XP_012314788.1,XP_021526962.1,XP_021531523.1,XP_012319587.1,XP_012291189.2,XP_012301821.1,XP_012332662.1,XP_012326996.1,XP_012313121.1,XP_012306807.1,XP_021527422.1,XP_012311750.1,XP_012291504.1,XP_012308649.1,XP_021525844.1,XP_012293709.1,XP_012321715.1,XP_012290715.1,XP_012327981.1,XP_012306…	3.63636e-12
	Biological process	multicellular organismal process	GO:0032501	2	2.16671e-12	1.22405	644	17809	1190	40281	XP_012290125.1,XP_012305130.1,XP_021532708.1,XP_012318850.1,XP_012308691.1,XP_012307431.1,XP_012314788.1,XP_021526962.1,XP_021531523.1,XP_012319587.1,XP_012291189.2,XP_012301821.1,XP_012332662.1,XP_012326996.1,XP_012313121.1,XP_012306807.1,XP_021527422.1,XP_021530386.1,XP_012311750.1,XP_012291504.1,XP_012294353.1,XP_012308649.1,XP_021525844.1,XP_012293709.1,XP_012327981.1,XP_012306555.1,XP_021530…	5.42111e-10
	Biological process	biological regulation	GO:0065007	2	2.22558e-07	1.092	915	28363	1190	40281	XP_012290125.1,XP_012330287.1,XP_012305130.1,XP_021532708.1,XP_012318850.1,XP_012308691.1,XP_012312476.1,XP_021524661.1,XP_012320685.1,XP_012307431.1,XP_021526962.1,XP_012296327.2,XP_012296556.1,XP_021531523.1,XP_012319587.1,XP_012291189.2,XP_012301821.1,XP_012332662.1,XP_012317658.1,XP_012313121.1,XP_012306807.1,XP_012325810.1,XP_021524672.1,XP_021530386.1,XP_021533136.1,XP_012311750.1,XP_012291…	1.75844e-05
	Biological process	cell population proliferation	GO:0008283	2	1.06561e-05	1.37554	171	4208	1190	40281	XP_021532708.1,XP_021524661.1,XP_012307431.1,XP_021531523.1,XP_012291189.2,XP_012306807.1,XP_012311750.1,XP_012293709.1,XP_012321715.1,XP_021527117.1,XP_021528958.1,XP_012315444.1,XP_021529055.1,XP_012305230.2,XP_021531669.1,XP_012318271.1,XP_012292515.2,XP_021530887.1,XP_012325518.1,XP_021523541.1,XP_021524236.1,XP_012306799.1,XP_012300560.1,XP_012329043.1,XP_021529878.1,XP_012317497.1,XP_012310…	0.000620037
	Biological process	behavior	GO:0007610	2	0.000999942	1.49611	64	1448	1190	40281	XP_012318850.1,XP_012307431.1,XP_012330504.1,XP_012293709.1,XP_021533158.1,XP_012291842.1,XP_021532247.1,XP_012331611.2,XP_012318271.1,XP_021522634.1,XP_021529042.1,XP_012313339.1,XP_021528228.1,XP_012304121.1,XP_012310373.2,XP_021532615.1,XP_021527032.1,XP_021522812.1,XP_021521259.1,XP_012296462.1,XP_012289523.1,XP_012331716.1,XP_012307382.1,XP_012322257.1,XP_012292976.1,XP_012305462.1,XP_021529…	0.0294336
	Biological process	metabolic process	GO:0008152	2	0.0025019	1.06064	805	25691	1190	40281	XP_012290125.1,XP_021531099.1,XP_012318850.1,XP_012308691.1,XP_012312476.1,XP_021524661.1,XP_012320685.1,XP_012307431.1,XP_021526962.1,XP_012296327.2,XP_012296556.1,XP_021531523.1,XP_012319587.1,XP_012291189.2,XP_012301821.1,XP_012332662.1,XP_012309656.1,XP_012317658.1,XP_012306807.1,XP_021524672.1,XP_021530386.1,XP_012311750.1,XP_012291504.1,XP_012294353.1,XP_012330504.1,XP_012308649.1,XP_012317…	0.0598065
	Biological process	reproductive process	GO:0022414	2	0.00416562	1.27426	117	3108	1190	40281	XP_012319587.1,XP_012313461.1,XP_012306555.1,XP_012319465.1,XP_021529297.1,XP_012332797.1,XP_021532247.1,XP_021528111.1,XP_012318772.1,XP_012303091.1,XP_012298198.1,XP_012327329.1,XP_012310097.1,XP_021526036.1,XP_012317825.1,XP_012315304.1,XP_021525644.1,XP_021523765.1,XP_012296750.1,XP_012294081.1,XP_012308479.2,XP_021521335.1,XP_012317869.1,XP_012294200.1,XP_021522812.1,XP_021531641.1,XP_012318…	0.0845059
	Biological process	reproduction	GO:0000003	2	0.00429234	1.27303	117	3111	1190	40281	XP_012319587.1,XP_012313461.1,XP_012306555.1,XP_012319465.1,XP_021529297.1,XP_012332797.1,XP_021532247.1,XP_021528111.1,XP_012318772.1,XP_012303091.1,XP_012298198.1,XP_012327329.1,XP_012310097.1,XP_021526036.1,XP_012317825.1,XP_012315304.1,XP_021525644.1,XP_021523765.1,XP_012296750.1,XP_012294081.1,XP_012308479.2,XP_021521335.1,XP_012317869.1,XP_012294200.1,XP_021522812.1,XP_021531641.1,XP_012318…	0.0866084
	Biological process	locomotion	GO:0040011	2	0.00508794	1.21794	159	4419	1190	40281	XP_012290125.1,XP_012305130.1,XP_021532708.1,XP_012312476.1,XP_012314788.1,XP_021526962.1,XP_021531523.1,XP_012313121.1,XP_012319913.2,XP_012308649.1,XP_012290715.1,XP_012329439.1,XP_021531669.1,XP_012318271.1,XP_021530887.1,XP_012325518.1,XP_012303091.1,XP_021523541.1,XP_012300738.1,XP_012329043.1,XP_012329957.1,XP_012310097.1,XP_012296467.1,XP_012289461.2,XP_012303403.1,XP_021529100.1,XP_012296…	0.0966838
	Biological process	rhythmic process	GO:0048511	2	0.0179419	1.5089	30	673	1190	40281	XP_012307431.1,XP_021530386.1,XP_012330504.1,XP_012303708.1,XP_021524236.1,XP_012297289.2,XP_021526036.1,XP_021528228.1,XP_021525644.1,XP_021532615.1,XP_021520930.1,XP_012317869.1,XP_012296462.1,XP_012308303.1,XP_012331716.1,XP_012303979.1,XP_021521757.1,XP_012327149.1,XP_021532237.1,XP_012301853.1,XP_012291262.1,XP_021525155.1,XP_012301003.1,XP_021530280.1,XP_021524769.1,XP_021527694.1,XP_012327…	0.220052
Saimiri boliviensis	Molecular function	transcription regulator activity	GO:0140110	2	2.44249e-15	1.78785	185	3246	923	28954	XP_010344507.1,XP_003944949.1,XP_010349535.1,XP_010341241.1,XP_010340430.1,XP_010348387.1,XP_010345066.1,XP_003942879.1,XP_010333659.1,XP_010335921.1,XP_010349417.1,XP_003922166.1,XP_003924071.1,XP_010344856.1,XP_010341875.1,XP_010337182.1,XP_003935500.1,XP_010348888.1,XP_003930405.1,XP_010334993.1,XP_010348537.1,XP_010335057.1,XP_010345676.1,XP_003928079.1,XP_003932064.1,XP_010344493.1,XP_010328…	5.95479e-13
	Molecular function	binding	GO:0005488	2	1.27458e-06	1.06624	818	24066	923	28954	XP_010346107.1,XP_003934130.1,XP_003939589.1,XP_010344507.1,XP_010340715.1,XP_010339922.1,XP_010329970.1,XP_003944949.1,XP_003939687.1,XP_003939894.1,XP_003926886.1,XP_010350720.1,XP_003924016.1,XP_003930033.1,XP_003943960.1,XP_010350296.1,XP_003940336.1,XP_003920235.1,XP_010349535.1,XP_010332955.1,XP_010337730.1,XP_010341241.1,XP_003919814.1,XP_010340378.1,XP_003938874.1,XP_010335791.1,XP_003922…	7.39864e-05
	Cellular component	protein-containing complex	GO:0032991	2	0.00117721	1.1545	330	9132	1042	33290	XP_003934130.1,XP_010344507.1,XP_010340715.1,XP_003926886.1,XP_010350720.1,XP_003930033.1,XP_010350296.1,XP_010340378.1,XP_003938874.1,XP_010339441.1,XP_010333899.1,XP_010343094.1,XP_010345066.1,XP_010348278.1,XP_010348833.1,XP_003925363.2,XP_010333032.1,XP_003942879.1,XP_003931175.1,XP_003939545.1,XP_010335921.1,XP_010331101.1,XP_003925232.2,XP_010349417.1,XP_010334971.1,XP_003929277.1,XP_010335…	0.027926
	Cellular component	intracellular	GO:0005622	2	0.00146104	1.04311	884	27075	1042	33290	XP_003925690.1,XP_003934130.1,XP_003939589.1,XP_010344507.1,XP_010340715.1,XP_010349163.1,XP_010339922.1,XP_010329970.1,XP_003944949.1,XP_003939894.1,XP_003926886.1,XP_010350720.1,XP_003924016.1,XP_003930033.1,XP_003943960.1,XP_010350296.1,XP_010349535.1,XP_003934439.1,XP_010332955.1,XP_010337730.1,XP_010341241.1,XP_010340378.1,XP_003938874.1,XP_010335791.1,XP_010345493.1,XP_010340430.1,XP_010339…	0.0319931
	Biological process	metabolic process	GO:0008152	2	1.56904e-06	1.11126	674	19297	951	30257	XP_010346107.1,XP_003934130.1,XP_003939589.1,XP_010344507.1,XP_010329970.1,XP_003944949.1,XP_003939687.1,XP_003926886.1,XP_010350720.1,XP_003924016.1,XP_003930033.1,XP_003940336.1,XP_010349535.1,XP_003934439.1,XP_010337730.1,XP_010341241.1,XP_010340378.1,XP_003938874.1,XP_010335791.1,XP_010345493.1,XP_010340430.1,XP_010339441.1,XP_010331367.1,XP_003942047.1,XP_003923708.1,XP_010344801.1,XP_010348…	0.000121181
	Biological process	biological regulation	GO:0065007	2	5.71727e-05	1.08014	718	21149	951	30257	XP_010346107.1,XP_010337207.1,XP_003934130.1,XP_003939589.1,XP_010344507.1,XP_010329970.1,XP_003944949.1,XP_003939894.1,XP_003926886.1,XP_010350720.1,XP_003924016.1,XP_003930033.1,XP_010350296.1,XP_003940336.1,XP_003920235.1,XP_010349535.1,XP_003934439.1,XP_010332955.1,XP_010337730.1,XP_010341241.1,XP_003919814.1,XP_010340378.1,XP_003938874.1,XP_010335791.1,XP_010345493.1,XP_010340430.1,XP_010331…	0.00351612
	Biological process	multicellular organismal process	GO:0032501	2	0.000256466	1.12539	476	13457	951	30257	XP_003919838.1,XP_003934130.1,XP_003939589.1,XP_010329970.1,XP_003944949.1,XP_003926886.1,XP_003924016.1,XP_003930033.1,XP_003943960.1,XP_010350296.1,XP_003920235.1,XP_010349535.1,XP_010341241.1,XP_003919814.1,XP_003938874.1,XP_010340430.1,XP_003942047.1,XP_003923708.1,XP_010348387.1,XP_010331650.1,XP_010350548.1,XP_010345066.1,XP_010348278.1,XP_010339955.1,XP_003923160.1,XP_010333032.1,XP_003942…	0.0121675
	Biological process	developmental process	GO:0032502	2	0.000502233	1.13265	423	11882	951	30257	XP_003934130.1,XP_003939589.1,XP_010344507.1,XP_010329970.1,XP_003944949.1,XP_003924016.1,XP_003930033.1,XP_003943960.1,XP_010350296.1,XP_010349535.1,XP_010341241.1,XP_003919814.1,XP_010340430.1,XP_003942047.1,XP_003923708.1,XP_010344801.1,XP_010348387.1,XP_010331650.1,XP_010345066.1,XP_010348278.1,XP_010339955.1,XP_003923160.1,XP_010333032.1,XP_003942879.1,XP_010333659.1,XP_003925232.2,XP_010349…	0.0211128
	Biological process	cellular component organization or biogenesis	GO:0071840	2	0.00160104	1.11451	435	12418	951	30257	XP_003925690.1,XP_003934130.1,XP_003939589.1,XP_010350720.1,XP_003930033.1,XP_010349535.1,XP_010332955.1,XP_010337730.1,XP_010340378.1,XP_003938874.1,XP_010345493.1,XP_003942047.1,XP_003923708.1,XP_010333899.1,XP_010331650.1,XP_010345066.1,XP_010344375.1,XP_010348833.1,XP_010339955.1,XP_010333032.1,XP_010333659.1,XP_010332463.1,XP_010335921.1,XP_003925232.2,XP_010349417.1,XP_010334971.1,XP_003929…	0.0529059
Sapajus apella	Molecular function	transcription regulator activity	GO:0140110	2	2.22045e-16	1.92147	286	5995	1253	50467	XP_032106829.1,XP_032114786.1,XP_032096347.1,XP_032104690.1,XP_032104988.1,XP_032108736.1,XP_032102445.1,XP_032111467.1,XP_032147437.1,XP_032138424.1,XP_032130110.1,XP_032143307.1,XP_032114283.1,XP_032134493.1,XP_032155359.1,XP_032114590.1,XP_032130132.1,XP_032133843.1,XP_032114564.1,XP_032126095.1,XP_032152908.1,XP_032146759.1,XP_032148810.1,XP_032151821.1,XP_032124566.1,XP_032150222.1,XP_032142…	3.85247e-14
	Molecular function	binding	GO:0005488	2	1.48976e-06	1.053	1121	42878	1253	50467	XP_032144225.1,XP_032120672.1,XP_032119781.1,XP_032101514.1,XP_032110919.1,XP_032106829.1,XP_032117077.1,XP_032153550.1,XP_032114786.1,XP_032133179.1,XP_032128670.1,XP_032115891.1,XP_032117767.1,XP_032138500.1,XP_032129361.1,XP_032096195.1,XP_032150253.1,XP_032107137.1,XP_032096347.1,XP_032104690.1,XP_032104988.1,XP_032144301.1,XP_032132697.1,XP_032125952.1,XP_032111641.1,XP_032138250.1,XP_032108…	9.39906e-05
	Biological process	developmental process	GO:0032502	2	7.28813e-11	1.21859	629	21213	1288	52933	XP_032144225.1,XP_032124268.1,XP_032117077.1,XP_032133179.1,XP_032115891.1,XP_032141200.1,XP_032107137.1,XP_032096347.1,XP_032104988.1,XP_032144301.1,XP_032138250.1,XP_032108736.1,XP_032135817.1,XP_032111467.1,XP_032104931.1,XP_032112604.1,XP_032095625.1,XP_032147437.1,XP_032097892.1,XP_032106455.1,XP_032138424.1,XP_032148991.1,XP_032130110.1,XP_032096071.1,XP_032146287.1,XP_032114198.1,XP_032128…	1.01926e-08
	Biological process	biological regulation	GO:0065007	2	1.5942e-10	1.10954	1007	37299	1288	52933	XP_032144225.1,XP_032119781.1,XP_032124268.1,XP_032101514.1,XP_032106829.1,XP_032117077.1,XP_032153550.1,XP_032114786.1,XP_032133179.1,XP_032128670.1,XP_032115891.1,XP_032117767.1,XP_032138500.1,XP_032096195.1,XP_032150253.1,XP_032107137.1,XP_032096347.1,XP_032104988.1,XP_032144301.1,XP_032132697.1,XP_032125952.1,XP_032138250.1,XP_032153158.1,XP_032108736.1,XP_032102445.1,XP_032096917.1,XP_032140…	2.07575e-08
	Biological process	multicellular organismal process	GO:0032501	2	6.8507e-10	1.18557	688	23849	1288	52933	XP_032144225.1,XP_032117077.1,XP_032133179.1,XP_032115891.1,XP_032117767.1,XP_032096195.1,XP_032141200.1,XP_032107137.1,XP_032096347.1,XP_032144301.1,XP_032138250.1,XP_032153158.1,XP_032108736.1,XP_032140664.1,XP_032135817.1,XP_032096543.1,XP_032111467.1,XP_032104931.1,XP_032112604.1,XP_032095625.1,XP_032147437.1,XP_032097892.1,XP_032106455.1,XP_032138424.1,XP_032148991.1,XP_032113001.1,XP_032130…	7.72186e-08
	Biological process	cell population proliferation	GO:0008283	2	1.32864e-05	1.36628	176	5294	1288	52933	XP_032144225.1,XP_032133179.1,XP_032115891.1,XP_032107137.1,XP_032138250.1,XP_032111467.1,XP_032095625.1,XP_032147437.1,XP_032138424.1,XP_032114564.1,XP_032152863.1,XP_032121078.1,XP_032130354.1,XP_032107795.1,XP_032148462.1,XP_032137706.1,XP_032152071.1,XP_032155782.1,XP_032096075.1,XP_032150609.1,XP_032144985.1,XP_032147375.1,XP_032114279.1,XP_032105017.1,XP_032141306.1,XP_032137665.1,XP_032108…	0.000857597
	Biological process	metabolic process	GO:0008152	2	0.000383725	1.07076	871	33430	1288	52933	XP_032144225.1,XP_032120672.1,XP_032101514.1,XP_032106829.1,XP_032117077.1,XP_032115202.1,XP_032114786.1,XP_032133179.1,XP_032128670.1,XP_032115891.1,XP_032096195.1,XP_032141200.1,XP_032150253.1,XP_032107137.1,XP_032096347.1,XP_032104988.1,XP_032144301.1,XP_032132697.1,XP_032138250.1,XP_032108736.1,XP_032102445.1,XP_032096917.1,XP_032140664.1,XP_032135817.1,XP_032110874.1,XP_032098931.1,XP_032111…	0.0167508
	Biological process	behavior	GO:0007610	2	0.0018236	1.44769	67	1902	1288	52933	XP_032117077.1,XP_032133179.1,XP_032117767.1,XP_032120445.1,XP_032155359.1,XP_032123052.1,XP_032137585.1,XP_032136075.1,XP_032155782.1,XP_032147651.1,XP_032096075.1,XP_032128648.1,XP_032118405.1,XP_032118845.1,XP_032133785.1,XP_032132052.1,XP_032131006.1,XP_032139728.1,XP_032151553.1,XP_032138642.1,XP_032122130.1,XP_032155950.1,XP_032133158.1,XP_032133003.1,XP_032134709.1,XP_032135113.1,XP_032146…	0.0571446
	Biological process	biomineralization	GO:0110148	2	0.00690109	1.92142	18	385	1288	52933	XP_032135817.1,XP_032112604.1,XP_032111399.1,XP_032109722.1,XP_032141885.1,XP_032116377.1,XP_032135410.1,XP_032097904.1,XP_032123736.1,XP_032095716.1,XP_032141085.1,XP_032116127.1,XP_032110876.1,XP_032095548.1,XP_032114785.1,XP_032116352.1,XP_032134065.1,XP_032095402.1,	0.140477
	Biological process	locomotion	GO:0040011	2	0.0134241	1.17755	171	5968	1288	52933	XP_032144225.1,XP_032133179.1,XP_032115891.1,XP_032096195.1,XP_032111467.1,XP_032106455.1,XP_032130110.1,XP_032134493.1,XP_032133843.1,XP_032126007.1,XP_032119785.1,XP_032153528.1,XP_032152863.1,XP_032130354.1,XP_032107795.1,XP_032103132.1,XP_032142950.1,XP_032143471.1,XP_032123176.1,XP_032098361.1,XP_032147651.1,XP_032096075.1,XP_032139764.1,XP_032133299.1,XP_032139350.1,XP_032144416.1,XP_032137…	0.210329
	Biological process	response to stimulus	GO:0050896	2	0.0138149	1.05877	711	27598	1288	52933	XP_032144225.1,XP_032119781.1,XP_032106829.1,XP_032117077.1,XP_032153550.1,XP_032114786.1,XP_032133179.1,XP_032128670.1,XP_032115891.1,XP_032117767.1,XP_032138500.1,XP_032096195.1,XP_032107137.1,XP_032096347.1,XP_032104988.1,XP_032125952.1,XP_032138250.1,XP_032153158.1,XP_032108736.1,XP_032102445.1,XP_032096917.1,XP_032140664.1,XP_032110874.1,XP_032096543.1,XP_032098700.1,XP_032157200.1,XP_032095…	0.213354
	Biological process	reproductive process	GO:0022414	2	0.0456699	1.17094	113	3966	1288	52933	XP_032115891.1,XP_032144301.1,XP_032140664.1,XP_032147437.1,XP_032138424.1,XP_032143307.1,XP_032130132.1,XP_032095785.1,XP_032112937.1,XP_032148462.1,XP_032137706.1,XP_032155782.1,XP_032098361.1,XP_032147651.1,XP_032150609.1,XP_032114390.1,XP_032148956.1,XP_032105017.1,XP_032125359.1,XP_032108699.1,XP_032123810.1,XP_032103621.1,XP_032136787.1,XP_032118738.1,XP_032111921.1,XP_032142813.1,XP_032151…	0.36002
	Biological process	reproduction	GO:0000003	2	0.0480253	1.16829	113	3975	1288	52933	XP_032115891.1,XP_032144301.1,XP_032140664.1,XP_032147437.1,XP_032138424.1,XP_032143307.1,XP_032130132.1,XP_032095785.1,XP_032112937.1,XP_032148462.1,XP_032137706.1,XP_032155782.1,XP_032098361.1,XP_032147651.1,XP_032150609.1,XP_032114390.1,XP_032148956.1,XP_032105017.1,XP_032125359.1,XP_032108699.1,XP_032123810.1,XP_032103621.1,XP_032136787.1,XP_032118738.1,XP_032111921.1,XP_032142813.1,XP_032151…	0.372752
Cercocebus atys	Molecular function	transcription regulator activity	GO:0140110	2	2.22045e-16	1.67496	287	6586	1370	52658	XP_011949659.1,XP_011939345.1,XP_011942032.1,XP_011933988.1,XP_011902457.1,XP_011926522.1,XP_011919340.1,XP_011910313.1,XP_011911008.1,XP_011939430.1,XP_011885822.1,XP_011896106.1,XP_011921375.1,XP_011899029.1,XP_011911680.1,XP_011885794.1,XP_011930046.1,XP_011927324.1,XP_011939229.1,XP_011911270.1,XP_011890259.1,XP_011893592.1,XP_011894888.1,XP_011894533.1,XP_011926757.1,XP_011890784.1,XP_011945…	8.2323e-14
	Molecular function	binding	GO:0005488	2	2.36841e-08	1.06133	1220	44183	1370	52658	XP_011912989.1,XP_011897135.1,XP_011949659.1,XP_011909688.1,XP_011917041.1,XP_011906432.1,XP_011911431.1,XP_011888442.1,XP_011899086.1,XP_011939345.1,XP_011931182.1,XP_011933637.1,XP_011928046.1,XP_011942032.1,XP_011902818.1,XP_011936279.1,XP_011933988.1,XP_011907955.1,XP_011944793.1,XP_011884926.1,XP_011901437.1,XP_011900483.1,XP_011935192.1,XP_011902457.1,XP_011894528.1,XP_011888420.1,XP_011926…	1.67255e-06
	Cellular component	protein-containing complex	GO:0032991	2	0.0249352	1.08136	462	16590	1553	60304	XP_011897135.1,XP_011909688.1,XP_011906432.1,XP_011888442.1,XP_011939345.1,XP_011928046.1,XP_011942032.1,XP_011902818.1,XP_011944793.1,XP_011894528.1,XP_011888420.1,XP_011926522.1,XP_011906454.1,XP_011920102.1,XP_011943929.1,XP_011937286.1,XP_011947521.1,XP_011889810.1,XP_011919340.1,XP_011924592.1,XP_011890131.1,XP_011903002.1,XP_011911008.1,XP_011939430.1,XP_011934773.1,XP_011906819.1,XP_011942…	0.385716
	Biological process	developmental process	GO:0032502	2	3.9843e-11	1.21015	693	22050	1428	54985	XP_011949659.1,XP_011899086.1,XP_011939345.1,XP_011933637.1,XP_011928046.1,XP_011942032.1,XP_011933988.1,XP_011884926.1,XP_011900483.1,XP_011902457.1,XP_011888420.1,XP_011926522.1,XP_011947325.1,XP_011931774.1,XP_011920102.1,XP_011937286.1,XP_011889810.1,XP_011919340.1,XP_011925746.1,XP_011908500.1,XP_011910313.1,XP_011919179.1,XP_011903002.1,XP_011911008.1,XP_011895709.1,XP_011906819.1,XP_011942…	7.65763e-09
	Biological process	multicellular organismal process	GO:0032501	2	1.19709e-08	1.16261	746	24707	1428	54985	XP_011949659.1,XP_011899086.1,XP_011939345.1,XP_011933637.1,XP_011928046.1,XP_011942032.1,XP_011933988.1,XP_011884926.1,XP_011900483.1,XP_011902457.1,XP_011888420.1,XP_011926522.1,XP_011947325.1,XP_011931774.1,XP_011930055.1,XP_011906454.1,XP_011936364.1,XP_011925866.1,XP_011920102.1,XP_011937286.1,XP_011889810.1,XP_011919340.1,XP_011925746.1,XP_011908500.1,XP_011910313.1,XP_011919179.1,XP_011903…	1.22507e-06
	Biological process	biological regulation	GO:0065007	2	2.84792e-05	1.06716	1077	38860	1428	54985	XP_011912989.1,XP_011897135.1,XP_011949659.1,XP_011909688.1,XP_011917041.1,XP_011906432.1,XP_011911431.1,XP_011888442.1,XP_011899086.1,XP_011939345.1,XP_011931182.1,XP_011933637.1,XP_011928046.1,XP_011942032.1,XP_011933988.1,XP_011907955.1,XP_011884926.1,XP_011901437.1,XP_011900483.1,XP_011935192.1,XP_011894528.1,XP_011888420.1,XP_011926522.1,XP_011947325.1,XP_011931774.1,XP_011911814.1,XP_011906…	0.00165012
	Biological process	metabolic process	GO:0008152	2	0.000131393	1.07279	967	34708	1428	54985	XP_011897135.1,XP_011949659.1,XP_011909688.1,XP_011906432.1,XP_011888442.1,XP_011899086.1,XP_011939345.1,XP_011931182.1,XP_011933637.1,XP_011928046.1,XP_011942032.1,XP_011936279.1,XP_011933988.1,XP_011907955.1,XP_011944793.1,XP_011884926.1,XP_011901437.1,XP_011935192.1,XP_011894528.1,XP_011888420.1,XP_011926522.1,XP_011931774.1,XP_011906454.1,XP_011936364.1,XP_011920102.1,XP_011943929.1,XP_011937…	0.00651182
	Biological process	cell population proliferation	GO:0008283	2	0.000372764	1.27088	188	5696	1428	54985	XP_011899086.1,XP_011928046.1,XP_011901437.1,XP_011888420.1,XP_011926522.1,XP_011919340.1,XP_011902413.1,XP_011906819.1,XP_011896106.1,XP_011905318.1,XP_011914696.1,XP_011930046.1,XP_011932007.1,XP_011913409.1,XP_011898934.1,XP_011933330.1,XP_011893592.1,XP_011892225.1,XP_011945805.1,XP_011923911.1,XP_011926041.1,XP_011886820.1,XP_011928527.1,XP_011930016.1,XP_011909363.1,XP_011906526.1,XP_011886…	0.0149106
	Biological process	behavior	GO:0007610	2	0.00587945	1.35233	74	2107	1428	54985	XP_011942032.1,XP_011919340.1,XP_011903002.1,XP_011923452.1,XP_011946972.1,XP_011927836.1,XP_011914563.1,XP_011899029.1,XP_011927324.1,XP_011898934.1,XP_011933330.1,XP_011894533.1,XP_011945805.1,XP_011923911.1,XP_011906067.1,XP_011903109.1,XP_011909363.1,XP_011918462.1,XP_011937727.1,XP_011942672.1,XP_011934418.1,XP_011899549.1,XP_011915860.1,XP_011945644.1,XP_011931213.1,XP_011885207.1,XP_011928…	0.106506
	Biological process	reproductive process	GO:0022414	2	0.0131093	1.21224	131	4161	1428	54985	XP_011939345.1,XP_011925746.1,XP_011923452.1,XP_011907800.1,XP_011899029.1,XP_011894381.1,XP_011911680.1,XP_011937567.1,XP_011927324.1,XP_011917058.1,XP_011948012.1,XP_011912949.1,XP_011945805.1,XP_011929071.1,XP_011926611.1,XP_011936075.1,XP_011938399.1,XP_011937673.1,XP_011886803.1,XP_011938801.1,XP_011893611.1,XP_011944865.1,XP_011934244.1,XP_011929027.1,XP_011898619.1,XP_011891578.1,XP_011930…	0.173908
	Biological process	reproduction	GO:0000003	2	0.01386	1.20992	131	4169	1428	54985	XP_011939345.1,XP_011925746.1,XP_011923452.1,XP_011907800.1,XP_011899029.1,XP_011894381.1,XP_011911680.1,XP_011937567.1,XP_011927324.1,XP_011917058.1,XP_011948012.1,XP_011912949.1,XP_011945805.1,XP_011929071.1,XP_011926611.1,XP_011936075.1,XP_011938399.1,XP_011937673.1,XP_011886803.1,XP_011938801.1,XP_011893611.1,XP_011944865.1,XP_011934244.1,XP_011929027.1,XP_011898619.1,XP_011891578.1,XP_011930…	0.180226
	Biological process	locomotion	GO:0040011	2	0.0155327	1.16566	184	6078	1428	54985	XP_011933637.1,XP_011942032.1,XP_011884926.1,XP_011931774.1,XP_011889810.1,XP_011919340.1,XP_011928135.1,XP_011903002.1,XP_011906819.1,XP_011942317.1,XP_011898974.1,XP_011923452.1,XP_011913547.1,XP_011904952.1,XP_011938382.1,XP_011944117.1,XP_011893592.1,XP_011923911.1,XP_011926041.1,XP_011938418.1,XP_011910562.1,XP_011926611.1,XP_011906067.1,XP_011906526.1,XP_011946924.1,XP_011898454.1,XP_011908…	0.195836
	Biological process	rhythmic process	GO:0048511	2	0.0235412	1.43864	34	910	1428	54985	XP_011919340.1,XP_011925746.1,XP_011945805.1,XP_011908370.1,XP_011906067.1,XP_011903109.1,XP_011886803.1,XP_011920841.1,XP_011924529.1,XP_011942010.1,XP_011928905.1,XP_011949045.1,XP_011928988.1,XP_011892620.1,XP_011941099.1,XP_011949808.1,XP_011921105.1,XP_011935359.1,XP_011885868.1,XP_011901154.1,XP_011898375.1,XP_011918834.1,XP_011885708.1,XP_011926804.1,XP_011942647.1,XP_011933297.1,XP_011897…	0.24734
	Biological process	biomineralization	GO:0110148	2	0.0404829	1.60045	17	409	1428	54985	XP_011900483.1,XP_011897085.1,XP_011918280.1,XP_011935641.1,XP_011891167.1,XP_011901617.1,XP_011902177.1,XP_011922538.1,XP_011893073.1,XP_011900378.1,XP_011938328.1,XP_011916414.1,XP_011886641.1,XP_011895724.1,XP_011887416.1,XP_011936662.1,XP_011900862.1,	0.303814
Chlorocebus sabaeus	Molecular function	transcription regulator activity	GO:0140110	2	0	1.82691	292	5629	1366	48108	XP_008008606.1,XP_007977025.1,XP_007970167.1,XP_008017121.1,XP_007959892.1,XP_007986648.1,XP_007965836.1,XP_007990925.1,XP_007993171.1,XP_007976210.1,XP_007966051.1,XP_007994236.1,XP_007967284.1,XP_007968665.1,XP_008012682.1,XP_008007514.1,XP_007972111.1,XP_008018799.1,XP_007991510.1,XP_008002911.1,XP_007978072.1,XP_007993977.1,XP_007992343.1,XP_007992111.1,XP_007994467.1,XP_007980010.1,XP_008004…	0
	Molecular function	binding	GO:0005488	2	5.25883e-07	1.05581	1206	40228	1366	48108	XP_007997190.1,XP_007986942.1,XP_008008606.1,XP_007977025.1,XP_008002141.1,XP_007966371.1,XP_008017868.1,XP_007970167.1,XP_008017156.1,XP_008007456.1,XP_007997235.1,XP_007959358.1,XP_007990279.1,XP_008008498.1,XP_007989331.1,XP_007984883.1,XP_007973113.1,XP_007978032.1,XP_008013703.1,XP_008012651.1,XP_007976236.1,XP_008008957.1,XP_007981551.1,XP_007989923.1,XP_007959301.1,XP_008002372.1,XP_008008…	3.54493e-05
	Cellular component	intracellular	GO:0005622	2	0.0142479	1.02658	1283	44985	1539	55395	XP_007997190.1,XP_007986942.1,XP_008008606.1,XP_007992534.1,XP_007977025.1,XP_008002141.1,XP_007966371.1,XP_008017868.1,XP_007987437.1,XP_007970167.1,XP_008017156.1,XP_008007456.1,XP_007997235.1,XP_007959358.1,XP_008012816.1,XP_007990279.1,XP_008008498.1,XP_007990693.1,XP_007989331.1,XP_008012651.1,XP_007976236.1,XP_008008957.1,XP_007981551.1,XP_007989923.1,XP_007959301.1,XP_008008694.1,XP_007988…	0.299206
	Cellular component	protein-containing complex	GO:0032991	2	0.0318153	1.07739	455	15201	1539	55395	XP_007977025.1,XP_007970167.1,XP_008017156.1,XP_007997235.1,XP_008012816.1,XP_008008498.1,XP_008012651.1,XP_007978298.1,XP_008007434.1,XP_008002644.1,XP_007960815.1,XP_007965120.1,XP_007976890.1,XP_007971161.1,XP_007983177.1,XP_008013159.1,XP_007990925.1,XP_007993171.1,XP_007991371.1,XP_008019379.1,XP_007966051.1,XP_008009158.1,XP_007992828.1,XP_008004035.1,XP_007994236.1,XP_007965721.1,XP_008017…	0.402586
	Biological process	developmental process	GO:0032502	2	1.66446e-11	1.21853	678	19928	1409	50464	XP_007997190.1,XP_008008606.1,XP_007977025.1,XP_007987437.1,XP_008017156.1,XP_007997235.1,XP_007990279.1,XP_008008498.1,XP_007989331.1,XP_008013703.1,XP_007989923.1,XP_008016683.1,XP_007978298.1,XP_007975305.1,XP_007974712.1,XP_008017121.1,XP_007964224.1,XP_007959892.1,XP_007986648.1,XP_007996686.1,XP_007976890.1,XP_007999240.1,XP_007965836.1,XP_008006556.1,XP_008009043.1,XP_007971161.1,XP_007980…	2.26016e-09
	Biological process	multicellular organismal process	GO:0032501	2	5.87938e-08	1.15605	728	22554	1409	50464	XP_007997190.1,XP_008008606.1,XP_007977025.1,XP_007987437.1,XP_008017156.1,XP_007997235.1,XP_007990279.1,XP_008008498.1,XP_007989331.1,XP_008013703.1,XP_007989923.1,XP_008016683.1,XP_007978298.1,XP_007975305.1,XP_007974712.1,XP_008017121.1,XP_007964224.1,XP_007959892.1,XP_007986648.1,XP_007996686.1,XP_007976890.1,XP_007999240.1,XP_007965836.1,XP_008006556.1,XP_008009043.1,XP_007971161.1,XP_007980…	5.05627e-06
	Biological process	biological regulation	GO:0065007	2	0.000169982	1.06139	1046	35296	1409	50464	XP_007997190.1,XP_008008606.1,XP_007992534.1,XP_007977025.1,XP_008002141.1,XP_007987437.1,XP_007970167.1,XP_008017156.1,XP_008007456.1,XP_007997235.1,XP_008012816.1,XP_007990279.1,XP_008008498.1,XP_007989331.1,XP_007978032.1,XP_008008957.1,XP_007981551.1,XP_007959301.1,XP_008016683.1,XP_007978298.1,XP_007974712.1,XP_008007434.1,XP_007968902.1,XP_007994245.1,XP_008017121.1,XP_008004257.1,XP_007958…	0.0071894
	Biological process	cell population proliferation	GO:0008283	2	0.000303518	1.28476	179	4990	1409	50464	XP_008008606.1,XP_007977025.1,XP_008017156.1,XP_008012816.1,XP_008008498.1,XP_008016683.1,XP_007994245.1,XP_007964224.1,XP_007986648.1,XP_007995030.1,XP_007996686.1,XP_007980882.1,XP_008013159.1,XP_007990355.1,XP_007963577.1,XP_008009158.1,XP_008004035.1,XP_007984706.1,XP_007998919.1,XP_008007790.1,XP_008010250.1,XP_008013449.1,XP_007993844.1,XP_007960360.1,XP_007959848.1,XP_007998558.1,XP_008015…	0.011925
	Biological process	behavior	GO:0007610	2	0.000419336	1.48986	76	1827	1409	50464	XP_007959892.1,XP_008006556.1,XP_008009043.1,XP_007973224.1,XP_008004035.1,XP_007967284.1,XP_008017779.1,XP_007976005.1,XP_008002911.1,XP_008001708.1,XP_008004168.1,XP_007958867.1,XP_007995551.1,XP_007971113.1,XP_007970091.1,XP_008013694.1,XP_007994591.1,XP_008005626.1,XP_008009721.1,XP_008004922.1,XP_008017011.1,XP_007976597.1,XP_007991537.1,XP_008012310.1,XP_008002612.1,XP_007971808.1,XP_007969…	0.0153823
	Biological process	metabolic process	GO:0008152	2	0.000560869	1.06746	929	31170	1409	50464	XP_007997190.1,XP_007986942.1,XP_008008606.1,XP_007977025.1,XP_007966371.1,XP_007970167.1,XP_008017156.1,XP_007997235.1,XP_008012816.1,XP_007990279.1,XP_007973113.1,XP_007978032.1,XP_008013703.1,XP_008012651.1,XP_008008957.1,XP_007981551.1,XP_007959301.1,XP_008016683.1,XP_007975305.1,XP_008007434.1,XP_007994245.1,XP_008017121.1,XP_008004257.1,XP_007958414.1,XP_007964224.1,XP_008003433.1,XP_007959…	0.0195546
	Biological process	rhythmic process	GO:0048511	2	0.00586698	1.58076	35	793	1409	50464	XP_007997235.1,XP_007966051.1,XP_008012059.1,XP_007991491.1,XP_008013449.1,XP_007993977.1,XP_008008088.1,XP_007989557.1,XP_007995809.1,XP_007960103.1,XP_007989975.1,XP_008006916.1,XP_007983500.1,XP_007961511.1,XP_007991981.1,XP_007968877.1,XP_007998191.1,XP_007969754.1,XP_007994021.1,XP_007962319.1,XP_008014867.1,XP_007994911.1,XP_007971773.1,XP_008003350.1,XP_008012755.1,XP_007968956.1,XP_007967…	0.108637
	Biological process	locomotion	GO:0040011	2	0.0377043	1.13887	174	5472	1409	50464	XP_008008606.1,XP_008008498.1,XP_008013159.1,XP_007986964.1,XP_007976210.1,XP_007962428.1,XP_008008663.1,XP_007966763.1,XP_007984706.1,XP_007971860.1,XP_008007790.1,XP_008013449.1,XP_008012495.1,XP_007960360.1,XP_008001708.1,XP_008004168.1,XP_007998558.1,XP_007985984.1,XP_008006619.1,XP_007992704.1,XP_007982117.1,XP_007998424.1,XP_007981769.1,XP_007989807.1,XP_007970064.1,XP_008012855.1,XP_007979…	0.31346
	Biological process	cellular component organization or biogenesis	GO:0071840	2	0.0479696	1.05345	608	20671	1409	50464	XP_007997190.1,XP_008008606.1,XP_007992534.1,XP_008002141.1,XP_007966371.1,XP_007987437.1,XP_007970167.1,XP_007997235.1,XP_008012816.1,XP_007990279.1,XP_008008498.1,XP_007984883.1,XP_008013703.1,XP_008012651.1,XP_007989923.1,XP_007959301.1,XP_008016683.1,XP_007978298.1,XP_007974712.1,XP_008007434.1,XP_007994245.1,XP_008017121.1,XP_008004257.1,XP_007964224.1,XP_008003433.1,XP_007959892.1,XP_008002…	0.364004
Colobus angolensis	Molecular function	transcription regulator activity	GO:0140110	2	5.32907e-15	1.76985	184	3418	934	30707	XP_011790296.1,XP_011794512.1,XP_011815471.1,XP_011813085.1,XP_011818123.1,XP_011796911.1,XP_011784233.1,XP_011813204.1,XP_011791281.1,XP_011808676.1,XP_011811210.1,XP_011784518.1,XP_011799597.1,XP_011811759.1,XP_011801195.1,XP_011812820.1,XP_011782292.1,XP_011811343.1,XP_011788681.1,XP_011787091.1,XP_011786064.1,XP_011810870.1,XP_011786162.1,XP_011786926.1,XP_011784122.1,XP_011797176.1,XP_011817…	3.20011e-12
	Molecular function	binding	GO:0005488	2	3.59613e-09	1.08086	836	25429	934	30707	XP_011783553.1,XP_011790296.1,XP_011801238.1,XP_011814912.1,XP_011801652.1,XP_011814200.1,XP_011793603.1,XP_011808906.1,XP_011806244.1,XP_011807055.1,XP_011801796.1,XP_011811955.1,XP_011786338.1,XP_011815471.1,XP_011783771.1,XP_011813085.1,XP_011789548.1,XP_011803406.1,XP_011794295.1,XP_011816645.1,XP_011818123.1,XP_011790208.1,XP_011781298.1,XP_011815407.1,XP_011796911.1,XP_011797189.1,XP_011811…	2.69934e-07
	Cellular component	protein-containing complex	GO:0032991	2	0.0316156	1.09079	332	10179	1065	35617	XP_011790296.1,XP_011814200.1,XP_011818123.1,XP_011815407.1,XP_011796911.1,XP_011797189.1,XP_011813204.1,XP_011815277.1,XP_011781167.1,XP_011782777.1,XP_011791281.1,XP_011787332.1,XP_011802672.1,XP_011795467.1,XP_011788931.1,XP_011805816.1,XP_011819023.1,XP_011782511.1,XP_011784518.1,XP_011811759.1,XP_011801195.1,XP_011800088.1,XP_011812820.1,XP_011815399.1,XP_011782292.1,XP_011817883.1,XP_011786…	0.261878
	Biological process	developmental process	GO:0032502	2	4.56197e-09	1.23457	460	12287	978	32251	XP_011801238.1,XP_011803189.1,XP_011814912.1,XP_011806244.1,XP_011794512.1,XP_011815471.1,XP_011813085.1,XP_011803406.1,XP_011794295.1,XP_011816645.1,XP_011818123.1,XP_011790208.1,XP_011811001.1,XP_011781298.1,XP_011815407.1,XP_011796911.1,XP_011811737.1,XP_011816380.1,XP_011784233.1,XP_011813204.1,XP_011815277.1,XP_011781167.1,XP_011800164.1,XP_011803167.1,XP_011782777.1,XP_011791281.1,XP_011787…	7.53811e-07
	Biological process	multicellular organismal process	GO:0032501	2	6.41223e-09	1.20999	505	13763	978	32251	XP_011801238.1,XP_011803189.1,XP_011814912.1,XP_011801796.1,XP_011815471.1,XP_011813085.1,XP_011803406.1,XP_011794295.1,XP_011816645.1,XP_011818123.1,XP_011790208.1,XP_011811001.1,XP_011781298.1,XP_011815407.1,XP_011796911.1,XP_011811737.1,XP_011816380.1,XP_011784233.1,XP_011813204.1,XP_011815277.1,XP_011781167.1,XP_011800164.1,XP_011782777.1,XP_011791281.1,XP_011787332.1,XP_011802672.1,XP_011808…	9.88908e-07
	Biological process	biological regulation	GO:0065007	2	1.64556e-07	1.10701	743	22133	978	32251	XP_011783553.1,XP_011803189.1,XP_011814912.1,XP_011801652.1,XP_011808906.1,XP_011806244.1,XP_011807055.1,XP_011794512.1,XP_011801796.1,XP_011811955.1,XP_011786338.1,XP_011815471.1,XP_011813085.1,XP_011803406.1,XP_011794295.1,XP_011816645.1,XP_011818123.1,XP_011790208.1,XP_011811001.1,XP_011781298.1,XP_011815407.1,XP_011796911.1,XP_011797189.1,XP_011794109.1,XP_011811737.1,XP_011816380.1,XP_011784…	1.6551e-05
	Biological process	behavior	GO:0007610	2	0.000243788	1.66136	53	1052	978	32251	XP_011801238.1,XP_011803189.1,XP_011815407.1,XP_011791281.1,XP_011817103.1,XP_011815830.1,XP_011807409.1,XP_011783413.1,XP_011809243.1,XP_011781886.1,XP_011816334.1,XP_011793967.1,XP_011781777.1,XP_011797959.1,XP_011788744.1,XP_011796392.1,XP_011785115.1,XP_011785838.1,XP_011792788.1,XP_011790696.1,XP_011819541.1,XP_011797819.1,XP_011786319.1,XP_011796067.1,XP_011806209.1,XP_011787336.1,XP_011812…	0.0120849
	Biological process	cellular component organization or biogenesis	GO:0071840	2	0.000825085	1.12391	437	12822	978	32251	XP_011790296.1,XP_011814912.1,XP_011814200.1,XP_011793603.1,XP_011794512.1,XP_011813085.1,XP_011794295.1,XP_011816645.1,XP_011818123.1,XP_011781298.1,XP_011815407.1,XP_011797189.1,XP_011811737.1,XP_011816380.1,XP_011784233.1,XP_011815277.1,XP_011800164.1,XP_011803167.1,XP_011801981.1,XP_011787332.1,XP_011795467.1,XP_011788931.1,XP_011819023.1,XP_011782511.1,XP_011811158.1,XP_011801687.1,XP_011781…	0.031462
	Biological process	locomotion	GO:0040011	2	0.00533534	1.24717	127	3358	978	32251	XP_011803406.1,XP_011816645.1,XP_011815407.1,XP_011784233.1,XP_011791281.1,XP_011795467.1,XP_011788931.1,XP_011781964.1,XP_011787696.1,XP_011803187.1,XP_011815002.1,XP_011795201.1,XP_011788681.1,XP_011811820.1,XP_011797176.1,XP_011805791.1,XP_011790977.1,XP_011788296.1,XP_011781076.1,XP_011799764.1,XP_011783413.1,XP_011809243.1,XP_011781886.1,XP_011782023.1,XP_011786778.1,XP_011816334.1,XP_011806…	0.111193
	Biological process	reproductive process	GO:0022414	2	0.00814877	1.27129	99	2568	978	32251	XP_011815407.1,XP_011813204.1,XP_011811158.1,XP_011795565.1,XP_011800088.1,XP_011812820.1,XP_011803187.1,XP_011815002.1,XP_011788681.1,XP_011817883.1,XP_011810870.1,XP_011786088.1,XP_011799244.1,XP_011799764.1,XP_011781886.1,XP_011804882.1,XP_011811415.1,XP_011816432.1,XP_011792662.1,XP_011811897.1,XP_011816906.1,XP_011806302.1,XP_011811862.1,XP_011788426.1,XP_011792333.1,XP_011781777.1,XP_011788…	0.13827
	Biological process	reproduction	GO:0000003	2	0.00858003	1.26882	99	2573	978	32251	XP_011815407.1,XP_011813204.1,XP_011811158.1,XP_011795565.1,XP_011800088.1,XP_011812820.1,XP_011803187.1,XP_011815002.1,XP_011788681.1,XP_011817883.1,XP_011810870.1,XP_011786088.1,XP_011799244.1,XP_011799764.1,XP_011781886.1,XP_011804882.1,XP_011811415.1,XP_011816432.1,XP_011792662.1,XP_011811897.1,XP_011816906.1,XP_011806302.1,XP_011811862.1,XP_011788426.1,XP_011792333.1,XP_011781777.1,XP_011788…	0.141438
	Biological process	cell population proliferation	GO:0008283	2	0.0135471	1.20876	128	3492	978	32251	XP_011803189.1,XP_011794295.1,XP_011816645.1,XP_011818123.1,XP_011790208.1,XP_011815407.1,XP_011813204.1,XP_011781167.1,XP_011791281.1,XP_011787332.1,XP_011795565.1,XP_011800088.1,XP_011803187.1,XP_011815002.1,XP_011799359.1,XP_011788681.1,XP_011811820.1,XP_011797176.1,XP_011786088.1,XP_011792215.1,XP_011803385.1,XP_011790977.1,XP_011785560.1,XP_011801996.1,XP_011801765.1,XP_011817378.1,XP_011816…	0.183268
	Biological process	growth	GO:0040007	2	0.0240641	1.26833	71	1846	978	32251	XP_011814912.1,XP_011815471.1,XP_011794295.1,XP_011816645.1,XP_011818123.1,XP_011781298.1,XP_011815407.1,XP_011813204.1,XP_011788931.1,XP_011787696.1,XP_011806597.1,XP_011788681.1,XP_011810870.1,XP_011797176.1,XP_011789753.1,XP_011788296.1,XP_011807409.1,XP_011799764.1,XP_011781886.1,XP_011818768.1,XP_011786095.1,XP_011811862.1,XP_011788426.1,XP_011791622.1,XP_011788744.1,XP_011792766.1,XP_011792…	0.262174
	Biological process	biological adhesion	GO:0022610	2	0.0320285	1.206	96	2625	978	32251	XP_011801652.1,XP_011794295.1,XP_011816645.1,XP_011781167.1,XP_011788931.1,XP_011803187.1,XP_011807941.1,XP_011792215.1,XP_011781886.1,XP_011802570.1,XP_011801645.1,XP_011801887.1,XP_011800945.1,XP_011799577.1,XP_011781777.1,XP_011787474.1,XP_011797959.1,XP_011812365.1,XP_011816113.1,XP_011789465.1,XP_011791168.1,XP_011819358.1,XP_011785838.1,XP_011817877.1,XP_011814032.1,XP_011813758.1,XP_011808…	0.263362
	Biological process	response to stimulus	GO:0050896	2	0.0339757	1.057	530	16535	978	32251	XP_011783553.1,XP_011801238.1,XP_011787149.1,XP_011814912.1,XP_011801652.1,XP_011793603.1,XP_011807055.1,XP_011801796.1,XP_011786338.1,XP_011813085.1,XP_011803406.1,XP_011794295.1,XP_011816645.1,XP_011818123.1,XP_011790208.1,XP_011811001.1,XP_011781298.1,XP_011815407.1,XP_011797189.1,XP_011794109.1,XP_011816380.1,XP_011784233.1,XP_011813204.1,XP_011781167.1,XP_011800164.1,XP_011803167.1,XP_011782…	0.275457
Macaca mulatta	Molecular function	transcription regulator activity	GO:0140110	2	3.33067e-16	1.86561	280	6396	1265	53909	XP_014977551.2,XP_001083181.2,XP_014998835.2,XP_014973105.2,NP_001040589.2,XP_028684396.1,XP_028696538.1,XP_028697501.1,NP_001253757.1,XP_028687222.1,XP_014999966.1,XP_028702111.1,XP_028705528.1,XP_001094253.1,XP_001099185.1,XP_014965396.2,XP_015004441.1,XP_001094978.1,NP_001252585.1,XP_014979560.1,XP_014995756.2,XP_028698961.1,XP_028699870.1,XP_028699091.1,XP_015004374.1,XP_001098923.1,XP_001094…	3.4972e-14
	Molecular function	binding	GO:0005488	2	5.61361e-09	1.06551	1136	45435	1265	53909	XP_014977551.2,XP_014984799.2,XP_015003162.1,XP_001083181.2,XP_015003109.2,XP_002808496.2,XP_014968128.2,XP_028695464.1,XP_014985914.1,XP_014988521.2,XP_014968609.2,NP_001181820.1,XP_015001629.1,XP_014980403.2,XP_014992997.1,XP_014999178.2,XP_028693089.1,XP_014998835.2,XP_028683594.1,XP_014973105.2,XP_014965508.2,NP_001040589.2,XP_028684396.1,XP_028707204.1,XP_028696538.1,XP_028684592.1,XP_028695…	3.83129e-07
	Biological process	developmental process	GO:0032502	2	3.11973e-14	1.25795	650	22234	1315	56584	XP_014977551.2,XP_014984799.2,XP_015003162.1,XP_001083181.2,XP_028695464.1,XP_014985914.1,XP_014973105.2,NP_001040589.2,XP_028684396.1,XP_028696538.1,XP_028695945.1,XP_014974023.1,XP_028687222.1,XP_028683724.1,XP_014999966.1,XP_028689850.1,XP_028707973.1,XP_014974504.1,XP_028698080.1,XP_028705528.1,XP_014973212.1,XP_028685799.1,XP_014974979.2,XP_001085364.1,XP_028684178.1,XP_001093055.1,XP_028694…	6.5003e-12
	Biological process	multicellular organismal process	GO:0032501	2	4.93738e-12	1.21137	700	24865	1315	56584	XP_014977551.2,XP_014984799.2,XP_015003162.1,XP_001083181.2,XP_014968128.2,XP_028695464.1,XP_014985914.1,NP_001181820.1,XP_014973105.2,XP_028684396.1,XP_028696538.1,XP_028695945.1,XP_014974023.1,XP_028687222.1,XP_028683724.1,XP_014999966.1,XP_028702111.1,XP_028690327.1,XP_028695695.1,XP_028704080.1,XP_028689850.1,XP_028707973.1,XP_028698080.1,XP_028705528.1,XP_014973212.1,XP_028685799.1,XP_014974…	7.40706e-10
	Biological process	biological regulation	GO:0065007	2	2.16385e-07	1.08946	999	39457	1315	56584	XP_014977551.2,XP_014984799.2,XP_015003162.1,XP_001083181.2,XP_015003109.2,XP_014968128.2,XP_028695464.1,XP_014985914.1,XP_014988521.2,XP_014968609.2,NP_001181820.1,XP_014980403.2,XP_028693089.1,XP_014998835.2,XP_028683594.1,XP_014973105.2,XP_014965508.2,NP_001040589.2,XP_028684396.1,XP_028707204.1,XP_028696538.1,XP_028684592.1,XP_028695945.1,XP_014974023.1,XP_028697501.1,NP_001253757.1,XP_015006…	1.51692e-05
	Biological process	cell population proliferation	GO:0008283	2	4.34428e-07	1.43328	184	5524	1315	56584	XP_028696538.1,XP_015006419.2,XP_015000248.1,XP_028687222.1,XP_028683724.1,XP_028689850.1,XP_014974504.1,XP_001085364.1,XP_001100521.1,XP_014977484.1,XP_014965396.2,XP_014986729.2,XP_015004441.1,XP_028703998.1,NP_001252585.1,XP_001104975.2,XP_028689258.1,XP_014998888.1,NP_001248193.1,XP_028698961.1,XP_028699091.1,XP_028705492.1,XP_001098923.1,XP_014967130.1,XP_028687057.1,XP_014991074.1,XP_014992…	2.96241e-05
	Biological process	metabolic process	GO:0008152	2	0.00378817	1.05604	875	35653	1315	56584	XP_014977551.2,XP_015003162.1,XP_001083181.2,XP_002808496.2,XP_028695464.1,XP_014988521.2,XP_014968609.2,XP_014992997.1,XP_028693089.1,XP_014998835.2,XP_014973105.2,XP_014965508.2,NP_001040589.2,XP_028684396.1,XP_028696538.1,XP_014974023.1,XP_028697501.1,NP_001253757.1,XP_014978024.2,XP_015006419.2,XP_015000248.1,XP_028687222.1,XP_028683724.1,XP_014999966.1,XP_001099400.2,XP_028689530.1,XP_028702…	0.0651722
	Biological process	immune system process	GO:0002376	2	0.00693371	1.16926	221	8133	1315	56584	XP_015003109.2,XP_014998835.2,XP_028696538.1,XP_014974023.1,XP_028689530.1,XP_028702111.1,XP_028707973.1,XP_014978318.1,XP_001085364.1,XP_014988480.1,XP_028694292.1,XP_001103136.1,XP_002802855.1,XP_001099185.1,XP_014986729.2,XP_028703998.1,XP_028698053.1,XP_001104975.2,XP_028689258.1,NP_001252848.1,XP_014979560.1,XP_028698961.1,XP_014990031.2,XP_028707920.1,XP_001098923.1,XP_028683524.1,XP_015004…	0.100794
	Biological process	behavior	GO:0007610	2	0.0130249	1.33361	64	2065	1315	56584	XP_028690327.1,XP_028704080.1,XP_014977484.1,XP_015004859.1,XP_014974424.1,XP_028701788.1,XP_028687641.1,XP_014995819.1,XP_014965898.1,XP_014974807.1,XP_014978272.1,XP_014973353.2,XP_014985498.1,XP_028689041.1,XP_014996910.1,NP_001181361.1,XP_014992391.2,XP_014967762.2,XP_014968604.1,XP_014976656.1,XP_014986937.1,XP_014976683.1,NP_001276795.1,XP_014998732.2,XP_015001443.1,XP_014980154.1,XP_028701…	0.151004
	Biological process	locomotion	GO:0040011	2	0.0143716	1.17755	168	6139	1315	56584	XP_014977551.2,XP_014984799.2,XP_028696538.1,XP_014974979.2,XP_001103136.1,XP_014965396.2,XP_028703998.1,XP_028689258.1,XP_014995756.2,XP_014970978.2,XP_028699870.1,XP_028705492.1,XP_028707920.1,XP_015004374.1,XP_015004859.1,XP_028701788.1,XP_014992454.2,XP_001096569.1,XP_014981592.1,XP_028702530.1,XP_014995819.1,XP_028706695.1,XP_014984137.1,XP_014980100.2,XP_028691240.1,XP_001098028.1,XP_014972…	0.157145
	Biological process	biomineralization	GO:0110148	2	0.0374057	1.67648	15	385	1315	56584	XP_001085364.1,XP_014972756.1,XP_015005439.1,XP_001095541.1,XP_014983699.1,XP_014989350.1,XP_028692512.1,XP_028689073.1,XP_014982489.2,XP_028704310.1,XP_001097009.2,XP_014970526.1,XP_001101372.1,XP_028692225.1,XP_002800539.1,	0.264948
	Biological process	rhythmic process	GO:0048511	2	0.040254	1.39971	31	953	1315	56584	XP_015004441.1,NP_001252585.1,XP_014967811.2,NP_001253317.1,XP_028700614.1,XP_028691898.1,XP_014990633.1,XP_014983910.1,XP_014967762.2,XP_014978833.2,NP_001276795.1,XP_014976719.2,XP_014971311.2,XP_001115871.2,XP_015006807.2,XP_028694185.1,XP_014967129.1,NP_001244877.1,XP_015007500.2,XP_028685940.1,XP_014994168.2,XP_028704408.1,XP_028697552.1,NP_001245015.1,XP_028697276.1,NP_001181312.1,XP_014977…	0.279838
Macaca nemestrina	Molecular function	transcription regulator activity	GO:0140110	2	0	1.75997	277	6500	1264	52202	XP_011733991.1,XP_011729550.1,XP_011729430.1,XP_024645806.1,XP_011731034.1,XP_024645556.1,XP_011756198.1,XP_011753908.1,XP_011764615.1,XP_011724533.1,XP_024643516.1,XP_011712926.1,XP_011747003.2,XP_011737574.1,XP_011759869.1,XP_024653874.1,XP_011727380.1,XP_011764851.1,XP_024648034.1,XP_011721983.1,XP_024647339.1,XP_011754861.1,XP_011715400.1,XP_011742747.1,XP_011761301.1,XP_011739824.1,XP_011714…	0
	Molecular function	binding	GO:0005488	2	2.76663e-09	1.06818	1131	43728	1264	52202	XP_011762084.1,XP_011752429.1,XP_011713826.1,XP_011760943.1,XP_011752131.1,XP_011708431.1,XP_011733991.1,XP_024651015.1,XP_011748788.1,XP_011723165.1,XP_011729550.1,XP_011729430.1,XP_011755726.1,XP_024644055.1,XP_024649651.1,XP_011765426.1,XP_011732054.1,XP_011729465.1,XP_011767978.1,XP_011751671.1,XP_024645806.1,XP_011755713.1,XP_011731034.1,XP_011712436.1,XP_011742551.1,XP_024645556.1,XP_011756…	2.02255e-07
	Cellular component	intracellular	GO:0005622	2	0.017796	1.02634	1204	48866	1443	60109	XP_011762084.1,XP_011752429.1,XP_011713826.1,XP_011752131.1,XP_011709024.2,XP_011733991.1,XP_024651015.1,XP_011724884.1,XP_011723165.1,XP_011742431.1,XP_011729550.1,XP_011729430.1,XP_011755726.1,XP_024649468.1,XP_024644055.1,XP_024649651.1,XP_011765426.1,XP_011729465.1,XP_011716139.1,XP_011767978.1,XP_011751671.1,XP_011720393.1,XP_024645806.1,XP_011755713.1,XP_011731034.1,XP_011712436.1,XP_011742…	0.294861
	Biological process	developmental process	GO:0032502	2	3.75067e-12	1.23186	649	21716	1325	54615	XP_011762084.1,XP_011752429.1,XP_011713826.1,XP_011752131.1,XP_011733991.1,XP_011748788.1,XP_011729550.1,XP_011737369.1,XP_024644830.1,XP_024649651.1,XP_024645806.1,XP_011742551.1,XP_011732161.1,XP_011739317.1,XP_011756198.1,XP_011753908.1,XP_024651571.1,XP_011764615.1,XP_011724533.1,XP_024652035.1,XP_024643516.1,XP_011750829.1,XP_011745994.1,XP_011716183.1,XP_011712926.1,XP_024652044.1,XP_011737…	8.98519e-10
	Biological process	multicellular organismal process	GO:0032501	2	5.49714e-10	1.18515	703	24450	1325	54615	XP_011762084.1,XP_011713826.1,XP_011752131.1,XP_011709024.2,XP_011733991.1,XP_011748788.1,XP_011742431.1,XP_011729550.1,XP_011737369.1,XP_024644830.1,XP_024649651.1,XP_024645806.1,XP_011731034.1,XP_011742551.1,XP_011732161.1,XP_011739317.1,XP_011756198.1,XP_011753908.1,XP_024651571.1,XP_011764615.1,XP_011724533.1,XP_024643516.1,XP_011750829.1,XP_011743068.1,XP_011752175.1,XP_011745994.1,XP_011716…	8.26296e-08
	Biological process	cell population proliferation	GO:0008283	2	6.47587e-08	1.4633	190	5352	1325	54615	XP_011752429.1,XP_011752131.1,XP_011733991.1,XP_011732054.1,XP_024645556.1,XP_011739317.1,XP_011756198.1,XP_024643516.1,XP_011750829.1,XP_011716183.1,XP_011712926.1,XP_011736171.1,XP_011747389.1,XP_024648034.1,XP_011721983.1,XP_011720429.1,XP_024647339.1,XP_011714650.2,XP_011747043.1,XP_011719747.1,XP_011710712.1,XP_011741117.1,XP_011735623.1,XP_011742253.1,XP_011729461.1,XP_011760253.1,XP_011745…	5.98121e-06
	Biological process	biological regulation	GO:0065007	2	5.78959e-07	1.08482	1009	38338	1325	54615	XP_011752429.1,XP_011713826.1,XP_011760943.1,XP_011752131.1,XP_011708431.1,XP_011709024.2,XP_011733991.1,XP_024651015.1,XP_011748788.1,XP_011723165.1,XP_011729550.1,XP_024644830.1,XP_011729430.1,XP_024649651.1,XP_011765426.1,XP_011732054.1,XP_011729465.1,XP_011716139.1,XP_011767978.1,XP_024645806.1,XP_011755713.1,XP_011731034.1,XP_011712436.1,XP_011742551.1,XP_024645556.1,XP_011732161.1,XP_011739…	4.39436e-05
	Biological process	metabolic process	GO:0008152	2	0.00124266	1.06387	880	34095	1325	54615	XP_011752429.1,XP_011760943.1,XP_011752131.1,XP_011708431.1,XP_011733991.1,XP_024651015.1,XP_011748788.1,XP_011742431.1,XP_011729550.1,XP_011729430.1,XP_011755726.1,XP_024644055.1,XP_024649651.1,XP_011765426.1,XP_011729465.1,XP_011716139.1,XP_011767978.1,XP_024645806.1,XP_011755713.1,XP_011731034.1,XP_011742551.1,XP_024645556.1,XP_011739317.1,XP_011756198.1,XP_011753908.1,XP_011738221.1,XP_011728…	0.0314396
	Biological process	locomotion	GO:0040011	2	0.00374391	1.21494	177	6005	1325	54615	XP_011733991.1,XP_011732054.1,XP_011732161.1,XP_011739317.1,XP_024652035.1,XP_024643516.1,XP_011750829.1,XP_011754848.1,XP_011755561.1,XP_011720429.1,XP_024647339.1,XP_011739811.1,XP_011723402.1,XP_011762147.1,XP_011739147.1,XP_011710712.1,XP_011767671.1,XP_011735623.1,XP_011740844.1,XP_011756248.1,XP_011729461.1,XP_011737889.1,XP_011727016.1,XP_024647072.1,XP_024651415.1,XP_011756269.1,XP_011728…	0.0721126
	Biological process	behavior	GO:0007610	2	0.00395922	1.39655	68	2007	1325	54615	XP_024643516.1,XP_011736171.1,XP_011721983.1,XP_011720429.1,XP_011748557.1,XP_011743216.1,XP_011718949.1,XP_011727016.1,XP_011739499.1,XP_024645317.1,XP_011758649.1,XP_024653865.1,XP_011714603.1,XP_011729440.1,XP_011762006.1,XP_011737268.1,XP_011740560.1,XP_011739484.1,XP_011727419.2,XP_011753198.1,XP_011768862.1,XP_011728359.1,XP_011720377.1,XP_011754592.1,XP_011722295.1,XP_011709005.1,XP_011730…	0.0751272
	Biological process	immune system process	GO:0002376	2	0.0130028	1.1521	220	7871	1325	54615	XP_011733991.1,XP_024649651.1,XP_011732054.1,XP_011731034.1,XP_011742551.1,XP_011739317.1,XP_011750829.1,XP_011716183.1,XP_011712926.1,XP_011754848.1,XP_011747389.1,XP_024648034.1,XP_011721983.1,XP_011722959.1,XP_011714650.2,XP_011739147.1,XP_011730374.1,XP_011725976.1,XP_011761643.1,XP_011741117.1,XP_011756248.1,XP_011729461.1,XP_011760253.1,XP_011745976.1,XP_011730735.1,XP_011764761.1,XP_011727…	0.171861
	Biological process	biomineralization	GO:0110148	2	0.0302277	1.69103	16	390	1325	54615	XP_011739317.1,XP_011729461.1,XP_011723792.1,XP_011769513.1,XP_011738967.1,XP_011733530.1,XP_011749147.1,XP_011712803.1,XP_011723320.1,XP_011769512.1,XP_011731931.1,XP_011719117.1,XP_011761078.1,XP_011717176.1,XP_011717840.1,XP_011757635.1,	0.244436
	Biological process	cellular component organization or biogenesis	GO:0071840	2	0.0320621	1.06097	580	22533	1325	54615	XP_011762084.1,XP_011713826.1,XP_011752131.1,XP_011709024.2,XP_024651015.1,XP_011742431.1,XP_024644830.1,XP_011755726.1,XP_024644055.1,XP_024645806.1,XP_011755713.1,XP_011712436.1,XP_024645556.1,XP_011732161.1,XP_011739317.1,XP_011756198.1,XP_011738221.1,XP_024651571.1,XP_011739877.1,XP_024648897.1,XP_024652035.1,XP_011750829.1,XP_011745994.1,XP_011716183.1,XP_011712926.1,XP_011768077.1,XP_011728…	0.254439
	Biological process	reproductive process	GO:0022414	2	0.0395365	1.17132	121	4258	1325	54615	XP_011729550.1,XP_011742551.1,XP_011716183.1,XP_011712926.1,XP_011759869.1,XP_011747389.1,XP_024653478.1,XP_011747198.1,XP_011761301.1,XP_011767671.1,XP_011735623.1,XP_011711180.1,XP_011757616.1,XP_011730735.1,XP_011710284.1,XP_011727016.1,XP_011727696.1,XP_011719475.1,XP_024651984.1,XP_011708987.1,XP_011752771.1,XP_011736487.1,XP_011744605.1,XP_011729198.1,XP_011763189.1,XP_024653865.1,XP_011767…	0.289758
	Biological process	signaling	GO:0023052	2	0.0408707	1.06222	527	20450	1325	54615	XP_011713826.1,XP_011760943.1,XP_024651015.1,XP_011748788.1,XP_024649651.1,XP_011732054.1,XP_024645806.1,XP_011731034.1,XP_011742551.1,XP_024645556.1,XP_011739317.1,XP_011756198.1,XP_024643516.1,XP_011750829.1,XP_011716183.1,XP_011712926.1,XP_011747003.2,XP_024652044.1,XP_011736171.1,XP_011759869.1,XP_024653874.1,XP_011735155.1,XP_011727380.1,XP_011767102.1,XP_011731875.1,XP_011764851.1,XP_011747…	0.296981
	Biological process	rhythmic process	GO:0048511	2	0.0411808	1.38843	32	950	1325	54615	XP_024645806.1,XP_024643516.1,XP_011759869.1,XP_011739811.1,XP_011708987.1,XP_011757432.1,XP_011765092.1,XP_011711482.1,XP_011714603.1,XP_024653463.1,XP_011730644.1,XP_011709005.1,XP_011713440.1,XP_011749182.1,XP_011719305.1,XP_011755977.1,XP_011715923.1,XP_024646493.1,XP_011714732.1,XP_011751024.1,XP_011755497.1,XP_011715810.1,XP_024643212.1,XP_011764092.1,XP_011726883.1,XP_011740949.1,XP_011709…	0.298668
	Biological process	reproduction	GO:0000003	2	0.0415599	1.16885	121	4267	1325	54615	XP_011729550.1,XP_011742551.1,XP_011716183.1,XP_011712926.1,XP_011759869.1,XP_011747389.1,XP_024653478.1,XP_011747198.1,XP_011761301.1,XP_011767671.1,XP_011735623.1,XP_011711180.1,XP_011757616.1,XP_011730735.1,XP_011710284.1,XP_011727016.1,XP_011727696.1,XP_011719475.1,XP_024651984.1,XP_011708987.1,XP_011752771.1,XP_011736487.1,XP_011744605.1,XP_011729198.1,XP_011763189.1,XP_024653865.1,XP_011767…	0.300565
Mandrillus leucophaeus	Molecular function	transcription regulator activity	GO:0140110	2	1.05804e-13	1.7314	179	3391	929	30471	XP_011848384.1,XP_011841199.1,XP_011855081.1,XP_011852561.1,XP_011841854.1,XP_011832340.1,XP_011836350.1,XP_011835027.1,XP_011842073.1,XP_011843389.1,XP_011853886.1,XP_011822740.1,XP_011853036.1,XP_011825195.1,XP_011829302.1,XP_011844940.1,XP_011834195.1,XP_011849421.1,XP_011832923.1,XP_011852105.1,XP_011838435.1,XP_011855220.1,XP_011834545.1,XP_011840264.1,XP_011848031.1,XP_011827661.1,XP_011832…	4.22159e-11
	Molecular function	binding	GO:0005488	2	1.29706e-09	1.08546	828	25020	929	30471	XP_011836308.1,XP_011822248.1,XP_011825412.1,XP_011842160.1,XP_011835256.1,XP_011843310.1,XP_011823910.1,XP_011820143.1,XP_011827920.1,XP_011845766.1,XP_011853263.1,XP_011841865.1,XP_011841199.1,XP_011855081.1,XP_011835715.1,XP_011852561.1,XP_011851783.1,XP_011850908.1,XP_011821339.1,XP_011819855.1,XP_011856462.1,XP_011850042.1,XP_011836189.1,XP_011834674.1,XP_011852245.1,XP_011841854.1,XP_011832…	1.10898e-07
	Cellular component	intracellular	GO:0005622	2	0.00498971	1.03861	874	28423	1046	35330	XP_011836308.1,XP_011822248.1,XP_011825412.1,XP_011842160.1,XP_011835256.1,XP_011843310.1,XP_011823910.1,XP_011820143.1,XP_011845766.1,XP_011853263.1,XP_011841865.1,XP_011835922.1,XP_011848384.1,XP_011826608.1,XP_011841199.1,XP_011855081.1,XP_011835715.1,XP_011852561.1,XP_011851783.1,XP_011850908.1,XP_011837929.1,XP_011821339.1,XP_011841209.1,XP_011819855.1,XP_011856462.1,XP_011850042.1,XP_011836…	0.110522
	Cellular component	protein-containing complex	GO:0032991	2	0.0268092	1.09505	328	10117	1046	35330	XP_011825412.1,XP_011845766.1,XP_011848384.1,XP_011855081.1,XP_011835715.1,XP_011851783.1,XP_011837929.1,XP_011821339.1,XP_011834674.1,XP_011832340.1,XP_011845392.1,XP_011820274.1,XP_011844387.1,XP_011834336.1,XP_011856037.1,XP_011846751.1,XP_011854511.1,XP_011826550.1,XP_011820997.1,XP_011841734.1,XP_011843389.1,XP_011837076.1,XP_011839693.1,XP_011858018.1,XP_011856102.1,XP_011833741.1,XP_011820…	0.320985
	Biological process	developmental process	GO:0032502	2	6.48166e-11	1.26818	458	11961	963	31894	XP_011825412.1,XP_011835256.1,XP_011823910.1,XP_011820143.1,XP_011827920.1,XP_011845766.1,XP_011841865.1,XP_011835922.1,XP_011848384.1,XP_011841199.1,XP_011835715.1,XP_011851783.1,XP_011846019.1,XP_011850908.1,XP_011837929.1,XP_011836189.1,XP_011834674.1,XP_011852245.1,XP_011832340.1,XP_011821631.1,XP_011844387.1,XP_011828788.1,XP_011836350.1,XP_011834336.1,XP_011842073.1,XP_011821219.1,XP_011822…	1.49503e-08
	Biological process	multicellular organismal process	GO:0032501	2	2.7736e-09	1.21743	499	13575	963	31894	XP_011822248.1,XP_011825412.1,XP_011835256.1,XP_011820143.1,XP_011827920.1,XP_011841865.1,XP_011835922.1,XP_011848384.1,XP_011835715.1,XP_011851783.1,XP_011846019.1,XP_011850908.1,XP_011837929.1,XP_011836189.1,XP_011834674.1,XP_011852245.1,XP_011832340.1,XP_011821631.1,XP_011844387.1,XP_011828788.1,XP_011834336.1,XP_011856037.1,XP_011846751.1,XP_011842073.1,XP_011821219.1,XP_011826478.1,XP_011822…	4.1228e-07
	Biological process	biological regulation	GO:0065007	2	7.77254e-08	1.111	733	21851	963	31894	XP_011836308.1,XP_011822248.1,XP_011842160.1,XP_011835256.1,XP_011843310.1,XP_011823910.1,XP_011820143.1,XP_011827920.1,XP_011845766.1,XP_011853263.1,XP_011841865.1,XP_011835922.1,XP_011848384.1,XP_011826608.1,XP_011841199.1,XP_011835715.1,XP_011850908.1,XP_011837929.1,XP_011841209.1,XP_011856462.1,XP_011852245.1,XP_011841854.1,XP_011832340.1,XP_011839220.1,XP_011820067.1,XP_011820274.1,XP_011821…	8.52304e-06
	Biological process	cellular component organization or biogenesis	GO:0071840	2	0.00240924	1.11286	422	12559	963	31894	XP_011836308.1,XP_011843310.1,XP_011820143.1,XP_011841865.1,XP_011835922.1,XP_011841199.1,XP_011835715.1,XP_011837929.1,XP_011834674.1,XP_011841854.1,XP_011832340.1,XP_011845392.1,XP_011820274.1,XP_011831124.1,XP_011821631.1,XP_011844387.1,XP_011836350.1,XP_011834336.1,XP_011853241.1,XP_011842073.1,XP_011821219.1,XP_011839233.1,XP_011854511.1,XP_011829050.1,XP_011853820.1,XP_011820997.1,XP_011826…	0.0739238
	Biological process	behavior	GO:0007610	2	0.00342657	1.51421	47	1028	963	31894	XP_011841865.1,XP_011835922.1,XP_011820802.1,XP_011829838.1,XP_011847599.1,XP_011840264.1,XP_011829353.1,XP_011819728.1,XP_011839760.1,XP_011851361.1,XP_011837233.1,XP_011857575.1,XP_011834178.1,XP_011823468.1,XP_011852643.1,XP_011838861.1,XP_011842318.1,XP_011832099.1,XP_011850348.1,XP_011832756.1,XP_011827108.1,XP_011820973.1,XP_011826969.1,XP_011848014.1,XP_011821741.1,XP_011835629.1,XP_011827…	0.0920496
	Biological process	cell population proliferation	GO:0008283	2	0.00394125	1.25452	130	3432	963	31894	XP_011822248.1,XP_011827920.1,XP_011835715.1,XP_011851783.1,XP_011837929.1,XP_011856462.1,XP_011832340.1,XP_011844387.1,XP_011826478.1,XP_011837359.1,XP_011853886.1,XP_011853036.1,XP_011846379.1,XP_011844940.1,XP_011832309.1,XP_011836590.1,XP_011841349.1,XP_011826171.1,XP_011829320.1,XP_011829246.1,XP_011832923.1,XP_011821479.1,XP_011840760.1,XP_011847599.1,XP_011820550.1,XP_011841053.1,XP_011824…	0.0994831
	Biological process	locomotion	GO:0040011	2	0.00945984	1.23155	121	3254	963	31894	XP_011827920.1,XP_011832340.1,XP_011834336.1,XP_011826478.1,XP_011829050.1,XP_011837446.1,XP_011819966.1,XP_011837076.1,XP_011846805.1,XP_011848288.1,XP_011836590.1,XP_011830200.1,XP_011839793.1,XP_011829320.1,XP_011829246.1,XP_011826118.1,XP_011844909.1,XP_011821479.1,XP_011840760.1,XP_011847599.1,XP_011827661.1,XP_011829353.1,XP_011824347.1,XP_011819728.1,XP_011827726.1,XP_011841282.1,XP_011849…	0.169643
	Biological process	metabolic process	GO:0008152	2	0.0168782	1.05105	648	20419	963	31894	XP_011836308.1,XP_011822248.1,XP_011842160.1,XP_011843310.1,XP_011823910.1,XP_011820143.1,XP_011845766.1,XP_011841865.1,XP_011848384.1,XP_011826608.1,XP_011855081.1,XP_011835715.1,XP_011846019.1,XP_011837929.1,XP_011821339.1,XP_011841209.1,XP_011819855.1,XP_011856462.1,XP_011834674.1,XP_011841854.1,XP_011832340.1,XP_011845392.1,XP_011839220.1,XP_011821631.1,XP_011845141.1,XP_011828788.1,XP_011836…	0.236189
	Biological process	biological adhesion	GO:0022610	2	0.0329873	1.20836	93	2549	963	31894	XP_011822248.1,XP_011827920.1,XP_011835922.1,XP_011837929.1,XP_011844387.1,XP_011834336.1,XP_011837446.1,XP_011826663.1,XP_011853886.1,XP_011852243.1,XP_011851238.1,XP_011825293.1,XP_011832309.1,XP_011836590.1,XP_011843254.1,XP_011829320.1,XP_011829246.1,XP_011849410.1,XP_011844909.1,XP_011821888.1,XP_011835844.1,XP_011847599.1,XP_011832333.1,XP_011827045.1,XP_011827726.1,XP_011842321.1,XP_011830…	0.270076
	Biological process	signaling	GO:0023052	2	0.0380093	1.07717	371	11407	963	31894	XP_011822248.1,XP_011835256.1,XP_011823910.1,XP_011827920.1,XP_011841865.1,XP_011835922.1,XP_011841199.1,XP_011837929.1,XP_011841209.1,XP_011856462.1,XP_011852245.1,XP_011841854.1,XP_011820274.1,XP_011821631.1,XP_011828788.1,XP_011834336.1,XP_011856037.1,XP_011846751.1,XP_011826478.1,XP_011839233.1,XP_011829050.1,XP_011841734.1,XP_011837359.1,XP_011838675.1,XP_011819822.1,XP_011842410.1,XP_011839…	0.291899
	Biological process	rhythmic process	GO:0048511	2	0.0443599	1.49894	21	464	963	31894	XP_011853036.1,XP_011844940.1,XP_011819728.1,XP_011856050.1,XP_011847891.1,XP_011844281.1,XP_011852643.1,XP_011832099.1,XP_011830655.1,XP_011828617.1,XP_011852930.1,XP_011847389.1,XP_011820721.1,XP_011826775.1,XP_011856973.1,XP_011829563.1,XP_011833606.1,XP_011837954.1,XP_011842363.1,XP_011843881.1,XP_011843136.1,	0.316674
Papio anubis	Molecular function	transcription regulator activity	GO:0140110	2	0	1.73223	271	7050	1273	57366	XP_021778196.2,XP_009201039.1,XP_031515052.1,XP_003905262.1,XP_003904691.2,XP_021780718.2,XP_003907103.2,XP_009195048.2,XP_003918041.2,XP_031506052.1,XP_031506768.1,XP_009179386.2,XP_003917866.2,XP_021783872.2,XP_021787766.1,XP_003904669.2,XP_003909566.1,XP_003900214.1,XP_021786800.1,XP_021776722.1,XP_003907806.1,XP_003896705.1,XP_031523855.1,XP_031514103.1,XP_003915785.1,XP_017805319.1,XP_009181…	0
	Molecular function	binding	GO:0005488	2	1.0342e-07	1.05914	1140	48504	1273	57366	XP_021782188.1,XP_021778196.2,XP_009191608.2,XP_003905066.2,XP_031515052.1,XP_021789603.2,XP_003891068.1,XP_017805204.1,XP_003914436.2,XP_021796673.1,XP_003904691.2,XP_021785134.2,XP_003918522.2,XP_003893696.1,XP_021795030.2,XP_021784826.1,XP_031507117.1,XP_031517231.1,XP_031510930.1,XP_021780718.2,XP_003898821.1,XP_031516575.1,XP_009202179.1,XP_003908857.1,XP_031520776.1,XP_003915696.2,XP_003898…	8.09548e-06
	Cellular component	cellular anatomical entity	GO:0110165	2	0.044233	1.00308	1433	65584	1435	65878	XP_021782188.1,XP_021778196.2,XP_009191608.2,XP_003905066.2,XP_009201039.1,XP_031515052.1,XP_021789603.2,XP_003891527.2,XP_003891068.1,XP_017805204.1,XP_021784541.1,XP_003905262.1,XP_003914436.2,XP_031507313.1,XP_021796673.1,XP_003904691.2,XP_021785134.2,XP_003918522.2,XP_003893696.1,XP_021795030.2,XP_003903190.1,XP_021784826.1,XP_031507117.1,XP_031517231.1,XP_031510930.1,XP_021780718.2,XP_003898…	0.406686
	Biological process	developmental process	GO:0032502	2	7.77156e-16	1.30851	671	23421	1318	60197	XP_021778196.2,XP_009191608.2,XP_031515052.1,XP_021789603.2,XP_003891068.1,XP_017805204.1,XP_003905262.1,XP_003914436.2,XP_003904691.2,XP_021785134.2,XP_021795030.2,XP_003903190.1,XP_031507117.1,XP_031510930.1,XP_021780718.2,XP_031516575.1,XP_009202179.1,XP_003898723.1,XP_021797244.2,XP_003904255.2,XP_003907103.2,XP_009195048.2,XP_021785615.1,XP_003903675.2,XP_003901261.1,XP_003918041.2,XP_031506…	3.48212e-13
	Biological process	multicellular organismal process	GO:0032501	2	1.23235e-14	1.23822	711	26226	1318	60197	XP_021778196.2,XP_009191608.2,XP_031515052.1,XP_021789603.2,XP_003891068.1,XP_017805204.1,XP_003905262.1,XP_003914436.2,XP_003904691.2,XP_021785134.2,XP_003893696.1,XP_003903190.1,XP_031510930.1,XP_021780718.2,XP_003898821.1,XP_031516575.1,XP_009202179.1,XP_003908857.1,XP_003898723.1,XP_021797244.2,XP_003904255.2,XP_003907103.2,XP_009195048.2,XP_021785615.1,XP_003903675.2,XP_003918041.2,XP_031506…	3.75472e-12
	Biological process	biological regulation	GO:0065007	2	3.05677e-08	1.0954	1008	42029	1318	60197	XP_021782188.1,XP_021778196.2,XP_009191608.2,XP_031515052.1,XP_021789603.2,XP_003891527.2,XP_003891068.1,XP_017805204.1,XP_021784541.1,XP_003905262.1,XP_003914436.2,XP_021796673.1,XP_003904691.2,XP_021785134.2,XP_003918522.2,XP_003893696.1,XP_021795030.2,XP_003903190.1,XP_021784826.1,XP_031507117.1,XP_031510930.1,XP_021780718.2,XP_003898821.1,XP_031516575.1,XP_009202179.1,XP_003908857.1,XP_003915…	2.26052e-06
	Biological process	cell population proliferation	GO:0008283	2	5.58147e-08	1.46881	189	5877	1318	60197	XP_031515052.1,XP_021785134.2,XP_021795030.2,XP_031510930.1,XP_021780718.2,XP_009202179.1,XP_003915696.2,XP_003917622.1,XP_003898723.1,XP_003895319.1,XP_021788248.1,XP_003917866.2,XP_031512521.1,XP_003899401.1,XP_021783872.2,XP_021785802.1,XP_021777657.1,XP_021787766.1,XP_003900214.1,XP_021776722.1,XP_003896705.1,XP_021792329.2,XP_003915785.1,XP_003917324.1,XP_031515341.1,XP_031508185.1,XP_009202…	3.93648e-06
	Biological process	metabolic process	GO:0008152	2	0.000241122	1.07184	899	38308	1318	60197	XP_021778196.2,XP_009191608.2,XP_031515052.1,XP_003891527.2,XP_017805204.1,XP_003905262.1,XP_003904691.2,XP_021785134.2,XP_003918522.2,XP_021795030.2,XP_021784826.1,XP_031507117.1,XP_021780718.2,XP_003911797.1,XP_003915696.2,XP_003917622.1,XP_003898723.1,XP_003900583.2,XP_031517133.1,XP_009195048.2,XP_003895319.1,XP_021785615.1,XP_003903675.2,XP_003901261.1,XP_009214014.2,XP_003918041.2,XP_031506…	0.00791649
	Biological process	behavior	GO:0007610	2	0.00279797	1.43569	64	2036	1318	60197	XP_031510930.1,XP_009195048.2,XP_031520323.1,XP_003909566.1,XP_003900214.1,XP_021786800.1,XP_009190343.2,XP_003906505.2,XP_021799168.2,XP_021793897.2,XP_009206947.2,XP_031522897.1,XP_017806788.1,XP_003912581.1,XP_021798051.1,XP_031512041.1,XP_031524120.1,XP_003900148.1,XP_031523218.1,XP_031506614.1,XP_031511779.1,XP_003917336.2,XP_031508600.1,XP_031507472.1,XP_009181911.1,XP_009192445.2,XP_003915…	0.0511082
	Biological process	growth	GO:0040007	2	0.00489047	1.299	100	3516	1318	60197	XP_031515052.1,XP_017805204.1,XP_003914436.2,XP_021785615.1,XP_003903675.2,XP_009178910.2,XP_021783872.2,XP_003908367.1,XP_021786800.1,XP_003904371.2,XP_021776722.1,XP_031515341.1,XP_031508185.1,XP_009202388.1,XP_017812496.2,XP_003892738.1,NP_001162189.1,XP_021789829.2,XP_003904108.2,NP_001162371.1,XP_031518705.1,XP_031521971.1,XP_003919145.1,XP_003900854.2,XP_031513772.1,XP_021798051.1,XP_031514…	0.0769643
	Biological process	biomineralization	GO:0110148	2	0.00805665	1.9804	16	369	1318	60197	XP_031512258.1,XP_003897074.2,XP_031513438.1,XP_031512957.1,XP_031516979.1,XP_009189306.2,XP_021792814.1,XP_003908013.1,XP_009199438.1,XP_021791649.2,XP_021788825.2,XP_031509546.1,XP_017809879.1,XP_003898525.1,XP_003898765.2,XP_009185061.1,	0.111781
	Biological process	locomotion	GO:0040011	2	0.00931398	1.19056	171	6560	1318	60197	XP_009191608.2,XP_021785134.2,XP_031507117.1,XP_021780718.2,XP_003898821.1,XP_031516575.1,XP_003915696.2,XP_021779751.2,XP_031521071.1,XP_009178910.2,XP_003899401.1,XP_021783872.2,XP_021786800.1,XP_021779666.2,XP_003904371.2,XP_031523748.1,XP_003897533.1,XP_003915665.1,XP_031513955.1,XP_003917324.1,XP_031515341.1,XP_003897777.1,XP_021797435.1,XP_009181271.2,XP_009187906.1,XP_017817363.2,XP_009209…	0.124464
	Biological process	immune system process	GO:0002376	2	0.0211237	1.13461	228	9178	1318	60197	XP_021785134.2,XP_003898821.1,XP_003898723.1,XP_009196714.1,XP_021788248.1,XP_031521071.1,XP_021794374.1,XP_003899401.1,XP_003900214.1,XP_031523748.1,XP_031509838.1,XP_021792329.2,XP_003910292.1,XP_031513955.1,XP_009194557.2,XP_003917324.1,XP_003891100.1,XP_031508185.1,XP_003897777.1,XP_003893247.1,XP_003897074.2,XP_031510814.1,XP_009207485.1,XP_021785080.2,XP_009214762.1,XP_003916195.2,XP_003912…	0.203156
Piliocolobus tephrosceles	Molecular function	binding	GO:0005488	2	2.88214e-13	1.07383	1477	36142	1649	43330	XP_026306204.1,XP_026305864.1,XP_031790802.1,XP_026309260.1,XP_023061447.1,XP_023059710.2,XP_023060854.1,XP_023063047.2,XP_023047657.1,XP_023052393.1,XP_023040283.1,XP_023048709.1,XP_023086007.2,XP_026309558.1,XP_023049671.1,XP_023081600.1,XP_023084580.1,XP_023039971.1,XP_023060636.1,XP_023055010.2,XP_023058266.1,XP_023084758.1,XP_031790476.1,XP_023064668.1,XP_023049684.1,XP_023071267.1,XP_023070…	4.52784e-11
	Molecular function	transcription regulator activity	GO:0140110	2	3.82282e-11	1.4511	287	5197	1649	43330	XP_023059710.2,XP_023047657.1,XP_023081600.1,XP_023049684.1,XP_023062312.1,XP_023038942.1,XP_026310436.1,XP_023042716.1,XP_023047648.1,XP_023084055.1,XP_023069107.1,XP_023045817.1,XP_023085395.1,XP_023041468.1,XP_023063278.1,XP_023058680.1,XP_023060275.2,XP_023061630.1,XP_023081435.1,XP_023048148.1,XP_031790833.1,XP_026305993.1,XP_023082513.1,XP_023048259.2,XP_023062472.1,XP_026303023.1,XP_023055…	3.33647e-09
	Molecular function	translation regulator activity	GO:0045182	2	1.35487e-06	2.28492	40	460	1649	43330	XP_023086883.1,XP_026306306.1,XP_023055437.1,XP_026307468.1,XP_023040786.1,XP_023076222.1,XP_026309617.1,XP_026305811.1,XP_026305374.1,XP_026309167.1,XP_023055734.1,XP_026305767.1,XP_026306195.1,XP_023055765.2,XP_023055444.2,XP_026311418.1,XP_026309618.1,XP_023050779.1,XP_026304356.1,XP_026310265.1,XP_026309168.1,XP_026304637.1,XP_023075516.1,XP_023060362.1,XP_023052155.1,XP_023067166.1,XP_023050…	4.52871e-05
	Cellular component	intracellular	GO:0005622	2	1.73028e-05	1.04258	1560	41210	1804	49685	XP_026306204.1,XP_026305864.1,XP_031790802.1,XP_026306871.1,XP_026309260.1,XP_023061447.1,XP_023059710.2,XP_023060854.1,XP_023063047.2,XP_023047657.1,XP_026305962.1,XP_023052393.1,XP_023040283.1,XP_023048709.1,XP_023086007.2,XP_026309558.1,XP_023060405.1,XP_023049671.1,XP_023081600.1,XP_023084580.1,XP_023039971.1,XP_023060636.1,XP_023055010.2,XP_023058266.1,XP_023084758.1,XP_031790476.1,XP_023064…	0.000769254
	Cellular component	protein-containing complex	GO:0032991	2	0.000101965	1.13783	589	14257	1804	49685	XP_026305864.1,XP_023061447.1,XP_023063047.2,XP_023086007.2,XP_023081600.1,XP_023039971.1,XP_023055010.2,XP_031790476.1,XP_023064668.1,XP_023060952.1,XP_023049684.1,XP_023048993.1,XP_023088034.1,XP_023075910.1,XP_023082677.2,XP_023062312.1,XP_026306292.1,XP_023076186.1,XP_023053071.1,XP_026310436.1,XP_023047768.1,XP_023055361.2,XP_023063363.1,XP_026309055.1,XP_023070906.1,XP_031791398.1,XP_023050…	0.00339989
	Cellular component	cell	GO:0005623	2	0.0373605	1.1805	115	2683	1804	49685	XP_023071267.1,XP_023070171.2,XP_023074542.1,XP_023076186.1,XP_023085654.1,XP_023050553.1,XP_023067801.2,XP_023048006.1,XP_023086003.1,XP_023065404.1,XP_031790735.1,XP_023077887.1,XP_023062944.1,XP_031790744.1,XP_023078806.1,XP_023052683.1,XP_026304194.1,XP_023085583.1,XP_023065528.2,XP_026306278.1,XP_023073540.2,XP_023080838.2,XP_023057451.2,XP_023047035.1,XP_023059741.1,XP_023083418.1,XP_023060…	0.267541
	Cellular component	cellular anatomical entity	GO:0110165	2	0.0451351	1.00268	1801	49470	1804	49685	XP_026306204.1,XP_026305864.1,XP_031790802.1,XP_026306871.1,XP_026309260.1,XP_023061447.1,XP_023059710.2,XP_023060854.1,XP_023063047.2,XP_023047657.1,XP_026305962.1,XP_023052393.1,XP_023040283.1,XP_023048709.1,XP_023086007.2,XP_026309558.1,XP_023060405.1,XP_023049671.1,XP_023081600.1,XP_023084580.1,XP_023039971.1,XP_023060636.1,XP_023055010.2,XP_023058266.1,XP_026302314.1,XP_023084758.1,XP_023068…	0.293653
	Biological process	developmental process	GO:0032502	2	5.59476e-06	1.14121	695	16458	1671	45158	XP_026306204.1,XP_023061447.1,XP_023059710.2,XP_023063047.2,XP_023047657.1,XP_023052393.1,XP_023040283.1,XP_023081600.1,XP_023060636.1,XP_023058266.1,XP_026302314.1,XP_023076164.1,XP_023060952.1,XP_023049684.1,XP_023071267.1,XP_023070171.2,XP_023048993.1,XP_023088034.1,XP_023043362.1,XP_026306292.1,XP_023076186.1,XP_023038942.1,XP_026310436.1,XP_023040884.1,XP_023068349.1,XP_023049703.2,XP_023040…	0.00053012
	Biological process	metabolic process	GO:0008152	2	0.00072681	1.05567	1153	29516	1671	45158	XP_026306204.1,XP_026305864.1,XP_031790802.1,XP_026306871.1,XP_026309260.1,XP_023059710.2,XP_023060854.1,XP_023063047.2,XP_023047657.1,XP_023052393.1,XP_023040283.1,XP_023086007.2,XP_026309558.1,XP_023081600.1,XP_023039971.1,XP_023060636.1,XP_023055010.2,XP_023058266.1,XP_026302314.1,XP_023084758.1,XP_031790476.1,XP_023064668.1,XP_023049684.1,XP_023074542.1,XP_023055735.2,XP_023082677.2,XP_026313…	0.0226013
	Biological process	reproduction	GO:0000003	2	0.00310021	1.23987	157	3422	1671	45158	XP_023063047.2,XP_023060952.1,XP_023051725.2,XP_023063278.1,XP_023058680.1,XP_026305860.1,XP_023055971.1,XP_023044721.1,XP_023072790.2,XP_023076222.1,XP_023083666.1,XP_023083751.1,XP_023040413.1,XP_026305357.1,XP_023059598.1,XP_023069987.2,XP_023068968.1,XP_031791937.1,XP_023055543.2,XP_023082941.1,XP_023039748.1,XP_023046151.1,XP_023085735.1,XP_026305704.1,XP_023075308.2,XP_023048535.1,XP_031790…	0.0651935
	Biological process	reproductive process	GO:0022414	2	0.0036707	1.23523	156	3413	1671	45158	XP_023063047.2,XP_023060952.1,XP_023051725.2,XP_023063278.1,XP_023058680.1,XP_026305860.1,XP_023055971.1,XP_023044721.1,XP_023072790.2,XP_023076222.1,XP_023083666.1,XP_023083751.1,XP_023040413.1,XP_026305357.1,XP_023059598.1,XP_023069987.2,XP_023068968.1,XP_031791937.1,XP_023055543.2,XP_023082941.1,XP_023039748.1,XP_023046151.1,XP_023085735.1,XP_026305704.1,XP_023075308.2,XP_023048535.1,XP_031790…	0.0735418
	Biological process	multicellular organismal process	GO:0032501	2	0.00641767	1.07211	740	18653	1671	45158	XP_023061447.1,XP_023059710.2,XP_023063047.2,XP_023047657.1,XP_023040283.1,XP_023081600.1,XP_023058266.1,XP_026302314.1,XP_023060952.1,XP_023049684.1,XP_023071267.1,XP_023070171.2,XP_023048993.1,XP_023088034.1,XP_023074542.1,XP_026313141.1,XP_023043362.1,XP_026306292.1,XP_023076186.1,XP_026310436.1,XP_023085654.1,XP_023040884.1,XP_023055361.2,XP_023068349.1,XP_023049703.2,XP_023040141.1,XP_023047…	0.109741
	Biological process	cellular component organization or biogenesis	GO:0071840	2	0.0264003	1.05774	708	18089	1671	45158	XP_031790802.1,XP_026309260.1,XP_023063047.2,XP_023047657.1,XP_023040283.1,XP_023048709.1,XP_023081600.1,XP_023058266.1,XP_026302314.1,XP_031790476.1,XP_023076164.1,XP_023060952.1,XP_023071267.1,XP_023070171.2,XP_023048993.1,XP_023088034.1,XP_023062312.1,XP_023043362.1,XP_026306292.1,XP_023076186.1,XP_026310436.1,XP_023085654.1,XP_023040884.1,XP_023049703.2,XP_023054706.1,XP_031791398.1,XP_026305…	0.288897
Rhinopithecus bieti	Molecular function	transcription regulator activity	GO:0140110	2	0	1.96105	258	4601	1107	38714	XP_017724283.1,XP_017715176.1,XP_017736950.1,XP_017739034.1,XP_017717126.1,XP_017706931.1,XP_017719151.1,XP_017738463.1,XP_017734017.1,XP_017745872.1,XP_017735856.1,XP_017717695.1,XP_017750918.1,XP_017747472.1,XP_017729212.1,XP_017739012.1,XP_017748187.1,XP_017730421.1,XP_017703284.1,XP_017730093.1,XP_017738091.1,XP_017721808.1,XP_017742137.1,XP_017739842.1,XP_017747343.1,XP_017746238.1,XP_017720…	0
	Molecular function	binding	GO:0005488	2	9.07549e-10	1.07823	985	31948	1107	38714	XP_017707535.1,XP_017724283.1,XP_017715176.1,XP_017744745.1,XP_017720732.1,XP_017744952.1,XP_017733228.1,XP_017716579.1,XP_017736950.1,XP_017736186.1,XP_017739034.1,XP_017721687.1,XP_017743388.1,XP_017717126.1,XP_017714330.1,XP_017709377.1,XP_017742083.1,XP_017706931.1,XP_017719151.1,XP_017738463.1,XP_017734017.1,XP_017748537.1,XP_017705694.1,XP_017730674.1,XP_017745872.1,XP_017713138.1,XP_017727…	5.42879e-08
	Cellular component	protein-containing complex	GO:0032991	2	0.00448705	1.1235	374	12070	1239	44924	XP_017707283.1,XP_017744745.1,XP_017736950.1,XP_017739034.1,XP_017721687.1,XP_017708531.1,XP_017714330.1,XP_017706931.1,XP_017719151.1,XP_017734017.1,XP_017705694.1,XP_017735856.1,XP_017717695.1,XP_017708542.1,XP_017750918.1,XP_017748777.1,XP_017745621.1,XP_017703284.1,XP_017750324.1,XP_017738091.1,XP_017742126.1,XP_017727830.1,XP_017718910.1,XP_017712887.1,XP_017742190.1,XP_017733795.1,XP_017742…	0.0848877
	Cellular component	intracellular	GO:0005622	2	0.00874495	1.03209	1038	36466	1239	44924	XP_017707283.1,XP_017707535.1,XP_017718845.1,XP_017724535.1,XP_017724283.1,XP_017715176.1,XP_017744745.1,XP_017744952.1,XP_017733228.1,XP_017716579.1,XP_017736950.1,XP_017739034.1,XP_017721687.1,XP_017708531.1,XP_017717126.1,XP_017714330.1,XP_017709377.1,XP_017742083.1,XP_017706931.1,XP_017719151.1,XP_017738463.1,XP_017734017.1,XP_017705694.1,XP_017745872.1,XP_017713138.1,XP_017727612.1,XP_017735…	0.124716
	Biological process	developmental process	GO:0032502	2	1.36458e-12	1.26643	546	15343	1142	40641	XP_017707283.1,XP_017724283.1,XP_017715176.1,XP_017744952.1,XP_017733228.1,XP_017716579.1,XP_017736950.1,XP_017739034.1,XP_017721687.1,XP_017717126.1,XP_017706931.1,XP_017719151.1,XP_017738463.1,XP_017748537.1,XP_017745872.1,XP_017713138.1,XP_017735856.1,XP_017708542.1,XP_017734477.1,XP_017720610.1,XP_017743013.1,XP_017750918.1,XP_017737828.1,XP_017747472.1,XP_017729212.1,XP_017716818.1,XP_017705…	1.65819e-10
	Biological process	multicellular organismal process	GO:0032501	2	3.38762e-10	1.21056	591	17374	1142	40641	XP_017707283.1,XP_017724283.1,XP_017715176.1,XP_017744952.1,XP_017733228.1,XP_017716579.1,XP_017736950.1,XP_017739034.1,XP_017721687.1,XP_017706931.1,XP_017719151.1,XP_017738463.1,XP_017748537.1,XP_017730674.1,XP_017745872.1,XP_017713138.1,XP_017735856.1,XP_017708542.1,XP_017734477.1,XP_017720610.1,XP_017743013.1,XP_017737828.1,XP_017747472.1,XP_017729212.1,XP_017716818.1,XP_017705245.1,XP_017734…	3.20768e-08
	Biological process	biological regulation	GO:0065007	2	2.01865e-09	1.11383	873	27893	1142	40641	XP_017707283.1,XP_017707535.1,XP_017718845.1,XP_017724283.1,XP_017715176.1,XP_017720732.1,XP_017733228.1,XP_017716579.1,XP_017736950.1,XP_017739034.1,XP_017708531.1,XP_017717126.1,XP_017714330.1,XP_017706931.1,XP_017719151.1,XP_017738463.1,XP_017734017.1,XP_017705694.1,XP_017730674.1,XP_017745872.1,XP_017713138.1,XP_017727612.1,XP_017735856.1,XP_017709780.1,XP_017717695.1,XP_017734477.1,XP_017740…	1.7114e-07
	Biological process	cell population proliferation	GO:0008283	2	1.24428e-05	1.38878	160	4100	1142	40641	XP_017724283.1,XP_017739034.1,XP_017745872.1,XP_017735856.1,XP_017717695.1,XP_017743013.1,XP_017747472.1,XP_017703099.1,XP_017721808.1,XP_017704881.1,XP_017739842.1,XP_017726242.1,XP_017737632.1,XP_017711812.1,XP_017719974.1,XP_017739306.1,XP_017728974.1,XP_017736885.1,XP_017731598.1,XP_017716673.1,XP_017736133.1,XP_017720701.1,XP_017740500.1,XP_017728007.1,XP_017714187.1,XP_017729012.1,XP_017719…	0.000604802
	Biological process	behavior	GO:0007610	2	0.000799744	1.5739	54	1221	1142	40641	XP_017730674.1,XP_017735856.1,XP_017709122.1,XP_017739842.1,XP_017703449.1,XP_017747997.1,XP_017708907.1,XP_017739585.1,XP_017733104.1,XP_017746806.1,XP_017712649.1,XP_017723797.1,XP_017708871.1,XP_017709393.1,XP_017704879.1,XP_017720629.1,XP_017744760.1,XP_017712069.1,XP_017737951.1,XP_017706421.1,XP_017713778.1,XP_017748966.1,XP_017712421.1,XP_017726405.1,XP_017714853.1,XP_017703068.1,XP_017706…	0.0210503
	Biological process	metabolic process	GO:0008152	2	0.000877955	1.06911	777	25864	1142	40641	XP_017707283.1,XP_017707535.1,XP_017718845.1,XP_017724283.1,XP_017715176.1,XP_017744745.1,XP_017716579.1,XP_017736950.1,XP_017739034.1,XP_017708531.1,XP_017714330.1,XP_017719151.1,XP_017738463.1,XP_017734017.1,XP_017705694.1,XP_017713138.1,XP_017727612.1,XP_017735856.1,XP_017717695.1,XP_017708542.1,XP_017748208.1,XP_017718649.1,XP_017734477.1,XP_017720610.1,XP_017740868.1,XP_017719416.1,XP_017743…	0.0225393
	Biological process	cellular component organization or biogenesis	GO:0071840	2	0.00257728	1.10243	498	16076	1142	40641	XP_017707535.1,XP_017744745.1,XP_017733228.1,XP_017716579.1,XP_017739034.1,XP_017717126.1,XP_017714330.1,XP_017748537.1,XP_017745872.1,XP_017713138.1,XP_017735856.1,XP_017709780.1,XP_017708542.1,XP_017734477.1,XP_017720610.1,XP_017740868.1,XP_017743013.1,XP_017737828.1,XP_017747472.1,XP_017715298.1,XP_017716818.1,XP_017736621.1,XP_017705245.1,XP_017746082.1,XP_017742126.1,XP_017705029.1,XP_017718…	0.0473323
	Biological process	rhythmic process	GO:0048511	2	0.0349	1.48035	25	601	1142	40641	XP_017730674.1,XP_017719974.1,XP_017747997.1,XP_017709710.1,XP_017722639.1,XP_017746806.1,XP_017733511.1,XP_017708871.1,XP_017742869.1,XP_017738546.1,XP_017712594.1,XP_017706303.1,XP_017718187.1,XP_017730599.1,XP_017717694.1,XP_017745176.1,XP_017705411.1,XP_017751060.1,XP_017726937.1,XP_017741854.1,XP_017726611.1,XP_017722609.1,XP_017749809.1,XP_017708856.1,XP_017750114.1,	0.227599
Rhinopithecus roxellana	Molecular function	transcription regulator activity	GO:0140110	2	0	1.8279	279	5228	1251	42849	XP_010369079.1,XP_030786465.1,XP_010360782.1,XP_030785970.1,XP_010379915.1,XP_030769018.1,XP_030769783.1,XP_030783836.1,XP_030789117.1,XP_030771561.1,XP_030775736.1,XP_030778944.1,XP_010386403.1,XP_030784375.1,XP_030780877.1,XP_030797065.1,XP_010357744.1,XP_030798531.1,XP_010362160.1,XP_010351261.2,XP_030770086.1,XP_030774231.1,XP_030777042.1,XP_010376386.2,XP_010355850.1,XP_030785177.1,XP_010352…	0
	Molecular function	binding	GO:0005488	2	2.78824e-08	1.06492	1111	35734	1251	42849	XP_030781799.1,XP_030796659.1,XP_010370976.2,XP_030791246.1,XP_030776961.1,XP_030794663.1,XP_010362525.2,XP_030769138.1,XP_010367938.1,XP_030792965.1,XP_030783342.1,XP_030794761.1,XP_010376017.1,XP_030790292.1,XP_030778365.1,XP_010383897.1,XP_010371765.1,XP_010369079.1,XP_010359838.1,XP_030786465.1,XP_010367008.1,XP_030791081.1,XP_010367204.1,XP_030779252.1,XP_010357308.1,XP_030796722.1,XP_010360…	2.08189e-06
	Cellular component	cell	GO:0005623	2	0.0320547	1.21347	93	2673	1412	49247	XP_030791246.1,XP_030791081.1,XP_010371040.2,XP_030781622.1,XP_030778944.1,XP_010353493.1,XP_010367760.2,XP_010369418.1,XP_030769517.1,XP_010359775.2,XP_010372896.1,XP_010376738.2,XP_010358814.1,XP_010377972.1,XP_030783983.1,XP_010372733.1,XP_010352152.2,XP_010359254.1,XP_030783708.1,XP_010358657.1,XP_010354220.1,XP_030774503.1,XP_010351070.1,XP_010381172.1,XP_030791728.1,XP_010378513.1,XP_010353…	0.265557
	Biological process	multicellular organismal process	GO:0032501	2	0	1.27207	693	18924	1289	44776	XP_030781799.1,XP_030796659.1,XP_010370976.2,XP_030791246.1,XP_030774039.1,XP_010362525.2,XP_010367938.1,XP_030792965.1,XP_030783342.1,XP_010383897.1,XP_010369079.1,XP_030786465.1,XP_030791081.1,XP_010357308.1,XP_030796722.1,XP_010360782.1,XP_030785970.1,XP_010371547.1,XP_030769018.1,XP_030774368.1,XP_030774618.1,XP_030788537.1,XP_030769783.1,XP_030781622.1,XP_030783836.1,XP_030789117.1,XP_030797…	0
	Biological process	developmental process	GO:0032502	2	0	1.32926	641	16751	1289	44776	XP_030781799.1,XP_030796659.1,XP_030791246.1,XP_030774039.1,XP_010362525.2,XP_010367938.1,XP_030792965.1,XP_030783342.1,XP_010369079.1,XP_030786465.1,XP_030791081.1,XP_030796722.1,XP_010360782.1,XP_030785970.1,XP_010371547.1,XP_030769018.1,XP_030774368.1,XP_030774618.1,XP_030788537.1,XP_030769783.1,XP_030783836.1,XP_030789117.1,XP_030797786.1,XP_030771561.1,XP_010368135.2,XP_030775736.1,XP_010374…	0
	Biological process	biological regulation	GO:0065007	2	2.99573e-10	1.11135	990	30944	1289	44776	XP_030781799.1,XP_030796659.1,XP_010370976.2,XP_030791246.1,XP_030774039.1,XP_030794663.1,XP_010380062.1,XP_010362525.2,XP_030769138.1,XP_010367938.1,XP_030792965.1,XP_030783342.1,XP_010383897.1,XP_010369079.1,XP_010359838.1,XP_030795572.1,XP_030786465.1,XP_030791081.1,XP_010367204.1,XP_030779252.1,XP_010357308.1,XP_010360782.1,XP_030785970.1,XP_030769018.1,XP_030774368.1,XP_030774618.1,XP_010371…	3.03048e-08
	Biological process	behavior	GO:0007610	2	5.65833e-05	1.63922	68	1441	1289	44776	XP_010383897.1,XP_010386403.1,XP_030777064.1,XP_030792004.1,XP_010376627.2,XP_030793505.1,XP_030769517.1,XP_010386603.1,XP_030777968.1,XP_030785000.1,XP_030770260.1,XP_030783312.1,XP_030798255.1,XP_030793608.1,XP_030787484.1,XP_010356135.1,XP_030775944.1,XP_030794172.1,XP_030773985.1,XP_010373660.2,XP_010352850.2,XP_010380579.1,XP_010377995.1,XP_010380544.1,XP_030771457.1,XP_030774559.1,XP_030797…	0.00221287
	Biological process	cell population proliferation	GO:0008283	2	0.000190445	1.29948	175	4678	1289	44776	XP_010380062.1,XP_030783342.1,XP_010383897.1,XP_030791081.1,XP_030769018.1,XP_030790577.1,XP_030789117.1,XP_030797786.1,XP_010386403.1,XP_010353493.1,XP_030777064.1,XP_010371284.1,XP_030798531.1,XP_030789797.1,XP_030774231.1,XP_010376386.2,XP_010385422.1,XP_010362556.1,XP_030785177.1,XP_010365706.1,XP_010352139.1,XP_010361825.1,XP_010358814.1,XP_030775099.1,XP_030790110.1,XP_010376164.2,XP_010364…	0.00628219
	Biological process	reproductive process	GO:0022414	2	0.00410194	1.27164	120	3278	1289	44776	XP_010359575.1,XP_010367938.1,XP_010383897.1,XP_030788537.1,XP_010386403.1,XP_010367760.2,XP_010370015.2,XP_010373334.2,XP_010385422.1,XP_030793505.1,XP_010376738.2,XP_030794770.1,XP_010353364.1,XP_030779599.1,XP_010363856.1,XP_030783983.1,XP_010377433.2,XP_030770260.1,XP_010369508.1,XP_010364860.1,XP_030773935.1,XP_010371457.1,XP_010370616.2,XP_030798695.1,XP_010378270.2,XP_030779527.1,XP_010359…	0.0659352
	Biological process	reproduction	GO:0000003	2	0.00442805	1.26855	120	3286	1289	44776	XP_010359575.1,XP_010367938.1,XP_010383897.1,XP_030788537.1,XP_010386403.1,XP_010367760.2,XP_010370015.2,XP_010373334.2,XP_010385422.1,XP_030793505.1,XP_010376738.2,XP_030794770.1,XP_010353364.1,XP_030779599.1,XP_010363856.1,XP_030783983.1,XP_010377433.2,XP_030770260.1,XP_010369508.1,XP_010364860.1,XP_030773935.1,XP_010371457.1,XP_010370616.2,XP_030798695.1,XP_010378270.2,XP_030779527.1,XP_010359…	0.0692694
	Biological process	locomotion	GO:0040011	2	0.00861954	1.19808	163	4726	1289	44776	XP_030796659.1,XP_010362525.2,XP_030792965.1,XP_030783342.1,XP_010369079.1,XP_010357308.1,XP_030774368.1,XP_010374679.1,XP_030787014.1,XP_010353493.1,XP_010357842.2,XP_010386393.1,XP_030789797.1,XP_030769134.1,XP_030774231.1,XP_010352139.1,XP_030798415.1,XP_030777968.1,XP_030790110.1,XP_010364088.1,XP_010369071.2,XP_030784936.1,XP_030782602.1,XP_010357571.2,XP_030772172.1,XP_030782076.1,XP_030796…	0.108813
	Biological process	cellular component organization or biogenesis	GO:0071840	2	0.0115869	1.07673	562	18131	1289	44776	XP_030781799.1,XP_030796659.1,XP_030791246.1,XP_030774039.1,XP_010380062.1,XP_030792965.1,XP_030783342.1,XP_030794761.1,XP_010359838.1,XP_010367008.1,XP_030779252.1,XP_030785970.1,XP_030774368.1,XP_030774618.1,XP_030781622.1,XP_010352793.1,XP_030797786.1,XP_030771561.1,XP_010365759.1,XP_010368135.2,XP_010384237.1,XP_010350975.1,XP_030787014.1,XP_030779394.1,XP_010376440.1,XP_010351119.2,XP_010370…	0.130624
	Biological process	growth	GO:0040007	2	0.0242218	1.23327	90	2535	1289	44776	XP_030792965.1,XP_010374679.1,XP_030789797.1,XP_010385422.1,XP_030793505.1,XP_030785177.1,XP_010352139.1,XP_010361825.1,XP_030789816.1,XP_030792342.1,XP_030790110.1,XP_030770963.1,XP_010364088.1,XP_030774765.1,XP_030779564.1,XP_030784936.1,XP_030792599.1,XP_010384851.1,XP_010378533.1,XP_030787436.1,XP_030798179.1,XP_010362394.2,XP_030779527.1,XP_030791924.1,XP_010387884.2,XP_030768535.1,XP_010351…	0.211231
	Biological process	response to stimulus	GO:0050896	2	0.0292583	1.05167	691	22824	1289	44776	XP_030796659.1,XP_010370976.2,XP_010359575.1,XP_030794663.1,XP_010380062.1,XP_010362525.2,XP_010367938.1,XP_030792965.1,XP_030779470.1,XP_010383897.1,XP_030791081.1,XP_030779252.1,XP_010357308.1,XP_030796722.1,XP_030785970.1,XP_030774368.1,XP_030788537.1,XP_030797688.1,XP_030781622.1,XP_030790577.1,XP_030788986.1,XP_030797786.1,XP_010365759.1,XP_010384237.1,XP_030778944.1,XP_030780744.1,XP_010374…	0.210012
	Biological process	rhythmic process	GO:0048511	2	0.0293485	1.45785	29	691	1289	44776	XP_010386403.1,XP_030770086.1,XP_030794770.1,XP_010387107.2,XP_030784652.1,XP_010374337.1,XP_030782076.1,XP_010381172.1,XP_030768535.1,XP_010377995.1,XP_010378147.2,XP_010370054.1,XP_010354826.1,XP_030791715.1,XP_010353731.2,XP_010381935.2,XP_030773359.1,XP_030778149.1,XP_010372917.1,XP_030774531.1,XP_010371135.1,XP_010351002.2,XP_010361254.2,XP_030778457.1,XP_030794993.1,XP_030797100.1,XP_030790…	0.210262
	Biological process	signaling	GO:0023052	2	0.0455184	1.06292	495	16177	1289	44776	XP_030796659.1,XP_010370976.2,XP_010380062.1,XP_010362525.2,XP_010367938.1,XP_030792965.1,XP_010383897.1,XP_030791081.1,XP_010367204.1,XP_010357308.1,XP_030785970.1,XP_030788537.1,XP_030797688.1,XP_030781622.1,XP_030790577.1,XP_030788986.1,XP_030797786.1,XP_010365759.1,XP_010384237.1,XP_030780744.1,XP_010374679.1,XP_010350975.1,XP_030787014.1,XP_010376440.1,XP_010360912.1,XP_010387066.2,XP_010386…	0.278282
Theropithecus gelada	Molecular function	transcription regulator activity	GO:0140110	2	1.22125e-15	1.94813	292	4941	1278	42129	XP_025261095.1,XP_025248553.1,XP_025256292.1,XP_025234549.1,XP_025210645.1,XP_025246374.1,XP_025229724.1,XP_025255504.1,XP_025239304.1,XP_025215586.1,XP_025239237.1,XP_025242275.1,XP_025216246.1,XP_025219410.1,XP_025226271.1,XP_025250322.1,XP_025216100.1,XP_025236465.1,XP_025216037.1,XP_025258355.1,XP_025253205.1,XP_025248388.1,XP_025224845.1,XP_025220349.1,XP_025251703.1,XP_025209336.1,XP_025240…	1.87393e-13
	Molecular function	binding	GO:0005488	2	3.24065e-11	1.07491	1152	35329	1278	42129	XP_025259260.1,XP_025261095.1,XP_025231897.1,XP_025215226.1,XP_025248553.1,XP_025241224.1,XP_025256292.1,XP_025254594.1,XP_025214731.1,XP_025234549.1,XP_025210645.1,XP_025214219.1,XP_025254692.1,XP_025231426.1,XP_025222768.1,XP_025229724.1,XP_025245781.1,XP_025252808.1,XP_025261478.1,XP_025219806.1,XP_025241379.1,XP_025256181.1,XP_025255361.1,XP_025210031.1,XP_025226066.1,XP_025255504.1,XP_025222…	2.35544e-09
	Biological process	developmental process	GO:0032502	2	0	1.31287	671	16937	1334	44207	XP_025261095.1,XP_025222537.1,XP_025241224.1,XP_025256292.1,XP_025234549.1,XP_025253258.1,XP_025210645.1,XP_025231426.1,XP_025246374.1,XP_025247840.1,XP_025222768.1,XP_025212245.1,XP_025229724.1,XP_025245781.1,XP_025252808.1,XP_025222394.1,XP_025261478.1,XP_025214668.1,XP_025241379.1,XP_025255361.1,XP_025210031.1,XP_025255504.1,XP_025222844.1,XP_025239557.1,XP_025215586.1,XP_025255392.1,XP_025239…	0
	Biological process	multicellular organismal process	GO:0032501	2	1.44329e-15	1.24886	710	18840	1334	44207	XP_025261095.1,XP_025222537.1,XP_025248192.1,XP_025215226.1,XP_025241224.1,XP_025256292.1,XP_025254594.1,XP_025234549.1,XP_025253258.1,XP_025239281.1,XP_025231426.1,XP_025246374.1,XP_025247840.1,XP_025222768.1,XP_025212245.1,XP_025229724.1,XP_025245781.1,XP_025252808.1,XP_025222394.1,XP_025261478.1,XP_025214668.1,XP_025241379.1,XP_025255361.1,XP_025210031.1,XP_025255504.1,XP_025222844.1,XP_025239…	4.22329e-13
	Biological process	biological regulation	GO:0065007	2	5.94954e-10	1.10866	1016	30369	1334	44207	XP_025259260.1,XP_025261095.1,XP_025222537.1,XP_025213581.1,XP_025231897.1,XP_025248192.1,XP_025215226.1,XP_025248553.1,XP_025241224.1,XP_025256292.1,XP_025254594.1,XP_025260996.1,XP_025234549.1,XP_025210645.1,XP_025214219.1,XP_025239281.1,XP_025230143.1,XP_025231426.1,XP_025246374.1,XP_025245781.1,XP_025252808.1,XP_025239664.1,XP_025222394.1,XP_025244227.1,XP_025261478.1,XP_025214668.1,XP_025219…	5.58816e-08
	Biological process	behavior	GO:0007610	2	1.40059e-05	1.67878	73	1441	1334	44207	XP_025261095.1,XP_025222537.1,XP_025215226.1,XP_025222768.1,XP_025245781.1,XP_025255504.1,XP_025255392.1,XP_025226271.1,XP_025216100.1,XP_025235075.1,XP_025214877.1,XP_025216495.1,XP_025213158.1,XP_025209301.1,XP_025254657.1,XP_025220037.1,XP_025239005.1,XP_025253801.1,XP_025260022.1,XP_025209639.1,XP_025210133.1,XP_025234677.1,XP_025232036.1,XP_025237451.1,XP_025243989.1,XP_025238150.1,XP_025229…	0.000795199
	Biological process	cell population proliferation	GO:0008283	2	0.000810974	1.25206	184	4870	1334	44207	XP_025222537.1,XP_025231897.1,XP_025241224.1,XP_025260996.1,XP_025229724.1,XP_025222394.1,XP_025241379.1,XP_025239237.1,XP_025219410.1,XP_025240346.1,XP_025214873.1,XP_025211099.1,XP_025235525.1,XP_025233805.1,XP_025253205.1,XP_025224845.1,XP_025251703.1,XP_025238871.1,XP_025212556.1,XP_025218068.1,XP_025248980.1,XP_025239602.1,XP_025214877.1,XP_025243696.1,XP_025219645.1,XP_025210752.1,XP_025237…	0.0257079
	Biological process	locomotion	GO:0040011	2	0.000900443	1.25574	177	4671	1334	44207	XP_025248192.1,XP_025254594.1,XP_025214219.1,XP_025229724.1,XP_025252808.1,XP_025222394.1,XP_025241379.1,XP_025219084.1,XP_025239557.1,XP_025255392.1,XP_025239237.1,XP_025219410.1,XP_025217810.1,XP_025234558.1,XP_025216037.1,XP_025235075.1,XP_025237103.1,XP_025217601.1,XP_025246245.1,XP_025253205.1,XP_025236639.1,XP_025251703.1,XP_025211706.1,XP_025212556.1,XP_025230918.1,XP_025233684.1,XP_025210…	0.0274023
	Biological process	cellular component organization or biogenesis	GO:0071840	2	0.00594143	1.08293	589	18024	1334	44207	XP_025259260.1,XP_025231897.1,XP_025248192.1,XP_025254594.1,XP_025214219.1,XP_025231426.1,XP_025229724.1,XP_025245781.1,XP_025252808.1,XP_025222394.1,XP_025241379.1,XP_025255361.1,XP_025210031.1,XP_025255504.1,XP_025222844.1,XP_025239304.1,XP_025255392.1,XP_025239237.1,XP_025242497.1,XP_025226952.1,XP_025219410.1,XP_025244075.1,XP_025217810.1,XP_025211099.1,XP_025234558.1,XP_025224462.1,XP_025232…	0.0957678
	Biological process	reproductive process	GO:0022414	2	0.0243458	1.19295	122	3389	1334	44207	XP_025261095.1,XP_025241379.1,XP_025255361.1,XP_025222844.1,XP_025219410.1,XP_025216100.1,XP_025236465.1,XP_025235075.1,XP_025211870.1,XP_025250290.1,XP_025214868.1,XP_025240831.1,XP_025243696.1,XP_025241464.1,XP_025211157.1,XP_025219659.1,XP_025233040.1,XP_025214838.1,XP_025251061.1,XP_025242116.1,XP_025239485.1,XP_025210484.1,XP_025220037.1,XP_025211404.1,XP_025244235.1,XP_025239441.1,XP_025238…	0.228389
	Biological process	reproduction	GO:0000003	2	0.0252884	1.1912	122	3394	1334	44207	XP_025261095.1,XP_025241379.1,XP_025255361.1,XP_025222844.1,XP_025219410.1,XP_025216100.1,XP_025236465.1,XP_025235075.1,XP_025211870.1,XP_025250290.1,XP_025214868.1,XP_025240831.1,XP_025243696.1,XP_025241464.1,XP_025211157.1,XP_025219659.1,XP_025233040.1,XP_025214838.1,XP_025251061.1,XP_025242116.1,XP_025239485.1,XP_025210484.1,XP_025220037.1,XP_025211404.1,XP_025244235.1,XP_025239441.1,XP_025238…	0.235201
	Biological process	rhythmic process	GO:0048511	2	0.0287323	1.43109	32	741	1334	44207	XP_025226271.1,XP_025241464.1,XP_025225981.1,XP_025213127.1,XP_025210133.1,XP_025241608.1,XP_025216704.1,XP_025257225.1,XP_025235185.1,XP_025235609.1,XP_025255018.1,XP_025209499.1,XP_025252560.1,XP_025221327.1,XP_025223396.1,XP_025233396.1,XP_025228617.1,XP_025257311.1,XP_025251607.1,XP_025219964.1,XP_025252979.1,XP_025227395.1,XP_025222726.1,XP_025213769.1,XP_025225962.1,XP_025244130.1,XP_025238…	0.253297
	Biological process	growth	GO:0040007	2	0.0349049	1.20527	95	2612	1334	44207	XP_025254594.1,XP_025252808.1,XP_025241379.1,XP_025210031.1,XP_025239237.1,XP_025219410.1,XP_025241784.1,XP_025234558.1,XP_025232006.1,XP_025238871.1,XP_025212556.1,XP_025242316.1,XP_025252723.1,XP_025214838.1,XP_025229928.1,XP_025228579.1,XP_025242116.1,XP_025210662.1,XP_025222928.1,XP_025213567.1,XP_025227723.1,XP_025221357.1,XP_025230780.1,XP_025245942.1,XP_025260022.1,XP_025254697.1,XP_025234…	0.249583
Trachypithecus francoisi	Molecular function	transcription regulator activity	GO:0140110	2	1.11022e-16	1.84753	285	6171	1277	51085	XP_033058815.1,XP_033088507.1,XP_033082327.1,XP_033076494.1,XP_033041327.1,XP_033046388.1,XP_033044539.1,XP_033088836.1,XP_033072253.1,XP_033031475.1,XP_033065062.1,XP_033033565.1,XP_033072680.1,XP_033058530.1,XP_033081471.1,XP_033053918.1,XP_033061217.1,XP_033053494.1,XP_033045208.1,XP_033039233.1,XP_033092894.1,XP_033060152.1,XP_033088743.1,XP_033043208.1,XP_033087015.1,XP_033063217.1,XP_033039…	3.13083e-14
	Molecular function	binding	GO:0005488	2	3.26589e-07	1.05746	1137	43013	1277	51085	XP_033074303.1,XP_033075959.1,XP_033031943.1,XP_033038703.1,XP_033031845.1,XP_033083312.1,XP_033075149.1,XP_033058815.1,XP_033064011.1,XP_033046499.1,XP_033065667.1,XP_033079912.1,XP_033054128.1,XP_033034781.1,XP_033088507.1,XP_033039166.1,XP_033085428.1,XP_033084835.1,XP_033040867.1,XP_033085285.1,XP_033040253.1,XP_033082327.1,XP_033049423.1,XP_033088399.1,XP_033091776.1,XP_033076494.1,XP_033067…	2.30245e-05
	Cellular component	protein-containing complex	GO:0032991	2	0.0094703	1.09793	456	16890	1447	58845	XP_033074303.1,XP_033075959.1,XP_033038703.1,XP_033058815.1,XP_033064011.1,XP_033046499.1,XP_033079912.1,XP_033088507.1,XP_033085428.1,XP_033067574.1,XP_033056262.1,XP_033046388.1,XP_033077154.1,XP_033040168.1,XP_033072253.1,XP_033074961.1,XP_033041207.1,XP_033065062.1,XP_033033565.1,XP_033063627.1,XP_033046762.1,XP_033078317.1,XP_033087353.1,XP_033053637.1,XP_033077483.1,XP_033078962.1,XP_033090…	0.163321
	Biological process	developmental process	GO:0032502	2	2.22045e-16	1.30295	661	20311	1338	53569	XP_033063551.1,XP_033031943.1,XP_033088978.1,XP_033038703.1,XP_033058815.1,XP_033064011.1,XP_033065667.1,XP_033079912.1,XP_033054128.1,XP_033034781.1,XP_033085428.1,XP_033084835.1,XP_033040867.1,XP_033082327.1,XP_033076494.1,XP_033067574.1,XP_033052408.1,XP_033041327.1,XP_033087170.1,XP_033046388.1,XP_033044539.1,XP_033089972.1,XP_033040168.1,XP_033088836.1,XP_033072253.1,XP_033065303.1,XP_033031…	2.85475e-13
	Biological process	multicellular organismal process	GO:0032501	2	3.33067e-16	1.25318	713	22779	1338	53569	XP_033063551.1,XP_033031943.1,XP_033088978.1,XP_033038703.1,XP_033058815.1,XP_033064011.1,XP_033040493.1,XP_033065667.1,XP_033079912.1,XP_033034781.1,XP_033085428.1,XP_033084835.1,XP_033040867.1,XP_033082327.1,XP_033076494.1,XP_033067574.1,XP_033052408.1,XP_033041327.1,XP_033087170.1,XP_033044539.1,XP_033044494.1,XP_033088836.1,XP_033072253.1,XP_033065303.1,XP_033031475.1,XP_033079484.1,XP_033041…	3.2116e-13
	Biological process	biological regulation	GO:0065007	2	2.50769e-07	1.08888	1011	37173	1338	53569	XP_033074303.1,XP_033063551.1,XP_033088978.1,XP_033038703.1,XP_033058815.1,XP_033053490.1,XP_033064011.1,XP_033040493.1,XP_033065667.1,XP_033054128.1,XP_033088507.1,XP_033039166.1,XP_033084835.1,XP_033040867.1,XP_033040253.1,XP_033082327.1,XP_033091776.1,XP_033076494.1,XP_033075719.1,XP_033043398.1,XP_033067574.1,XP_033056262.1,XP_033041327.1,XP_033046388.1,XP_033044539.1,XP_033043034.1,XP_033089…	1.49956e-05
	Biological process	behavior	GO:0007610	2	7.27425e-05	1.63465	67	1641	1338	53569	XP_033076494.1,XP_033047832.1,XP_033088120.1,XP_033050924.1,XP_033033329.1,XP_033066896.1,XP_033044258.1,XP_033077696.1,XP_033049254.1,XP_033072204.1,XP_033051262.1,XP_033039335.1,XP_033041549.1,XP_033093389.1,XP_033036977.1,XP_033038000.1,XP_033044525.1,XP_033054948.1,XP_033041535.1,XP_033033368.1,XP_033032635.1,XP_033054227.1,XP_033091032.1,XP_033080132.1,XP_033054201.1,XP_033075153.1,XP_033082…	0.00259785
	Biological process	cell population proliferation	GO:0008283	2	0.000300944	1.28773	176	5472	1338	53569	XP_033058815.1,XP_033085428.1,XP_033082327.1,XP_033052408.1,XP_033040168.1,XP_033072253.1,XP_033031475.1,XP_033032821.1,XP_033033565.1,XP_033053215.1,XP_033063627.1,XP_033038564.1,XP_033058565.1,XP_033078317.1,XP_033075398.1,XP_033050924.1,XP_033057781.1,XP_033061897.1,XP_033057407.1,XP_033040484.1,XP_033070110.1,XP_033068657.1,XP_033080945.1,XP_033041216.1,XP_033062914.1,XP_033049330.1,XP_033054…	0.00892877
	Biological process	reproductive process	GO:0022414	2	0.00349448	1.26786	128	4042	1338	53569	XP_033058815.1,XP_033064011.1,XP_033079912.1,XP_033034781.1,XP_033052408.1,XP_033031658.1,XP_033038564.1,XP_033088120.1,XP_033043208.1,XP_033057407.1,XP_033078624.1,XP_033040418.1,XP_033090168.1,XP_033089598.1,XP_033053267.1,XP_033094727.1,XP_033077696.1,XP_033044780.1,XP_033071834.1,XP_033073007.1,XP_033039335.1,XP_033057310.1,XP_033065008.1,XP_033081222.1,XP_033093389.1,XP_033092206.1,XP_033036…	0.0597703
	Biological process	reproduction	GO:0000003	2	0.00364001	1.26629	128	4047	1338	53569	XP_033058815.1,XP_033064011.1,XP_033079912.1,XP_033034781.1,XP_033052408.1,XP_033031658.1,XP_033038564.1,XP_033088120.1,XP_033043208.1,XP_033057407.1,XP_033078624.1,XP_033040418.1,XP_033090168.1,XP_033089598.1,XP_033053267.1,XP_033094727.1,XP_033077696.1,XP_033044780.1,XP_033071834.1,XP_033073007.1,XP_033039335.1,XP_033057310.1,XP_033065008.1,XP_033081222.1,XP_033093389.1,XP_033092206.1,XP_033036…	0.0610414
	Biological process	locomotion	GO:0040011	2	0.00848016	1.19502	169	5662	1338	53569	XP_033038703.1,XP_033083312.1,XP_033058815.1,XP_033084835.1,XP_033040867.1,XP_033052408.1,XP_033031475.1,XP_033063627.1,XP_033088120.1,XP_033058565.1,XP_033046762.1,XP_033087353.1,XP_033045208.1,XP_033066789.1,XP_033065734.1,XP_033050715.1,XP_033066425.1,XP_033070350.1,XP_033061897.1,XP_033040484.1,XP_033084469.1,XP_033080945.1,XP_033033107.1,XP_033066648.1,XP_033062931.1,XP_033031227.1,XP_033051…	0.112206
	Biological process	rhythmic process	GO:0048511	2	0.0116766	1.53987	32	832	1338	53569	XP_033031658.1,XP_033063217.1,XP_033078505.1,XP_033036977.1,XP_033038000.1,XP_033057510.1,XP_033091807.1,XP_033033394.1,XP_033095091.1,XP_033071387.1,XP_033091672.1,XP_033076733.1,XP_033076029.1,XP_033080048.1,XP_033077561.1,XP_033050615.1,XP_033074736.1,XP_033055995.1,XP_033052420.1,XP_033088348.1,XP_033090798.1,XP_033061629.1,XP_033072241.1,XP_033070527.1,XP_033082001.1,XP_033042373.1,XP_033032…	0.143887
	Biological process	cellular component organization or biogenesis	GO:0071840	2	0.0441658	1.05554	587	22265	1338	53569	XP_033074303.1,XP_033063551.1,XP_033075959.1,XP_033038703.1,XP_033058815.1,XP_033064011.1,XP_033065667.1,XP_033079912.1,XP_033054128.1,XP_033034781.1,XP_033088507.1,XP_033039166.1,XP_033084835.1,XP_033040867.1,XP_033088399.1,XP_033076494.1,XP_033075719.1,XP_033056262.1,XP_033043034.1,XP_033040168.1,XP_033035330.1,XP_033065303.1,XP_033074961.1,XP_033032821.1,XP_033041207.1,XP_033033565.1,XP_033047…	0.29421
Gorilla gorilla	Molecular function	transcription regulator activity	GO:0140110	2	0	2.0297	279	4715	1195	40990	XP_030859230.1,XP_030871322.1,XP_004054698.2,XP_030863268.1,XP_030862980.1,XP_030862359.1,XP_030867014.1,XP_004041426.1,XP_004049688.1,XP_030868537.1,XP_018895105.1,XP_004051257.1,XP_030857347.1,XP_004032864.2,XP_030861502.1,XP_030868470.1,XP_030867570.1,XP_004037894.1,XP_030857105.1,XP_030858310.1,XP_004043849.1,XP_030857828.1,XP_004057699.2,XP_018884912.1,XP_030864179.1,XP_004057688.2,XP_030860…	0
	Molecular function	binding	GO:0005488	2	1.12676e-08	1.06674	1070	34406	1195	40990	XP_030859230.1,XP_030860012.1,XP_018891688.2,XP_018868843.1,XP_030863222.1,XP_030871322.1,XP_004054698.2,XP_030863618.1,XP_030863268.1,XP_030865983.1,XP_030862980.1,XP_030862359.1,XP_018888604.1,XP_030867014.1,XP_018887082.2,XP_004046149.1,XP_018875344.1,XP_018885734.2,XP_004063258.1,XP_030867387.1,XP_004041426.1,XP_004049688.1,XP_018891400.1,XP_030871259.1,XP_018879561.2,XP_030868537.1,XP_004024…	7.14689e-07
	Cellular component	protein-containing complex	GO:0032991	2	0.00193471	1.12605	429	13328	1345	47053	XP_018868843.1,XP_030871322.1,XP_004054698.2,XP_030863618.1,XP_030865983.1,XP_018888604.1,XP_004042651.1,XP_018885734.2,XP_004063258.1,XP_030867387.1,XP_004041426.1,XP_018891400.1,XP_004024633.1,XP_030871901.1,XP_030859581.1,XP_004051257.1,XP_004057546.1,XP_030857347.1,XP_018873250.1,XP_004054937.1,XP_018868309.2,XP_004043102.1,XP_018869151.1,XP_018889886.1,XP_030857105.1,XP_030866902.1,XP_018872…	0.062978
	Biological process	developmental process	GO:0032502	2	6.66134e-16	1.29238	626	16634	1252	42995	XP_030859230.1,XP_018891688.2,XP_018868843.1,XP_004054698.2,XP_030863268.1,XP_030865983.1,XP_030862359.1,XP_018888604.1,XP_030871673.1,XP_030867014.1,XP_018887082.2,XP_030858694.1,XP_004046149.1,XP_004063258.1,XP_004041426.1,XP_004049688.1,XP_030871259.1,XP_018879561.2,XP_030868537.1,XP_004024633.1,XP_030871901.1,XP_030859581.1,XP_018895105.1,XP_018888265.2,XP_030871599.1,XP_030866203.1,XP_030857…	8.32667e-13
	Biological process	multicellular organismal process	GO:0032501	2	1.09912e-13	1.23438	674	18751	1252	42995	XP_030859230.1,XP_018891688.2,XP_018868843.1,XP_004054698.2,XP_030863268.1,XP_030865983.1,XP_030862359.1,XP_018888604.1,XP_030871673.1,XP_030867014.1,XP_018887082.2,XP_030858694.1,XP_004046149.1,XP_018885734.2,XP_004063258.1,XP_004041426.1,XP_004049688.1,XP_030871259.1,XP_018879561.2,XP_030868537.1,XP_030871901.1,XP_030859581.1,XP_018895105.1,XP_030871599.1,XP_030866203.1,XP_030857347.1,XP_018884…	2.7478e-11
	Biological process	biological regulation	GO:0065007	2	2.37237e-07	1.09138	951	29924	1252	42995	XP_030859230.1,XP_018891688.2,XP_018868843.1,XP_004054698.2,XP_030863618.1,XP_004044033.1,XP_030863268.1,XP_030865983.1,XP_030862980.1,XP_030862359.1,XP_018888604.1,XP_030871673.1,XP_030867014.1,XP_018887082.2,XP_004042651.1,XP_004046149.1,XP_018875344.1,XP_018885734.2,XP_004063258.1,XP_004041426.1,XP_004049688.1,XP_030871259.1,XP_018879561.2,XP_030868537.1,XP_004024633.1,XP_030871901.1,XP_030859…	1.89285e-05
	Biological process	cell population proliferation	GO:0008283	2	0.000128151	1.31401	171	4469	1252	42995	XP_018891688.2,XP_018868843.1,XP_030862980.1,XP_018888604.1,XP_004042651.1,XP_004046149.1,XP_004041426.1,XP_004049688.1,XP_030871901.1,XP_018895105.1,XP_030857347.1,XP_030861502.1,XP_004064692.1,XP_018889886.1,XP_030857105.1,XP_030858310.1,XP_030866358.1,XP_004025860.1,XP_004048907.1,XP_030864179.1,XP_030871215.1,XP_030864963.1,XP_004043111.1,XP_004058486.2,XP_018891466.2,XP_030860855.1,XP_030868…	0.00539964
	Biological process	locomotion	GO:0040011	2	0.00371825	1.22278	166	4662	1252	42995	XP_030859230.1,XP_018868843.1,XP_030862980.1,XP_030868537.1,XP_030871901.1,XP_030857347.1,XP_030861502.1,XP_018868309.2,XP_018869151.1,XP_018889886.1,XP_030857105.1,XP_004025860.1,XP_004041720.2,XP_030860361.1,XP_030864179.1,XP_004028950.1,XP_030867114.1,XP_004043111.1,XP_018877756.2,XP_018866573.1,XP_030870599.1,XP_030869891.1,XP_004049513.1,XP_018878329.1,XP_004050208.1,XP_030858303.1,XP_004040…	0.0759859
	Biological process	biomineralization	GO:0110148	2	0.00404321	2.07021	17	282	1252	42995	XP_004063258.1,XP_018891466.2,XP_018883995.1,XP_030868423.1,XP_018881123.2,XP_018874999.1,XP_030872047.1,XP_030860660.1,XP_004063905.1,XP_030859838.1,XP_004048312.2,XP_004049560.2,XP_018882257.1,XP_018895388.2,XP_004033272.1,XP_004024904.1,XP_030866924.1,	0.0810805
	Biological process	behavior	GO:0007610	2	0.00776251	1.37453	62	1549	1252	42995	XP_018888604.1,XP_018885734.2,XP_030868537.1,XP_030871599.1,XP_030864144.1,XP_004054937.1,XP_030857105.1,XP_030866902.1,XP_018885242.1,XP_004025695.1,XP_004049513.1,XP_018890583.1,XP_018874947.1,XP_030857158.1,XP_004041760.1,XP_004063077.1,XP_030860422.1,XP_018892734.1,XP_004056005.1,XP_004062683.1,XP_004060544.1,XP_030870768.1,XP_004041372.2,XP_004032881.1,XP_030869151.1,XP_018887106.2,XP_004050…	0.124666
	Biological process	growth	GO:0040007	2	0.0272827	1.23101	87	2427	1252	42995	XP_004046149.1,XP_004049688.1,XP_030871259.1,XP_030871901.1,XP_030859581.1,XP_030871599.1,XP_030866203.1,XP_030857347.1,XP_030861502.1,XP_004064692.1,XP_030863597.1,XP_030867570.1,XP_018891196.1,XP_004050640.2,XP_018879944.2,XP_004057688.2,XP_004062218.1,XP_030860728.1,XP_004059745.1,XP_030867310.1,XP_004040511.2,XP_004049439.1,XP_018868872.2,XP_030872124.1,XP_018889049.1,XP_018868996.2,XP_030869…	0.273192
	Biological process	rhythmic process	GO:0048511	2	0.0303847	1.4429	30	714	1252	42995	XP_030871599.1,XP_030867570.1,XP_004037894.1,XP_018881003.2,XP_030868506.1,XP_004065067.2,XP_004049513.1,XP_004059745.1,XP_018895156.2,XP_018870133.2,XP_030858561.1,XP_018868911.1,XP_030856910.1,XP_030858221.1,XP_030871783.1,XP_030868264.1,XP_030860026.1,XP_030858531.1,XP_030859593.1,XP_018891761.2,XP_018881295.1,XP_030861954.1,XP_018883841.1,XP_018880645.1,XP_030863983.1,XP_030860750.1,XP_030856…	0.250149
	Biological process	response to stimulus	GO:0050896	2	0.0393503	1.04803	679	22249	1252	42995	XP_030859230.1,XP_018891688.2,XP_018868843.1,XP_004044033.1,XP_030863268.1,XP_030862980.1,XP_018888604.1,XP_030867014.1,XP_018887082.2,XP_004042651.1,XP_004046149.1,XP_018875344.1,XP_018885734.2,XP_004063258.1,XP_004041426.1,XP_004049688.1,XP_018891400.1,XP_030868537.1,XP_004024633.1,XP_030871901.1,XP_030859581.1,XP_018895105.1,XP_030860966.1,XP_030858430.1,XP_030871599.1,XP_030866203.1,XP_018884…	0.291052
	Biological process	reproductive process	GO:0022414	2	0.0432914	1.1659	121	3564	1252	42995	XP_030865983.1,XP_004046149.1,XP_004049688.1,XP_030857347.1,XP_030864144.1,XP_004064692.1,XP_030857105.1,XP_030857828.1,XP_004057699.2,XP_018884912.1,XP_004028950.1,XP_004057688.2,XP_018881003.2,XP_030861895.1,XP_030860855.1,XP_018884083.2,XP_018880999.1,XP_018894193.1,XP_004059745.1,XP_018868906.2,XP_004040511.2,XP_030872248.1,XP_018884433.2,XP_004060985.1,XP_018868872.2,XP_018874320.1,XP_018868…	0.3131
	Biological process	reproduction	GO:0000003	2	0.0450303	1.16394	121	3570	1252	42995	XP_030865983.1,XP_004046149.1,XP_004049688.1,XP_030857347.1,XP_030864144.1,XP_004064692.1,XP_030857105.1,XP_030857828.1,XP_004057699.2,XP_018884912.1,XP_004028950.1,XP_004057688.2,XP_018881003.2,XP_030861895.1,XP_030860855.1,XP_018884083.2,XP_018880999.1,XP_018894193.1,XP_004059745.1,XP_018868906.2,XP_004040511.2,XP_030872248.1,XP_018884433.2,XP_004060985.1,XP_018868872.2,XP_018874320.1,XP_018868…	0.321339
Homo sapiens	Molecular function	transcription regulator activity	GO:0140110	2	4.44089e-16	1.9736	287	10680	1247	91583	XP_011532509.1,NP_001278918.1,NP_002187.1,NP_710162.1,XP_005255949.1,NP_001070729.2,NP_001015892.1,NP_001955.1,NP_862827.2,NP_001158727.1,NP_004464.2,NP_001268702.1,XP_005255335.1,NP_624361.1,NP_065885.2,NP_001007027.1,NP_002276.2,NP_001184033.1,NP_001476.2,XP_024306047.1,NP_620614.2,NP_005595.2,NP_001129121.1,NP_055175.2,XP_011536999.1,NP_001036146.1,XP_024307243.1,NP_001355064.1,NP_001191442.1,…	1.5532e-13
	Molecular function	binding	GO:0005488	2	2.32237e-08	1.0618	1125	77814	1247	91583	XP_011532509.1,NP_859067.2,NP_004695.1,NP_001129158.2,NP_982261.2,NP_001278918.1,XP_011542514.1,NP_001160166.1,NP_003740.2,NP_060504.1,NP_002187.1,XP_011524714.1,NP_001317270.1,NP_710162.1,XP_016868239.1,NP_000323.2,NP_001191675.1,NP_689968.1,NP_055878.1,XP_005255949.1,NP_001070729.2,NP_001015892.1,XP_024306330.1,NP_001073870.1,NP_001955.1,XP_011520550.1,NP_006382.1,XP_016869379.1,NP_001138408.1,…	1.54714e-06
	Cellular component	protein-containing complex	GO:0032991	2	0.00406485	1.11661	429	28827	1398	104894	XP_011532509.1,NP_004695.1,NP_982261.2,NP_001278918.1,NP_001160166.1,NP_003740.2,NP_002187.1,XP_016868239.1,NP_001070729.2,NP_001015892.1,XP_024306330.1,NP_006382.1,NP_005179.2,XP_011529404.1,XP_011528811.1,XP_005256484.1,XP_011541593.1,NP_057543.2,NP_036324.1,NP_001361255.1,XP_016867779.1,NP_005484.2,NP_624361.1,XP_011525120.1,NP_001487.2,XP_011539686.1,NP_001030168.1,XP_011529481.1,NP_060089.1,…	0.132318
	Biological process	developmental process	GO:0032502	2	0	1.28534	661	38236	1294	96211	XP_011532509.1,NP_001278918.1,XP_011542514.1,NP_001160166.1,NP_003740.2,NP_002187.1,NP_001317270.1,XP_016868239.1,NP_000323.2,NP_001070729.2,XP_006712480.1,NP_001955.1,XP_016869379.1,NP_001073312.1,NP_005179.2,NP_061185.1,NP_001158727.1,NP_001349404.1,NP_714544.1,NP_004464.2,NP_057191.2,NP_001077072.1,NP_001300844.1,NP_001268702.1,XP_016867779.1,NP_001139502.1,NP_001238891.1,XP_024302451.1,XP_011…	0
	Biological process	multicellular organismal process	GO:0032501	2	1.9218e-13	1.22705	702	42537	1294	96211	XP_011532509.1,XP_011542514.1,NP_001160166.1,NP_003740.2,NP_002187.1,NP_001317270.1,XP_016868239.1,NP_000323.2,NP_055878.1,NP_001070729.2,XP_006712480.1,NP_001955.1,XP_016869379.1,NP_001073312.1,XP_016883001.1,NP_005179.2,NP_001158727.1,NP_001349404.1,NP_714544.1,NP_004464.2,NP_057191.2,NP_001077072.1,NP_001300844.1,XP_016880732.1,NP_001268702.1,XP_016867779.1,NP_001139502.1,XP_024302451.1,XP_011…	3.8881e-11
	Biological process	biological regulation	GO:0065007	2	6.74746e-10	1.10657	1006	67594	1294	96211	XP_011532509.1,NP_859067.2,NP_001129158.2,NP_001278918.1,XP_011542514.1,NP_001160166.1,NP_003740.2,NP_060504.1,NP_002187.1,XP_011524714.1,NP_001317270.1,NP_710162.1,XP_016868239.1,NP_000323.2,NP_689968.1,NP_055878.1,XP_005255949.1,NP_001070729.2,NP_001015892.1,NP_001073870.1,XP_006712480.1,NP_001955.1,NP_006382.1,XP_016869379.1,NP_001138408.1,NP_001073312.1,NP_862827.2,XP_016883001.1,NP_005179.2,…	6.82558e-08
	Biological process	cell population proliferation	GO:0008283	2	8.11863e-06	1.36798	185	10055	1294	96211	NP_003740.2,NP_002187.1,XP_016868239.1,NP_001955.1,XP_016869379.1,NP_862827.2,NP_001349404.1,NP_057543.2,NP_001077072.1,XP_016867779.1,XP_011528737.1,XP_011525120.1,XP_011539686.1,NP_001476.2,NP_620614.2,NP_005595.2,NP_055175.2,XP_011536999.1,XP_011529189.1,NP_001036146.1,XP_016872634.1,XP_016884993.1,NP_000465.1,NP_001356334.1,NP_001940.1,NP_006227.1,NP_001269167.1,XP_016877753.1,NP_001537.1,XP_…	0.000405299
	Biological process	locomotion	GO:0040011	2	0.000184116	1.29436	183	10512	1294	96211	XP_011532509.1,NP_859067.2,NP_003740.2,NP_002187.1,XP_016869379.1,NP_061185.1,NP_004464.2,NP_001077072.1,NP_001268702.1,NP_001139502.1,NP_005484.2,XP_011525120.1,NP_001487.2,NP_001288017.1,NP_001308165.1,NP_001476.2,XP_011511210.1,XP_024301880.1,XP_005246522.1,NP_001358973.1,NP_005595.2,NP_001276091.1,NP_001036146.1,NP_001355064.1,NP_001165094.1,NP_796372.1,NP_000465.1,NP_005388.2,NP_006227.1,NP_…	0.00661442
	Biological process	biomineralization	GO:0110148	2	0.00159846	2.17002	19	651	1294	96211	NP_001300844.1,XP_024306517.1,NP_001369507.1,NP_001333790.1,NP_001162154.1,XP_005268764.1,NP_819056.1,NP_976030.1,NP_001350742.1,NP_060063.2,NP_006513.1,NP_001158091.1,XP_011543335.1,NP_001180264.1,NP_848595.1,XP_016874751.1,NP_001709.1,NP_000086.2,XP_011540801.1,	0.0367932
	Biological process	behavior	GO:0007610	2	0.00283058	1.43281	65	3373	1294	96211	NP_001160166.1,NP_000323.2,NP_055878.1,NP_001955.1,XP_024302451.1,NP_001358973.1,XP_016857922.1,NP_001515.1,NP_796372.1,NP_001096616.1,NP_065706.2,NP_001356325.1,NP_057232.2,NP_006763.2,NP_004600.2,XP_016880204.1,NP_001363464.1,NP_115927.1,NP_001092304.1,XP_016874796.1,XP_005267099.1,NP_001264044.1,XP_006713852.1,NP_001129650.1,NP_000709.1,NP_001074447.2,NP_710141.1,NP_060250.2,NP_001308639.1,XP_…	0.0559422
	Biological process	cellular component organization or biogenesis	GO:0071840	2	0.00687953	1.08153	584	40148	1294	96211	XP_011532509.1,NP_859067.2,NP_004695.1,XP_011542514.1,NP_001160166.1,NP_003740.2,NP_060504.1,NP_002187.1,XP_016868239.1,NP_001015892.1,XP_024306330.1,XP_016869379.1,NP_005179.2,NP_001305785.1,NP_061185.1,NP_705720.1,NP_001158727.1,XP_011526423.1,NP_001349404.1,XP_005256484.1,XP_011541593.1,NP_714544.1,NP_057543.2,XP_005251785.1,NP_036324.1,NP_001077072.1,NP_001361255.1,NP_001136336.2,NP_001300844…	0.10578
	Biological process	response to stimulus	GO:0050896	2	0.0158329	1.05767	712	50052	1294	96211	XP_011532509.1,NP_001129158.2,NP_001278918.1,NP_001160166.1,NP_003740.2,NP_060504.1,NP_001317270.1,XP_016868239.1,NP_001070729.2,NP_001015892.1,NP_001073870.1,XP_006712480.1,NP_001955.1,NP_006382.1,XP_016869379.1,NP_862827.2,NP_005179.2,NP_061185.1,NP_001352224.1,NP_705720.1,NP_001158727.1,XP_011526423.1,NP_001349404.1,NP_036204.2,XP_005256484.1,NP_714544.1,NP_057543.2,XP_005245130.1,NP_001077072…	0.163607
	Biological process	metabolic process	GO:0008152	2	0.0182238	1.04406	860	61244	1294	96211	XP_011532509.1,NP_004695.1,NP_060613.1,NP_001278918.1,XP_011542514.1,NP_001160166.1,NP_003740.2,NP_060504.1,NP_002187.1,XP_011524714.1,NP_710162.1,XP_016868239.1,NP_000323.2,XP_006722082.1,XP_005255949.1,NP_001070729.2,NP_001015892.1,XP_024306330.1,XP_006712480.1,NP_001955.1,NP_006382.1,NP_001138408.1,NP_115659.1,NP_001073312.1,XP_016883001.1,NP_005179.2,NP_001305785.1,XP_011529404.1,NP_705720.1,…	0.178705
	Biological process	growth	GO:0040007	2	0.0213801	1.23764	93	5587	1294	96211	NP_001015892.1,XP_016869379.1,NP_001349404.1,NP_001077072.1,NP_001139502.1,XP_011511210.1,XP_024301880.1,NP_620614.2,NP_001358973.1,NP_005595.2,XP_011529189.1,NP_796372.1,XP_016879514.1,NP_005111.2,NP_003394.1,NP_001096616.1,NP_057354.1,NP_001009566.1,NP_001278274.1,XP_016873574.1,XP_005259419.1,NP_004566.2,XP_011521811.1,NP_057232.2,NP_005514.1,XP_011542941.1,NP_066547.1,XP_024301860.1,NP_064447…	0.199237
Pan paniscus	Molecular function	transcription regulator activity	GO:0140110	2	3.33067e-16	1.84666	302	6684	1366	55830	XP_008948720.1,XP_034809732.1,XP_034792753.1,XP_003826467.2,XP_003820724.2,XP_034797410.1,XP_034810601.1,XP_003821415.2,XP_003829270.1,XP_034817000.1,XP_034807148.1,XP_034786133.1,XP_008968889.1,XP_034810418.1,XP_034818469.1,XP_008950248.2,XP_034821254.1,XP_003824978.1,XP_003833048.1,XP_003811844.2,XP_034816612.1,XP_008958268.2,XP_034809090.1,XP_034791831.1,XP_034798528.1,XP_034817586.1,XP_003807…	4.89608e-14
	Molecular function	binding	GO:0005488	2	5.21361e-07	1.05414	1216	47147	1366	55830	XP_003817195.2,XP_008948720.1,XP_008961405.1,XP_003815703.2,XP_008973056.1,XP_034815938.1,XP_008963356.1,XP_003809095.1,XP_003814588.2,XP_034785575.1,XP_034809732.1,XP_003845964.2,XP_034806568.1,XP_034810262.1,XP_034798790.1,XP_034795022.1,XP_008976967.2,XP_003807397.1,XP_034801120.1,XP_014203118.2,XP_034814535.1,XP_034823281.1,XP_034792753.1,XP_014200248.1,XP_003806466.2,XP_003826467.2,XP_003805…	3.48364e-05
	Cellular component	protein-containing complex	GO:0032991	2	0.000737098	1.13141	485	17888	1536	64096	XP_003817195.2,XP_008961405.1,XP_008973056.1,XP_034815938.1,XP_003814588.2,XP_034785575.1,XP_034810262.1,XP_034798790.1,XP_034792753.1,XP_003806466.2,XP_003826467.2,XP_034810601.1,XP_003821415.2,XP_003815791.1,XP_034823753.1,XP_034817000.1,XP_034807148.1,XP_008968889.1,XP_003829261.2,XP_034794834.1,XP_034813474.1,XP_008950248.2,XP_034792459.1,XP_008960691.1,XP_034823766.1,XP_003824978.1,XP_034817…	0.0367443
	Cellular component	cell	GO:0005623	2	0.0266544	1.20426	109	3777	1536	64096	XP_034807148.1,XP_034788787.1,XP_034808120.1,XP_003805807.1,XP_034816335.1,XP_034793969.1,XP_008951122.2,XP_008948760.2,XP_003806524.1,XP_034790378.1,XP_034806194.1,XP_003820884.1,XP_003813595.2,XP_034811144.1,XP_034787902.1,XP_034797396.1,XP_003820555.2,XP_008962167.1,XP_008972743.1,XP_003815970.2,XP_034817173.1,XP_034800238.1,XP_003823468.1,XP_034807095.1,XP_034796949.1,XP_034792863.1,XP_008968…	0.33218
	Biological process	developmental process	GO:0032502	2	4.62963e-14	1.24623	696	22952	1423	58481	XP_003817195.2,XP_008973056.1,XP_034815938.1,XP_003809095.1,XP_034807575.1,XP_034809732.1,XP_003845964.2,XP_034806568.1,XP_034810262.1,XP_034798790.1,XP_034795022.1,XP_008976967.2,XP_014201834.1,XP_034801120.1,XP_034792753.1,XP_034823446.1,XP_034797410.1,XP_034810601.1,XP_003821415.2,XP_003829270.1,XP_034817000.1,XP_034786133.1,XP_008968889.1,XP_034810418.1,XP_034807531.1,XP_034818469.1,XP_008950…	1.31531e-11
	Biological process	multicellular organismal process	GO:0032501	2	2.77589e-12	1.20512	755	25747	1423	58481	XP_003817195.2,XP_008973056.1,XP_034815938.1,XP_003809095.1,XP_034807575.1,XP_003814588.2,XP_034785575.1,XP_034809732.1,XP_003845964.2,XP_034806568.1,XP_034810262.1,XP_034798790.1,XP_034795022.1,XP_008976967.2,XP_014201834.1,XP_034801120.1,XP_034792753.1,XP_034823446.1,XP_034797410.1,XP_034810601.1,XP_003821415.2,XP_003829270.1,XP_034817000.1,XP_034786133.1,XP_008968889.1,XP_034810418.1,XP_034807…	5.01868e-10
	Biological process	biological regulation	GO:0065007	2	1.54347e-09	1.0992	1098	41052	1423	58481	XP_003817195.2,XP_003815703.2,XP_008973056.1,XP_034815938.1,XP_003809095.1,XP_003830392.2,XP_034785575.1,XP_034803828.1,XP_003845964.2,XP_034806568.1,XP_034810262.1,XP_034798790.1,XP_034795022.1,XP_008976967.2,XP_014201834.1,XP_034801120.1,XP_014203118.2,XP_034814535.1,XP_034792753.1,XP_014200248.1,XP_003826467.2,XP_003805411.2,XP_034823446.1,XP_003820724.2,XP_034797410.1,XP_003821415.2,XP_003829…	1.63711e-07
	Biological process	cell population proliferation	GO:0008283	2	1.16188e-05	1.34542	196	5987	1423	58481	XP_003817195.2,XP_034801120.1,XP_034810601.1,XP_003829270.1,XP_034786133.1,XP_008968889.1,XP_003829261.2,XP_003824734.2,XP_003805807.1,XP_034822631.1,XP_003811844.2,XP_003810027.1,XP_003810815.2,XP_008951122.2,XP_034791831.1,XP_034798528.1,XP_034813319.1,XP_003807686.1,XP_034788517.1,XP_008975274.1,XP_014201709.2,XP_034794808.1,XP_034821313.1,XP_003822124.1,XP_034802933.1,XP_034810992.1,XP_034794…	0.000710978
	Biological process	biomineralization	GO:0110148	2	0.00375613	1.99704	19	391	1423	58481	XP_008951122.2,XP_034787902.1,XP_008960655.1,XP_003815965.1,XP_034801409.1,XP_034798638.1,XP_003805899.2,XP_003807889.1,XP_034808157.1,XP_034806317.1,XP_034811066.1,XP_003816533.1,XP_034813680.1,XP_003820035.1,XP_014197511.2,XP_008952313.2,XP_034814494.1,XP_014198762.2,XP_034812184.1,	0.0764194
	Biological process	behavior	GO:0007610	2	0.00474926	1.3718	72	2157	1423	58481	XP_034785575.1,XP_034823446.1,XP_003821415.2,XP_003829270.1,XP_034813474.1,XP_034818469.1,XP_034822862.1,XP_034818020.1,XP_008948760.2,XP_034819676.1,XP_003806524.1,XP_003820884.1,XP_034797396.1,XP_008962167.1,XP_014197964.2,XP_034817173.1,XP_034800238.1,XP_034786991.1,XP_034807608.1,XP_008968023.2,XP_034788797.1,XP_003807957.1,XP_034798318.1,XP_008974242.1,XP_034819224.1,XP_034787947.1,XP_034813…	0.0876575
	Biological process	locomotion	GO:0040011	2	0.0060471	1.19475	186	6398	1423	58481	XP_034815938.1,XP_034798790.1,XP_034795022.1,XP_034810601.1,XP_034817000.1,XP_003824734.2,XP_034803325.1,XP_034799196.1,XP_034816335.1,XP_008973809.2,XP_034822631.1,XP_024781893.2,XP_034795956.1,XP_034813185.1,XP_034813319.1,XP_034811878.1,XP_034819676.1,XP_003807686.1,XP_034788517.1,XP_003820884.1,XP_008963503.2,XP_034797396.1,XP_034794808.1,XP_034800207.1,XP_034815955.1,XP_008972743.1,XP_034814…	0.103674
	Biological process	response to stimulus	GO:0050896	2	0.0147535	1.05586	775	30165	1423	58481	XP_003817195.2,XP_003815703.2,XP_034815938.1,XP_003809095.1,XP_034807575.1,XP_034785575.1,XP_034803828.1,XP_003845964.2,XP_034810262.1,XP_034798790.1,XP_034795022.1,XP_034801120.1,XP_014203118.2,XP_003820724.2,XP_003829426.2,XP_003829270.1,XP_034822056.1,XP_003815791.1,XP_034823753.1,XP_034817000.1,XP_034807148.1,XP_034786133.1,XP_008968889.1,XP_003829261.2,XP_034794834.1,XP_034809425.1,XP_034820…	0.19367
	Biological process	metabolic process	GO:0008152	2	0.0165994	1.04227	948	37380	1423	58481	XP_003817195.2,XP_008961405.1,XP_008973056.1,XP_008963356.1,XP_003809095.1,XP_034807575.1,XP_003814588.2,XP_034790935.1,XP_003845964.2,XP_034806568.1,XP_034810262.1,XP_034798790.1,XP_034795022.1,XP_008976967.2,XP_034801120.1,XP_014203118.2,XP_034814535.1,XP_034792753.1,XP_014200248.1,XP_003806466.2,XP_003826467.2,XP_003805411.2,XP_003820724.2,XP_008953175.1,XP_034797410.1,XP_003821415.2,XP_003829…	0.206003
	Biological process	reproductive process	GO:0022414	2	0.0248999	1.18309	133	4620	1423	58481	XP_034807575.1,XP_003829270.1,XP_034807148.1,XP_034807531.1,XP_034790676.1,XP_034817409.1,XP_008951122.2,XP_034805289.1,XP_003822368.2,XP_008958268.2,XP_034791831.1,XP_003807949.2,XP_034811878.1,XP_034796042.1,XP_034819676.1,XP_034790378.1,XP_034822311.1,XP_034821490.1,XP_003830619.2,XP_034801008.1,XP_008953220.2,XP_034802933.1,XP_034810992.1,XP_008955141.2,XP_014199577.2,XP_034794298.1,XP_003820…	0.21743
	Biological process	reproduction	GO:0000003	2	0.0256333	1.18182	133	4625	1423	58481	XP_034807575.1,XP_003829270.1,XP_034807148.1,XP_034807531.1,XP_034790676.1,XP_034817409.1,XP_008951122.2,XP_034805289.1,XP_003822368.2,XP_008958268.2,XP_034791831.1,XP_003807949.2,XP_034811878.1,XP_034796042.1,XP_034819676.1,XP_034790378.1,XP_034822311.1,XP_034821490.1,XP_003830619.2,XP_034801008.1,XP_008953220.2,XP_034802933.1,XP_034810992.1,XP_008955141.2,XP_014199577.2,XP_034794298.1,XP_003820…	0.222128
Pan troglodytes	Molecular function	transcription regulator activity	GO:0140110	2	0	1.80564	270	7623	1256	64030	XP_016795779.1,XP_016794715.1,XP_003317706.1,XP_024201465.1,XP_003949506.2,XP_016804386.1,XP_009442886.1,XP_016776203.1,XP_009441942.1,XP_522408.2,XP_016790518.1,XP_001150658.2,XP_003311014.1,XP_016817570.2,XP_001147268.1,XP_016798671.2,XP_016777592.2,XP_016790834.1,XP_001148591.2,NP_001267454.1,XP_016782969.1,XP_009446856.1,XP_009441021.2,NP_001238818.1,XP_016773930.1,XP_001153136.2,XP_024205599…	0
	Molecular function	binding	GO:0005488	2	9.58494e-07	1.05376	1126	54474	1256	64030	XP_016785367.1,XP_016791516.2,XP_016795779.1,XP_016796074.2,XP_016791832.1,XP_001154294.1,XP_003309476.2,XP_016794715.1,XP_016786988.1,XP_016775765.2,XP_512587.2,XP_003317706.1,XP_016783536.2,XP_024201465.1,XP_003949506.2,XP_024201826.1,XP_024211659.1,XP_024206976.1,XP_016804386.1,XP_009450759.1,XP_016783033.1,XP_016784391.1,XP_016796302.1,XP_016774340.1,XP_016774954.1,XP_016799919.1,XP_016796292…	6.80531e-05
	Molecular function	molecular transducer activity	GO:0060089	2	0.0462961	1.18844	96	4118	1256	64030	XP_016800519.1,XP_512587.2,XP_016783033.1,XP_024209922.1,XP_016810611.1,XP_016800550.1,XP_016785158.2,XP_016808481.1,XP_016789716.2,XP_016782969.1,XP_009451686.2,XP_016800711.1,XP_024200908.1,NP_001123938.1,XP_016792883.2,XP_009440543.1,XP_016809795.1,XP_016816799.1,XP_024211369.1,XP_003309053.2,XP_016779387.2,XP_016792189.1,XP_003949804.1,XP_009450354.1,XP_003316827.2,XP_009458710.1,XP_024201767…	0.380002
	Cellular component	protein-containing complex	GO:0032991	2	0.00568012	1.10853	442	20727	1413	73452	XP_016796074.2,XP_009450759.1,XP_016783033.1,XP_024209922.1,XP_016810611.1,XP_016800550.1,XP_016776203.1,XP_016785158.2,XP_016790518.1,XP_003311014.1,XP_024201323.1,XP_003315736.2,XP_016774353.1,XP_016774634.2,XP_016798671.2,XP_527225.2,XP_016777592.2,XP_016790593.1,XP_003309685.2,XP_001148591.2,XP_016789716.2,XP_016786966.1,NP_001267454.1,XP_016789181.1,XP_016775930.1,XP_009441021.2,XP_001136859…	0.158881
	Cellular component	cell	GO:0005623	2	0.0378545	1.19488	101	4394	1413	73452	NP_001267356.1,XP_016791832.1,XP_016796292.2,XP_024204183.1,XP_003317171.1,XP_009457920.2,XP_016789716.2,XP_016808298.1,XP_009451686.2,XP_016792883.2,XP_003309521.2,XP_016793010.1,NP_001136266.1,XP_016789568.1,XP_009444669.1,XP_016807866.1,XP_016806693.2,XP_016781015.2,XP_016790887.1,XP_024212917.1,XP_016799537.1,XP_009445722.1,XP_526931.2,XP_016804254.1,XP_016783875.1,XP_016816466.1,XP_009451418…	0.4465
	Biological process	multicellular organismal process	GO:0032501	2	1.06737e-11	1.20688	701	29884	1309	67348	XP_016785367.1,XP_016791516.2,NP_001267356.1,XP_016796074.2,XP_024212533.1,XP_016791832.1,XP_016808058.2,XP_001154294.1,XP_003309476.2,XP_016786988.1,XP_016775765.2,XP_512587.2,XP_024201465.1,XP_003949506.2,XP_016804386.1,XP_001146533.1,XP_016783033.1,XP_016784391.1,XP_016774340.1,XP_016774954.1,XP_016799919.1,XP_016796292.2,XP_024209922.1,XP_009436814.1,XP_009442886.1,XP_016776203.1,XP_009441942…	2.66593e-09
	Biological process	developmental process	GO:0032502	2	2.95305e-11	1.22422	635	26687	1309	67348	XP_016791516.2,NP_001267356.1,XP_016796074.2,XP_024212533.1,XP_016808058.2,XP_001154294.1,XP_003309476.2,XP_016794715.1,XP_016786988.1,XP_016775765.2,XP_512587.2,XP_024201465.1,XP_003949506.2,XP_016804386.1,XP_016783033.1,XP_016784391.1,XP_016774954.1,XP_016799919.1,XP_016796292.2,XP_024209922.1,XP_009436814.1,XP_009442886.1,XP_016776203.1,XP_009441942.1,XP_522408.2,XP_016785158.2,XP_024204183.1,…	5.98032e-09
	Biological process	biological regulation	GO:0065007	2	1.28142e-07	1.09029	1003	47331	1309	67348	XP_016785367.1,XP_016791516.2,NP_001267356.1,XP_016796074.2,XP_024212533.1,XP_016791832.1,XP_001154294.1,XP_003309476.2,XP_016794715.1,XP_016800519.1,XP_009433953.1,XP_016786988.1,XP_016775765.2,XP_512587.2,XP_003317706.1,XP_024201465.1,XP_003949506.2,XP_024211659.1,XP_024206976.1,XP_016804386.1,XP_009450759.1,XP_001146533.1,XP_016783033.1,XP_016798146.1,XP_016784391.1,XP_016774340.1,XP_016774954…	1.07884e-05
	Biological process	cell population proliferation	GO:0008283	2	1.07272e-05	1.37169	177	6639	1309	67348	XP_016791516.2,XP_003309476.2,XP_016775765.2,XP_024201465.1,XP_016804386.1,XP_016783033.1,XP_016784391.1,XP_009442886.1,XP_016785158.2,XP_016785225.1,XP_024201323.1,XP_016817570.2,XP_016774536.1,XP_009454414.2,XP_016791386.1,XP_016782969.1,XP_001144951.2,XP_001155862.1,XP_024205128.1,NP_001238818.1,XP_016773930.1,XP_016796417.2,XP_001153136.2,XP_024204388.1,XP_513439.2,XP_016806191.1,XP_024209722…	0.00064822
	Biological process	biomineralization	GO:0110148	2	0.00539012	2.01998	17	433	1309	67348	XP_016786988.1,XP_016811502.2,NP_001092035.1,XP_001146178.1,XP_526509.2,XP_024209800.1,XP_016777639.2,XP_009430395.2,NP_001073621.1,XP_016806020.2,XP_003950760.2,XP_003951854.1,XP_507828.2,XP_003953016.1,XP_016807033.1,XP_024209926.1,XP_016788258.1,	0.0980295
	Biological process	locomotion	GO:0040011	2	0.00685327	1.20092	171	7326	1309	67348	NP_001267356.1,XP_016796074.2,XP_016775765.2,XP_512587.2,XP_003949506.2,XP_016804386.1,XP_016774954.1,XP_024209922.1,XP_009442886.1,XP_024204183.1,XP_009454414.2,XP_016786966.1,XP_016791386.1,XP_016782969.1,XP_001155862.1,XP_024205128.1,XP_016773930.1,XP_016796417.2,XP_001153136.2,XP_513439.2,XP_024200908.1,XP_016784191.1,XP_009431044.1,XP_001138059.2,XP_016781437.1,XP_009430238.2,XP_016809795.1,…	0.116974
	Biological process	behavior	GO:0007610	2	0.00724323	1.37812	63	2352	1309	67348	XP_016791832.1,XP_024209922.1,XP_016774353.1,XP_001138059.2,XP_016791195.2,XP_016805068.1,XP_016810433.1,XP_016800311.1,XP_016806693.2,XP_009448015.2,XP_001135440.1,XP_024213541.1,XP_016813692.1,XP_016816466.1,XP_009451418.1,XP_009425401.1,XP_518700.2,XP_016786908.1,XP_009448220.1,XP_525419.2,XP_016805570.1,XP_016779708.2,XP_016797250.2,XP_024202160.1,XP_024207373.1,XP_016807199.1,XP_003951532.1,…	0.122514
	Biological process	response to stimulus	GO:0050896	2	0.00767459	1.06477	721	34839	1309	67348	XP_016785367.1,XP_016791516.2,XP_024212533.1,XP_003309476.2,XP_016800519.1,XP_009433953.1,XP_016775765.2,XP_512587.2,XP_003317706.1,XP_016804386.1,XP_009450759.1,XP_016783033.1,XP_016784391.1,XP_016796302.1,XP_016774340.1,XP_016799919.1,XP_024209922.1,XP_009436814.1,XP_016810611.1,XP_009442886.1,XP_016800550.1,XP_016775164.1,XP_016785158.2,XP_024204183.1,XP_016808481.1,XP_016785225.1,XP_016790518…	0.126386
	Biological process	rhythmic process	GO:0048511	2	0.0308762	1.43431	31	1112	1309	67348	XP_016810464.1,XP_016817411.1,XP_016807866.1,XP_009430937.1,XP_003309053.2,XP_016798453.1,XP_009448015.2,XP_024208028.1,XP_024205521.1,XP_024202160.1,XP_016807199.1,XP_016787953.1,XP_001144028.1,XP_016812281.2,XP_009423116.1,XP_009428488.1,XP_016803943.1,XP_024203900.1,XP_016789326.1,XP_016785642.1,XP_016777580.1,XP_016790129.1,XP_001157715.1,XP_001172828.1,XP_520805.2,XP_016799927.1,XP_516819.2,…	0.262308
	Biological process	metabolic process	GO:0008152	2	0.0450768	1.03542	865	42982	1309	67348	XP_016785367.1,XP_016791516.2,XP_016796074.2,XP_024212533.1,XP_016802315.1,XP_001154294.1,XP_003309476.2,XP_016794715.1,XP_016786988.1,XP_003317706.1,XP_003949506.2,XP_024211659.1,XP_024206976.1,XP_016804386.1,XP_009450759.1,XP_001146533.1,XP_016783033.1,XP_016798146.1,XP_016784391.1,XP_016774954.1,XP_016799919.1,XP_016796292.2,XP_016800550.1,XP_016775164.1,XP_016785158.2,XP_024204183.1,XP_016785…	0.29218
Pongo abelii	Molecular function	transcription regulator activity	GO:0140110	2	2.22045e-16	1.84827	284	4905	1238	39519	XP_009237530.1,XP_002815238.2,XP_024111349.1,XP_024105624.1,XP_024088436.1,XP_024103530.1,XP_002814066.1,XP_024094945.1,XP_024107838.1,XP_024106065.1,XP_024094749.1,XP_002821823.1,NP_001124553.2,XP_024104496.1,XP_002821159.1,XP_024105668.1,XP_003776299.1,XP_003777765.2,XP_002820063.1,XP_002830889.1,XP_002819929.2,XP_002822906.2,XP_024094362.1,XP_009249004.1,XP_002824626.1,XP_024095436.1,XP_002810…	7.61058e-14
	Molecular function	binding	GO:0005488	2	2.37117e-09	1.0701	1104	32933	1238	39519	XP_009237530.1,XP_024102042.1,NP_001124762.1,XP_002824149.1,XP_024103249.1,XP_024102403.1,XP_002813242.2,XP_002815238.2,XP_024110658.1,XP_002818063.1,XP_024111349.1,XP_024109612.1,XP_024087318.1,XP_002828320.2,XP_024105592.1,XP_024105624.1,XP_003777044.2,XP_024092984.1,XP_024090191.1,XP_024088436.1,XP_024105779.1,XP_024103530.1,XP_024093074.1,XP_002814066.1,XP_024108582.1,XP_024094945.1,NP_001125…	1.71098e-07
	Cellular component	protein-containing complex	GO:0032991	2	0.00442301	1.11385	431	12546	1406	45587	XP_024105757.1,XP_002824149.1,XP_002815238.2,XP_024110658.1,XP_024111349.1,XP_024109612.1,XP_024105592.1,XP_024090191.1,NP_001125729.1,XP_002813723.1,XP_024088401.1,XP_024106065.1,XP_024093982.1,XP_002821823.1,NP_001124553.2,XP_024086965.1,XP_002819039.2,XP_024104496.1,XP_024101048.1,XP_002821159.1,XP_024105668.1,XP_024091189.1,XP_002829340.1,XP_024103103.1,XP_024098385.1,XP_002826328.2,XP_024109…	0.104494
	Biological process	developmental process	GO:0032502	2	0	1.2955	636	15754	1287	41300	XP_009237530.1,NP_001124762.1,XP_009231759.2,XP_024102403.1,XP_002813242.2,XP_002815238.2,XP_024110658.1,XP_024111349.1,XP_024097806.1,XP_024087318.1,XP_002828320.2,XP_024105592.1,XP_024105624.1,XP_024090191.1,XP_024088436.1,XP_024103530.1,XP_002814066.1,XP_024108582.1,XP_024094945.1,XP_024107838.1,XP_024106065.1,XP_024088632.1,XP_024093982.1,XP_024094749.1,XP_024093324.1,XP_024108965.1,XP_002826…	0
	Biological process	multicellular organismal process	GO:0032501	2	2.85216e-13	1.23088	678	17676	1287	41300	XP_009237530.1,NP_001124762.1,XP_002815238.2,XP_024110658.1,XP_024111349.1,XP_024097806.1,XP_024087318.1,XP_002828320.2,XP_024105592.1,XP_024105624.1,XP_024090191.1,XP_024088436.1,XP_024103530.1,XP_002814066.1,XP_024108582.1,XP_024094945.1,XP_024107838.1,XP_024106065.1,XP_024088632.1,XP_024093982.1,XP_024094749.1,XP_024093324.1,XP_002827566.1,XP_024108965.1,XP_002826613.1,XP_002819039.2,XP_024104…	1.1233e-10
	Biological process	biological regulation	GO:0065007	2	2.27304e-09	1.10547	984	28564	1287	41300	XP_024105757.1,XP_009237530.1,XP_002824149.1,XP_024103249.1,XP_009231759.2,XP_024102403.1,XP_002813242.2,XP_002815238.2,XP_002818063.1,XP_024111349.1,XP_024109612.1,XP_024097806.1,XP_024087318.1,XP_002828320.2,XP_024105592.1,XP_024105624.1,XP_024092984.1,XP_024090191.1,XP_024088436.1,XP_024105779.1,XP_024103530.1,XP_024093074.1,XP_002814066.1,XP_024108582.1,XP_024094945.1,NP_001125729.1,XP_024107…	2.4651e-07
	Biological process	locomotion	GO:0040011	2	0.000342719	1.28782	171	4261	1287	41300	XP_002815238.2,XP_024097806.1,XP_024088436.1,XP_024103530.1,XP_024108582.1,XP_002819039.2,XP_024104496.1,XP_002829340.1,XP_024098385.1,XP_009231189.1,XP_002820063.1,XP_024103312.1,XP_024105596.1,XP_002815763.2,XP_002820699.2,XP_024094869.1,XP_009238439.2,XP_024107215.1,XP_002813687.1,XP_009240564.1,XP_002818233.1,XP_024103516.1,XP_024090766.1,XP_024109114.1,XP_002811868.2,XP_024110912.1,XP_024100…	0.010341
	Biological process	cell population proliferation	GO:0008283	2	0.000429896	1.27832	174	4368	1287	41300	XP_024087318.1,XP_024105592.1,XP_002814066.1,XP_024107838.1,XP_024094749.1,XP_024093324.1,XP_002826613.1,XP_002819039.2,XP_024104496.1,XP_024102286.1,XP_009231189.1,XP_003777765.2,XP_024091149.1,XP_002822906.2,XP_002811540.1,XP_009238888.2,XP_024100642.1,XP_024105596.1,XP_009238439.2,XP_024107215.1,XP_024092322.1,XP_024092682.1,XP_002811868.2,XP_024110912.1,XP_024100776.1,XP_024086675.1,XP_024096…	0.0124687
	Biological process	biomineralization	GO:0110148	2	0.000753089	2.29215	19	266	1287	41300	XP_024096166.1,XP_002820006.1,XP_002831584.2,XP_002811851.2,XP_024090045.1,XP_002834316.1,XP_024104721.1,XP_002814628.2,NP_001126744.1,XP_024111650.1,XP_024092426.1,XP_024096333.1,XP_024110616.1,XP_002820926.1,XP_024099299.1,XP_002811371.2,XP_002814955.1,XP_024111376.1,XP_024090705.1,	0.0200547
	Biological process	behavior	GO:0007610	2	0.0132102	1.34852	59	1404	1287	41300	XP_024111349.1,XP_024093982.1,XP_002827566.1,XP_024109131.1,XP_024095480.1,XP_009249520.1,XP_024105926.1,XP_024093955.1,XP_003776985.2,XP_024110716.1,XP_024104884.1,XP_009232691.2,XP_024101137.1,XP_024089157.1,XP_002813042.1,XP_024088667.1,XP_002814827.2,XP_024093087.1,XP_024113197.1,XP_009241216.2,XP_024106961.1,XP_009247616.2,XP_009250103.2,XP_024088248.1,XP_002824680.1,XP_024094988.1,XP_024101…	0.153975
	Biological process	cellular component organization or biogenesis	GO:0071840	2	0.0227536	1.06857	548	16457	1287	41300	XP_009231759.2,XP_024102403.1,XP_002815238.2,XP_024110658.1,XP_024111349.1,XP_024109612.1,XP_024097806.1,XP_024105592.1,XP_024105624.1,XP_024090191.1,XP_024088436.1,XP_024103530.1,XP_002814066.1,XP_024108582.1,NP_001125729.1,XP_002813723.1,XP_024088632.1,XP_024093982.1,XP_024096732.1,XP_024108965.1,XP_024111099.1,XP_002832138.2,XP_002819039.2,XP_024104496.1,XP_024108471.1,XP_024102286.1,XP_002821…	0.223153
	Biological process	growth	GO:0040007	2	0.0228072	1.23965	88	2278	1287	41300	XP_002815238.2,XP_024094945.1,XP_024093982.1,XP_024111099.1,XP_024104496.1,XP_024105596.1,XP_024092294.1,XP_009238439.2,XP_024096727.1,XP_024109114.1,XP_024110912.1,XP_024100776.1,XP_024110738.1,XP_002813042.1,XP_024091941.1,XP_024096579.1,XP_024092318.1,XP_024091821.1,XP_024111304.1,XP_024106961.1,XP_024094628.1,XP_024107454.1,XP_002812652.1,XP_024091838.1,XP_003778021.1,XP_024094988.1,XP_024110…	0.223093
	Biological process	response to stimulus	GO:0050896	2	0.0292837	1.05171	689	21023	1287	41300	XP_024105757.1,XP_009237530.1,XP_024103249.1,XP_024102403.1,XP_002815238.2,XP_002818063.1,XP_024111349.1,XP_024109612.1,XP_024097806.1,XP_024087318.1,XP_002828320.2,XP_024105592.1,XP_024092984.1,XP_024088436.1,XP_024103530.1,XP_024093074.1,XP_002814066.1,XP_024108582.1,XP_024107838.1,XP_024088401.1,XP_024088632.1,XP_002814414.1,XP_024093982.1,XP_002824029.2,XP_024093324.1,XP_002827566.1,XP_024108…	0.260249
Nomascus leucogenys	Molecular function	transcription regulator activity	GO:0140110	2	3.33067e-16	2.04276	303	4762	1283	41190	XP_003257829.1,XP_003255374.1,XP_030685126.1,XP_030675381.1,XP_030669691.1,XP_030671710.1,XP_030665628.1,XP_030663284.1,XP_004090287.2,XP_030679898.1,XP_030681948.1,XP_030657145.1,XP_030683690.1,XP_003275388.1,XP_030653046.1,XP_030685290.1,XP_030658775.1,XP_030681458.1,XP_003259767.2,XP_030677497.1,XP_030673234.1,XP_030669388.1,XP_030655772.1,XP_030682585.1,XP_030663806.1,XP_030661324.1,XP_003275…	3.82749e-14
	Molecular function	binding	GO:0005488	2	2.06847e-07	1.05687	1149	34903	1283	41190	XP_030673212.1,XP_030661355.1,XP_003266891.1,XP_003279341.1,XP_003257829.1,XP_030664915.1,XP_030667108.1,XP_030683308.1,XP_003255374.1,XP_003267943.1,XP_030680260.1,XP_003276022.2,XP_030685126.1,XP_030675381.1,XP_030669691.1,XP_030653135.1,XP_030662144.1,XP_003273076.2,XP_030671710.1,XP_030652083.1,XP_030676117.1,XP_030651535.1,XP_030665628.1,XP_012357159.1,XP_030669812.1,XP_030663284.1,XP_030664…	1.24018e-05
	Cellular component	protein-containing complex	GO:0032991	2	0.00775739	1.10106	455	13452	1449	47169	XP_003279341.1,XP_003257829.1,XP_030683308.1,XP_030685126.1,XP_030653135.1,XP_030652083.1,XP_030651535.1,XP_012357159.1,XP_030664127.1,XP_004090287.2,XP_030679898.1,XP_003266499.2,XP_030682911.1,XP_003269312.1,XP_030679284.1,XP_030685290.1,XP_030671299.1,XP_003259767.2,XP_030677497.1,XP_030673234.1,XP_030671340.1,XP_030669388.1,XP_030664839.1,XP_003274751.2,XP_030677560.1,XP_003279372.1,XP_030655…	0.213328
	Cellular component	intracellular	GO:0005622	2	0.0144702	1.02582	1231	39064	1449	47169	XP_030673212.1,XP_030661355.1,XP_003266891.1,XP_003279341.1,XP_003257829.1,XP_030664915.1,XP_030667108.1,XP_030683308.1,XP_003255374.1,XP_003267943.1,XP_003276022.2,XP_030685126.1,XP_030675381.1,XP_030669691.1,XP_030653135.1,XP_030662144.1,XP_003273076.2,XP_030671710.1,XP_030652083.1,XP_030676117.1,XP_030651535.1,XP_030665628.1,XP_012357159.1,XP_030669812.1,XP_030657724.1,XP_030657363.1,XP_030663…	0.286509
	Biological process	developmental process	GO:0032502	2	4.44089e-16	1.27718	675	17156	1331	43206	XP_030673212.1,XP_003279341.1,XP_003257829.1,XP_003255374.1,XP_003267943.1,XP_003276022.2,XP_030685126.1,XP_030669691.1,XP_003273076.2,XP_030671710.1,XP_030651535.1,XP_030669812.1,XP_004090287.2,XP_030679898.1,XP_030681948.1,XP_030657145.1,XP_030680754.1,XP_030682911.1,XP_030683690.1,XP_030678068.1,XP_003269312.1,XP_030671362.1,XP_030666265.1,XP_012356304.2,XP_030663401.1,XP_030679284.1,XP_030685…	1.15463e-13
	Biological process	multicellular organismal process	GO:0032501	2	2.05946e-13	1.2194	725	19300	1331	43206	XP_030673212.1,XP_003279341.1,XP_003257829.1,XP_030683308.1,XP_003255374.1,XP_003267943.1,XP_003276022.2,XP_030685126.1,XP_030669691.1,XP_003273076.2,XP_030671710.1,XP_030651535.1,XP_030669812.1,XP_030657724.1,XP_030677814.1,XP_030657363.1,XP_004090287.2,XP_030679898.1,XP_030681948.1,XP_030657145.1,XP_030680754.1,XP_030682911.1,XP_030683690.1,XP_030678068.1,XP_003269312.1,XP_030671362.1,XP_030666…	2.54981e-11
	Biological process	biological regulation	GO:0065007	2	3.71496e-11	1.11233	1037	30263	1331	43206	XP_030673212.1,XP_003266891.1,XP_003279341.1,XP_003257829.1,XP_030664915.1,XP_030683308.1,XP_003255374.1,XP_003267943.1,XP_030685126.1,XP_030669691.1,XP_030653135.1,XP_030662144.1,XP_003273076.2,XP_030652083.1,XP_030676117.1,XP_030651535.1,XP_030657724.1,XP_030663284.1,XP_030684907.1,XP_004090287.2,XP_030679898.1,XP_003258605.1,XP_003266499.2,XP_030657145.1,XP_003253097.2,XP_030668684.1,XP_030680…	3.62209e-09
	Biological process	cell population proliferation	GO:0008283	2	0.000273454	1.28581	179	4519	1331	43206	XP_003255374.1,XP_030651535.1,XP_030663284.1,XP_004090287.2,XP_030679898.1,XP_030681948.1,XP_003266499.2,XP_030683690.1,XP_030679284.1,XP_030685290.1,XP_030673234.1,XP_003274751.2,XP_030655772.1,XP_003272866.2,XP_030661324.1,XP_003275566.1,XP_012358776.2,XP_012363668.1,XP_003275838.1,XP_003255169.2,XP_030661599.1,XP_030667988.1,XP_030663103.1,XP_030660633.1,XP_030673906.1,XP_030679079.1,XP_030668…	0.0086354
	Biological process	metabolic process	GO:0008152	2	0.000423789	1.0676	909	27639	1331	43206	XP_030673212.1,XP_003266891.1,XP_003279341.1,XP_003257829.1,XP_003255374.1,XP_003276022.2,XP_030685126.1,XP_030662144.1,XP_003273076.2,XP_030652083.1,XP_030676117.1,XP_030651535.1,XP_030657724.1,XP_030657363.1,XP_030663284.1,XP_030664127.1,XP_030658744.1,XP_030684907.1,XP_004090287.2,XP_030679898.1,XP_030652782.1,XP_030681948.1,XP_003252852.2,XP_003266499.2,XP_030657145.1,XP_003253097.2,XP_030652…	0.0126166
	Biological process	immune system process	GO:0002376	2	0.0100943	1.15247	234	6591	1331	43206	XP_003279341.1,XP_003257829.1,XP_030664915.1,XP_003255374.1,XP_030651535.1,XP_030657724.1,XP_004090287.2,XP_030679898.1,XP_030681948.1,XP_003266499.2,XP_030657145.1,XP_003253097.2,XP_030668684.1,XP_030680754.1,XP_030652422.1,XP_003275388.1,XP_030651446.1,XP_030671362.1,XP_030651544.1,XP_030663401.1,XP_030685290.1,XP_004091272.1,XP_003273624.1,XP_030673234.1,XP_030671340.1,XP_030669388.1,XP_030682…	0.134361
	Biological process	response to stimulus	GO:0050896	2	0.0126793	1.05826	737	22607	1331	43206	XP_003279341.1,XP_003257829.1,XP_030664915.1,XP_030683308.1,XP_003255374.1,XP_030685126.1,XP_030669691.1,XP_030653135.1,XP_030662144.1,XP_003273076.2,XP_030652083.1,XP_030676117.1,XP_030651535.1,XP_030657724.1,XP_030677814.1,XP_030663284.1,XP_004090287.2,XP_030679898.1,XP_003266499.2,XP_003253097.2,XP_030668684.1,XP_030680754.1,XP_030652422.1,XP_030683690.1,XP_003269312.1,XP_003275388.1,XP_030651…	0.158746
	Biological process	behavior	GO:0007610	2	0.0206818	1.2886	68	1713	1331	43206	XP_030673212.1,XP_030677814.1,XP_004090287.2,XP_030680754.1,XP_030685290.1,XP_030671340.1,XP_030669388.1,XP_030655772.1,XP_003275566.1,XP_012358776.2,XP_030651357.1,XP_030671113.1,XP_004091028.2,XP_003273945.1,XP_003255642.1,XP_030673954.1,XP_030685583.1,XP_030671206.1,XP_030662029.1,XP_003275513.1,XP_003267487.2,XP_030659959.1,XP_030658750.1,XP_030677009.1,XP_030675976.1,XP_003273691.1,XP_030684…	0.215378
	Biological process	rhythmic process	GO:0048511	2	0.0247733	1.45841	31	690	1331	43206	XP_030652083.1,XP_003269312.1,XP_030663401.1,XP_030677497.1,XP_030655772.1,XP_012363668.1,XP_030682510.1,XP_030680375.1,XP_003262415.1,XP_012361858.2,XP_003269267.1,XP_030664795.1,XP_030667164.1,XP_030674925.1,XP_030684463.1,XP_003256340.1,XP_030684854.1,XP_030674778.1,XP_030663950.1,XP_012354221.1,XP_030674781.1,XP_030654179.1,XP_030650411.1,XP_030678289.1,XP_030673228.1,XP_030669374.1,XP_030655…	0.237678
	Biological process	locomotion	GO:0040011	2	0.0291297	1.14677	176	4982	1331	43206	XP_003257829.1,XP_003255374.1,XP_030669691.1,XP_003253097.2,XP_030683690.1,XP_030685290.1,XP_030664332.1,XP_030669388.1,XP_030658886.1,XP_030655772.1,XP_030650724.1,XP_030673158.1,XP_030667775.1,XP_030663806.1,XP_030653914.1,XP_030661324.1,XP_003275566.1,XP_012358776.2,XP_030678798.1,XP_012363668.1,XP_003268429.2,XP_030670610.1,XP_012361436.1,XP_030661760.1,XP_030674446.1,XP_003269178.2,XP_030657…	0.261765
	Biological process	biomineralization	GO:0110148	2	0.0304257	1.6863	16	308	1331	43206	XP_003268838.2,XP_003258533.1,XP_030671871.1,XP_003260544.1,XP_030673132.1,XP_030656541.1,XP_030676239.1,XP_030684793.1,XP_003260540.1,XP_003261142.1,XP_030661446.1,XP_030663899.1,XP_030674901.1,XP_003272425.1,XP_003265749.1,XP_003272682.1,	0.267856
Hylobates moloch	Molecular function	transcription regulator activity	GO:0140110	2	0	1.98626	299	5165	1279	43884	XP_032018499.1,XP_032026226.1,XP_032614406.1,XP_031994568.1,XP_032009215.1,XP_031993779.1,XP_032617769.1,XP_032011834.1,XP_032031589.1,XP_032613430.1,XP_032009642.1,XP_032006892.1,XP_032024755.1,XP_032024572.1,XP_032025877.1,XP_031999354.1,XP_032021578.1,XP_032026283.1,XP_032017488.1,XP_032016206.1,XP_032012257.1,XP_031994479.1,XP_032609268.1,XP_032010141.1,XP_032032596.1,XP_032014223.1,XP_032616…	0
	Molecular function	binding	GO:0005488	2	8.09186e-06	1.04846	1140	37307	1279	43884	XP_031993010.1,XP_032035849.1,XP_032035551.1,XP_032028493.1,XP_032024746.1,XP_032013229.1,XP_032029184.1,XP_032615217.1,XP_031996823.1,XP_032011113.1,XP_032023704.1,XP_032018499.1,XP_032031345.1,XP_032026226.1,XP_032003013.1,XP_032612565.1,XP_032611229.1,XP_032614406.1,XP_031994568.1,XP_032009215.1,XP_032024711.1,XP_032613025.1,XP_031993779.1,XP_032609482.1,XP_032002793.1,XP_032004865.1,XP_031993…	0.000464607
	Cellular component	protein-containing complex	GO:0032991	2	0.0250327	1.08036	460	14637	1461	50224	XP_032035849.1,XP_032028493.1,XP_032024746.1,XP_032615217.1,XP_031996823.1,XP_032011113.1,XP_032611229.1,XP_031997549.1,XP_032009215.1,XP_032025500.1,XP_032613025.1,XP_032012591.1,XP_032004865.1,XP_032012965.1,XP_032036059.1,XP_032021525.1,XP_031991236.1,XP_032018651.1,XP_032031589.1,XP_032003022.1,XP_032000415.1,XP_032009642.1,XP_032006892.1,XP_032611785.1,XP_032033907.1,XP_031994296.1,XP_032034…	0.372836
	Biological process	developmental process	GO:0032502	2	1.88738e-15	1.26666	666	18103	1337	46033	XP_032035849.1,XP_032028493.1,XP_032018499.1,XP_032003013.1,XP_032612565.1,XP_031997549.1,XP_032009215.1,XP_032025500.1,XP_032613025.1,XP_032012591.1,XP_032004865.1,XP_031991894.1,XP_032036059.1,XP_032028930.1,XP_031999310.1,XP_032025326.1,XP_032609998.1,XP_032616718.1,XP_032011834.1,XP_032031589.1,XP_032000415.1,XP_032009895.1,XP_032034949.1,XP_032009642.1,XP_032006892.1,XP_032011736.1,XP_031993…	5.29375e-13
	Biological process	multicellular organismal process	GO:0032501	2	3.10085e-11	1.19993	708	20315	1337	46033	XP_032035849.1,XP_032028493.1,XP_032018499.1,XP_032003013.1,XP_032612565.1,XP_031997549.1,XP_032009215.1,XP_032025500.1,XP_031993779.1,XP_032012591.1,XP_032004865.1,XP_031991894.1,XP_032036059.1,XP_032028930.1,XP_032011135.1,XP_032033986.1,XP_031999310.1,XP_032025326.1,XP_032609998.1,XP_032616718.1,XP_032018651.1,XP_032011834.1,XP_032031589.1,XP_032000415.1,XP_032009895.1,XP_032034949.1,XP_032009…	4.04875e-09
	Biological process	biological regulation	GO:0065007	2	1.47607e-09	1.10226	1034	32298	1337	46033	XP_031993010.1,XP_032035849.1,XP_031996725.1,XP_032035551.1,XP_032028493.1,XP_032024746.1,XP_032013229.1,XP_031996823.1,XP_032023704.1,XP_032018499.1,XP_032026226.1,XP_032003013.1,XP_032612565.1,XP_032614406.1,XP_031997549.1,XP_031994568.1,XP_032009215.1,XP_032025500.1,XP_032613025.1,XP_031993779.1,XP_032029861.1,XP_032012591.1,XP_032004865.1,XP_032028930.1,XP_032011135.1,XP_032617769.1,XP_032033…	1.47083e-07
	Biological process	cell population proliferation	GO:0008283	2	9.62948e-06	1.35439	190	4830	1337	46033	XP_031993010.1,XP_032028493.1,XP_032003013.1,XP_031994568.1,XP_032009215.1,XP_032004865.1,XP_032617769.1,XP_032025326.1,XP_032021525.1,XP_032009895.1,XP_032009642.1,XP_032006892.1,XP_032011736.1,XP_032617471.1,XP_031999354.1,XP_032021325.1,XP_032613417.1,XP_032026283.1,XP_032617213.1,XP_032609268.1,XP_032614807.1,XP_032012111.1,XP_031997037.1,XP_032004661.1,XP_032609794.1,XP_032033551.1,XP_032007…	0.000569719
	Biological process	biomineralization	GO:0110148	2	0.00214623	2.0967	19	312	1337	46033	XP_031997037.1,XP_032610356.1,XP_032615115.1,XP_032020415.1,XP_032612526.1,XP_032002911.1,XP_032613527.1,XP_031994925.1,XP_032019206.1,XP_032019659.1,XP_032032857.1,XP_032002903.1,XP_032023600.1,XP_032005091.1,XP_032020204.1,XP_032009314.1,XP_032020417.1,XP_032026073.1,XP_031991584.1,	0.0483732
	Biological process	behavior	GO:0007610	2	0.0136202	1.31398	69	1808	1337	46033	XP_032028493.1,XP_032025500.1,XP_032011135.1,XP_032006892.1,XP_031993864.1,XP_032024572.1,XP_032617471.1,XP_032013033.1,XP_032034028.1,XP_031997906.1,XP_032002002.1,XP_032616206.1,XP_032609673.1,XP_032003218.1,XP_032615594.1,XP_032031154.1,XP_032016357.1,XP_031997335.1,XP_032005289.1,XP_032614727.1,XP_032617765.1,XP_032026351.1,XP_032018258.1,XP_032024144.1,XP_032019539.1,XP_031994097.1,XP_032001…	0.171054
	Biological process	metabolic process	GO:0008152	2	0.02786	1.03834	901	29876	1337	46033	XP_032035849.1,XP_032035551.1,XP_032028493.1,XP_032024746.1,XP_032013229.1,XP_032615217.1,XP_031996823.1,XP_032011113.1,XP_032023704.1,XP_032018499.1,XP_032031345.1,XP_032026226.1,XP_032003013.1,XP_032612565.1,XP_032611229.1,XP_032614406.1,XP_031997549.1,XP_031994568.1,XP_032009215.1,XP_032024711.1,XP_032613025.1,XP_031993779.1,XP_032029861.1,XP_032012591.1,XP_032019516.1,XP_032004865.1,XP_032028…	0.266394
	Biological process	response to stimulus	GO:0050896	2	0.0419111	1.04538	728	23977	1337	46033	XP_031996725.1,XP_032035551.1,XP_032028493.1,XP_032024746.1,XP_031996823.1,XP_032026226.1,XP_032003013.1,XP_032612565.1,XP_032614406.1,XP_031997549.1,XP_032024711.1,XP_031993779.1,XP_032012591.1,XP_032004865.1,XP_031993285.1,XP_032028930.1,XP_032011135.1,XP_032617769.1,XP_032025326.1,XP_032032289.1,XP_031991236.1,XP_032018651.1,XP_032031589.1,XP_032003022.1,XP_032613430.1,XP_032000415.1,XP_032009…	0.300847
	Biological process	rhythmic process	GO:0048511	2	0.0455442	1.38255	31	772	1337	46033	XP_032031589.1,XP_032029736.1,XP_031994097.1,XP_032007998.1,XP_032007135.1,XP_032001323.1,XP_032007233.1,XP_032033316.1,XP_032024202.1,XP_032004203.1,XP_032029263.1,XP_032000401.1,XP_032013904.1,XP_032612360.1,XP_032032278.1,XP_031996758.1,XP_032010499.1,XP_032015757.1,XP_032009493.1,XP_031997957.1,XP_032028906.1,XP_032033255.1,XP_031998817.1,XP_032013684.1,XP_032033068.1,XP_032034858.1,XP_032609…	0.319062
Carlito syrichta	Molecular function	transcription regulator activity	GO:0140110	2	3.33067e-15	1.85332	163	2834	835	26906	XP_008068328.1,XP_021564730.1,XP_021574269.1,XP_008058025.1,XP_021562693.1,XP_008059899.1,XP_008062028.1,XP_021574354.1,XP_008068198.1,XP_008053905.1,XP_008071725.1,XP_021561925.1,XP_008055277.1,XP_008057819.1,XP_008066247.1,XP_008055438.1,XP_021564908.1,XP_008050136.2,XP_008071357.1,XP_021573193.1,XP_008051735.1,XP_008060174.1,XP_021563823.1,XP_008069072.1,XP_021574012.1,XP_008066928.1,XP_008058…	1.28897e-12
	Molecular function	binding	GO:0005488	2	3.79161e-08	1.08117	743	22144	835	26906	XP_008068328.1,XP_008067230.1,XP_008049728.1,XP_008046220.1,XP_008051822.2,XP_008057990.1,XP_021564730.1,XP_021574269.1,XP_008056919.1,XP_008066946.1,XP_008058025.1,XP_008066792.1,XP_008062540.1,XP_008058617.1,XP_008068317.1,XP_008061557.1,XP_021562693.1,XP_008059899.1,XP_008069422.1,XP_008057794.1,XP_008062028.1,XP_008068185.1,XP_008056086.1,XP_008064501.1,XP_021569213.1,XP_021563810.1,XP_008056…	2.58945e-06
	Biological process	developmental process	GO:0032502	2	8.73962e-11	1.28393	410	10535	856	28240	XP_008068328.1,XP_008067230.1,XP_008049728.1,XP_008051822.2,XP_021564730.1,XP_021574269.1,XP_008056919.1,XP_008066946.1,XP_008058025.1,XP_021562693.1,XP_008059899.1,XP_008069422.1,XP_008062028.1,XP_008068185.1,XP_008056086.1,XP_008064501.1,XP_021563810.1,XP_008056863.1,XP_021574354.1,XP_008067570.1,XP_021569039.1,XP_008070128.1,XP_008055405.2,XP_008055843.1,XP_021573062.1,XP_008053905.1,XP_008071…	2.31334e-08
	Biological process	multicellular organismal process	GO:0032501	2	4.91753e-07	1.19767	427	11762	856	28240	XP_008068328.1,XP_008067230.1,XP_008049728.1,XP_008051822.2,XP_021564730.1,XP_021574269.1,XP_008056919.1,XP_008066946.1,XP_008058025.1,XP_008059899.1,XP_008069422.1,XP_008062028.1,XP_008068185.1,XP_008056086.1,XP_008064501.1,XP_021563810.1,XP_008056863.1,XP_021574354.1,XP_008067570.1,XP_021569039.1,XP_008070128.1,XP_008055405.2,XP_008055843.1,XP_021565465.1,XP_021573062.1,XP_008071725.1,XP_021561…	5.25227e-05
	Biological process	biological regulation	GO:0065007	2	0.000169812	1.08234	630	19203	856	28240	XP_008068328.1,XP_008067230.1,XP_008049728.1,XP_008046220.1,XP_008051822.2,XP_008057990.1,XP_021561566.1,XP_021564730.1,XP_021574269.1,XP_008056919.1,XP_008066946.1,XP_008058025.1,XP_008062540.1,XP_008061557.1,XP_021562693.1,XP_008059899.1,XP_008069422.1,XP_008057794.1,XP_008062028.1,XP_008068185.1,XP_008064501.1,XP_021563810.1,XP_008056863.1,XP_021574354.1,XP_008067570.1,XP_021569039.1,XP_021565…	0.0105491
	Biological process	behavior	GO:0007610	2	0.00135539	1.59576	46	951	856	28240	XP_008066946.1,XP_021569039.1,XP_021561925.1,XP_008063309.1,XP_008051735.1,XP_008059517.1,XP_021562039.1,XP_008065020.1,XP_008057702.1,XP_008047712.1,XP_021563318.1,XP_008062026.1,XP_021574650.1,XP_008064312.1,XP_008046400.1,XP_008070854.1,XP_008067665.1,XP_008060585.1,XP_021563313.1,XP_008048020.2,XP_008052008.2,XP_021564030.1,XP_021566910.1,XP_008064067.1,XP_008060536.1,XP_008069389.1,XP_008050…	0.0625122
	Biological process	cellular component organization or biogenesis	GO:0071840	2	0.0165728	1.08764	382	11587	856	28240	XP_008049728.1,XP_021564730.1,XP_008066946.1,XP_008058025.1,XP_021569838.1,XP_008061557.1,XP_021562693.1,XP_008059899.1,XP_008057794.1,XP_008068185.1,XP_008056086.1,XP_008064501.1,XP_008067570.1,XP_021569039.1,XP_008070128.1,XP_008055405.2,XP_021571638.1,XP_021573062.1,XP_008069531.1,XP_008071725.1,XP_008068786.1,XP_021565826.1,XP_021573071.1,XP_008070224.1,XP_021570607.1,XP_008071420.1,XP_008063…	0.318281
	Biological process	biological adhesion	GO:0022610	2	0.0200307	1.25416	82	2157	856	28240	XP_008057794.1,XP_021567317.1,XP_008046854.1,XP_008059517.1,XP_021561662.1,XP_008064107.1,XP_008057212.1,XP_008051328.1,XP_021574358.1,XP_008057702.1,XP_008061768.1,XP_021573425.1,XP_021562605.1,XP_008064554.1,XP_008054466.1,XP_021568243.1,XP_008054075.1,XP_021563050.1,XP_008065179.1,XP_021562970.1,XP_008050173.1,XP_021564254.1,XP_008051357.1,XP_008059335.1,XP_008048723.1,XP_021568598.1,XP_008059…	0.341588
	Biological process	biomineralization	GO:0110148	2	0.0360914	1.86101	11	195	856	28240	XP_008069422.1,XP_008055843.1,XP_008068786.1,XP_008050251.1,XP_008072239.1,XP_008049528.1,XP_008057610.2,XP_008061841.1,XP_021562072.1,XP_008053331.1,XP_021574823.1,	0.378835
	Biological process	reproduction	GO:0000003	2	0.0367355	1.22846	76	2041	856	28240	XP_008066946.1,XP_008058025.1,XP_021563810.1,XP_021573062.1,XP_021561925.1,XP_008071420.1,XP_021573193.1,XP_008069008.1,XP_021562039.1,XP_008072155.1,XP_008069072.1,XP_008046126.1,XP_008062035.1,XP_008047353.1,XP_008046190.1,XP_021566984.1,XP_021574990.1,XP_008053074.2,XP_021563318.1,XP_021562462.1,XP_021574650.1,XP_008059949.1,XP_008058009.1,XP_021570484.1,XP_008054466.1,XP_008053548.1,XP_008048…	0.381648
	Biological process	reproductive process	GO:0022414	2	0.0460553	1.21527	75	2036	856	28240	XP_008066946.1,XP_008058025.1,XP_021563810.1,XP_021573062.1,XP_021561925.1,XP_008071420.1,XP_021573193.1,XP_008069008.1,XP_021562039.1,XP_008072155.1,XP_008069072.1,XP_008046126.1,XP_008062035.1,XP_008047353.1,XP_021566984.1,XP_021574990.1,XP_008053074.2,XP_021563318.1,XP_021562462.1,XP_021574650.1,XP_008059949.1,XP_008058009.1,XP_021570484.1,XP_008054466.1,XP_008053548.1,XP_008048231.2,XP_008054…	0.438787
Microcebus murinus	Molecular function	transcription regulator activity	GO:0140110	2	0	1.75729	299	5922	1358	47265	XP_012607484.1,XP_020143036.1,XP_020140941.1,XP_012601741.1,XP_012623368.1,XP_012609071.1,XP_012603385.1,XP_012595887.1,XP_012637319.1,XP_012621492.1,XP_012605368.1,XP_012630479.1,XP_012624950.1,XP_012610950.2,XP_012609623.1,XP_012634079.1,XP_012594529.1,XP_012628835.1,XP_012597105.1,XP_012611957.1,XP_012597073.1,XP_012622864.1,XP_012594712.1,XP_012624745.1,XP_012632074.1,XP_012608340.1,XP_012644…	0
	Molecular function	binding	GO:0005488	2	6.88724e-07	1.05582	1196	39426	1358	47265	XP_012607484.1,XP_020140286.1,XP_020143036.1,XP_020138910.1,XP_012642140.1,XP_012643904.1,XP_020140251.1,XP_020145895.1,XP_012603341.1,XP_012610750.1,XP_012643663.1,XP_012593090.1,XP_012608852.1,XP_020140941.1,XP_020136886.1,XP_012601741.1,XP_020137991.1,XP_012612461.1,XP_020137324.1,XP_012593509.1,XP_020139164.1,XP_012626928.1,XP_012633821.1,XP_012610238.1,XP_020138571.1,XP_012592818.1,XP_012599…	4.38987e-05
	Cellular component	protein-containing complex	GO:0032991	2	0.0117767	1.09516	457	14651	1539	54034	XP_012642140.1,XP_012610750.1,XP_012643663.1,XP_020140941.1,XP_020139164.1,XP_020139209.1,XP_012626928.1,XP_012621559.2,XP_012610238.1,XP_020138571.1,XP_012592818.1,XP_012599315.1,XP_012593660.1,XP_012609071.1,XP_012603968.1,XP_012599577.1,XP_012597234.1,XP_012618378.1,XP_012609783.1,XP_012634898.1,XP_012639462.1,XP_012603385.1,XP_020145620.1,XP_012618663.1,XP_012597149.1,XP_012619626.1,XP_012606…	0.217215
	Cellular component	cell	GO:0005623	2	0.0202737	1.22787	101	2888	1539	54034	XP_012612461.1,XP_012621559.2,XP_012610238.1,XP_012592818.1,XP_012617656.1,XP_020139810.1,XP_012591383.1,XP_020140220.1,XP_012635959.1,XP_020139930.1,XP_012591517.1,XP_012635928.1,XP_012613936.1,XP_012610594.1,XP_012616181.1,XP_012618240.1,XP_012609601.1,XP_020142843.1,XP_012629869.1,XP_012609912.1,XP_012630012.1,XP_012591139.1,XP_012609026.2,XP_020145197.1,XP_020138554.1,XP_020139386.1,XP_012641…	0.284402
	Biological process	developmental process	GO:0032502	2	3.55271e-15	1.25707	697	19304	1411	49125	XP_012607484.1,XP_020140286.1,XP_020143036.1,XP_012642140.1,XP_020145895.1,XP_012603341.1,XP_012610750.1,XP_012643663.1,XP_012636681.1,XP_020137991.1,XP_012612461.1,XP_020137324.1,XP_012593509.1,XP_012633821.1,XP_012610238.1,XP_012592818.1,XP_012599315.1,XP_012623368.1,XP_020144635.1,XP_012617523.1,XP_012599577.1,XP_012644639.1,XP_012595140.1,XP_012593901.2,XP_012597234.1,XP_020136909.1,XP_020139…	1.38254e-12
	Biological process	multicellular organismal process	GO:0032501	2	2.39808e-13	1.21504	757	21691	1411	49125	XP_012607484.1,XP_020140286.1,XP_020143036.1,XP_020138910.1,XP_012642140.1,XP_020145895.1,XP_012603341.1,XP_012610750.1,XP_012643663.1,XP_012636681.1,XP_020137991.1,XP_012612461.1,XP_020137324.1,XP_012593509.1,XP_012633821.1,XP_012610238.1,XP_012592818.1,XP_012599315.1,XP_012600155.2,XP_012623368.1,XP_020144635.1,XP_012617523.1,XP_012599577.1,XP_012644639.1,XP_012595140.1,XP_012593901.2,XP_012597…	5.65584e-11
	Biological process	biological regulation	GO:0065007	2	1.01054e-07	1.0879	1075	34403	1411	49125	XP_020143036.1,XP_020138910.1,XP_012642140.1,XP_020140251.1,XP_020145895.1,XP_012603341.1,XP_012610750.1,XP_012643663.1,XP_012593090.1,XP_012601741.1,XP_012636681.1,XP_020137991.1,XP_012612461.1,XP_020137324.1,XP_012593509.1,XP_020139164.1,XP_020139209.1,XP_012621559.2,XP_012610238.1,XP_020138571.1,XP_012592818.1,XP_012599315.1,XP_012595216.1,XP_012623368.1,XP_020144635.1,XP_012609071.1,XP_012617…	8.64291e-06
	Biological process	cell population proliferation	GO:0008283	2	3.91107e-05	1.33072	184	4814	1411	49125	XP_012612461.1,XP_012595216.1,XP_020144635.1,XP_012609071.1,XP_012634898.1,XP_012597149.1,XP_012635959.1,XP_012643787.1,XP_012638793.1,XP_020139534.1,XP_012610149.1,XP_012624950.1,XP_012647076.1,XP_012606749.1,XP_020140211.1,XP_012618387.1,XP_012644470.1,XP_012632907.1,XP_012612818.2,XP_020139599.1,XP_012630519.1,XP_020144839.1,XP_012594991.1,XP_012624456.1,XP_012635295.1,XP_012593808.1,XP_020142…	0.00190249
	Biological process	behavior	GO:0007610	2	0.00338409	1.38365	74	1862	1411	49125	XP_012610750.1,XP_012597234.1,XP_020139810.1,XP_012633407.1,XP_012635959.1,XP_012643787.1,XP_012630479.1,XP_012627850.1,XP_012641641.1,XP_012630519.1,XP_020144839.1,XP_012604103.1,XP_012624456.1,XP_012609601.1,XP_012608576.1,XP_012608892.1,XP_020142843.1,XP_012646760.1,XP_012629869.1,XP_012596173.1,XP_012630012.1,XP_012602582.1,XP_012628854.1,XP_012645732.1,XP_012636360.1,XP_012628586.1,XP_020145…	0.0625614
	Biological process	metabolic process	GO:0008152	2	0.00742013	1.04968	928	30780	1411	49125	XP_020138910.1,XP_012642140.1,XP_012643904.1,XP_020145895.1,XP_012603341.1,XP_012610750.1,XP_012643663.1,XP_012635661.1,XP_012593090.1,XP_012608852.1,XP_020136886.1,XP_012601741.1,XP_020137324.1,XP_012593509.1,XP_020139164.1,XP_020139209.1,XP_012626928.1,XP_012633821.1,XP_012592818.1,XP_012599315.1,XP_012623368.1,XP_020144635.1,XP_012609828.1,XP_012609071.1,XP_012617523.1,XP_012603968.1,XP_012599…	0.109793
	Biological process	response to stimulus	GO:0050896	2	0.00818115	1.06155	774	25385	1411	49125	XP_020138910.1,XP_012642140.1,XP_012643904.1,XP_020140251.1,XP_020145895.1,XP_012603341.1,XP_012643663.1,XP_012601741.1,XP_012612461.1,XP_020137324.1,XP_012593509.1,XP_020139164.1,XP_020139209.1,XP_012592818.1,XP_020144635.1,XP_012617656.1,XP_012617523.1,XP_012638139.1,XP_012644639.1,XP_012595140.1,XP_012597234.1,XP_012609783.1,XP_020136909.1,XP_020139810.1,XP_012634898.1,XP_012639462.1,XP_012623…	0.114316
	Biological process	biomineralization	GO:0110148	2	0.0098879	1.84862	18	339	1411	49125	XP_012595140.1,XP_020139534.1,XP_012598681.1,XP_012629526.1,XP_020140152.1,XP_012595764.1,XP_012641356.1,XP_012629525.1,XP_020136710.1,XP_012602799.1,XP_012629289.1,XP_012600362.1,XP_012602589.1,XP_012612784.1,XP_020140062.1,XP_012603941.1,XP_012618117.1,XP_012609025.1,	0.133839
	Biological process	immune system process	GO:0002376	2	0.0177961	1.14125	225	6864	1411	49125	XP_012642140.1,XP_012643904.1,XP_012643663.1,XP_012612461.1,XP_012593509.1,XP_012610238.1,XP_012592818.1,XP_020144635.1,XP_012617523.1,XP_012638139.1,XP_012595140.1,XP_012597234.1,XP_012634898.1,XP_012639462.1,XP_012623346.1,XP_012597149.1,XP_012619626.1,XP_020139930.1,XP_012591905.2,XP_012630479.1,XP_012612875.1,XP_012639965.2,XP_012609623.1,XP_012591517.1,XP_012606749.1,XP_020140211.1,XP_012611…	0.196185
	Biological process	rhythmic process	GO:0048511	2	0.0382835	1.38125	34	857	1411	49125	XP_020145895.1,XP_020139810.1,XP_020140861.1,XP_012627850.1,XP_020144839.1,XP_012594991.1,XP_012631073.1,XP_012634072.1,XP_012640685.2,XP_012602056.1,XP_012611490.1,XP_012634638.1,XP_012609152.1,XP_020140403.1,XP_012619058.1,XP_012623610.1,XP_012638346.1,XP_012620082.1,XP_020140689.1,XP_012597820.1,XP_012599130.1,XP_012604426.1,XP_012646923.1,XP_012613008.1,XP_012620724.1,XP_012591644.2,XP_012636…	0.265799
	Biological process	reproductive process	GO:0022414	2	0.044637	1.16052	127	3810	1411	49125	XP_020137324.1,XP_012633821.1,XP_012599315.1,XP_020139810.1,XP_012634898.1,XP_012591383.1,XP_012595887.1,XP_012615094.2,XP_012630479.1,XP_012610149.1,XP_012628835.1,XP_020140081.1,XP_012622864.1,XP_012640962.2,XP_012632907.1,XP_012625934.1,XP_012631131.1,XP_012605146.1,XP_012628839.2,XP_012616662.2,XP_012635295.1,XP_012608892.1,XP_020139488.1,XP_012628064.1,XP_012609912.1,XP_012630012.1,XP_012591…	0.300009
	Biological process	reproduction	GO:0000003	2	0.0460539	1.159	127	3815	1411	49125	XP_020137324.1,XP_012633821.1,XP_012599315.1,XP_020139810.1,XP_012634898.1,XP_012591383.1,XP_012595887.1,XP_012615094.2,XP_012630479.1,XP_012610149.1,XP_012628835.1,XP_020140081.1,XP_012622864.1,XP_012640962.2,XP_012632907.1,XP_012625934.1,XP_012631131.1,XP_012605146.1,XP_012628839.2,XP_012616662.2,XP_012635295.1,XP_012608892.1,XP_020139488.1,XP_012628064.1,XP_012609912.1,XP_012630012.1,XP_012591…	0.303504
Otolemur garnettii	Molecular function	transcription regulator activity	GO:0140110	2	0	2.02786	218	2994	957	26653	XP_023374353.1,XP_012659663.1,XP_012657407.1,XP_003800142.1,XP_003786053.2,XP_023370900.1,XP_023371374.1,XP_003782973.1,XP_003798524.1,XP_023371021.1,XP_003788365.1,XP_023370221.1,XP_023372390.1,XP_012668421.1,XP_012664814.2,XP_023365553.1,XP_003798613.1,XP_023373464.1,XP_003788541.1,XP_003784259.1,XP_012668238.1,XP_003786776.1,XP_023365479.1,XP_003797112.1,XP_003784834.1,XP_012662392.1,XP_023375…	0
	Molecular function	binding	GO:0005488	2	1.26011e-08	1.08007	845	21789	957	26653	XP_023368708.1,XP_012658151.2,XP_012659663.1,XP_012657407.1,XP_003783905.1,XP_003786491.1,XP_012658403.2,XP_023372294.1,XP_023367667.1,XP_003800142.1,XP_003786053.2,XP_012657362.1,XP_023374932.1,XP_023370900.1,XP_003789230.1,XP_003784092.1,XP_003786558.1,XP_003783579.1,XP_003798415.1,XP_012660719.1,XP_023371374.1,XP_003785516.1,XP_003782973.1,XP_003787469.1,XP_003784466.1,XP_003800712.2,XP_023366…	6.98214e-07
	Cellular component	intracellular	GO:0005622	2	0.0278378	1.02837	896	24540	1082	30475	XP_023374353.1,XP_023368708.1,XP_012658151.2,XP_012659663.1,XP_012657407.1,XP_003783905.1,XP_003786491.1,XP_003786908.1,XP_012658403.2,XP_023372294.1,XP_023367667.1,XP_003800142.1,XP_023366471.1,XP_003786053.2,XP_023374932.1,XP_023370900.1,XP_003789230.1,XP_003784092.1,XP_012668080.2,XP_003786558.1,XP_003783579.1,XP_003798415.1,XP_012660719.1,XP_023371374.1,XP_003785516.1,XP_003782973.1,XP_003787…	0.403648
	Cellular component	protein-containing complex	GO:0032991	2	0.0327354	1.089	337	8716	1082	30475	XP_023374353.1,XP_012657407.1,XP_003786491.1,XP_003800142.1,XP_012657362.1,XP_003784092.1,XP_003786558.1,XP_003783579.1,XP_003784466.1,XP_023371021.1,XP_012656891.1,XP_003788365.1,XP_023370221.1,XP_003799544.1,XP_023367229.1,XP_012668421.1,XP_003803977.1,XP_012658436.2,XP_003797953.1,XP_003789920.1,XP_023365553.1,XP_003798613.1,XP_003788134.1,XP_003781136.1,XP_023366142.1,XP_003796441.1,XP_012668…	0.39769
	Biological process	developmental process	GO:0032502	2	6.32837e-11	1.25759	481	10634	995	27664	XP_012657407.1,XP_003786908.1,XP_003800142.1,XP_003786053.2,XP_012657362.1,XP_023370900.1,XP_003784092.1,XP_012668080.2,XP_003798415.1,XP_003782973.1,XP_003787469.1,XP_003784466.1,XP_003800712.2,XP_003798524.1,XP_023371021.1,XP_012656891.1,XP_003783215.1,XP_003788365.1,XP_003800503.1,XP_023370221.1,XP_003786525.1,XP_023367229.1,XP_023372390.1,XP_023368291.1,XP_003783699.1,XP_003797485.1,XP_003803…	1.12856e-08
	Biological process	multicellular organismal process	GO:0032501	2	9.09292e-07	1.16971	511	12146	995	27664	XP_023368708.1,XP_012658151.2,XP_012657407.1,XP_003786908.1,XP_012657309.1,XP_003800142.1,XP_023366471.1,XP_003786053.2,XP_012657362.1,XP_023370900.1,XP_003784092.1,XP_012668080.2,XP_003786558.1,XP_003798415.1,XP_003787469.1,XP_003784466.1,XP_003800712.2,XP_003798524.1,XP_023371021.1,XP_012656891.1,XP_003783215.1,XP_003788365.1,XP_003800503.1,XP_023370221.1,XP_003786525.1,XP_023367229.1,XP_023372…	8.32122e-05
	Biological process	biological regulation	GO:0065007	2	2.69049e-06	1.09377	751	19090	995	27664	XP_023374353.1,XP_023368708.1,XP_012658151.2,XP_012659663.1,XP_012657407.1,XP_003783905.1,XP_003786491.1,XP_003786908.1,XP_023367667.1,XP_012657309.1,XP_003800142.1,XP_003786053.2,XP_012657362.1,XP_023374932.1,XP_023370900.1,XP_003784092.1,XP_012668080.2,XP_003786558.1,XP_003783579.1,XP_003798415.1,XP_012660719.1,XP_023371374.1,XP_003785516.1,XP_003782973.1,XP_003784466.1,XP_003800712.2,XP_023366…	0.00020563
	Biological process	cell population proliferation	GO:0008283	2	0.00029545	1.33376	136	2835	995	27664	XP_003786908.1,XP_003800142.1,XP_003798415.1,XP_003784466.1,XP_003800712.2,XP_023371021.1,XP_012656891.1,XP_003788365.1,XP_023367229.1,XP_023368291.1,XP_003798613.1,XP_003796441.1,XP_012668519.1,XP_012661369.1,XP_003786776.1,XP_023365479.1,XP_003800120.1,XP_023373488.1,XP_003784834.1,XP_003803319.1,XP_012662392.1,XP_012666921.1,XP_023367708.1,XP_003790080.1,XP_003798483.1,XP_012659040.1,XP_012660…	0.0139786
	Biological process	cellular component organization or biogenesis	GO:0071840	2	0.00041417	1.12953	449	11052	995	27664	XP_023374353.1,XP_012658151.2,XP_012657407.1,XP_003786491.1,XP_003800142.1,XP_023366471.1,XP_003786053.2,XP_012657362.1,XP_003789230.1,XP_003783579.1,XP_003798415.1,XP_003787469.1,XP_023366625.1,XP_023371021.1,XP_003783215.1,XP_003788365.1,XP_003800503.1,XP_003799544.1,XP_023367229.1,XP_023368291.1,XP_003794950.1,XP_003797485.1,XP_012658436.2,XP_003783041.1,XP_003783479.1,XP_003783686.1,XP_003789…	0.0185842
	Biological process	reproductive process	GO:0022414	2	0.00461839	1.29712	99	2122	995	27664	XP_003784092.1,XP_003798415.1,XP_012656891.1,XP_003800503.1,XP_023368291.1,XP_003797485.1,XP_003800989.1,XP_003800120.1,XP_003785253.1,XP_023373488.1,XP_003784834.1,XP_003794195.1,XP_003788724.1,XP_023371317.1,XP_012662955.1,XP_012660260.1,XP_003781988.1,XP_023364918.1,XP_012662198.1,XP_012656616.1,XP_012666486.1,XP_003782204.1,XP_023375013.1,XP_023367223.1,XP_012669348.1,XP_003799570.1,XP_003782…	0.101648
	Biological process	reproduction	GO:0000003	2	0.00480601	1.29529	99	2125	995	27664	XP_003784092.1,XP_003798415.1,XP_012656891.1,XP_003800503.1,XP_023368291.1,XP_003797485.1,XP_003800989.1,XP_003800120.1,XP_003785253.1,XP_023373488.1,XP_003784834.1,XP_003794195.1,XP_003788724.1,XP_023371317.1,XP_012662955.1,XP_012660260.1,XP_003781988.1,XP_023364918.1,XP_012662198.1,XP_012656616.1,XP_012666486.1,XP_003782204.1,XP_023375013.1,XP_023367223.1,XP_012669348.1,XP_003799570.1,XP_003782…	0.103807
	Biological process	rhythmic process	GO:0048511	2	0.00730568	1.64584	28	473	995	27664	XP_023373488.1,XP_003794195.1,XP_023363648.1,XP_003782204.1,XP_023367870.1,XP_003800707.1,XP_003796610.1,XP_003790880.1,XP_023364658.1,XP_012661384.1,XP_012660948.1,XP_003791081.1,XP_003780832.1,XP_023372592.1,XP_003797286.1,XP_003791162.1,XP_003802237.1,XP_023369440.1,XP_023371754.1,XP_023370202.1,XP_003788529.1,XP_003785543.1,XP_023369876.1,XP_003786703.1,XP_023374054.1,XP_003794859.1,XP_023371…	0.139975
	Biological process	cellular process	GO:0009987	2	0.0140709	1.02072	930	25332	995	27664	XP_023374353.1,XP_023368708.1,XP_012658151.2,XP_012659663.1,XP_012657407.1,XP_003783905.1,XP_003786491.1,XP_003786908.1,XP_012658403.2,XP_023367667.1,XP_012657309.1,XP_003800142.1,XP_023366471.1,XP_003786053.2,XP_012657362.1,XP_023374932.1,XP_023370900.1,XP_003789230.1,XP_003784092.1,XP_012668080.2,XP_003786558.1,XP_003783579.1,XP_003798415.1,XP_012660719.1,XP_003780913.1,XP_023371374.1,XP_003785…	0.207337
	Biological process	behavior	GO:0007610	2	0.0436455	1.30698	44	936	995	27664	XP_012657362.1,XP_012661369.1,XP_003787815.1,XP_023374756.1,XP_023363968.1,XP_003802904.1,XP_012660545.1,XP_012666486.1,XP_003782204.1,XP_023367870.1,XP_023371226.1,XP_012663924.1,XP_012665186.1,XP_023374709.1,XP_003801496.1,XP_012661384.1,XP_023364562.1,XP_003788568.1,XP_003797286.1,XP_023363238.1,XP_023367889.1,XP_003787170.1,XP_023371754.1,XP_023365467.1,XP_003789821.1,XP_003792678.1,XP_023366…	0.319531
Propithecus coquereli	Molecular function	transcription regulator activity	GO:0140110	2	4.44089e-16	2.00966	276	2602	1206	22849	XP_012518255.1,XP_012496255.1,XP_012513904.1,XP_012508699.1,XP_012497514.1,XP_012517599.1,XP_012493953.1,XP_012510368.1,XP_012497273.1,XP_012503930.1,XP_012493744.1,XP_012520429.1,XP_012513708.1,XP_012496725.1,XP_012515759.1,XP_012517348.1,XP_012494555.1,XP_012507851.1,XP_012497852.1,XP_012494642.1,XP_012516709.1,XP_012497491.1,XP_012512569.1,XP_012517934.1,XP_012511168.1,XP_012505114.1,XP_012510…	8.78662e-14
	Molecular function	binding	GO:0005488	2	8.29206e-11	1.08141	1064	18641	1206	22849	XP_012518048.1,XP_012518255.1,XP_012512501.1,XP_012510092.1,XP_012508555.1,XP_012511747.1,XP_012496255.1,XP_012518507.1,XP_012516511.1,XP_012507404.1,XP_012513904.1,XP_012498556.1,XP_012506450.1,XP_012508699.1,XP_012500490.1,XP_012508905.1,XP_012517553.1,XP_012497514.1,XP_012502749.1,XP_012500742.1,XP_012514343.1,XP_012513445.1,XP_012517599.1,XP_012503079.1,XP_012509113.1,XP_012516108.1,XP_012493…	6.38028e-09
	Cellular component	intracellular	GO:0005622	2	0.0122401	1.03031	1109	20891	1353	26260	XP_012518048.1,XP_012518255.1,XP_012512501.1,XP_012510092.1,XP_012508555.1,XP_012496255.1,XP_012518507.1,XP_012516511.1,XP_012513904.1,XP_012506450.1,XP_012495357.1,XP_012508699.1,XP_012508905.1,XP_012517553.1,XP_012497514.1,XP_012511386.1,XP_012502749.1,XP_012500742.1,XP_012514343.1,XP_012513445.1,XP_012517599.1,XP_012512186.1,XP_012503079.1,XP_012500862.1,XP_012501829.1,XP_012493178.1,XP_012506…	0.293151
	Biological process	developmental process	GO:0032502	2	7.46592e-12	1.23951	592	9136	1243	23777	XP_012512501.1,XP_012505552.1,XP_012510092.1,XP_012496255.1,XP_012518507.1,XP_012507404.1,XP_012495357.1,XP_012500490.1,XP_012508905.1,XP_012497514.1,XP_012500742.1,XP_012514343.1,XP_012517599.1,XP_012503079.1,XP_012509113.1,XP_012503843.1,XP_012510838.1,XP_012514003.1,XP_012499552.1,XP_012510368.1,XP_012504774.1,XP_012497950.1,XP_012516183.1,XP_012503976.1,XP_012508215.1,XP_012506977.1,XP_012503…	1.14337e-09
	Biological process	multicellular organismal process	GO:0032501	2	9.17967e-10	1.1887	651	10476	1243	23777	XP_012512501.1,XP_012505552.1,XP_012510092.1,XP_012496255.1,XP_012516511.1,XP_012507404.1,XP_012495357.1,XP_012508905.1,XP_012497514.1,XP_012502749.1,XP_012500742.1,XP_012514343.1,XP_012517599.1,XP_012512186.1,XP_012503079.1,XP_012509113.1,XP_012503843.1,XP_012493178.1,XP_012510838.1,XP_012514003.1,XP_012499552.1,XP_012499598.1,XP_012510368.1,XP_012504774.1,XP_012497950.1,XP_012516183.1,XP_012494…	9.77967e-08
	Biological process	biological regulation	GO:0065007	2	2.53678e-07	1.09187	936	16398	1243	23777	XP_012518048.1,XP_012518255.1,XP_012512501.1,XP_012510092.1,XP_012508555.1,XP_012511747.1,XP_012496255.1,XP_012518507.1,XP_012516511.1,XP_012498556.1,XP_012506450.1,XP_012508699.1,XP_012500490.1,XP_012508905.1,XP_012517553.1,XP_012502749.1,XP_012500742.1,XP_012514343.1,XP_012517599.1,XP_012512186.1,XP_012509113.1,XP_012500862.1,XP_012503843.1,XP_012501829.1,XP_012493178.1,XP_012506822.1,XP_012499…	1.92246e-05
	Biological process	metabolic process	GO:0008152	2	0.00103428	1.06504	837	15033	1243	23777	XP_012518048.1,XP_012518255.1,XP_012512501.1,XP_012510092.1,XP_012496255.1,XP_012516511.1,XP_012507404.1,XP_012506450.1,XP_012508699.1,XP_012508905.1,XP_012517553.1,XP_012502749.1,XP_012500742.1,XP_012514343.1,XP_012513445.1,XP_012517599.1,XP_012502801.1,XP_012516108.1,XP_012500862.1,XP_012501829.1,XP_012506822.1,XP_012503710.1,XP_012499138.1,XP_012493953.1,XP_012499598.1,XP_012510368.1,XP_012504…	0.0330564
	Biological process	cell population proliferation	GO:0008283	2	0.00952199	1.19143	163	2617	1243	23777	XP_012518048.1,XP_012512501.1,XP_012517599.1,XP_012501829.1,XP_012510368.1,XP_012494742.1,XP_012503930.1,XP_012515034.1,XP_012508304.1,XP_012497852.1,XP_012497109.1,XP_012499796.1,XP_012517326.1,XP_012495083.1,XP_012495279.1,XP_012494779.1,XP_012509313.1,XP_012512060.1,XP_012500121.1,XP_012508185.1,XP_012511173.1,XP_012508975.1,XP_012505835.1,XP_012521042.1,XP_012506546.1,XP_012507938.1,XP_012520…	0.159808
	Biological process	behavior	GO:0007610	2	0.0103731	1.35665	60	846	1243	23777	XP_012510092.1,XP_012516511.1,XP_012508905.1,XP_012502749.1,XP_012503843.1,XP_012504774.1,XP_012493615.1,XP_012512349.1,XP_012510324.1,XP_012506187.1,XP_012497861.1,XP_012495279.1,XP_012498549.1,XP_012494779.1,XP_012512060.1,XP_012520629.1,XP_012508185.1,XP_012513890.1,XP_012509017.1,XP_012520442.1,XP_012509272.1,XP_012512704.1,XP_012496041.1,XP_012511520.1,XP_012513767.1,XP_012510022.1,XP_012512…	0.169828
	Biological process	rhythmic process	GO:0048511	2	0.0163073	1.50124	31	395	1243	23777	XP_012500742.1,XP_012517599.1,XP_012508215.1,XP_012520429.1,XP_012508076.1,XP_012511162.1,XP_012509272.1,XP_012495527.1,XP_012521037.1,XP_012510885.1,XP_012496490.1,XP_012493213.1,XP_012512134.1,XP_012514299.1,XP_012500841.1,XP_012503193.1,XP_012504836.1,XP_012498740.1,XP_012497779.1,XP_012494325.1,XP_012494129.1,XP_012518065.1,XP_012516090.1,XP_012509536.1,XP_012502162.1,XP_012516070.1,XP_012518…	0.231419

## Sheet: Rodentia
Table S10. Enriched in the subset of CDSs containing SSRs in genomes of 28 rodents. The p-value cutoff is 0.05.
Species	Class	GO name	GO ID	GO leveal	P value	EnrichmentScore	HitsGenesCountsInSelectedSet	HitsGenesCountsInBackground	AllGenesCountsInSelectedSet	AllGenesCountsInBackground	GenesOfSelectedSetInGOterm	corrected p-value(BH method)
Castor canadensis	Molecular function	transcription regulator activity	GO:0140110	2	0	1.89223	225	3401	1068	30547	XP_020017649.1,XP_020033509.1,XP_020039413.1,XP_020036369.1,XP_020033671.1,XP_020032640.1,XP_020042584.1,XP_020039929.1,XP_020011260.1,XP_020020589.1,XP_020040261.1,XP_020029519.1,XP_020038822.1,XP_020042825.1,XP_020044053.1,XP_020016466.1,XP_020028957.1,XP_020007905.1,XP_020011197.1,XP_020040829.1,XP_020028238.1,XP_020035601.1,XP_020040479.1,XP_020025331.1,XP_020015793.1,XP_020026186.1,XP_020019…	0
	Molecular function	binding	GO:0005488	2	9.95014e-11	1.08363	955	25207	1068	30547	XP_020038470.1,XP_020019203.1,XP_020016102.1,XP_020038417.1,XP_020037158.1,XP_020017649.1,XP_020033509.1,XP_020039413.1,XP_020018197.1,XP_020039873.1,XP_020009142.1,XP_020028661.1,XP_020011752.1,XP_020018656.1,XP_020029833.1,XP_020036369.1,XP_020016969.1,XP_020013944.1,XP_020033573.1,XP_020010734.1,XP_020034351.1,XP_020008507.1,XP_020033671.1,XP_020026998.1,XP_020018438.1,XP_020043963.1,XP_020043…	7.02794e-09
	Biological process	developmental process	GO:0032502	2	0	1.32155	545	11991	1098	31926	XP_020008353.1,XP_020016102.1,XP_020038417.1,XP_020033509.1,XP_020018197.1,XP_020039873.1,XP_020009142.1,XP_020009549.1,XP_020018656.1,XP_020029833.1,XP_020013944.1,XP_020033573.1,XP_020010734.1,XP_020034351.1,XP_020008507.1,XP_020033671.1,XP_020035218.1,XP_020039087.1,XP_020031428.1,XP_020007936.1,XP_020032640.1,XP_020015215.1,XP_020010471.1,XP_020020116.1,XP_020039929.1,XP_020043623.1,XP_020033…	0
	Biological process	multicellular organismal process	GO:0032501	2	4.58733e-12	1.23576	582	13694	1098	31926	XP_020038470.1,XP_020008353.1,XP_020016102.1,XP_020038417.1,XP_020033509.1,XP_020018197.1,XP_020039873.1,XP_020009142.1,XP_020028661.1,XP_020011752.1,XP_020018656.1,XP_020029833.1,XP_020013944.1,XP_020033573.1,XP_020010734.1,XP_020008507.1,XP_020033671.1,XP_020035218.1,XP_020039087.1,XP_020031428.1,XP_020022690.1,XP_020007936.1,XP_020032640.1,XP_020015215.1,XP_020020116.1,XP_020039929.1,XP_020043…	9.89e-10
	Biological process	biological regulation	GO:0065007	2	9.96022e-07	1.09182	835	22237	1098	31926	XP_020023907.1,XP_020038470.1,XP_020008353.1,XP_020019203.1,XP_020016102.1,XP_020038417.1,XP_020033509.1,XP_020039413.1,XP_020018197.1,XP_020027970.1,XP_020039873.1,XP_020009142.1,XP_020009549.1,XP_020028661.1,XP_020011752.1,XP_020018656.1,XP_020029833.1,XP_020036369.1,XP_020013944.1,XP_020033573.1,XP_020010734.1,XP_020034351.1,XP_020008507.1,XP_020033671.1,XP_020041673.1,XP_020043371.1,XP_020039…	8.80969e-05
	Biological process	reproductive process	GO:0022414	2	0.000431396	1.37223	111	2352	1098	31926	XP_020031428.1,XP_020039929.1,XP_020038822.1,XP_020038984.1,XP_020022408.1,XP_020043632.1,XP_020035710.1,XP_020012819.1,XP_020039357.1,XP_020009255.1,XP_020021347.1,XP_020032912.1,XP_020040795.1,XP_020041533.1,XP_020027356.1,XP_020013940.1,XP_020007725.1,XP_020015923.1,XP_020015163.1,XP_020007146.1,XP_020022258.1,XP_020007593.1,XP_020027596.1,XP_020032420.1,XP_020023370.1,XP_020025516.1,XP_020024…	0.0222104
	Biological process	reproduction	GO:0000003	2	0.000465676	1.36932	111	2357	1098	31926	XP_020031428.1,XP_020039929.1,XP_020038822.1,XP_020038984.1,XP_020022408.1,XP_020043632.1,XP_020035710.1,XP_020012819.1,XP_020039357.1,XP_020009255.1,XP_020021347.1,XP_020032912.1,XP_020040795.1,XP_020041533.1,XP_020027356.1,XP_020013940.1,XP_020007725.1,XP_020015923.1,XP_020015163.1,XP_020007146.1,XP_020022258.1,XP_020007593.1,XP_020027596.1,XP_020032420.1,XP_020023370.1,XP_020025516.1,XP_020024…	0.0232804
	Biological process	locomotion	GO:0040011	2	0.00190791	1.27308	137	3129	1098	31926	XP_020008353.1,XP_020016102.1,XP_020018197.1,XP_020039873.1,XP_020009142.1,XP_020028661.1,XP_020011752.1,XP_020018656.1,XP_020010734.1,XP_020007936.1,XP_020014272.1,XP_020036214.1,XP_020007246.1,XP_020024705.1,XP_020029519.1,XP_020015150.1,XP_020007916.1,XP_020044053.1,XP_020009144.1,XP_020011197.1,XP_020018384.1,XP_020035173.1,XP_020031690.1,XP_020027796.1,XP_020009409.1,XP_020027815.1,XP_020032…	0.062088
	Biological process	metabolic process	GO:0008152	2	0.0146182	1.04927	734	20340	1098	31926	XP_020038470.1,XP_020008353.1,XP_020019203.1,XP_020033509.1,XP_020039413.1,XP_020027970.1,XP_020039873.1,XP_020009142.1,XP_020028661.1,XP_020018656.1,XP_020029833.1,XP_020036369.1,XP_020016969.1,XP_020033573.1,XP_020010734.1,XP_020034351.1,XP_020008507.1,XP_020033671.1,XP_020026998.1,XP_020043963.1,XP_020043371.1,XP_020039087.1,XP_020031428.1,XP_020031590.1,XP_020032640.1,XP_020028792.1,XP_020042…	0.231842
	Biological process	rhythmic process	GO:0048511	2	0.0182282	1.51658	29	556	1098	31926	XP_020033671.1,XP_020034157.1,XP_020017153.1,XP_020025331.1,XP_020035427.1,XP_020032912.1,XP_020042588.1,XP_020034237.1,XP_020043247.1,XP_020015231.1,XP_020011680.1,XP_020010430.1,XP_020029644.1,XP_020031144.1,XP_020012115.1,XP_020026977.1,XP_020042082.1,XP_020030891.1,XP_020034125.1,XP_020028721.1,XP_020042589.1,XP_020031105.1,XP_020020296.1,XP_020011920.1,XP_020024715.1,XP_020009556.1,XP_020020…	0.261992
	Biological process	behavior	GO:0007610	2	0.0319516	1.31556	49	1083	1098	31926	XP_020033509.1,XP_020039873.1,XP_020042057.1,XP_020032912.1,XP_020010932.1,XP_020026271.1,XP_020028866.1,XP_020009331.1,XP_020033636.1,XP_020016083.1,XP_020036866.1,XP_020026180.1,XP_020011680.1,XP_020040191.1,XP_020010447.1,XP_020017778.1,XP_020017480.1,XP_020010434.1,XP_020020906.1,XP_020026508.1,XP_020008464.1,XP_020022052.1,XP_020041464.1,XP_020036433.1,XP_020020324.1,XP_020010428.1,XP_020038…	0.364354
Dipodomys ordii	Molecular function	transcription regulator activity	GO:0140110	2	2.22045e-16	2.05617	262	2514	1203	23735	XP_012876120.1,XP_012871728.1,XP_012874335.1,XP_012880376.1,XP_012873611.1,XP_012893460.1,XP_012870750.1,XP_012871136.1,XP_012884910.1,XP_012892618.1,XP_012881953.1,XP_012892803.1,XP_012879946.1,XP_012870414.1,XP_012882520.1,XP_012880931.1,XP_012879472.1,XP_012875488.1,XP_012873786.1,XP_012884825.1,XP_012873884.1,XP_012864408.1,XP_012885878.1,XP_012888154.1,XP_012885865.1,XP_012881920.1,XP_012889…	5.08852e-14
	Molecular function	binding	GO:0005488	2	3.33067e-16	1.11115	1079	19159	1203	23735	XP_012872012.1,XP_012871717.1,XP_012867168.1,XP_012884375.1,XP_012892629.1,XP_012868066.1,XP_012883827.1,XP_012881986.1,XP_012868623.1,XP_012891019.1,XP_012889679.1,XP_012876120.1,XP_012892222.1,XP_012880933.1,XP_012878696.1,XP_012889500.1,XP_012888626.1,XP_012892366.1,XP_012871356.1,XP_012874335.1,XP_012876362.1,XP_012875090.1,XP_012878105.1,XP_012872145.1,XP_012880376.1,XP_012866017.1,XP_012873…	5.08852e-14
	Cellular component	intracellular	GO:0005622	2	0.0154474	1.0302	1102	21243	1368	27167	XP_012872012.1,XP_012889742.1,XP_012893482.1,XP_012871717.1,XP_012867168.1,XP_012884375.1,XP_012874117.1,XP_012868066.1,XP_012883827.1,XP_012881986.1,XP_012868623.1,XP_012891019.1,XP_012876120.1,XP_012892222.1,XP_012865971.1,XP_012878696.1,XP_012889500.1,XP_012881383.1,XP_012871728.1,XP_012888626.1,XP_012892738.1,XP_012871356.1,XP_012874335.1,XP_012875090.1,XP_012884691.1,XP_012872145.1,XP_012880…	0.277145
	Biological process	developmental process	GO:0032502	2	2.22045e-16	1.34812	624	9049	1264	24711	XP_012872012.1,XP_012889742.1,XP_012871717.1,XP_012884375.1,XP_012892629.1,XP_012868066.1,XP_012881986.1,XP_012891019.1,XP_012876120.1,XP_012888626.1,XP_012892366.1,XP_012892738.1,XP_012871356.1,XP_012874335.1,XP_012878105.1,XP_012866248.1,XP_012872145.1,XP_012889644.1,XP_012892825.1,XP_012885416.1,XP_012893460.1,XP_012870750.1,XP_012867146.1,XP_012881296.1,XP_012884965.1,XP_012887038.1,XP_012867…	1.01322e-13
	Biological process	multicellular organismal process	GO:0032501	2	1.44329e-15	1.25107	680	10626	1264	24711	XP_012889742.1,XP_012871717.1,XP_012884375.1,XP_012892629.1,XP_012883827.1,XP_012881986.1,XP_012891019.1,XP_012876120.1,XP_012888626.1,XP_012892366.1,XP_012892738.1,XP_012871356.1,XP_012874335.1,XP_012876362.1,XP_012873054.1,XP_012878105.1,XP_012866248.1,XP_012872145.1,XP_012889644.1,XP_012864964.1,XP_012892825.1,XP_012885416.1,XP_012870303.1,XP_012893460.1,XP_012869761.1,XP_012870750.1,XP_012879…	2.84796e-13
	Biological process	cellular component organization or biogenesis	GO:0071840	2	4.70043e-07	1.17324	567	9448	1264	24711	XP_012889742.1,XP_012884375.1,XP_012892629.1,XP_012868066.1,XP_012881986.1,XP_012868623.1,XP_012891019.1,XP_012892222.1,XP_012888626.1,XP_012892366.1,XP_012892738.1,XP_012871356.1,XP_012874335.1,XP_012875090.1,XP_012878105.1,XP_012872145.1,XP_012889644.1,XP_012892825.1,XP_012885416.1,XP_012872289.1,XP_012869761.1,XP_012867146.1,XP_012889052.1,XP_012881296.1,XP_012879966.1,XP_012867342.1,XP_012869…	3.23753e-05
	Biological process	biological regulation	GO:0065007	2	2.12579e-06	1.08463	939	16925	1264	24711	XP_012872012.1,XP_012889742.1,XP_012871717.1,XP_012867168.1,XP_012884375.1,XP_012892629.1,XP_012883827.1,XP_012881986.1,XP_012891019.1,XP_012876120.1,XP_012889500.1,XP_012871728.1,XP_012888626.1,XP_012892366.1,XP_012874335.1,XP_012876362.1,XP_012873054.1,XP_012875090.1,XP_012878105.1,XP_012866248.1,XP_012872145.1,XP_012880376.1,XP_012866017.1,XP_012873611.1,XP_012889644.1,XP_012864964.1,XP_012892…	0.000131529
	Biological process	cell population proliferation	GO:0008283	2	0.00039151	1.28346	168	2559	1264	24711	XP_012892629.1,XP_012892366.1,XP_012874335.1,XP_012889524.1,XP_012886214.1,XP_012882520.1,XP_012888165.1,XP_012882762.1,XP_012885878.1,XP_012885865.1,XP_012891555.1,XP_012887093.1,XP_012869752.1,XP_012890648.1,XP_012875625.1,XP_012866677.1,XP_012866161.1,XP_012877011.1,XP_012873263.1,XP_012868569.1,XP_012866840.1,XP_012887158.1,XP_012872498.1,XP_012871447.1,XP_012880387.1,XP_012867738.1,XP_012879…	0.0125369
	Biological process	behavior	GO:0007610	2	0.00652695	1.36539	66	945	1264	24711	XP_012876120.1,XP_012876362.1,XP_012873054.1,XP_012878489.1,XP_012873884.1,XP_012864408.1,XP_012880234.1,XP_012882960.1,XP_012880541.1,XP_012880804.1,XP_012881185.1,XP_012885122.1,XP_012893284.1,XP_012885921.1,XP_012871303.1,XP_012889553.1,XP_012866457.1,XP_012868126.1,XP_012893180.1,XP_012879339.1,XP_012876894.1,XP_012879359.1,XP_012871843.1,XP_012865179.1,XP_012882517.1,XP_012874780.1,XP_012890…	0.106607
	Biological process	reproduction	GO:0000003	2	0.00984885	1.22246	128	2047	1264	24711	XP_012891019.1,XP_012892738.1,XP_012869084.1,XP_012881953.1,XP_012876747.1,XP_012879946.1,XP_012882520.1,XP_012867366.1,XP_012873884.1,XP_012885865.1,XP_012882960.1,XP_012869752.1,XP_012865119.1,XP_012880308.1,XP_012872114.1,XP_012880032.1,XP_012874597.1,XP_012881185.1,XP_012884983.1,XP_012878852.1,XP_012868558.1,XP_012883636.1,XP_012874039.1,XP_012866457.1,XP_012875174.1,XP_012893180.1,XP_012874…	0.138282
	Biological process	reproductive process	GO:0022414	2	0.0122378	1.21469	127	2044	1264	24711	XP_012891019.1,XP_012892738.1,XP_012869084.1,XP_012881953.1,XP_012876747.1,XP_012879946.1,XP_012882520.1,XP_012867366.1,XP_012873884.1,XP_012885865.1,XP_012882960.1,XP_012869752.1,XP_012865119.1,XP_012880308.1,XP_012872114.1,XP_012880032.1,XP_012874597.1,XP_012881185.1,XP_012884983.1,XP_012878852.1,XP_012868558.1,XP_012883636.1,XP_012874039.1,XP_012866457.1,XP_012875174.1,XP_012893180.1,XP_012874…	0.161862
	Biological process	locomotion	GO:0040011	2	0.0176955	1.18167	147	2432	1264	24711	XP_012888626.1,XP_012892366.1,XP_012878105.1,XP_012889644.1,XP_012869084.1,XP_012880256.1,XP_012882520.1,XP_012882762.1,XP_012864408.1,XP_012883716.1,XP_012879189.1,XP_012865319.1,XP_012887167.1,XP_012880308.1,XP_012875625.1,XP_012866161.1,XP_012867395.1,XP_012877011.1,XP_012869080.1,XP_012868569.1,XP_012865483.1,XP_012884983.1,XP_012887158.1,XP_012866348.1,XP_012872498.1,XP_012880387.1,XP_012886…	0.201867
	Biological process	growth	GO:0040007	2	0.0216562	1.24475	85	1335	1264	24711	XP_012881986.1,XP_012876120.1,XP_012888626.1,XP_012878105.1,XP_012866248.1,XP_012885416.1,XP_012881590.1,XP_012881404.1,XP_012870438.1,XP_012865294.1,XP_012887713.1,XP_012889400.1,XP_012871939.1,XP_012883791.1,XP_012891679.1,XP_012875625.1,XP_012872739.1,XP_012889588.1,XP_012883701.1,XP_012866840.1,XP_012884983.1,XP_012871447.1,XP_012880387.1,XP_012874039.1,XP_012866457.1,XP_012883734.1,XP_012888…	0.235636
	Biological process	rhythmic process	GO:0048511	2	0.0321975	1.43895	29	394	1264	24711	XP_012870750.1,XP_012876747.1,XP_012885865.1,XP_012871939.1,XP_012866677.1,XP_012871303.1,XP_012868126.1,XP_012865135.1,XP_012872019.1,XP_012882997.1,XP_012889528.1,XP_012871803.1,XP_012866310.1,XP_012887969.1,XP_012864516.1,XP_012868833.1,XP_012873832.1,XP_012874350.1,XP_012892436.1,XP_012875908.1,XP_012873386.1,XP_012879503.1,XP_012891378.1,XP_012867357.1,XP_012867502.1,XP_012865881.1,XP_012891…	0.29569
	Biological process	cellular process	GO:0009987	2	0.0400468	1.01589	1160	22323	1264	24711	XP_012872012.1,XP_012889742.1,XP_012893482.1,XP_012871717.1,XP_012867168.1,XP_012884375.1,XP_012874117.1,XP_012892629.1,XP_012868066.1,XP_012883827.1,XP_012881986.1,XP_012868623.1,XP_012891019.1,XP_012876120.1,XP_012892222.1,XP_012865971.1,XP_012889500.1,XP_012871728.1,XP_012888626.1,XP_012892366.1,XP_012892738.1,XP_012871356.1,XP_012874335.1,XP_012876362.1,XP_012873054.1,XP_012875090.1,XP_012878…	0.334916
Fukomys damarensis	Molecular function	transcription regulator activity	GO:0140110	2	1.6978e-10	1.70247	142	3588	807	34715	XP_010633348.1,XP_019065071.1,XP_010618649.1,XP_010621904.1,XP_010606613.1,XP_010603403.1,XP_010630258.1,XP_010633520.1,XP_010624971.1,XP_010602867.1,XP_010615319.1,XP_010615174.1,XP_010618473.1,XP_010635714.1,XP_010639581.1,XP_010619767.1,XP_010630572.1,XP_010638234.1,XP_010637728.1,XP_010615419.1,XP_010624372.1,XP_019061631.1,XP_010606154.1,XP_010641185.1,XP_010636852.1,XP_010626357.1,XP_010617…	9.5756e-08
	Molecular function	binding	GO:0005488	2	2.48401e-07	1.08105	708	28173	807	34715	XP_010633348.1,XP_010638256.1,XP_010625599.1,XP_010619403.1,XP_010617039.1,XP_010623504.1,XP_019065071.1,XP_010642553.1,XP_019063471.1,XP_010618649.1,XP_010604095.1,XP_019060755.1,XP_010621904.1,XP_019061675.1,XP_010618495.1,XP_010606613.1,XP_010630082.1,XP_010609048.1,XP_010603403.1,XP_010630258.1,XP_019066049.1,XP_010625925.1,XP_010604883.1,XP_010617148.1,XP_010624971.1,XP_010625479.1,XP_010609…	4.0028e-05
	Cellular component	protein-containing complex	GO:0032991	2	0.00504173	1.14076	285	10901	916	39968	XP_010633348.1,XP_010617039.1,XP_010642553.1,XP_019063471.1,XP_010621904.1,XP_019061675.1,XP_010606613.1,XP_010630082.1,XP_010634803.1,XP_010603403.1,XP_010630258.1,XP_019066049.1,XP_010633520.1,XP_019065587.1,XP_010639032.1,XP_010617015.1,XP_010621828.1,XP_010612073.1,XP_010614230.1,XP_010618473.1,XP_019064789.1,XP_010615659.1,XP_010627403.1,XP_010607337.1,XP_010601279.1,XP_019064164.1,XP_010612…	0.122682
	Cellular component	intracellular	GO:0005622	2	0.049957	1.02808	745	31619	916	39968	XP_010633348.1,XP_010638256.1,XP_010625599.1,XP_010619403.1,XP_010617039.1,XP_010623504.1,XP_019065071.1,XP_010642553.1,XP_019063471.1,XP_010618649.1,XP_010604095.1,XP_019060755.1,XP_010621904.1,XP_019061675.1,XP_010618495.1,XP_010606613.1,XP_010630082.1,XP_010634803.1,XP_010609048.1,XP_010603403.1,XP_010630258.1,XP_019066049.1,XP_010633520.1,XP_010608226.1,XP_010604883.1,XP_010627273.1,XP_010624…	0.361401
	Biological process	developmental process	GO:0032502	2	2.69439e-06	1.20393	382	13439	856	36256	XP_010633348.1,XP_010638256.1,XP_019063471.1,XP_010618649.1,XP_010604095.1,XP_010621904.1,XP_019061675.1,XP_010618495.1,XP_010630082.1,XP_010639757.1,XP_010609048.1,XP_019066049.1,XP_010625925.1,XP_010633520.1,XP_010605670.1,XP_010617148.1,XP_010624971.1,XP_010637336.1,XP_010609605.1,XP_010616786.1,XP_010639032.1,XP_010615319.1,XP_010629839.1,XP_010604312.1,XP_010617366.1,XP_010627525.1,XP_010639…	0.000398299
	Biological process	multicellular organismal process	GO:0032501	2	3.31797e-06	1.17975	428	15366	856	36256	XP_010633348.1,XP_019063471.1,XP_010618649.1,XP_010604095.1,XP_019060755.1,XP_010621904.1,XP_019061675.1,XP_010618495.1,XP_010630082.1,XP_010639757.1,XP_010609048.1,XP_019066049.1,XP_010625925.1,XP_010633520.1,XP_010605670.1,XP_010617148.1,XP_010624971.1,XP_010637336.1,XP_010609605.1,XP_010616786.1,XP_010639032.1,XP_010615319.1,XP_010629839.1,XP_010621828.1,XP_010616566.1,XP_010639021.1,XP_010612…	0.00045626
	Biological process	biological regulation	GO:0065007	2	0.000862645	1.07133	630	24907	856	36256	XP_010633348.1,XP_010638256.1,XP_010619403.1,XP_010617039.1,XP_019065071.1,XP_010618649.1,XP_010604095.1,XP_019060755.1,XP_010621904.1,XP_019061675.1,XP_010618495.1,XP_010606613.1,XP_010630082.1,XP_010609048.1,XP_010603403.1,XP_019066049.1,XP_010625925.1,XP_010633520.1,XP_010604883.1,XP_010617148.1,XP_010624971.1,XP_010609605.1,XP_010616786.1,XP_019065587.1,XP_010616555.1,XP_010602867.1,XP_010629…	0.044355
	Biological process	cellular component organization or biogenesis	GO:0071840	2	0.00413744	1.11049	383	14608	856	36256	XP_010633348.1,XP_010619403.1,XP_010617039.1,XP_010623504.1,XP_019063471.1,XP_010604095.1,XP_010621904.1,XP_019061675.1,XP_010618495.1,XP_010609048.1,XP_010603403.1,XP_010617148.1,XP_010616555.1,XP_010639032.1,XP_010602867.1,XP_010629839.1,XP_010604312.1,XP_010639635.1,XP_019061119.1,XP_010627525.1,XP_010612073.1,XP_010629343.1,XP_010634825.1,XP_010625190.1,XP_010620403.1,XP_010615659.1,XP_010627…	0.135915
	Biological process	immune system process	GO:0002376	2	0.0097091	1.21218	136	4752	856	36256	XP_019065071.1,XP_019060755.1,XP_010621904.1,XP_010625925.1,XP_010616786.1,XP_010638890.1,XP_010609179.1,XP_010634825.1,XP_010606243.1,XP_010607337.1,XP_010610133.2,XP_010612186.1,XP_010620282.1,XP_010606615.1,XP_010629334.1,XP_010638234.1,XP_019065652.1,XP_010617364.1,XP_010615419.1,XP_010641185.1,XP_010636852.1,XP_019062117.1,XP_019065038.1,XP_010617340.1,XP_019066130.1,XP_010641115.1,XP_010634…	0.239208
	Biological process	cellular process	GO:0009987	2	0.0341553	1.01948	795	33029	856	36256	XP_010633348.1,XP_010638256.1,XP_010619403.1,XP_010617039.1,XP_010623504.1,XP_019065071.1,XP_019063471.1,XP_010618649.1,XP_010604095.1,XP_019060755.1,XP_010621904.1,XP_019061675.1,XP_010618495.1,XP_010606613.1,XP_010630082.1,XP_010639757.1,XP_010609048.1,XP_010603403.1,XP_010630258.1,XP_019066049.1,XP_010625925.1,XP_010633520.1,XP_010605670.1,XP_010604883.1,XP_010627273.1,XP_010617148.1,XP_010624…	0.385421
Heterocephalus glaber	Molecular function	transcription regulator activity	GO:0140110	2	4.44089e-16	1.9736	287	10680	1247	91583	XP_011532509.1,NP_001278918.1,NP_002187.1,NP_710162.1,XP_005255949.1,NP_001070729.2,NP_001015892.1,NP_001955.1,NP_862827.2,NP_001158727.1,NP_004464.2,NP_001268702.1,XP_005255335.1,NP_624361.1,NP_065885.2,NP_001007027.1,NP_002276.2,NP_001184033.1,NP_001476.2,XP_024306047.1,NP_620614.2,NP_005595.2,NP_001129121.1,NP_055175.2,XP_011536999.1,NP_001036146.1,XP_024307243.1,NP_001355064.1,NP_001191442.1,…	1.5532e-13
	Molecular function	binding	GO:0005488	2	2.32237e-08	1.0618	1125	77814	1247	91583	XP_011532509.1,NP_859067.2,NP_004695.1,NP_001129158.2,NP_982261.2,NP_001278918.1,XP_011542514.1,NP_001160166.1,NP_003740.2,NP_060504.1,NP_002187.1,XP_011524714.1,NP_001317270.1,NP_710162.1,XP_016868239.1,NP_000323.2,NP_001191675.1,NP_689968.1,NP_055878.1,XP_005255949.1,NP_001070729.2,NP_001015892.1,XP_024306330.1,NP_001073870.1,NP_001955.1,XP_011520550.1,NP_006382.1,XP_016869379.1,NP_001138408.1,…	1.54714e-06
	Cellular component	protein-containing complex	GO:0032991	2	0.00406485	1.11661	429	28827	1398	104894	XP_011532509.1,NP_004695.1,NP_982261.2,NP_001278918.1,NP_001160166.1,NP_003740.2,NP_002187.1,XP_016868239.1,NP_001070729.2,NP_001015892.1,XP_024306330.1,NP_006382.1,NP_005179.2,XP_011529404.1,XP_011528811.1,XP_005256484.1,XP_011541593.1,NP_057543.2,NP_036324.1,NP_001361255.1,XP_016867779.1,NP_005484.2,NP_624361.1,XP_011525120.1,NP_001487.2,XP_011539686.1,NP_001030168.1,XP_011529481.1,NP_060089.1,…	0.132318
	Biological process	developmental process	GO:0032502	2	0	1.28534	661	38236	1294	96211	XP_011532509.1,NP_001278918.1,XP_011542514.1,NP_001160166.1,NP_003740.2,NP_002187.1,NP_001317270.1,XP_016868239.1,NP_000323.2,NP_001070729.2,XP_006712480.1,NP_001955.1,XP_016869379.1,NP_001073312.1,NP_005179.2,NP_061185.1,NP_001158727.1,NP_001349404.1,NP_714544.1,NP_004464.2,NP_057191.2,NP_001077072.1,NP_001300844.1,NP_001268702.1,XP_016867779.1,NP_001139502.1,NP_001238891.1,XP_024302451.1,XP_011…	0
	Biological process	multicellular organismal process	GO:0032501	2	1.9218e-13	1.22705	702	42537	1294	96211	XP_011532509.1,XP_011542514.1,NP_001160166.1,NP_003740.2,NP_002187.1,NP_001317270.1,XP_016868239.1,NP_000323.2,NP_055878.1,NP_001070729.2,XP_006712480.1,NP_001955.1,XP_016869379.1,NP_001073312.1,XP_016883001.1,NP_005179.2,NP_001158727.1,NP_001349404.1,NP_714544.1,NP_004464.2,NP_057191.2,NP_001077072.1,NP_001300844.1,XP_016880732.1,NP_001268702.1,XP_016867779.1,NP_001139502.1,XP_024302451.1,XP_011…	3.8881e-11
	Biological process	biological regulation	GO:0065007	2	6.74746e-10	1.10657	1006	67594	1294	96211	XP_011532509.1,NP_859067.2,NP_001129158.2,NP_001278918.1,XP_011542514.1,NP_001160166.1,NP_003740.2,NP_060504.1,NP_002187.1,XP_011524714.1,NP_001317270.1,NP_710162.1,XP_016868239.1,NP_000323.2,NP_689968.1,NP_055878.1,XP_005255949.1,NP_001070729.2,NP_001015892.1,NP_001073870.1,XP_006712480.1,NP_001955.1,NP_006382.1,XP_016869379.1,NP_001138408.1,NP_001073312.1,NP_862827.2,XP_016883001.1,NP_005179.2,…	6.82558e-08
	Biological process	cell population proliferation	GO:0008283	2	8.11863e-06	1.36798	185	10055	1294	96211	NP_003740.2,NP_002187.1,XP_016868239.1,NP_001955.1,XP_016869379.1,NP_862827.2,NP_001349404.1,NP_057543.2,NP_001077072.1,XP_016867779.1,XP_011528737.1,XP_011525120.1,XP_011539686.1,NP_001476.2,NP_620614.2,NP_005595.2,NP_055175.2,XP_011536999.1,XP_011529189.1,NP_001036146.1,XP_016872634.1,XP_016884993.1,NP_000465.1,NP_001356334.1,NP_001940.1,NP_006227.1,NP_001269167.1,XP_016877753.1,NP_001537.1,XP_…	0.000405299
	Biological process	locomotion	GO:0040011	2	0.000184116	1.29436	183	10512	1294	96211	XP_011532509.1,NP_859067.2,NP_003740.2,NP_002187.1,XP_016869379.1,NP_061185.1,NP_004464.2,NP_001077072.1,NP_001268702.1,NP_001139502.1,NP_005484.2,XP_011525120.1,NP_001487.2,NP_001288017.1,NP_001308165.1,NP_001476.2,XP_011511210.1,XP_024301880.1,XP_005246522.1,NP_001358973.1,NP_005595.2,NP_001276091.1,NP_001036146.1,NP_001355064.1,NP_001165094.1,NP_796372.1,NP_000465.1,NP_005388.2,NP_006227.1,NP_…	0.00661442
	Biological process	biomineralization	GO:0110148	2	0.00159846	2.17002	19	651	1294	96211	NP_001300844.1,XP_024306517.1,NP_001369507.1,NP_001333790.1,NP_001162154.1,XP_005268764.1,NP_819056.1,NP_976030.1,NP_001350742.1,NP_060063.2,NP_006513.1,NP_001158091.1,XP_011543335.1,NP_001180264.1,NP_848595.1,XP_016874751.1,NP_001709.1,NP_000086.2,XP_011540801.1,	0.0367932
	Biological process	behavior	GO:0007610	2	0.00283058	1.43281	65	3373	1294	96211	NP_001160166.1,NP_000323.2,NP_055878.1,NP_001955.1,XP_024302451.1,NP_001358973.1,XP_016857922.1,NP_001515.1,NP_796372.1,NP_001096616.1,NP_065706.2,NP_001356325.1,NP_057232.2,NP_006763.2,NP_004600.2,XP_016880204.1,NP_001363464.1,NP_115927.1,NP_001092304.1,XP_016874796.1,XP_005267099.1,NP_001264044.1,XP_006713852.1,NP_001129650.1,NP_000709.1,NP_001074447.2,NP_710141.1,NP_060250.2,NP_001308639.1,XP_…	0.0559422
	Biological process	cellular component organization or biogenesis	GO:0071840	2	0.00687953	1.08153	584	40148	1294	96211	XP_011532509.1,NP_859067.2,NP_004695.1,XP_011542514.1,NP_001160166.1,NP_003740.2,NP_060504.1,NP_002187.1,XP_016868239.1,NP_001015892.1,XP_024306330.1,XP_016869379.1,NP_005179.2,NP_001305785.1,NP_061185.1,NP_705720.1,NP_001158727.1,XP_011526423.1,NP_001349404.1,XP_005256484.1,XP_011541593.1,NP_714544.1,NP_057543.2,XP_005251785.1,NP_036324.1,NP_001077072.1,NP_001361255.1,NP_001136336.2,NP_001300844…	0.10578
	Biological process	response to stimulus	GO:0050896	2	0.0158329	1.05767	712	50052	1294	96211	XP_011532509.1,NP_001129158.2,NP_001278918.1,NP_001160166.1,NP_003740.2,NP_060504.1,NP_001317270.1,XP_016868239.1,NP_001070729.2,NP_001015892.1,NP_001073870.1,XP_006712480.1,NP_001955.1,NP_006382.1,XP_016869379.1,NP_862827.2,NP_005179.2,NP_061185.1,NP_001352224.1,NP_705720.1,NP_001158727.1,XP_011526423.1,NP_001349404.1,NP_036204.2,XP_005256484.1,NP_714544.1,NP_057543.2,XP_005245130.1,NP_001077072…	0.163607
	Biological process	metabolic process	GO:0008152	2	0.0182238	1.04406	860	61244	1294	96211	XP_011532509.1,NP_004695.1,NP_060613.1,NP_001278918.1,XP_011542514.1,NP_001160166.1,NP_003740.2,NP_060504.1,NP_002187.1,XP_011524714.1,NP_710162.1,XP_016868239.1,NP_000323.2,XP_006722082.1,XP_005255949.1,NP_001070729.2,NP_001015892.1,XP_024306330.1,XP_006712480.1,NP_001955.1,NP_006382.1,NP_001138408.1,NP_115659.1,NP_001073312.1,XP_016883001.1,NP_005179.2,NP_001305785.1,XP_011529404.1,NP_705720.1,…	0.178705
	Biological process	growth	GO:0040007	2	0.0213801	1.23764	93	5587	1294	96211	NP_001015892.1,XP_016869379.1,NP_001349404.1,NP_001077072.1,NP_001139502.1,XP_011511210.1,XP_024301880.1,NP_620614.2,NP_001358973.1,NP_005595.2,XP_011529189.1,NP_796372.1,XP_016879514.1,NP_005111.2,NP_003394.1,NP_001096616.1,NP_057354.1,NP_001009566.1,NP_001278274.1,XP_016873574.1,XP_005259419.1,NP_004566.2,XP_011521811.1,NP_057232.2,NP_005514.1,XP_011542941.1,NP_066547.1,XP_024301860.1,NP_064447…	0.199237
Cavia porcellus	Molecular function	transcription regulator activity	GO:0140110	2	0	2.13526	208	3024	969	30081	XP_013013941.1,XP_003475437.1,XP_023422821.1,XP_012999434.1,XP_005006787.1,XP_023416913.1,XP_003466502.1,XP_013009862.1,XP_003469845.1,XP_013001417.1,XP_003472761.1,XP_013012562.1,XP_003465158.1,XP_023417350.1,XP_003466886.1,XP_023416859.1,XP_003464080.2,XP_003467402.1,XP_013006369.1,XP_003465700.1,XP_023421801.1,XP_003464114.1,XP_003476709.1,XP_013014160.1,XP_023419402.1,XP_004999985.1,XP_023416…	0
	Molecular function	binding	GO:0005488	2	2.25708e-13	1.10374	868	24413	969	30081	XP_013001067.1,XP_023416465.1,XP_023423414.1,XP_013013941.1,XP_003475437.1,XP_003463787.1,XP_023417156.1,XP_005002317.1,XP_003464443.1,XP_004999512.1,XP_023422821.1,XP_023422614.1,XP_003467183.1,XP_013009742.1,XP_012999434.1,XP_003480218.1,XP_003469943.2,XP_003471985.1,XP_005006787.1,XP_023416913.1,XP_005003531.1,XP_003466502.1,XP_013009862.1,XP_003463798.2,XP_003464432.1,XP_003469845.1,XP_023417…	1.52729e-11
	Cellular component	intracellular	GO:0005622	2	1.50372e-05	1.06358	911	27167	1089	34540	XP_013010381.1,XP_013001067.1,XP_023416465.1,XP_023423414.1,XP_013013941.1,XP_003475437.1,XP_003463787.1,XP_023417156.1,XP_005002317.1,XP_003464443.1,XP_004999512.1,XP_023422821.1,XP_023423207.1,XP_023422614.1,XP_003471031.1,XP_003471645.1,XP_003467183.1,XP_013009742.1,XP_012999434.1,XP_003480218.1,XP_003471985.1,XP_005006787.1,XP_003478262.2,XP_005006512.1,XP_023416913.1,XP_005003531.1,XP_003466…	0.000625118
	Cellular component	protein-containing complex	GO:0032991	2	0.00384984	1.13484	330	9223	1089	34540	XP_003475437.1,XP_005002317.1,XP_004999512.1,XP_023422614.1,XP_003471645.1,XP_003480218.1,XP_003471985.1,XP_005006787.1,XP_003478262.2,XP_003466502.1,XP_013009862.1,XP_003463798.2,XP_013001417.1,XP_012999195.1,XP_013012562.1,XP_013011302.1,XP_003462022.1,XP_005005251.1,XP_003466886.1,XP_023422473.1,XP_023418907.1,XP_003477803.1,XP_003474646.1,XP_003465700.1,XP_013002117.1,XP_003468100.2,XP_023421…	0.0933587
	Biological process	developmental process	GO:0032502	2	1.33227e-15	1.33136	487	11604	989	31374	XP_023416465.1,XP_023423414.1,XP_013013941.1,XP_003475437.1,XP_023417156.1,XP_003464443.1,XP_023422821.1,XP_023422614.1,XP_003467183.1,XP_012999434.1,XP_003478262.2,XP_005006512.1,XP_023416913.1,XP_013009862.1,XP_003469845.1,XP_013001417.1,XP_012999195.1,XP_013012562.1,XP_005003400.1,XP_013007101.1,XP_023416125.1,XP_003465158.1,XP_023420228.1,XP_023417350.1,XP_013014678.1,XP_003466886.1,XP_023422…	2.45063e-13
	Biological process	multicellular organismal process	GO:0032501	2	1.71977e-11	1.24177	527	13463	989	31374	XP_023416465.1,XP_023423414.1,XP_013013941.1,XP_003475437.1,XP_023417156.1,XP_003464443.1,XP_023422821.1,XP_005002909.1,XP_023422614.1,XP_012999434.1,XP_003480218.1,XP_003478262.2,XP_005006512.1,XP_023416913.1,XP_013009862.1,XP_003463798.2,XP_003469845.1,XP_013001417.1,XP_005001276.1,XP_023420751.1,XP_012999195.1,XP_013012562.1,XP_013011302.1,XP_005003400.1,XP_013007101.1,XP_023416125.1,XP_003465…	2.03363e-09
	Biological process	biological regulation	GO:0065007	2	1.65735e-06	1.09632	748	21644	989	31374	XP_013010381.1,XP_013001067.1,XP_023416465.1,XP_023423414.1,XP_003475437.1,XP_023417156.1,XP_005002317.1,XP_003464443.1,XP_004999512.1,XP_023422821.1,XP_023423207.1,XP_005002909.1,XP_023422614.1,XP_003471645.1,XP_003467183.1,XP_013009742.1,XP_012999434.1,XP_005006787.1,XP_003478262.2,XP_023416913.1,XP_013009862.1,XP_003463798.2,XP_003464432.1,XP_003469845.1,XP_023417472.1,XP_013001417.1,XP_005001…	0.000108663
	Biological process	locomotion	GO:0040011	2	4.72353e-05	1.38139	141	3238	989	31374	XP_023423414.1,XP_005002909.1,XP_013009742.1,XP_023417350.1,XP_013002315.1,XP_003477803.1,XP_003460929.2,XP_012999892.1,XP_013001517.2,XP_005000354.1,XP_023419402.1,XP_003470507.1,XP_004999985.1,XP_023417178.1,XP_023419586.1,XP_013009764.2,XP_013005854.1,XP_013008287.1,XP_003479710.2,XP_013011328.1,XP_003462229.2,XP_023422355.1,XP_013003593.1,XP_013007132.1,XP_013007363.1,XP_023416401.1,XP_012996…	0.00233427
	Biological process	cellular component organization or biogenesis	GO:0071840	2	0.000142896	1.14186	449	12474	989	31374	XP_023416465.1,XP_023423414.1,XP_003475437.1,XP_023417156.1,XP_003467183.1,XP_013009742.1,XP_012999434.1,XP_003471985.1,XP_003478262.2,XP_005006512.1,XP_003466502.1,XP_023417472.1,XP_005001276.1,XP_023420751.1,XP_012999195.1,XP_012997288.1,XP_005003400.1,XP_013007101.1,XP_023416125.1,XP_023420228.1,XP_023417350.1,XP_003462022.1,XP_013014678.1,XP_013002315.1,XP_023418907.1,XP_013008341.1,XP_013012…	0.00618468
	Biological process	metabolic process	GO:0008152	2	0.000640552	1.08045	654	19202	989	31374	XP_013010381.1,XP_013001067.1,XP_023416465.1,XP_003475437.1,XP_003463787.1,XP_023417156.1,XP_005002317.1,XP_003460927.2,XP_004999512.1,XP_023422821.1,XP_023423207.1,XP_023422614.1,XP_003471645.1,XP_013009742.1,XP_012999434.1,XP_005006787.1,XP_003478262.2,XP_023416552.1,XP_023416913.1,XP_003466502.1,XP_013009862.1,XP_003464432.1,XP_003469845.1,XP_013001417.1,XP_005001276.1,XP_003472761.1,XP_012999…	0.0192806
	Biological process	rhythmic process	GO:0048511	2	0.00092702	1.9102	28	465	989	31374	XP_003475437.1,XP_023417156.1,XP_013009862.1,XP_023420181.1,XP_003468618.2,XP_012996758.1,XP_003475755.1,XP_013009795.1,XP_003473109.2,XP_013005118.1,XP_003477760.1,XP_013010964.1,XP_023418060.1,XP_005004685.1,XP_003467718.1,XP_012998600.1,XP_013002706.1,XP_013003737.1,XP_013012530.1,XP_013012082.1,XP_013005376.1,XP_013001569.1,XP_003471366.1,XP_003471268.2,XP_023419289.1,XP_005001662.1,XP_023423…	0.0261222
	Biological process	cell population proliferation	GO:0008283	2	0.00542509	1.24654	127	3232	989	31374	XP_003475437.1,XP_003471645.1,XP_012999434.1,XP_003478262.2,XP_013012562.1,XP_023417350.1,XP_013014678.1,XP_003466886.1,XP_003467402.1,XP_023419402.1,XP_023417178.1,NP_001166560.1,XP_003464136.1,XP_013012128.1,XP_013011328.1,XP_003464835.1,XP_013014576.1,XP_003462229.2,XP_023422355.1,XP_003465526.1,XP_023418964.1,XP_023419346.1,XP_003477614.2,XP_003478939.2,XP_005000027.1,XP_003475161.1,XP_003474…	0.0950396
	Biological process	reproductive process	GO:0022414	2	0.0255201	1.22746	90	2326	989	31374	XP_003471985.1,XP_003478262.2,XP_013009862.1,XP_005001276.1,XP_023420751.1,XP_013012562.1,XP_003477803.1,XP_023416859.1,XP_003470507.1,XP_023418997.1,XP_013001713.1,XP_013009106.1,XP_013012128.1,XP_013014576.1,XP_003466408.2,XP_023421373.1,XP_023421921.1,XP_003475755.1,XP_003464615.1,XP_003477614.2,XP_013012257.1,XP_005008034.1,XP_012997311.1,XP_003470438.1,XP_003468909.1,XP_003479594.1,XP_004999…	0.267819
	Biological process	reproduction	GO:0000003	2	0.0260023	1.2264	90	2328	989	31374	XP_003471985.1,XP_003478262.2,XP_013009862.1,XP_005001276.1,XP_023420751.1,XP_013012562.1,XP_003477803.1,XP_023416859.1,XP_003470507.1,XP_023418997.1,XP_013001713.1,XP_013009106.1,XP_013012128.1,XP_013014576.1,XP_003466408.2,XP_023421373.1,XP_023421921.1,XP_003475755.1,XP_003464615.1,XP_003477614.2,XP_013012257.1,XP_005008034.1,XP_012997311.1,XP_003470438.1,XP_003468909.1,XP_003479594.1,XP_004999…	0.271161
	Biological process	cellular process	GO:0009987	2	0.0293864	1.01901	915	28485	989	31374	XP_013010381.1,XP_013001067.1,XP_023416465.1,XP_023423414.1,XP_013013941.1,XP_003475437.1,XP_003463787.1,XP_023417156.1,XP_005002317.1,XP_003464443.1,XP_003460927.2,XP_004999512.1,XP_023422821.1,XP_023423207.1,XP_005002909.1,XP_023422614.1,XP_003471645.1,XP_003467183.1,XP_013009742.1,XP_012999434.1,XP_003471985.1,XP_005006787.1,XP_003478262.2,XP_005006512.1,XP_023416552.1,XP_023416913.1,XP_003466…	0.293953
	Biological process	behavior	GO:0007610	2	0.0299578	1.33915	45	1066	989	31374	XP_012999195.1,XP_023416859.1,XP_013001517.2,XP_003468618.2,XP_023421373.1,XP_003477614.2,XP_013009795.1,XP_023419000.1,XP_023417642.1,XP_013003437.1,XP_013013912.1,XP_003473109.2,XP_003468315.1,XP_004999818.1,XP_005006300.1,XP_005004685.1,XP_005002471.1,XP_012998171.1,XP_003470564.1,XP_003470827.1,XP_005008567.2,XP_012998347.1,XP_003475728.1,XP_013014076.1,XP_003480183.1,XP_005005933.1,XP_023417…	0.297869
	Biological process	biological adhesion	GO:0022610	2	0.0426374	1.19118	95	2530	989	31374	XP_013009742.1,XP_003478262.2,XP_012996368.1,XP_023418831.1,XP_003460929.2,XP_013001517.2,XP_003470507.1,XP_023417178.1,XP_013003302.1,XP_013009764.2,XP_013008287.1,XP_013012128.1,XP_013011328.1,XP_003462229.2,XP_013015036.2,XP_013007132.1,XP_013007363.1,XP_003471937.1,XP_003475755.1,XP_023420279.1,XP_003464615.1,XP_013003317.1,XP_023419346.1,XP_023416197.1,XP_003479471.2,XP_005008483.1,XP_003465…	0.317598
Chinchilla lanigera	Molecular function	transcription regulator activity	GO:0140110	2	0	1.84924	203	3797	1017	35177	XP_005383132.1,XP_005406437.1,XP_005391374.1,XP_005380730.1,XP_013373946.1,XP_005378869.1,XP_005399879.1,XP_013367106.1,XP_005410480.1,XP_005382692.2,XP_005373596.1,XP_013359039.1,XP_013373966.1,XP_005403913.1,XP_005414030.1,XP_005404794.1,XP_013374450.1,XP_005399744.1,XP_005406065.1,XP_005393087.1,XP_013370157.1,XP_005395240.1,XP_013360682.1,XP_005401638.1,XP_005413728.1,XP_005379316.1,XP_013358…	0
	Molecular function	binding	GO:0005488	2	2.18681e-12	1.09533	911	28768	1017	35177	XP_005400488.1,XP_005378253.1,XP_005414755.1,XP_005375250.1,XP_005387044.2,XP_005413713.1,XP_005379295.1,XP_005394211.1,XP_013359553.1,XP_005405757.1,XP_005409503.1,XP_005378758.1,XP_013365145.1,XP_005407553.2,XP_005394969.1,XP_013376718.1,XP_005374713.1,XP_005373959.2,XP_005383132.1,XP_013359444.1,XP_005387998.1,XP_013374999.1,XP_013360202.1,XP_005377597.1,XP_013364138.1,XP_013369288.1,XP_005381…	1.84421e-10
	Cellular component	intracellular	GO:0005622	2	1.88219e-05	1.06065	954	32157	1136	40614	XP_005400488.1,XP_005378253.1,XP_005414755.1,XP_005375250.1,XP_005397663.1,XP_005387044.2,XP_005413713.1,XP_005379295.1,XP_005394211.1,XP_013359553.1,XP_005409503.1,XP_005378758.1,XP_013365145.1,XP_005407553.2,XP_013376718.1,XP_005374713.1,XP_005373959.2,XP_005383132.1,XP_013359444.1,XP_005387998.1,XP_013374999.1,XP_013360202.1,XP_005398561.1,XP_005377597.1,XP_013364138.1,XP_013371053.1,XP_005381…	0.000849673
	Cellular component	protein-containing complex	GO:0032991	2	0.000578429	1.16069	354	10904	1136	40614	XP_005387044.2,XP_005413713.1,XP_005394211.1,XP_005407553.2,XP_005374713.1,XP_005383132.1,XP_005387998.1,XP_013365846.1,XP_013360202.1,XP_005377597.1,XP_013364138.1,XP_005381750.1,XP_013363282.1,XP_005411819.1,XP_005406437.1,XP_005396327.1,XP_005391374.1,XP_005383372.1,XP_013358993.1,XP_013367072.1,XP_013359192.1,XP_013377584.1,XP_005406185.1,XP_013366370.1,XP_013368388.1,XP_013365859.1,XP_005414…	0.0203093
	Biological process	developmental process	GO:0032502	2	1.45817e-12	1.27953	501	13838	1039	36720	XP_005400488.1,XP_005378253.1,XP_005414755.1,XP_005413713.1,XP_005379295.1,XP_005409503.1,XP_005378758.1,XP_005373959.2,XP_005383132.1,XP_013359444.1,XP_013365846.1,XP_013360202.1,XP_005377597.1,XP_013364138.1,XP_013375907.1,XP_005411819.1,XP_005406437.1,XP_013373628.1,XP_005391374.1,XP_005393172.1,XP_013373946.1,XP_005401571.1,XP_005388109.1,XP_005408388.2,XP_013366370.1,XP_013367106.1,XP_005380…	1.80136e-10
	Biological process	multicellular organismal process	GO:0032501	2	3.14e-10	1.21784	550	15961	1039	36720	XP_005400488.1,XP_005378253.1,XP_005414755.1,XP_005387044.2,XP_005413713.1,XP_005379295.1,XP_005394211.1,XP_005409503.1,XP_005378758.1,XP_005373959.2,XP_005383132.1,XP_013359444.1,XP_013365846.1,XP_013360202.1,XP_005377597.1,XP_013364138.1,XP_013363282.1,XP_013375907.1,XP_005411819.1,XP_013365517.1,XP_005406437.1,XP_013373628.1,XP_005391374.1,XP_005393172.1,XP_013373946.1,XP_005401571.1,XP_005377…	2.85823e-08
	Biological process	biological regulation	GO:0065007	2	5.90139e-09	1.11555	796	25218	1039	36720	XP_005400488.1,XP_005378253.1,XP_005414755.1,XP_005397663.1,XP_005387044.2,XP_005413713.1,XP_005379295.1,XP_005394211.1,XP_013359553.1,XP_005405757.1,XP_005409503.1,XP_005378758.1,XP_013365145.1,XP_013376718.1,XP_005374713.1,XP_005373959.2,XP_005383132.1,XP_013359444.1,XP_005387998.1,XP_013365846.1,XP_013360202.1,XP_005377597.1,XP_013364138.1,XP_013369288.1,XP_013371053.1,XP_013363282.1,XP_013375…	4.91877e-07
	Biological process	cell population proliferation	GO:0008283	2	1.20426e-05	1.41484	145	3622	1039	36720	XP_005378253.1,XP_005383132.1,XP_013359444.1,XP_005406437.1,XP_005396327.1,XP_013373628.1,XP_005391374.1,XP_005382692.2,XP_005411750.1,XP_005403913.1,XP_005375820.1,XP_005404794.1,XP_013364467.1,XP_013365979.1,XP_013370778.1,XP_013377551.1,XP_005401638.1,XP_013375424.1,XP_013363612.1,XP_013364970.1,XP_013365285.1,XP_005400603.1,XP_005403173.2,XP_013365417.1,XP_005390508.2,XP_005402358.2,XP_005399…	0.000682877
	Biological process	metabolic process	GO:0008152	2	1.47173e-05	1.10133	701	22495	1039	36720	XP_005378253.1,XP_005397663.1,XP_005413713.1,XP_005379295.1,XP_013359553.1,XP_005405757.1,XP_005378758.1,XP_013365145.1,XP_013376718.1,XP_005373959.2,XP_005383132.1,XP_013359444.1,XP_005387998.1,XP_005398561.1,XP_013364138.1,XP_013369288.1,XP_013371053.1,XP_005381750.1,XP_013363282.1,XP_013375907.1,XP_005411819.1,XP_005406437.1,XP_005385697.1,XP_005396327.1,XP_013373628.1,XP_005391374.1,XP_005383…	0.000827758
	Biological process	cellular process	GO:0009987	2	0.000177313	1.03339	976	33379	1039	36720	XP_005400488.1,XP_005378253.1,XP_005414755.1,XP_005397663.1,XP_005387044.2,XP_005413713.1,XP_005379295.1,XP_005394211.1,XP_013359553.1,XP_005405757.1,XP_005409503.1,XP_005378758.1,XP_013365145.1,XP_013376718.1,XP_005374713.1,XP_005373959.2,XP_005383132.1,XP_013359444.1,XP_005387998.1,XP_013365846.1,XP_013360202.1,XP_005398561.1,XP_005377597.1,XP_013364138.1,XP_013369288.1,XP_013371053.1,XP_005381…	0.00693024
	Biological process	cellular component organization or biogenesis	GO:0071840	2	0.00302922	1.10572	453	14479	1039	36720	XP_005378253.1,XP_005397663.1,XP_005413713.1,XP_005379295.1,XP_013359553.1,XP_005409503.1,XP_005373959.2,XP_005383132.1,XP_013359444.1,XP_013365846.1,XP_013360202.1,XP_005377597.1,XP_005381750.1,XP_013363282.1,XP_005411819.1,XP_005385697.1,XP_005396327.1,XP_013373628.1,XP_005391374.1,XP_013362625.1,XP_013358993.1,XP_005373783.1,XP_005401571.1,XP_005388109.1,XP_005408388.2,XP_005406185.1,XP_013366…	0.0620005
	Biological process	reproductive process	GO:0022414	2	0.0071565	1.26179	109	3053	1039	36720	XP_005406437.1,XP_005393172.1,XP_013367106.1,XP_013365859.1,XP_013373966.1,XP_005392751.1,XP_005392239.1,XP_013364970.1,XP_013365285.1,XP_013375372.1,XP_005393250.2,XP_005412532.1,XP_005403173.2,XP_005402358.2,XP_005399228.1,XP_013361980.1,XP_005378865.1,XP_005387543.2,XP_013365951.1,XP_013366128.1,XP_005394631.1,XP_005378384.1,XP_005378647.1,XP_005393725.1,XP_013364804.1,XP_005386721.1,XP_005407…	0.117319
	Biological process	reproduction	GO:0000003	2	0.00742726	1.26014	109	3057	1039	36720	XP_005406437.1,XP_005393172.1,XP_013367106.1,XP_013365859.1,XP_013373966.1,XP_005392751.1,XP_005392239.1,XP_013364970.1,XP_013365285.1,XP_013375372.1,XP_005393250.2,XP_005412532.1,XP_005403173.2,XP_005402358.2,XP_005399228.1,XP_013361980.1,XP_005378865.1,XP_005387543.2,XP_013365951.1,XP_013366128.1,XP_005394631.1,XP_005378384.1,XP_005378647.1,XP_005393725.1,XP_013364804.1,XP_005386721.1,XP_005407…	0.119771
	Biological process	growth	GO:0040007	2	0.0181565	1.28515	72	1980	1039	36720	XP_005383132.1,XP_005406185.1,XP_013367106.1,XP_013368342.1,XP_005404794.1,XP_005373561.1,XP_005388327.1,XP_013370157.1,XP_013375424.1,XP_005392239.1,XP_013365285.1,XP_005376043.2,XP_005403173.2,XP_013365417.1,XP_005402358.2,XP_005399228.1,XP_013361980.1,XP_013366128.1,XP_013365361.1,XP_005386547.1,XP_005380342.1,XP_005390027.1,XP_013362738.1,XP_013362529.1,XP_013364804.1,XP_005386721.1,XP_005401…	0.212892
	Biological process	rhythmic process	GO:0048511	2	0.0378705	1.46768	25	602	1039	36720	XP_005391374.1,XP_005401723.1,XP_005393172.1,XP_013373966.1,XP_005404794.1,XP_005399744.1,XP_005395240.1,XP_005407057.1,XP_005400954.1,XP_005397370.1,XP_013374755.1,XP_005414022.1,XP_005394267.1,XP_005393117.1,XP_013374415.1,XP_013358271.1,XP_013366669.1,XP_005384414.1,XP_005399491.1,XP_005391020.1,XP_005392532.1,XP_005397233.1,XP_005412871.1,XP_013359398.1,XP_013371873.1,	0.279902
Octodon degus	Molecular function	transcription regulator activity	GO:0140110	2	1.11022e-16	1.74773	220	4000	1080	34319	XP_012371363.1,XP_023578992.1,XP_004626512.1,XP_004631196.1,XP_023555900.1,XP_004636221.1,XP_023564953.1,XP_023565722.1,XP_004636790.1,XP_004644894.1,XP_023563968.1,XP_023572890.1,XP_004624344.1,XP_023579123.1,XP_023579169.1,XP_004631106.1,XP_023579341.1,XP_004644201.1,XP_004644323.1,XP_004638426.1,XP_012373326.1,XP_023559307.1,XP_004642595.1,XP_012369774.1,XP_012370920.2,XP_023574590.1,XP_023575…	3.36953e-14
	Molecular function	binding	GO:0005488	2	1.16169e-09	1.07963	958	28197	1080	34319	XP_004644127.1,XP_004630831.1,XP_023577371.1,XP_004634743.1,XP_004637988.1,XP_012371363.1,XP_004638030.1,XP_004644685.1,XP_023555147.1,XP_023563005.1,XP_023578665.1,XP_012371931.1,XP_004629067.1,XP_023571652.1,XP_004631206.1,XP_023578992.1,XP_023573165.1,XP_023567682.1,XP_012370138.1,XP_023570088.1,XP_004647359.1,XP_023576242.1,XP_023565392.1,XP_004645508.2,XP_004626512.1,XP_023561538.1,XP_004645…	8.2958e-08
	Cellular component	protein-containing complex	GO:0032991	2	0.00561946	1.1179	377	11005	1206	39355	XP_004637988.1,XP_012371363.1,XP_004638030.1,XP_012371931.1,XP_023578992.1,XP_023567682.1,XP_012370138.1,XP_023570088.1,XP_023568538.1,XP_023561538.1,XP_023576703.1,XP_023564121.1,XP_023564953.1,XP_004625386.1,XP_023579014.1,XP_004639793.2,XP_004624782.1,XP_023557555.1,XP_023567823.1,XP_023572890.1,XP_023568869.1,XP_023560976.1,XP_023567139.1,XP_023579341.1,XP_023576649.1,XP_023571752.1,XP_004644…	0.149317
	Biological process	developmental process	GO:0032502	2	2.5128e-08	1.20612	520	13706	1126	35796	XP_004644127.1,XP_004634743.1,XP_004637988.1,XP_012371363.1,XP_023563005.1,XP_023578665.1,XP_004642647.1,XP_023571652.1,XP_004631206.1,XP_004626512.1,XP_023561538.1,XP_023555900.1,XP_023576703.1,XP_023571073.1,XP_023564121.1,XP_004632190.1,XP_004636221.1,XP_023564953.1,XP_023579014.1,XP_023565722.1,XP_004636790.1,XP_004624782.1,XP_023568627.1,XP_023563968.1,XP_023572890.1,XP_023568507.1,XP_004635…	3.44205e-06
	Biological process	multicellular organismal process	GO:0032501	2	1.22778e-06	1.15879	569	15610	1126	35796	XP_004644127.1,XP_004630831.1,XP_004634743.1,XP_004637988.1,XP_012371363.1,XP_023555147.1,XP_023563005.1,XP_023578665.1,XP_004642647.1,XP_023571652.1,XP_004631206.1,XP_023578992.1,XP_023576100.1,XP_004626512.1,XP_023561538.1,XP_023555900.1,XP_023576703.1,XP_023571073.1,XP_023564121.1,XP_004632190.1,XP_004636221.1,XP_004637779.1,XP_023564953.1,XP_004625386.1,XP_023555935.1,XP_023579014.1,XP_023565…	0.000112859
	Biological process	metabolic process	GO:0008152	2	0.00104286	1.06957	757	22500	1126	35796	XP_004644127.1,XP_004637988.1,XP_012371363.1,XP_004638030.1,XP_023563005.1,XP_023578665.1,XP_004629067.1,XP_023572790.1,XP_004631206.1,XP_023578992.1,XP_023576100.1,XP_023567682.1,XP_004647359.1,XP_023576242.1,XP_023568538.1,XP_004645508.2,XP_004626512.1,XP_023561538.1,XP_004645001.1,XP_023559691.1,XP_004631196.1,XP_023555900.1,XP_004629043.1,XP_023564121.1,XP_004632190.1,XP_023560366.1,XP_004637…	0.0495608
	Biological process	biological regulation	GO:0065007	2	0.00206257	1.05642	821	24706	1126	35796	XP_004644127.1,XP_004630831.1,XP_004634743.1,XP_004637988.1,XP_012371363.1,XP_004638030.1,XP_004644685.1,XP_023555147.1,XP_023563005.1,XP_023578665.1,XP_012371931.1,XP_004642647.1,XP_004629067.1,XP_023571652.1,XP_004631206.1,XP_023578992.1,XP_023576100.1,XP_023573165.1,XP_023567682.1,XP_004647359.1,XP_023576242.1,XP_023565392.1,XP_023568538.1,XP_004626512.1,XP_023561538.1,XP_004645001.1,XP_004631…	0.0818699
	Biological process	rhythmic process	GO:0048511	2	0.00422925	1.66752	31	591	1126	35796	XP_023578992.1,XP_023576100.1,XP_023555900.1,XP_023564953.1,XP_004624782.1,XP_023579123.1,XP_023563935.1,XP_004637944.1,XP_004638751.1,XP_004643430.2,XP_023566240.1,XP_004627730.1,XP_004643310.1,XP_023571644.1,XP_004629568.1,XP_023570707.1,XP_004626611.1,XP_004633968.1,XP_023568481.1,XP_023574789.1,XP_023556810.1,XP_004627801.1,XP_023559831.1,XP_023578914.1,XP_012371086.1,XP_004627877.1,XP_004626…	0.134911
	Biological process	cell population proliferation	GO:0008283	2	0.00698264	1.22405	140	3636	1126	35796	XP_004634743.1,XP_012371363.1,XP_004644685.1,XP_004642647.1,XP_023571652.1,XP_023561538.1,XP_023571073.1,XP_004637779.1,XP_004636790.1,XP_023579169.1,XP_023575222.1,XP_004631106.1,XP_004624102.1,XP_023579341.1,XP_023578545.1,XP_023571752.1,XP_023579694.1,XP_004638426.1,XP_004641083.1,XP_023574470.1,XP_023574590.1,XP_023559079.1,XP_004630085.2,XP_004648916.1,XP_023568399.1,XP_012369719.1,XP_004637…	0.180003
	Biological process	behavior	GO:0007610	2	0.00814194	1.39068	57	1303	1126	35796	XP_004637988.1,XP_023578665.1,XP_023576100.1,XP_023564121.1,XP_023564953.1,XP_004644894.1,XP_023580082.1,XP_004640620.1,XP_004624471.1,XP_004646457.1,XP_004644147.2,XP_004644848.1,XP_023565568.1,XP_023562398.1,XP_012373069.1,XP_023574342.1,XP_023556948.1,XP_004627252.1,XP_004633761.1,XP_004626352.2,XP_004625259.2,XP_004648040.1,XP_023559129.1,XP_004627730.1,XP_004643310.1,XP_004627441.1,XP_004624…	0.197499
	Biological process	locomotion	GO:0040011	2	0.00837198	1.21931	138	3598	1126	35796	XP_004637988.1,XP_004642647.1,XP_023571652.1,XP_004631206.1,XP_023571073.1,XP_004635191.1,XP_023578545.1,XP_023580082.1,XP_023571752.1,XP_023575805.1,XP_023579694.1,XP_023555430.1,XP_004633876.1,XP_023557383.1,XP_023579953.1,XP_004644049.1,XP_004627811.1,XP_004644147.2,XP_004648916.1,XP_004648588.1,XP_012369719.1,XP_004637944.1,XP_023565511.1,XP_004644848.1,XP_004645490.1,XP_023572285.1,XP_023564…	0.202376
	Biological process	cellular process	GO:0009987	2	0.027335	1.01764	1045	32645	1126	35796	XP_004644127.1,XP_004630831.1,XP_004634743.1,XP_004637988.1,XP_012371363.1,XP_004638030.1,XP_004644685.1,XP_023555147.1,XP_023563005.1,XP_023578665.1,XP_012371931.1,XP_004642647.1,XP_004629067.1,XP_023571652.1,XP_023572790.1,XP_004631206.1,XP_023578992.1,XP_023576100.1,XP_004628341.1,XP_023573165.1,XP_023567682.1,XP_023570088.1,XP_004647359.1,XP_023576242.1,XP_023565392.1,XP_023568538.1,XP_004645…	0.387348
	Biological process	cellular component organization or biogenesis	GO:0071840	2	0.0326002	1.0666	488	14545	1126	35796	XP_004644127.1,XP_004637988.1,XP_023563005.1,XP_012371931.1,XP_004642647.1,XP_023571652.1,XP_023578992.1,XP_023576100.1,XP_023570088.1,XP_023565392.1,XP_023561538.1,XP_023571073.1,XP_023564121.1,XP_004632190.1,XP_004637779.1,XP_023577538.1,XP_023555935.1,XP_023572924.1,XP_023579014.1,XP_023565722.1,XP_023574622.1,XP_004624782.1,XP_004647949.1,XP_023568627.1,XP_023567823.1,XP_023572890.1,XP_023568…	0.333448
Cricetulus griseus	Molecular function	transcription regulator activity	GO:0140110	2	1.11022e-16	1.98438	150	2998	773	30658	XP_003502436.1,XP_016830591.1,XP_027295359.1,XP_007648958.2,XP_003502109.1,XP_027296113.1,XP_007643985.1,XP_007651941.1,XP_027240262.1,XP_003495077.1,XP_007639673.1,XP_007606192.1,XP_027296949.1,XP_007610307.1,XP_027293010.1,XP_007643998.1,XP_007651436.1,XP_027240714.1,XP_003497837.1,XP_007647500.1,XP_007646862.1,XP_007642778.2,XP_003502033.1,XP_007605713.1,XP_003499604.1,XP_027250212.1,XP_027298…	6.06182e-14
	Molecular function	binding	GO:0005488	2	5.46848e-07	1.07846	682	25081	773	30658	XP_016832783.1,XP_027293811.1,XP_003510743.1,XP_027298162.1,XP_003498145.2,XP_016830011.1,XP_007643053.1,XP_027292454.1,XP_003504748.1,XP_016818677.1,XP_003502436.1,XP_003499306.1,XP_027263729.1,XP_027296923.1,XP_003504134.2,XP_016830591.1,XP_007645835.1,XP_027295359.1,XP_027295313.1,XP_003502195.1,XP_007649364.1,XP_003514918.2,XP_027296958.1,XP_007649691.1,XP_027241610.1,XP_003498485.1,XP_007647…	2.59634e-05
	Cellular component	protein-containing complex	GO:0032991	2	5.25798e-05	1.21009	303	10092	877	35347	XP_027293811.1,XP_027298162.1,XP_027292454.1,XP_016818677.1,XP_003499306.1,XP_027295359.1,XP_027295313.1,XP_003502195.1,XP_007649691.1,XP_003497541.1,XP_016827348.1,XP_003499176.1,XP_027296113.1,XP_007651756.1,XP_007643985.1,XP_027239734.1,XP_007650407.1,XP_007639673.1,XP_027275848.1,XP_027292245.1,XP_003504953.1,XP_027294655.1,XP_027295873.1,XP_016831423.1,XP_027296949.1,XP_007620565.1,XP_007652…	0.00255476
	Cellular component	intracellular	GO:0005622	2	0.000588546	1.05517	731	27922	877	35347	XP_016832783.1,XP_016830832.2,XP_027298162.1,XP_016830011.1,XP_007643053.1,XP_027292454.1,XP_003504748.1,XP_016818677.1,XP_003502436.1,XP_003499306.1,XP_027263729.1,XP_027296923.1,XP_003504134.2,XP_016830591.1,XP_007645835.1,XP_027295359.1,XP_027295313.1,XP_003502195.1,XP_007649364.1,XP_027240930.1,XP_027296958.1,XP_007649823.1,XP_027295740.1,XP_027241610.1,XP_003498485.1,XP_007647294.1,XP_027254…	0.0186976
	Biological process	developmental process	GO:0032502	2	2.42064e-08	1.24468	387	12311	815	32270	XP_016832783.1,XP_027293811.1,XP_003510743.1,XP_003498145.2,XP_016830011.1,XP_007643053.1,XP_027292454.1,XP_003499306.1,XP_027263729.1,XP_027295359.1,XP_007649364.1,XP_027296958.1,XP_007649691.1,XP_027295740.1,XP_027241610.1,XP_007647294.1,XP_003499176.1,XP_007629942.1,XP_027296113.1,XP_007651756.1,XP_003504561.1,XP_007643985.1,XP_007638995.1,XP_003515411.1,XP_027240262.1,XP_027297527.1,XP_007650…	2.91711e-06
	Biological process	multicellular organismal process	GO:0032501	2	7.54471e-07	1.19314	420	13938	815	32270	XP_016832783.1,XP_027293811.1,XP_003510743.1,XP_003498145.2,XP_016830011.1,XP_007643053.1,XP_027292454.1,XP_003504748.1,XP_003499306.1,XP_027263729.1,XP_003504134.2,XP_027295359.1,XP_007649364.1,XP_027240930.1,XP_027296958.1,XP_007649691.1,XP_027295740.1,XP_027241610.1,XP_007647294.1,XP_003497541.1,XP_003502109.1,XP_007629942.1,XP_027296113.1,XP_007651756.1,XP_003504561.1,XP_007643985.1,XP_007638…	6.18263e-05
	Biological process	reproductive process	GO:0022414	2	0.000316954	1.41992	96	2677	815	32270	XP_003498145.2,XP_027263729.1,XP_007649364.1,XP_027296958.1,XP_003504561.1,XP_007643985.1,XP_027296949.1,XP_007643998.1,XP_003502601.1,XP_003502033.1,XP_007647838.1,XP_027298253.1,XP_016818864.1,XP_027293650.1,XP_003505699.1,XP_027290643.1,XP_007617320.1,XP_007640697.1,XP_007645430.1,XP_027297237.1,XP_016834411.1,XP_003515459.1,XP_003500876.1,XP_007652265.1,XP_003496691.1,XP_016833677.1,XP_007651…	0.0173929
	Biological process	reproduction	GO:0000003	2	0.000354997	1.41516	96	2686	815	32270	XP_003498145.2,XP_027263729.1,XP_007649364.1,XP_027296958.1,XP_003504561.1,XP_007643985.1,XP_027296949.1,XP_007643998.1,XP_003502601.1,XP_003502033.1,XP_007647838.1,XP_027298253.1,XP_016818864.1,XP_027293650.1,XP_003505699.1,XP_027290643.1,XP_007617320.1,XP_007640697.1,XP_007645430.1,XP_027297237.1,XP_016834411.1,XP_003515459.1,XP_003500876.1,XP_007652265.1,XP_003496691.1,XP_016833677.1,XP_007651…	0.0191387
	Biological process	metabolic process	GO:0008152	2	0.000423037	1.09175	546	19802	815	32270	XP_027293811.1,XP_003510743.1,XP_027298162.1,XP_003498145.2,XP_016830011.1,XP_007643053.1,XP_027292454.1,XP_003504748.1,XP_016818677.1,XP_003499306.1,XP_027296923.1,XP_007645835.1,XP_027295359.1,XP_027295313.1,XP_003502195.1,XP_007649364.1,XP_003514918.2,XP_027296958.1,XP_007649691.1,XP_007649823.1,XP_027295740.1,XP_027241610.1,XP_003498485.1,XP_007647294.1,XP_027254816.1,XP_007648958.2,XP_003502…	0.0216666
	Biological process	biological regulation	GO:0065007	2	0.000627249	1.07582	599	22046	815	32270	XP_027293811.1,XP_027298162.1,XP_003498145.2,XP_016830011.1,XP_007643053.1,XP_027292454.1,XP_003504748.1,XP_003499306.1,XP_027263729.1,XP_027296923.1,XP_003504134.2,XP_007645835.1,XP_027295359.1,XP_027295313.1,XP_007649364.1,XP_027240930.1,XP_027296958.1,XP_007649691.1,XP_027295740.1,XP_027241610.1,XP_003498485.1,XP_007647294.1,XP_027254816.1,XP_007648958.2,XP_003499176.1,XP_007629942.1,XP_027296…	0.0308406
	Biological process	cellular component organization or biogenesis	GO:0071840	2	0.00480148	1.11359	356	12658	815	32270	XP_016832783.1,XP_027298162.1,XP_003498145.2,XP_016830011.1,XP_007643053.1,XP_027292454.1,XP_003504748.1,XP_003499306.1,XP_027263729.1,XP_007645835.1,XP_027295313.1,XP_027240930.1,XP_007649691.1,XP_027241610.1,XP_007647294.1,XP_016827348.1,XP_003499176.1,XP_007629942.1,XP_007651756.1,XP_003509393.1,XP_007643985.1,XP_003515411.1,XP_027239734.1,XP_027297527.1,XP_027298307.1,XP_027292245.1,XP_027294…	0.135366
	Biological process	rhythmic process	GO:0048511	2	0.0135538	1.6356	24	581	815	32270	XP_003498145.2,XP_016830011.1,XP_007643998.1,XP_016831647.1,XP_027293452.1,XP_016833677.1,XP_003513217.1,XP_007649892.1,XP_003515978.2,NP_001230919.1,XP_027295700.1,XP_016829508.1,XP_003508476.1,XP_027294649.1,XP_003512998.1,XP_027240683.1,XP_016818967.1,XP_027293050.1,XP_003515964.1,XP_027295068.1,XP_007653319.1,XP_003509412.1,XP_027294928.1,XP_027239823.1,	0.246455
	Biological process	behavior	GO:0007610	2	0.0156011	1.39857	45	1274	815	32270	XP_003498145.2,XP_027263729.1,XP_007649691.1,XP_007651756.1,XP_007650407.1,XP_027294154.1,XP_007643998.1,XP_003502601.1,XP_003496598.1,XP_007606611.2,XP_027298253.1,XP_007643505.1,XP_003502031.1,XP_003496691.1,XP_007646848.2,XP_027298213.1,XP_003515978.2,XP_027260033.1,XP_003508173.1,XP_003514093.1,XP_016831924.1,XP_027295602.1,XP_003496647.1,XP_027291313.1,XP_003507356.1,XP_007646471.1,XP_007606…	0.258449
	Biological process	biomineralization	GO:0110148	2	0.0393556	1.83775	11	237	815	32270	XP_007640092.1,XP_027242165.1,XP_003509320.1,XP_003515810.1,XP_027295973.1,XP_003500365.1,XP_016834493.2,XP_027290677.1,XP_003515252.1,XP_007642414.1,XP_003505387.1,	0.359405
Microtus ochrogaster	Molecular function	transcription regulator activity	GO:0140110	2	0	2.0732	173	3138	818	30761	XP_026634763.1,XP_005359348.1,XP_005343446.1,XP_005368324.1,XP_005349298.1,XP_005355051.1,XP_026637557.1,XP_013202506.1,XP_005353858.1,XP_005369518.1,XP_005346634.1,XP_005370004.1,XP_005343742.1,XP_026636659.1,XP_013205037.1,XP_005362910.1,XP_026641079.1,XP_005363051.1,XP_005362727.1,XP_005348419.1,XP_026634218.1,XP_026642730.1,XP_005352764.1,XP_005344440.1,XP_005358276.1,XP_026641714.1,XP_026638…	0
	Molecular function	binding	GO:0005488	2	1.19606e-09	1.08945	736	25405	818	30761	XP_005357036.1,XP_005351742.1,XP_026636868.1,XP_026637875.1,XP_026641516.1,XP_005346382.1,XP_026634763.1,XP_026633721.1,XP_013207140.2,XP_005355338.1,XP_005351041.1,XP_013210585.1,XP_005368686.1,XP_005370682.1,XP_005359348.1,XP_013208182.2,XP_005358559.1,XP_026635608.1,XP_005371360.1,XP_005370847.1,XP_005369693.1,XP_026643576.1,XP_005343446.1,XP_026641179.1,XP_026640836.1,XP_005358067.1,XP_005355…	8.31611e-08
	Cellular component	protein-containing complex	GO:0032991	2	0.00038951	1.1748	316	10069	934	34963	XP_026636868.1,XP_026641516.1,XP_026634763.1,XP_026633721.1,XP_005355338.1,XP_005358559.1,XP_005371360.1,XP_005369693.1,XP_026640836.1,XP_026635792.1,XP_013203417.1,XP_005349298.1,XP_026642861.1,XP_005355051.1,XP_005347423.1,XP_026637557.1,XP_013202506.1,XP_005346634.1,XP_026644890.1,XP_005364338.1,XP_026643608.1,XP_005356750.2,XP_013205037.1,XP_005358287.1,XP_005349387.1,XP_005362910.1,XP_013208…	0.0163965
	Cellular component	intracellular	GO:0005622	2	0.00116549	1.04972	778	27744	934	34963	XP_005344126.1,XP_005357036.1,XP_005351742.1,XP_026636868.1,XP_026637875.1,XP_005361947.1,XP_026641516.1,XP_026634763.1,XP_026636724.1,XP_026633721.1,XP_013207140.2,XP_005355338.1,XP_026642414.1,XP_005353703.1,XP_013210585.1,XP_026640682.1,XP_005348957.1,XP_005370682.1,XP_005359348.1,XP_013208182.2,XP_005358559.1,XP_026635608.1,XP_005371360.1,XP_005369693.1,XP_026643576.1,XP_005343446.1,XP_026640…	0.0429288
	Cellular component	cell	GO:0005623	2	0.0452509	1.23367	67	2033	934	34963	XP_026633721.1,XP_026642414.1,XP_005371360.1,XP_026641179.1,XP_026640836.1,XP_005358067.1,XP_005355051.1,XP_005358143.1,XP_005355796.1,XP_013202659.1,XP_026642171.1,XP_026633195.1,XP_005362540.1,XP_005365626.1,XP_005349828.1,XP_005361185.1,XP_005369896.1,XP_005345349.1,XP_005366359.1,XP_026641194.1,XP_005364012.1,XP_005353326.1,XP_005370751.1,XP_005370067.1,XP_005350679.1,XP_026641028.1,XP_026634…	0.392174
	Biological process	developmental process	GO:0032502	2	4.33452e-11	1.26446	449	13154	865	32043	XP_026636868.1,XP_026637875.1,XP_005346382.1,XP_026634763.1,XP_026636724.1,XP_026633721.1,XP_026642414.1,XP_005351041.1,XP_005368686.1,XP_005370682.1,XP_005359348.1,XP_005371360.1,XP_005343446.1,XP_026640836.1,XP_005358067.1,XP_026635792.1,XP_005368324.1,XP_026633177.1,XP_005355656.1,XP_005349298.1,XP_005355051.1,XP_005347423.1,XP_026637557.1,XP_005359128.1,XP_013202506.1,XP_026634349.1,XP_005346…	5.8498e-09
	Biological process	multicellular organismal process	GO:0032501	2	1.85918e-07	1.18499	475	14849	865	32043	XP_005351742.1,XP_026636868.1,XP_026637875.1,XP_026641516.1,XP_005346382.1,XP_026634763.1,XP_026636724.1,XP_026633721.1,XP_026642414.1,XP_005351041.1,XP_013210585.1,XP_005368686.1,XP_005370682.1,XP_005359348.1,XP_005371360.1,XP_005343446.1,XP_026640836.1,XP_005358067.1,XP_005355819.1,XP_026635792.1,XP_026633177.1,XP_005355656.1,XP_005349298.1,XP_005355051.1,XP_005347423.1,XP_026637557.1,XP_005359…	1.88184e-05
	Biological process	metabolic process	GO:0008152	2	0.000212341	1.09425	579	19601	865	32043	XP_005344126.1,XP_005357036.1,XP_005351742.1,XP_026636868.1,XP_005361947.1,XP_026641516.1,XP_026634763.1,XP_026633721.1,XP_005355338.1,XP_005353703.1,XP_013210585.1,XP_026640682.1,XP_005363088.2,XP_005359348.1,XP_013208182.2,XP_005358559.1,XP_026635608.1,XP_005370847.1,XP_005369693.1,XP_026643576.1,XP_005343446.1,XP_005358067.1,XP_005355819.1,XP_005355205.1,XP_005353366.1,XP_026635792.1,XP_013203…	0.00923184
	Biological process	cell population proliferation	GO:0008283	2	0.00233118	1.29058	118	3387	865	32043	XP_026636868.1,XP_026634763.1,XP_005351041.1,XP_005370682.1,XP_005359348.1,XP_026635792.1,XP_026633177.1,XP_005349298.1,XP_005355051.1,XP_013202506.1,XP_026634349.1,XP_005358143.1,XP_005344399.1,XP_005358276.1,XP_026638862.1,XP_005359875.1,XP_026634040.1,XP_005351592.1,XP_026633195.1,XP_005361978.2,XP_026639302.1,XP_005349476.1,XP_013209470.1,XP_005365056.1,XP_005353998.1,XP_026637156.1,XP_005356…	0.0529873
	Biological process	biological regulation	GO:0065007	2	0.00239047	1.06164	645	22506	865	32043	XP_005344126.1,XP_005351742.1,XP_026636868.1,XP_026641516.1,XP_026634763.1,XP_026636724.1,XP_026633721.1,XP_005355338.1,XP_026642414.1,XP_005351041.1,XP_013210585.1,XP_026640682.1,XP_005368686.1,XP_005363088.2,XP_005370682.1,XP_005359348.1,XP_005358559.1,XP_005371360.1,XP_005370847.1,XP_005369693.1,XP_026643576.1,XP_005343446.1,XP_026641179.1,XP_005355819.1,XP_005355205.1,XP_005353366.1,XP_005351…	0.0539564
	Biological process	rhythmic process	GO:0048511	2	0.0123603	1.58114	28	656	865	32043	XP_005351742.1,XP_005349298.1,XP_026637557.1,XP_013202506.1,XP_026642171.1,XP_026634218.1,XP_026638862.1,XP_026641173.1,XP_026634122.1,XP_005349347.1,XP_026633813.1,XP_005350679.1,XP_026640963.1,XP_005363017.1,XP_005355983.1,XP_013203668.2,XP_005368312.1,XP_005347466.1,XP_026640528.1,XP_026644139.1,XP_013202647.1,XP_005364653.2,XP_005371087.1,XP_005345217.1,XP_005352581.1,XP_005343911.1,XP_026641…	0.171456
	Biological process	growth	GO:0040007	2	0.0226092	1.27674	69	2002	865	32043	XP_013202506.1,XP_005364338.1,XP_005371144.1,XP_013202659.1,XP_026633996.1,XP_026634218.1,XP_005343600.1,XP_026633195.1,XP_026641271.1,XP_005361978.2,XP_005353998.1,XP_026641898.1,XP_005361843.1,XP_005355593.1,XP_005361063.1,XP_026640695.1,XP_005361669.1,XP_026641290.1,XP_005350335.1,XP_005367102.1,XP_013206784.1,XP_005367792.1,XP_005365652.1,XP_005368463.1,XP_005370768.1,XP_005362656.1,XP_005349…	0.251222
	Biological process	reproductive process	GO:0022414	2	0.0384272	1.2075	87	2669	865	32043	XP_005370682.1,XP_005343446.1,XP_005355656.1,XP_026637557.1,XP_026642985.1,XP_005344399.1,XP_026634218.1,XP_013206732.1,XP_005343600.1,XP_026633195.1,XP_005366655.1,XP_005353998.1,XP_005354776.1,XP_005344764.1,XP_005355593.1,XP_026641963.1,XP_026642894.1,XP_005351864.1,XP_013202973.1,XP_013205311.1,XP_005361669.1,XP_005356756.1,XP_005361163.1,XP_005365569.1,XP_005350335.1,XP_005348730.1,XP_005356…	0.294245
	Biological process	reproduction	GO:0000003	2	0.0393039	1.20615	87	2672	865	32043	XP_005370682.1,XP_005343446.1,XP_005355656.1,XP_026637557.1,XP_026642985.1,XP_005344399.1,XP_026634218.1,XP_013206732.1,XP_005343600.1,XP_026633195.1,XP_005366655.1,XP_005353998.1,XP_005354776.1,XP_005344764.1,XP_005355593.1,XP_026641963.1,XP_026642894.1,XP_005351864.1,XP_013202973.1,XP_013205311.1,XP_005361669.1,XP_005356756.1,XP_005361163.1,XP_005365569.1,XP_005350335.1,XP_005348730.1,XP_005356…	0.296059
Neotoma lepida	Molecular function	transcription regulator activity	GO:0140110	2	0	2.28618	158	1583	812	18599	OBS78392.1,OBS71929.1,OBS76715.1,OBS58193.1,OBS74972.1,OBS67212.1,OBS64364.1,OBS64473.1,OBS81168.1,OBS65164.1,OBS77254.1,OBS74549.1,OBS67249.1,OBS69276.1,OBS72451.1,OBS78775.1,OBS81011.1,OBS80433.1,OBS73950.1,OBS78237.1,OBS75173.1,OBS82921.1,OBS76143.1,OBS70435.1,OBS70204.1,OBS63488.1,OBS65630.1,OBS81015.1,OBS59820.1,OBS67974.1,OBS75787.1,OBS60632.1,OBS82273.1,OBS74453.1,OBS60536.1,OBS78343.1,OBS…	0
	Molecular function	binding	GO:0005488	2	1.64337e-07	1.07899	718	15242	812	18599	OBS57743.1,OBS67489.1,OBS82843.1,OBS69296.1,OBS78392.1,OBS75698.1,OBS71929.1,OBS65079.1,OBS71446.1,OBS67706.1,OBS77045.1,OBS72499.1,OBS59837.1,OBS70296.1,OBS76715.1,OBS64584.1,OBS58193.1,OBS71204.1,OBS57972.1,OBS74972.1,OBS67212.1,OBS59005.1,OBS67114.1,OBS69317.1,OBS77372.1,OBS83678.1,OBS78304.1,OBS64473.1,OBS57983.1,OBS67552.1,OBS72017.1,OBS81168.1,OBS65164.1,OBS59585.1,OBS81618.1,OBS72104.1,OBS…	8.50266e-06
	Cellular component	intracellular	GO:0005622	2	7.44551e-10	1.10167	787	16354	925	21176	OBS78500.1,OBS57743.1,OBS69853.1,OBS67489.1,OBS82843.1,OBS69296.1,OBS78392.1,OBS75698.1,OBS59343.1,OBS71929.1,OBS65079.1,OBS68352.1,OBS71446.1,OBS67706.1,OBS59476.1,OBS77045.1,OBS72499.1,OBS59837.1,OBS70296.1,OBS76715.1,OBS64584.1,OBS74789.1,OBS68254.1,OBS58193.1,OBS71204.1,OBS57972.1,OBS74972.1,OBS67212.1,OBS59005.1,OBS64364.1,OBS67114.1,OBS69317.1,OBS77372.1,OBS83678.1,OBS74164.1,OBS64473.1,OBS…	5.49614e-08
	Cellular component	protein-containing complex	GO:0032991	2	0.00180433	1.14088	333	6682	925	21176	OBS78500.1,OBS57743.1,OBS67489.1,OBS78392.1,OBS75698.1,OBS59343.1,OBS71929.1,OBS65079.1,OBS71446.1,OBS67706.1,OBS59476.1,OBS77045.1,OBS59837.1,OBS74972.1,OBS64364.1,OBS67114.1,OBS83678.1,OBS67552.1,OBS81168.1,OBS65164.1,OBS77254.1,OBS78929.1,OBS81618.1,OBS82789.1,OBS58082.1,OBS74538.1,OBS75696.1,OBS59082.1,OBS64266.1,OBS80322.1,OBS74549.1,OBS76587.1,OBS75247.1,OBS73377.1,OBS67249.1,OBS68298.1,OBS…	0.0472617
	Biological process	developmental process	GO:0032502	2	8.72579e-08	1.22027	411	7653	856	19450	OBS69853.1,OBS78392.1,OBS59343.1,OBS71929.1,OBS59476.1,OBS64584.1,OBS58193.1,OBS57972.1,OBS74972.1,OBS67212.1,OBS59005.1,OBS64364.1,OBS69317.1,OBS77372.1,OBS64473.1,OBS67552.1,OBS81168.1,OBS59585.1,OBS72104.1,OBS58082.1,OBS65329.1,OBS83501.1,OBS59082.1,OBS67291.1,OBS74503.1,OBS74549.1,OBS76587.1,OBS75247.1,OBS72094.1,OBS67249.1,OBS69276.1,OBS63838.1,OBS80544.1,OBS83260.1,OBS78775.1,OBS64255.1,OBS…	8.41195e-06
	Biological process	multicellular organismal process	GO:0032501	2	0.00391519	1.10012	422	8716	856	19450	OBS69853.1,OBS78392.1,OBS71929.1,OBS68352.1,OBS59476.1,OBS64584.1,OBS58193.1,OBS71204.1,OBS57972.1,OBS74972.1,OBS67212.1,OBS59005.1,OBS64364.1,OBS69317.1,OBS77372.1,OBS64473.1,OBS67552.1,OBS81168.1,OBS59585.1,OBS74209.1,OBS72104.1,OBS58082.1,OBS65329.1,OBS83501.1,OBS59082.1,OBS76955.1,OBS67291.1,OBS74503.1,OBS74549.1,OBS64849.1,OBS76587.1,OBS75247.1,OBS72094.1,OBS73377.1,OBS67249.1,OBS69276.1,OBS…	0.109864
	Biological process	metabolic process	GO:0008152	2	0.0207356	1.0548	554	11934	856	19450	OBS57743.1,OBS67489.1,OBS78392.1,OBS75698.1,OBS59343.1,OBS71929.1,OBS65079.1,OBS72499.1,OBS59837.1,OBS70296.1,OBS76715.1,OBS64584.1,OBS74789.1,OBS68254.1,OBS58193.1,OBS57972.1,OBS74972.1,OBS67212.1,OBS67114.1,OBS69317.1,OBS77372.1,OBS83678.1,OBS74164.1,OBS78304.1,OBS64473.1,OBS81168.1,OBS65164.1,OBS77254.1,OBS59585.1,OBS78929.1,OBS65251.1,OBS72104.1,OBS81849.1,OBS78797.1,OBS58082.1,OBS74538.1,OBS…	0.314559
Peromyscus leucopus	Molecular function	transcription regulator activity	GO:0140110	2	1.11022e-16	1.85525	275	3708	1356	33921	XP_028710736.1,XP_028722561.1,XP_028724108.1,XP_028748208.1,XP_028738049.1,XP_028727610.1,XP_028711898.1,XP_028727031.1,XP_028740988.1,XP_028745436.1,XP_028714933.1,XP_028725671.1,XP_028741542.1,XP_028741564.1,XP_028738602.1,XP_028734057.1,XP_028743858.1,XP_028724411.1,XP_028746990.1,XP_028741537.1,XP_028716618.1,XP_028751117.1,XP_028729178.1,XP_028750849.1,XP_028748400.1,XP_028724366.1,XP_028741…	4.02178e-14
	Molecular function	binding	GO:0005488	2	4.39981e-13	1.08278	1213	28024	1356	33921	XP_028746487.1,XP_028742838.1,XP_028730367.1,XP_028732381.1,XP_028745641.1,XP_028724063.1,XP_028729890.1,XP_028726495.1,XP_028728469.1,XP_028730563.1,XP_028710736.1,XP_028722561.1,XP_028724108.1,XP_028710100.1,XP_028747868.1,XP_028748208.1,XP_028730136.1,XP_028738049.1,XP_028740250.1,XP_028736556.1,XP_028727610.1,XP_028735612.1,XP_028747517.1,XP_028711898.1,XP_028728808.1,XP_028727031.1,XP_028742…	3.98458e-11
	Molecular function	translation regulator activity	GO:0045182	2	0.0325634	1.58961	19	299	1356	33921	XP_028728469.1,XP_028741666.1,XP_028738913.1,XP_028717544.1,XP_028740290.1,XP_028734563.1,XP_028726895.1,XP_028744745.1,XP_028721574.1,XP_028728743.1,XP_028715256.1,XP_028725374.1,XP_028748672.1,XP_028731189.1,XP_028742587.1,XP_028741218.1,XP_028748767.1,XP_028726390.1,XP_028738718.1,	0.396507
	Cellular component	protein-containing complex	GO:0032991	2	7.6418e-06	1.17383	519	11037	1545	38567	XP_028746487.1,XP_028710220.1,XP_028745641.1,XP_028726495.1,XP_028728469.1,XP_028730563.1,XP_028710736.1,XP_028747868.1,XP_028730136.1,XP_028735612.1,XP_028735264.1,XP_028747383.1,XP_028734168.1,XP_028741542.1,XP_028711889.1,XP_028733918.1,XP_028738602.1,XP_028725507.1,XP_028709965.1,XP_028724411.1,XP_028746990.1,XP_028728438.1,XP_028734542.1,XP_028716618.1,XP_028724575.1,XP_028734640.1,XP_028710…	0.00034666
	Cellular component	intracellular	GO:0005622	2	4.01216e-05	1.04971	1284	30534	1545	38567	XP_028744491.1,XP_028746487.1,XP_028725684.1,XP_028742838.1,XP_028710220.1,XP_028730367.1,XP_028732381.1,XP_028712216.1,XP_028745641.1,XP_028724063.1,XP_028726495.1,XP_028728469.1,XP_028730563.1,XP_028710736.1,XP_028732524.1,XP_028722561.1,XP_028724108.1,XP_028744558.1,XP_028716555.1,XP_028747868.1,XP_028748208.1,XP_028730345.1,XP_028738049.1,XP_028740250.1,XP_028736556.1,XP_028727610.1,XP_028735…	0.00174093
	Biological process	developmental process	GO:0032502	2	1.81721e-12	1.21883	713	14469	1428	35320	XP_028746487.1,XP_028710220.1,XP_028732381.1,XP_028712216.1,XP_028745641.1,XP_028724063.1,XP_028710736.1,XP_028722561.1,XP_028724108.1,XP_028710100.1,XP_028730345.1,XP_028730136.1,XP_028738049.1,XP_028740250.1,XP_028727610.1,XP_028711898.1,XP_028728808.1,XP_028727031.1,XP_028742113.1,XP_028745436.1,XP_028714933.1,XP_028725671.1,XP_028741542.1,XP_028723287.1,XP_028728109.1,XP_028742553.1,XP_028723…	2.8886e-10
	Biological process	metabolic process	GO:0008152	2	7.02795e-10	1.12313	986	21714	1428	35320	XP_028744491.1,XP_028730367.1,XP_028743845.1,XP_028724063.1,XP_028729890.1,XP_028726495.1,XP_028728469.1,XP_028730563.1,XP_028710736.1,XP_028722561.1,XP_028724108.1,XP_028747868.1,XP_028748208.1,XP_028738049.1,XP_028736556.1,XP_028735612.1,XP_028747517.1,XP_028711898.1,XP_028720752.1,XP_028709823.1,XP_028730443.1,XP_028727031.1,XP_028742113.1,XP_028737750.1,XP_028747383.1,XP_028734168.1,XP_028725…	9.37603e-08
	Biological process	biological regulation	GO:0065007	2	1.67821e-06	1.07694	1085	24919	1428	35320	XP_028744491.1,XP_028742838.1,XP_028710220.1,XP_028730367.1,XP_028712216.1,XP_028745641.1,XP_028724063.1,XP_028729890.1,XP_028730563.1,XP_028710736.1,XP_028732524.1,XP_028722561.1,XP_028724108.1,XP_028747868.1,XP_028748208.1,XP_028730345.1,XP_028730136.1,XP_028738049.1,XP_028736556.1,XP_028747517.1,XP_028711898.1,XP_028728808.1,XP_028730443.1,XP_028727031.1,XP_028742113.1,XP_028735264.1,XP_028714…	0.000117177
	Biological process	multicellular organismal process	GO:0032501	2	5.8364e-06	1.12256	747	16459	1428	35320	XP_028746487.1,XP_028710220.1,XP_028732381.1,XP_028712216.1,XP_028745641.1,XP_028724063.1,XP_028710736.1,XP_028722561.1,XP_028724108.1,XP_028710100.1,XP_028730345.1,XP_028730136.1,XP_028738049.1,XP_028740250.1,XP_028727610.1,XP_028711898.1,XP_028728808.1,XP_028727031.1,XP_028742113.1,XP_028714933.1,XP_028725671.1,XP_028741542.1,XP_028723287.1,XP_028728109.1,XP_028718360.1,XP_028742553.1,XP_028723…	0.000363364
	Biological process	cellular process	GO:0009987	2	0.00158557	1.02427	1325	31996	1428	35320	XP_028744491.1,XP_028746487.1,XP_028742838.1,XP_028710220.1,XP_028730367.1,XP_028732381.1,XP_028743845.1,XP_028712216.1,XP_028745641.1,XP_028724063.1,XP_028729890.1,XP_028726495.1,XP_028728469.1,XP_028730563.1,XP_028710736.1,XP_028732524.1,XP_028722561.1,XP_028724108.1,XP_028710100.1,XP_028744558.1,XP_028716555.1,XP_028747868.1,XP_028748208.1,XP_028730345.1,XP_028730136.1,XP_028738049.1,XP_028736…	0.045914
	Biological process	cellular component organization or biogenesis	GO:0071840	2	0.00430306	1.08365	627	14311	1428	35320	XP_028742838.1,XP_028710220.1,XP_028730367.1,XP_028732381.1,XP_028712216.1,XP_028745641.1,XP_028724063.1,XP_028729890.1,XP_028726495.1,XP_028728469.1,XP_028730563.1,XP_028710100.1,XP_028744558.1,XP_028716555.1,XP_028730136.1,XP_028738049.1,XP_028736556.1,XP_028747517.1,XP_028728808.1,XP_028727031.1,XP_028742113.1,XP_028735264.1,XP_028734168.1,XP_028744068.1,XP_028723287.1,XP_028742553.1,XP_028732…	0.0942761
	Biological process	cell population proliferation	GO:0008283	2	0.0085301	1.18362	184	3845	1428	35320	XP_028746487.1,XP_028730136.1,XP_028738049.1,XP_028742113.1,XP_028725671.1,XP_028728109.1,XP_028733918.1,XP_028738602.1,XP_028746990.1,XP_028741537.1,XP_028716618.1,XP_028734640.1,XP_028734422.1,XP_028721282.1,XP_028729352.1,XP_028750849.1,XP_028724366.1,XP_028735691.1,XP_028746510.1,XP_028750560.1,XP_028725306.1,XP_028736093.1,XP_028710175.1,XP_028747900.1,XP_028732474.1,XP_028716092.1,XP_028737…	0.145832
	Biological process	locomotion	GO:0040011	2	0.00986679	1.17965	183	3837	1428	35320	XP_028710220.1,XP_028732381.1,XP_028745641.1,XP_028730136.1,XP_028738049.1,XP_028727031.1,XP_028714933.1,XP_028723746.1,XP_028734507.1,XP_028738602.1,XP_028730724.1,XP_028741537.1,XP_028732483.1,XP_028713543.1,XP_028737946.1,XP_028730319.1,XP_028745748.1,XP_028730639.1,XP_028725306.1,XP_028736872.1,XP_028736093.1,XP_028747900.1,XP_028727573.1,XP_028738578.1,XP_028726095.1,XP_028736836.1,XP_028732…	0.158186
Peromyscus maniculatus	Molecular function	transcription regulator activity	GO:0140110	2	0	1.77265	239	3949	1254	36729	XP_015841183.1,XP_015858039.1,XP_015858551.1,XP_006984526.1,XP_006971747.1,XP_006985653.1,XP_015860832.1,XP_006974848.1,XP_006973534.1,XP_015858444.1,XP_015861371.1,XP_015852318.1,XP_015862334.1,XP_015847897.1,XP_015843803.1,XP_015862186.1,XP_006978854.1,XP_015854184.1,XP_006978079.1,XP_015850268.1,XP_006971961.1,XP_006997826.1,XP_015859197.1,XP_006993481.1,XP_015854558.1,XP_006977803.1,XP_015844…	0
	Molecular function	binding	GO:0005488	2	1.64568e-10	1.07615	1116	30374	1254	36729	XP_015841183.1,XP_015858039.1,XP_006979286.1,XP_015858551.1,XP_015859144.1,XP_015847746.1,XP_006991441.1,XP_015844996.1,XP_015846802.1,XP_015863911.1,XP_015841860.1,XP_006984526.1,XP_015854180.1,XP_006981184.1,XP_006971747.1,XP_006975241.1,XP_006980000.1,XP_015858017.1,XP_015865381.1,XP_015854323.1,XP_015858573.1,XP_015841050.1,XP_006985653.1,XP_006976087.2,XP_015860832.1,XP_006974848.1,XP_015849…	1.97208e-08
	Cellular component	protein-containing complex	GO:0032991	2	7.5411e-05	1.15957	472	11846	1437	41820	XP_006979286.1,XP_006991441.1,XP_015854180.1,XP_006971747.1,XP_015858017.1,XP_015858573.1,XP_015849729.1,XP_015849684.1,XP_006976688.1,XP_006990007.1,XP_015857108.1,XP_006972994.1,XP_015858444.1,XP_006993962.2,XP_006994871.1,XP_006990203.1,XP_006971649.2,XP_015861371.1,XP_006989316.1,XP_006984196.1,XP_015852318.1,XP_015862334.1,XP_006978057.2,XP_015849190.1,XP_006980738.1,XP_006988144.1,XP_015847…	0.00317983
	Cellular component	intracellular	GO:0005622	2	0.000409502	1.04437	1185	33021	1437	41820	XP_015841183.1,XP_015858039.1,XP_006979286.1,XP_015858551.1,XP_015847746.1,XP_006991441.1,XP_015844996.1,XP_015841860.1,XP_006984526.1,XP_015854180.1,XP_006971747.1,XP_015858017.1,XP_015854323.1,XP_015858573.1,XP_015841050.1,XP_006985653.1,XP_006976087.2,XP_015860832.1,XP_006974848.1,XP_015849729.1,XP_015849684.1,XP_006971035.1,XP_006972286.1,XP_006984909.1,XP_006975494.1,XP_006973534.1,XP_015861…	0.0133682
	Biological process	developmental process	GO:0032502	2	1.5199e-13	1.23988	670	15650	1321	38258	XP_015841183.1,XP_015858039.1,XP_006991441.1,XP_015846802.1,XP_015841860.1,XP_006984526.1,XP_006981184.1,XP_006971747.1,XP_015858017.1,XP_015841050.1,XP_006974848.1,XP_015849729.1,XP_015849684.1,XP_006972286.1,XP_006975494.1,XP_006973534.1,XP_015842279.1,XP_015861229.1,XP_006985795.1,XP_006974025.1,XP_006983946.1,XP_006979242.1,XP_015848899.1,XP_015858444.1,XP_006994871.1,XP_006974598.1,XP_006987…	6.01159e-11
	Biological process	metabolic process	GO:0008152	2	2.4221e-08	1.11618	905	23482	1321	38258	XP_015841183.1,XP_015858039.1,XP_006979286.1,XP_015858551.1,XP_015859144.1,XP_006991441.1,XP_015844996.1,XP_015846802.1,XP_015841860.1,XP_006984526.1,XP_015854180.1,XP_006971747.1,XP_006980000.1,XP_015858017.1,XP_015858573.1,XP_015841050.1,XP_015852505.1,XP_006985653.1,XP_015860832.1,XP_006974848.1,XP_006979397.1,XP_015849684.1,XP_006971035.1,XP_006975494.1,XP_006973534.1,XP_015842279.1,XP_006999…	2.52807e-06
	Biological process	multicellular organismal process	GO:0032501	2	2.8751e-08	1.15931	708	17687	1321	38258	XP_015841183.1,XP_015858039.1,XP_006979286.1,XP_006991441.1,XP_015846802.1,XP_015841860.1,XP_006984526.1,XP_006981184.1,XP_006971747.1,XP_006980000.1,XP_015841050.1,XP_006974848.1,XP_015849729.1,XP_015849684.1,XP_006972286.1,XP_006975494.1,XP_006973534.1,XP_015842279.1,XP_015861229.1,XP_006985795.1,XP_006974025.1,XP_006983946.1,XP_006979242.1,XP_015848899.1,XP_006976688.1,XP_015858444.1,XP_006994…	2.84295e-06
	Biological process	biological regulation	GO:0065007	2	0.000223372	1.06245	977	26632	1321	38258	XP_015841183.1,XP_015858039.1,XP_006979286.1,XP_015858551.1,XP_015847746.1,XP_006991441.1,XP_015844996.1,XP_015846802.1,XP_015841860.1,XP_006984526.1,XP_015854180.1,XP_006981184.1,XP_006971747.1,XP_015858017.1,XP_015865381.1,XP_015858573.1,XP_015841050.1,XP_015852505.1,XP_006985653.1,XP_015860832.1,XP_006974848.1,XP_006979397.1,XP_015849684.1,XP_006971035.1,XP_006972286.1,XP_006975494.1,XP_006973…	0.0113422
	Biological process	locomotion	GO:0040011	2	0.00329483	1.22321	170	4025	1321	38258	XP_015846802.1,XP_015841860.1,XP_006984526.1,XP_006981184.1,XP_006974025.1,XP_006983946.1,XP_015848899.1,XP_006994871.1,XP_006990203.1,XP_015850562.1,XP_006980516.2,XP_006997696.1,XP_006985684.1,XP_006978079.1,XP_006992585.1,XP_006982365.2,XP_006972002.1,XP_015859197.1,XP_006994194.1,XP_006979532.1,XP_006995891.1,XP_006992323.1,XP_006998361.1,XP_006986490.2,XP_015859238.1,XP_006999118.2,XP_015855…	0.0887477
	Biological process	cell population proliferation	GO:0008283	2	0.00347467	1.21906	173	4110	1321	38258	XP_015858039.1,XP_015841860.1,XP_006984526.1,XP_006981184.1,XP_015860832.1,XP_006972286.1,XP_006974025.1,XP_006972994.1,XP_015858444.1,XP_006989316.1,XP_015862334.1,XP_015847897.1,XP_015862186.1,XP_015850268.1,XP_006972002.1,XP_006997826.1,XP_006989125.1,XP_006991165.1,XP_006978427.1,XP_006976986.1,XP_006972344.1,XP_015844738.1,XP_006996190.1,XP_006999118.2,XP_015858515.1,XP_015859127.1,XP_006979…	0.0919442
	Biological process	cellular component organization or biogenesis	GO:0071840	2	0.00372411	1.08944	579	15392	1321	38258	XP_015858039.1,XP_015847746.1,XP_015844996.1,XP_015841860.1,XP_006971747.1,XP_015858017.1,XP_015858573.1,XP_015841050.1,XP_006985653.1,XP_015860832.1,XP_006974848.1,XP_015849684.1,XP_006975494.1,XP_015861229.1,XP_006985795.1,XP_006974025.1,XP_006983946.1,XP_015848899.1,XP_006990007.1,XP_006972994.1,XP_015858444.1,XP_006993962.2,XP_006994871.1,XP_006993864.1,XP_006971934.1,XP_006987142.1,XP_006990…	0.09487
	Biological process	cellular process	GO:0009987	2	0.00376594	1.02352	1220	34521	1321	38258	XP_015841183.1,XP_015858039.1,XP_006979286.1,XP_015858551.1,XP_015859144.1,XP_015847746.1,XP_006991441.1,XP_015844996.1,XP_015846802.1,XP_015841860.1,XP_006984526.1,XP_015854180.1,XP_006981184.1,XP_006971747.1,XP_006975241.1,XP_006980000.1,XP_015858017.1,XP_015865381.1,XP_015854323.1,XP_015858573.1,XP_015841050.1,XP_006985653.1,XP_015860832.1,XP_006974848.1,XP_006979397.1,XP_015849684.1,XP_006971…	0.0949698
	Biological process	rhythmic process	GO:0048511	2	0.0384276	1.37911	34	714	1321	38258	XP_006973534.1,XP_006985795.1,XP_015847897.1,XP_015843803.1,XP_015861384.1,XP_006976986.1,XP_015848442.1,XP_006981189.1,XP_006986562.1,XP_006973675.1,XP_006992264.1,XP_006993438.2,XP_015855464.1,XP_015844063.1,XP_006978500.1,XP_006993456.1,XP_006971989.2,XP_015852186.1,XP_006986688.1,XP_006985388.1,XP_006995075.1,XP_015842953.1,XP_006973531.1,XP_006992177.1,XP_006987617.2,XP_006989304.1,XP_006977…	0.316649
	Biological process	growth	GO:0040007	2	0.0465259	1.18456	98	2396	1321	38258	XP_015858039.1,XP_015846802.1,XP_006971747.1,XP_006974848.1,XP_006972286.1,XP_006975494.1,XP_015842279.1,XP_006971649.2,XP_006989316.1,XP_015862334.1,XP_015847897.1,XP_015850268.1,XP_006982365.2,XP_006972002.1,XP_006971832.1,XP_006995891.1,XP_006976986.1,XP_015842061.1,XP_006994061.1,XP_006997136.1,XP_006981025.1,XP_006999118.2,XP_006974270.1,XP_006979314.1,XP_006971018.1,XP_006971837.1,XP_015852…	0.352462
Jaculus jaculus	Molecular function	transcription regulator activity	GO:0140110	2	0	1.90037	261	2308	1240	20838	XP_004669911.1,XP_004655960.1,XP_004667961.1,XP_004653848.1,XP_004655886.1,XP_004661323.1,XP_004662615.1,XP_004657015.1,XP_004655063.1,XP_004671012.1,XP_004668630.1,XP_004663317.1,XP_004652009.1,XP_004661826.1,XP_004658471.1,XP_004649967.1,XP_004661708.1,XP_004668902.1,XP_012805859.1,XP_004668443.1,XP_004662539.1,XP_012805504.1,XP_004651569.1,XP_004662147.1,XP_004652902.1,XP_004649297.1,XP_012803…	0
	Molecular function	binding	GO:0005488	2	1.28497e-12	1.0844	1109	17186	1240	20838	XP_004660391.1,XP_004656949.1,XP_004669911.1,XP_004661541.1,XP_004664194.1,XP_004652084.1,XP_012805594.1,XP_004658710.1,XP_004655960.1,XP_004666701.1,XP_004649845.1,XP_004663502.1,XP_004669038.1,XP_004670704.1,XP_004652129.1,XP_004671241.1,XP_012803436.1,XP_004667961.1,XP_004653848.1,XP_004656202.1,XP_004651525.1,XP_004666179.1,XP_004665211.1,XP_012806842.1,XP_004661323.1,XP_004649253.1,XP_004650…	1.13455e-10
	Cellular component	intracellular	GO:0005622	2	0.00692952	1.03218	1146	18980	1390	23762	XP_004660391.1,XP_004656949.1,XP_004669911.1,XP_004670136.1,XP_004661541.1,XP_004664194.1,XP_004671350.1,XP_004652084.1,XP_012805594.1,XP_004658710.1,XP_004655960.1,XP_004666701.1,XP_004649845.1,XP_004663502.1,XP_004669038.1,XP_004664390.1,XP_004670704.1,XP_004652129.1,XP_004654746.1,XP_012803436.1,XP_004667961.1,XP_004653848.1,XP_004656202.1,XP_004655886.1,XP_012805001.1,XP_004651525.1,XP_004655…	0.245998
	Biological process	developmental process	GO:0032502	2	2.22045e-16	1.28826	672	8856	1284	21799	XP_004660391.1,XP_004669911.1,XP_004670136.1,XP_004664194.1,XP_004652084.1,XP_004655960.1,XP_004663502.1,XP_004669038.1,XP_004652129.1,XP_004667961.1,XP_004656202.1,XP_004651525.1,XP_004666179.1,XP_012806261.1,XP_012806842.1,XP_004661323.1,XP_004649253.1,XP_004659327.1,XP_004666460.1,XP_004653498.1,XP_004655840.1,XP_004657015.1,XP_004655622.1,XP_004670114.1,XP_012807172.1,XP_004671012.1,XP_004668…	4.87649e-14
	Biological process	multicellular organismal process	GO:0032501	2	6.22026e-09	1.16817	690	10028	1284	21799	XP_004660391.1,XP_004669911.1,XP_004670136.1,XP_004664194.1,XP_004652084.1,XP_004655960.1,XP_004663502.1,XP_004669038.1,XP_004652129.1,XP_004667961.1,XP_004656202.1,XP_004651525.1,XP_004666179.1,XP_012806261.1,XP_012806842.1,XP_004661323.1,XP_004649253.1,XP_004659327.1,XP_004666460.1,XP_004653498.1,XP_004655840.1,XP_004658580.1,XP_004657015.1,XP_004655622.1,XP_004670114.1,XP_004671012.1,XP_004650…	5.9547e-07
	Biological process	biological regulation	GO:0065007	2	2.87293e-07	1.08915	968	15089	1284	21799	XP_004660391.1,XP_004656949.1,XP_004669911.1,XP_004671350.1,XP_012805594.1,XP_004655960.1,XP_004663502.1,XP_004669038.1,XP_004670704.1,XP_004652129.1,XP_012803436.1,XP_004667961.1,XP_004653848.1,XP_004656202.1,XP_004655886.1,XP_004651525.1,XP_004666179.1,XP_012806261.1,XP_012806842.1,XP_004661323.1,XP_004649253.1,XP_004650571.1,XP_004656346.1,XP_004659327.1,XP_004651610.1,XP_004667099.2,XP_004666…	2.33176e-05
	Biological process	metabolic process	GO:0008152	2	6.34575e-05	1.08071	864	13573	1284	21799	XP_004660391.1,XP_004656949.1,XP_004669911.1,XP_004671350.1,XP_012805594.1,XP_004658710.1,XP_004655960.1,XP_004666701.1,XP_004652129.1,XP_004671241.1,XP_012803436.1,XP_004667961.1,XP_004653848.1,XP_004655886.1,XP_012805001.1,XP_004651525.1,XP_004666179.1,XP_012806261.1,XP_004665211.1,XP_012806842.1,XP_004661323.1,XP_004649253.1,XP_004650571.1,XP_004659327.1,XP_004653498.1,XP_004655840.1,XP_004658…	0.00338455
	Biological process	behavior	GO:0007610	2	0.0015316	1.40717	77	929	1284	21799	XP_004661323.1,XP_004657015.1,XP_004655622.1,XP_004671012.1,XP_004652009.1,XP_012806515.1,XP_004669269.1,XP_004658789.1,XP_004652794.1,XP_004661563.1,XP_004656228.1,XP_004657745.1,XP_004660371.1,XP_004656677.1,XP_004650449.1,XP_004673076.1,XP_012803358.1,XP_004665074.1,XP_012807524.1,XP_004659373.1,XP_004661062.1,XP_004651447.1,XP_004661785.1,XP_004654892.1,XP_004660723.1,XP_004661567.1,XP_004650…	0.0515156
	Biological process	cell population proliferation	GO:0008283	2	0.0112136	1.18481	164	2350	1284	21799	XP_004669911.1,XP_004655960.1,XP_004651525.1,XP_012806842.1,XP_004661323.1,XP_004649253.1,XP_004659327.1,XP_004667099.2,XP_004658580.1,XP_004657015.1,XP_004655622.1,XP_004668630.1,XP_004657159.1,XP_012803380.1,XP_004669234.1,XP_004666399.1,XP_004668443.1,XP_004651569.1,XP_004649297.1,XP_012805189.1,XP_004659883.1,XP_004665277.1,XP_004668558.1,XP_004652487.1,XP_004665627.2,XP_004667878.1,XP_004652…	0.189011
	Biological process	reproductive process	GO:0022414	2	0.016065	1.20253	127	1793	1284	21799	XP_012806842.1,XP_004658580.1,XP_004655622.1,XP_004668630.1,XP_004663010.1,XP_004651042.1,XP_004668082.2,XP_004658789.1,XP_012807740.1,XP_012805859.1,XP_004664907.1,XP_004649538.1,XP_004662147.1,XP_004649297.1,XP_004657901.1,XP_004658878.1,XP_004658525.1,XP_004663931.1,XP_004660205.1,XP_004659066.1,XP_004655400.1,XP_004665627.2,XP_004650645.1,XP_004660371.1,XP_004652561.1,XP_012804570.1,XP_004665…	0.241849
	Biological process	reproduction	GO:0000003	2	0.0163225	1.20186	127	1794	1284	21799	XP_012806842.1,XP_004658580.1,XP_004655622.1,XP_004668630.1,XP_004663010.1,XP_004651042.1,XP_004668082.2,XP_004658789.1,XP_012807740.1,XP_012805859.1,XP_004664907.1,XP_004649538.1,XP_004662147.1,XP_004649297.1,XP_004657901.1,XP_004658878.1,XP_004658525.1,XP_004663931.1,XP_004660205.1,XP_004659066.1,XP_004655400.1,XP_004665627.2,XP_004650645.1,XP_004660371.1,XP_004652561.1,XP_012804570.1,XP_004665…	0.244249
	Biological process	cellular process	GO:0009987	2	0.0245989	1.01697	1187	19816	1284	21799	XP_004660391.1,XP_004656949.1,XP_004669911.1,XP_004670136.1,XP_004671350.1,XP_004652084.1,XP_012805594.1,XP_004658710.1,XP_004655960.1,XP_004666701.1,XP_004663502.1,XP_004669038.1,XP_004670704.1,XP_004652129.1,XP_004671241.1,XP_012803436.1,XP_004667961.1,XP_004653848.1,XP_004656202.1,XP_004655886.1,XP_004651525.1,XP_004666179.1,XP_012806261.1,XP_004665211.1,XP_012806842.1,XP_004661323.1,XP_004649…	0.307157
	Biological process	rhythmic process	GO:0048511	2	0.042017	1.36982	33	409	1284	21799	XP_012804180.1,XP_004650399.1,XP_004652273.1,XP_004673076.1,XP_004659373.1,XP_004655920.1,XP_004661188.1,XP_004655509.1,XP_004654093.1,XP_004650327.1,XP_004658320.1,XP_012807023.1,XP_012803167.1,XP_004667225.1,XP_004663123.1,XP_004652897.1,XP_004654691.1,XP_004658041.1,XP_004670407.1,XP_004669046.1,XP_012804823.1,XP_012804842.1,XP_004651091.1,XP_004654533.1,XP_004655604.1,XP_004658091.1,XP_004653…	0.407456
Arvicanthis niloticus	Molecular function	transcription regulator activity	GO:0140110	2	6.66134e-16	2.10628	233	3484	1061	33416	XP_034358898.1,XP_034363490.1,XP_034368696.1,XP_034347072.1,XP_034350286.1,XP_034373453.1,XP_034351064.1,XP_034347784.1,XP_034378820.1,XP_034340660.1,XP_034345352.1,XP_034377278.1,XP_034348266.1,XP_034368770.1,XP_034344003.1,XP_034369790.1,XP_034350484.1,XP_034377454.1,XP_034344737.1,XP_034356244.1,XP_034370704.1,XP_034354374.1,XP_034354602.1,XP_034377489.1,XP_034346642.1,XP_034361815.1,XP_034368…	7.98755e-14
	Molecular function	binding	GO:0005488	2	4.51295e-12	1.09073	951	27460	1061	33416	XP_034340827.1,XP_034379448.1,XP_034358898.1,XP_034363328.1,XP_034356442.1,XP_034379196.1,XP_034379799.1,XP_034355740.1,XP_034380339.1,XP_034341220.1,XP_034363490.1,XP_034359336.1,XP_034359904.1,XP_034363897.1,XP_034350889.1,XP_034368696.1,XP_034361792.1,XP_034347072.1,XP_034358403.1,XP_034340771.1,XP_034350286.1,XP_034373453.1,XP_034358863.1,XP_034365858.1,XP_034353496.1,XP_034341921.1,XP_034378…	3.30699e-10
	Cellular component	protein-containing complex	GO:0032991	2	2.22405e-06	1.20385	434	11375	1209	38147	XP_034340827.1,XP_034379448.1,XP_034358898.1,XP_034348279.1,XP_034356442.1,XP_034379799.1,XP_034355740.1,XP_034363490.1,XP_034359904.1,XP_034368696.1,XP_034347072.1,XP_034358403.1,XP_034350286.1,XP_034365858.1,XP_034353496.1,XP_034347784.1,XP_034341638.1,XP_034372119.1,XP_034365497.1,XP_034360445.1,XP_034361781.1,XP_034378581.1,XP_034342297.1,XP_034376870.1,XP_034377278.1,XP_034360469.1,XP_034373…	0.000115912
	Cellular component	intracellular	GO:0005622	2	7.92924e-06	1.06103	1018	30273	1209	38147	XP_034345988.1,XP_034340827.1,XP_034379448.1,XP_034358898.1,XP_034348279.1,XP_034363328.1,XP_034356442.1,XP_034379196.1,XP_034379799.1,XP_034355740.1,XP_034380339.1,XP_034341220.1,XP_034363490.1,XP_034359336.1,XP_034359904.1,XP_034363897.1,XP_034350889.1,XP_034341168.1,XP_034368696.1,XP_034347433.1,XP_034361792.1,XP_034347072.1,XP_034358403.1,XP_034340771.1,XP_034350286.1,XP_034373453.1,XP_034358…	0.000351265
	Biological process	developmental process	GO:0032502	2	1.3024e-09	1.21274	559	14272	1131	35019	XP_034345988.1,XP_034340827.1,XP_034379448.1,XP_034358898.1,XP_034372895.1,XP_034363328.1,XP_034379196.1,XP_034363490.1,XP_034359336.1,XP_034368696.1,XP_034347433.1,XP_034347072.1,XP_034340771.1,XP_034350286.1,XP_034373453.1,XP_034358863.1,XP_034351064.1,XP_034347784.1,XP_034353857.1,XP_034375558.1,XP_034360445.1,XP_034340803.1,XP_034373969.1,XP_034345352.1,XP_034342297.1,XP_034376870.1,XP_034377…	1.47342e-07
	Biological process	multicellular organismal process	GO:0032501	2	1.89363e-06	1.14806	596	16074	1131	35019	XP_034345988.1,XP_034340827.1,XP_034379448.1,XP_034358898.1,XP_034372895.1,XP_034363328.1,XP_034379196.1,XP_034363490.1,XP_034359336.1,XP_034359904.1,XP_034363897.1,XP_034368696.1,XP_034347433.1,XP_034347072.1,XP_034340771.1,XP_034350286.1,XP_034373453.1,XP_034351064.1,XP_034347784.1,XP_034342876.1,XP_034353857.1,XP_034375558.1,XP_034360445.1,XP_034340803.1,XP_034373969.1,XP_034345352.1,XP_034372…	0.000132
	Biological process	metabolic process	GO:0008152	2	2.20853e-06	1.10495	773	21661	1131	35019	XP_034340827.1,XP_034358898.1,XP_034348279.1,XP_034356442.1,XP_034379799.1,XP_034355740.1,XP_034380339.1,XP_034363490.1,XP_034359336.1,XP_034363897.1,XP_034341168.1,XP_034368696.1,XP_034347072.1,XP_034358403.1,XP_034350286.1,XP_034373453.1,XP_034353496.1,XP_034378361.1,XP_034351064.1,XP_034377813.1,XP_034347784.1,XP_034341638.1,XP_034372119.1,XP_034353857.1,XP_034360445.1,XP_034377946.1,XP_034378…	0.000150901
	Biological process	biological regulation	GO:0065007	2	2.96797e-05	1.0773	846	24315	1131	35019	XP_034345988.1,XP_034340827.1,XP_034379448.1,XP_034358898.1,XP_034348279.1,XP_034379799.1,XP_034341220.1,XP_034363490.1,XP_034359336.1,XP_034359904.1,XP_034363897.1,XP_034368696.1,XP_034347072.1,XP_034358403.1,XP_034340771.1,XP_034350286.1,XP_034373453.1,XP_034358863.1,XP_034365858.1,XP_034367741.1,XP_034353496.1,XP_034378361.1,XP_034351064.1,XP_034377813.1,XP_034347784.1,XP_034372119.1,XP_034342…	0.00157553
	Biological process	cell population proliferation	GO:0008283	2	0.00305987	1.23724	155	3879	1131	35019	XP_034378361.1,XP_034353857.1,XP_034369790.1,XP_034365340.1,XP_034377454.1,XP_034354690.1,XP_034344737.1,XP_034376040.1,XP_034354374.1,XP_034363383.1,XP_034368321.1,XP_034370256.1,XP_034363054.1,XP_034374057.1,XP_034366523.1,XP_034357660.1,XP_034341416.1,XP_034341525.1,XP_034370138.1,XP_034348734.1,XP_034358362.1,XP_034358867.1,XP_034361659.1,XP_034339664.1,XP_034355716.1,XP_034350268.1,XP_034352…	0.0735755
	Biological process	reproductive process	GO:0022414	2	0.0140316	1.20904	128	3278	1131	35019	XP_034363328.1,XP_034363490.1,XP_034347433.1,XP_034350286.1,XP_034375558.1,XP_034366898.1,XP_034354374.1,XP_034354602.1,XP_034363383.1,XP_034339609.1,XP_034368321.1,XP_034375314.1,XP_034341416.1,XP_034347851.1,XP_034358362.1,XP_034358867.1,XP_034341438.1,XP_034360972.1,XP_034352917.1,XP_034361470.1,XP_034355803.1,XP_034352434.1,XP_034348989.1,XP_034355938.1,XP_034361372.1,XP_034375421.1,XP_034360…	0.20048
	Biological process	reproduction	GO:0000003	2	0.0142806	1.20831	128	3280	1131	35019	XP_034363328.1,XP_034363490.1,XP_034347433.1,XP_034350286.1,XP_034375558.1,XP_034366898.1,XP_034354374.1,XP_034354602.1,XP_034363383.1,XP_034339609.1,XP_034368321.1,XP_034375314.1,XP_034341416.1,XP_034347851.1,XP_034358362.1,XP_034358867.1,XP_034341438.1,XP_034360972.1,XP_034352917.1,XP_034361470.1,XP_034355803.1,XP_034352434.1,XP_034348989.1,XP_034355938.1,XP_034361372.1,XP_034375421.1,XP_034360…	0.203197
	Biological process	cellular component organization or biogenesis	GO:0071840	2	0.0463374	1.06206	475	13848	1131	35019	XP_034340827.1,XP_034379448.1,XP_034379799.1,XP_034380339.1,XP_034359904.1,XP_034350286.1,XP_034373453.1,XP_034358863.1,XP_034365858.1,XP_034378361.1,XP_034351064.1,XP_034347784.1,XP_034341638.1,XP_034375558.1,XP_034360445.1,XP_034355566.1,XP_034345352.1,XP_034366832.1,XP_034344245.1,XP_034342297.1,XP_034376870.1,XP_034370450.1,XP_034348266.1,XP_034360469.1,XP_034345110.1,XP_034348629.1,XP_034342…	0.357689
Grammomys surdaster	Molecular function	transcription regulator activity	GO:0140110	2	4.44089e-16	2.24965	217	3158	947	31004	XP_028611390.1,XP_028609744.1,XP_028618907.1,XP_028622647.1,XP_028624608.1,XP_028636564.1,XP_028610909.1,XP_028611871.1,XP_028624574.1,XP_028612464.1,XP_028618884.1,XP_028617920.1,XP_028610178.1,XP_028631545.1,XP_028642820.1,XP_028643877.1,XP_028622375.1,XP_028609753.1,XP_028628266.1,XP_028631062.1,XP_028629026.1,XP_028631985.1,XP_028609183.1,XP_028619509.1,XP_028640129.1,XP_028612375.1,XP_028616…	5.00206e-14
	Molecular function	binding	GO:0005488	2	3.34721e-12	1.09918	847	25228	947	31004	XP_028616596.1,XP_028613593.1,XP_028611390.1,XP_028630133.1,XP_028616900.1,XP_028609997.1,XP_028611281.1,XP_028618907.1,XP_028642243.1,XP_028622384.1,XP_028644860.1,XP_028614950.1,XP_028637146.1,XP_028627653.1,XP_028621801.1,XP_028608846.1,XP_028622647.1,XP_028613810.1,XP_028609152.1,XP_028624608.1,XP_028614547.1,XP_028625846.1,XP_028613758.1,XP_028616016.1,XP_028611982.1,XP_028621714.1,XP_028636…	1.80313e-10
	Cellular component	intracellular	GO:0005622	2	8.53269e-07	1.07348	901	27788	1069	35392	XP_028623338.1,XP_028620128.1,XP_028611390.1,XP_028630133.1,XP_028616900.1,XP_028609997.1,XP_028609744.1,XP_028618907.1,XP_028632806.1,XP_028642243.1,XP_028622384.1,XP_028644860.1,XP_028614950.1,XP_028637146.1,XP_028627653.1,XP_028608846.1,XP_028622647.1,XP_028633038.1,XP_028613810.1,XP_028623327.1,XP_028609152.1,XP_028624608.1,XP_028614547.1,XP_028625846.1,XP_028613758.1,XP_028616016.1,XP_028642…	5.06476e-05
	Cellular component	protein-containing complex	GO:0032991	2	2.70931e-05	1.19287	375	10408	1069	35392	XP_028611390.1,XP_028616900.1,XP_028609744.1,XP_028618907.1,XP_028622384.1,XP_028644860.1,XP_028613810.1,XP_028609152.1,XP_028624608.1,XP_028611982.1,XP_028621714.1,XP_028636564.1,XP_028610909.1,XP_028624574.1,XP_028609317.1,XP_028609381.1,XP_028625014.1,XP_028626285.1,XP_028620194.1,XP_028630580.1,XP_028617920.1,XP_028628749.1,XP_028621947.1,XP_028644139.1,XP_028636204.1,XP_028639207.1,XP_028617…	0.00112572
	Biological process	developmental process	GO:0032502	2	3.96979e-10	1.24168	486	12815	992	32479	XP_028611390.1,XP_028616900.1,XP_028609997.1,XP_028618907.1,XP_028642243.1,XP_028644860.1,XP_028621801.1,XP_028622647.1,XP_028624608.1,XP_028614547.1,XP_028616016.1,XP_028611982.1,XP_028621714.1,XP_028636564.1,XP_028610909.1,XP_028611871.1,XP_028610054.1,XP_028624574.1,XP_028609381.1,XP_028625014.1,XP_028626285.1,XP_028636081.1,XP_028620194.1,XP_028618884.1,XP_028630580.1,XP_028617920.1,XP_028628…	3.35824e-08
	Biological process	metabolic process	GO:0008152	2	1.00234e-07	1.12877	684	19840	992	32479	XP_028616596.1,XP_028620128.1,XP_028613593.1,XP_028611390.1,XP_028616900.1,XP_028609997.1,XP_028609744.1,XP_028618907.1,XP_028622384.1,XP_028644860.1,XP_028627653.1,XP_028621801.1,XP_028608846.1,XP_028622647.1,XP_028613810.1,XP_028609152.1,XP_028624608.1,XP_028614547.1,XP_028625846.1,XP_028616016.1,XP_028642724.1,XP_028611982.1,XP_028621714.1,XP_028636564.1,XP_028610909.1,XP_028611871.1,XP_028610…	6.37965e-06
	Biological process	biological regulation	GO:0065007	2	1.77306e-06	1.09569	751	22441	992	32479	XP_028616596.1,XP_028620128.1,XP_028613593.1,XP_028611390.1,XP_028609997.1,XP_028611281.1,XP_028609744.1,XP_028618907.1,XP_028622384.1,XP_028614950.1,XP_028627653.1,XP_028608846.1,XP_028622647.1,XP_028613810.1,XP_028624608.1,XP_028614547.1,XP_028616016.1,XP_028642724.1,XP_028611982.1,XP_028613220.1,XP_028621714.1,XP_028636564.1,XP_028633617.1,XP_028610909.1,XP_028611871.1,XP_028624574.1,XP_028612…	9.79285e-05
	Biological process	multicellular organismal process	GO:0032501	2	5.1011e-06	1.15282	519	14740	992	32479	XP_028620128.1,XP_028611390.1,XP_028616900.1,XP_028609997.1,XP_028618907.1,XP_028644860.1,XP_028621801.1,XP_028622647.1,XP_028624608.1,XP_028614547.1,XP_028616016.1,XP_028611982.1,XP_028613220.1,XP_028621714.1,XP_028636564.1,XP_028633617.1,XP_028610909.1,XP_028611871.1,XP_028610054.1,XP_028624574.1,XP_028609381.1,XP_028626285.1,XP_028633837.1,XP_028636081.1,XP_028620194.1,XP_028618884.1,XP_028630…	0.000266333
	Biological process	cell population proliferation	GO:0008283	2	0.000569902	1.30308	143	3593	992	32479	XP_028611390.1,XP_028622647.1,XP_028613810.1,XP_028624608.1,XP_028624574.1,XP_028618884.1,XP_028617920.1,XP_028617496.1,XP_028643294.1,XP_028642820.1,XP_028617110.1,XP_028622375.1,XP_028608935.1,XP_028645529.1,XP_028641267.1,XP_028612375.1,XP_028624365.1,XP_028631060.1,XP_028639728.1,XP_028635019.1,XP_028632514.1,XP_028616650.1,XP_028613357.1,XP_028609613.1,XP_028622175.1,XP_028628697.1,XP_028640…	0.0180505
	Biological process	cellular component organization or biogenesis	GO:0071840	2	0.00298235	1.1096	428	12629	992	32479	XP_028616900.1,XP_028622384.1,XP_028644860.1,XP_028614950.1,XP_028627653.1,XP_028622647.1,XP_028609152.1,XP_028613758.1,XP_028616016.1,XP_028611982.1,XP_028613220.1,XP_028621714.1,XP_028610909.1,XP_028611871.1,XP_028624574.1,XP_028609381.1,XP_028637090.1,XP_028625014.1,XP_028632674.1,XP_028626285.1,XP_028610439.1,XP_028630580.1,XP_028628749.1,XP_028636204.1,XP_028618239.1,XP_028625091.1,XP_028643…	0.0569458
	Biological process	cellular process	GO:0009987	2	0.0156143	1.02232	914	29272	992	32479	XP_028616596.1,XP_028620128.1,XP_028613593.1,XP_028611390.1,XP_028616900.1,XP_028609997.1,XP_028609744.1,XP_028618907.1,XP_028642243.1,XP_028622384.1,XP_028644860.1,XP_028614950.1,XP_028627653.1,XP_028608846.1,XP_028622647.1,XP_028613810.1,XP_028623327.1,XP_028609152.1,XP_028624608.1,XP_028614547.1,XP_028625846.1,XP_028613758.1,XP_028616016.1,XP_028642724.1,XP_028611982.1,XP_028613220.1,XP_028621…	0.176268
	Biological process	growth	GO:0040007	2	0.0185049	1.27344	76	1954	992	32479	XP_028611390.1,XP_028622647.1,XP_028621714.1,XP_028611871.1,XP_028618884.1,XP_028628749.1,XP_028618239.1,XP_028619716.1,XP_028623789.1,XP_028621444.1,XP_028639360.1,XP_028641970.1,XP_028610966.1,XP_028620296.1,XP_028637580.1,XP_028608763.1,XP_028641634.1,XP_028610674.1,XP_028609246.1,XP_028641131.1,XP_028631586.1,XP_028627123.1,XP_028638991.1,XP_028631910.1,XP_028637084.1,XP_028613668.1,XP_028619…	0.195677
	Biological process	locomotion	GO:0040011	2	0.035128	1.17644	118	3284	992	32479	XP_028616016.1,XP_028611982.1,XP_028609381.1,XP_028625014.1,XP_028620194.1,XP_028630580.1,XP_028618239.1,XP_028643294.1,XP_028627326.1,XP_028611677.1,XP_028612375.1,XP_028610966.1,XP_028616012.1,XP_028632514.1,XP_028622747.1,XP_028645756.1,XP_028622175.1,XP_028626136.1,XP_028637580.1,XP_028640382.1,XP_028630151.1,XP_028610674.1,XP_028641131.1,XP_028632277.1,XP_028627036.1,XP_028610708.1,XP_028635…	0.250011
	Biological process	rhythmic process	GO:0048511	2	0.0394464	1.43741	27	615	992	32479	XP_028636564.1,XP_028628462.1,XP_028619228.1,XP_028612747.1,XP_028636157.1,XP_028616650.1,XP_028632482.1,XP_028631586.1,XP_028627123.1,XP_028627036.1,XP_028635943.1,XP_028624532.1,XP_028624656.1,XP_028633165.1,XP_028631482.1,XP_028617223.1,XP_028639677.1,XP_028621003.1,XP_028615213.1,XP_028625623.1,XP_028634146.1,XP_028608335.1,XP_028614287.1,XP_028617226.1,XP_028629576.1,XP_028645319.1,XP_028645…	0.26818
	Biological process	reproductive process	GO:0022414	2	0.0429014	1.17935	105	2915	992	32479	XP_028644860.1,XP_028621801.1,XP_028622647.1,XP_028636564.1,XP_028618884.1,XP_028631545.1,XP_028638393.1,XP_028643877.1,XP_028619228.1,XP_028633014.1,XP_028631062.1,XP_028612375.1,XP_028636388.1,XP_028612747.1,XP_028641147.1,XP_028632514.1,XP_028634979.1,XP_028620296.1,XP_028613357.1,XP_028645889.1,XP_028622371.1,XP_028615380.1,XP_028626718.1,XP_028634519.1,XP_028616717.1,XP_028624297.1,XP_028623…	0.281641
	Biological process	reproduction	GO:0000003	2	0.0435509	1.17854	105	2917	992	32479	XP_028644860.1,XP_028621801.1,XP_028622647.1,XP_028636564.1,XP_028618884.1,XP_028631545.1,XP_028638393.1,XP_028643877.1,XP_028619228.1,XP_028633014.1,XP_028631062.1,XP_028612375.1,XP_028636388.1,XP_028612747.1,XP_028641147.1,XP_028632514.1,XP_028634979.1,XP_028620296.1,XP_028613357.1,XP_028645889.1,XP_028622371.1,XP_028615380.1,XP_028626718.1,XP_028634519.1,XP_028616717.1,XP_028624297.1,XP_028623…	0.284229
Mastomys coucha	Molecular function	transcription regulator activity	GO:0140110	2	4.44089e-16	2.08101	250	4811	1087	43531	XP_031194052.1,XP_031218921.1,XP_031192859.1,XP_031239265.1,XP_031246719.1,XP_031204160.1,XP_031195213.1,XP_031223134.1,XP_031221665.1,XP_031197371.1,XP_031244035.1,XP_031206581.1,XP_031241383.1,XP_031222016.1,XP_031230280.1,XP_031193439.1,XP_031243200.1,XP_031219240.1,XP_031236166.1,XP_031229770.1,XP_031195871.1,XP_031236031.1,XP_031215940.1,XP_031197022.1,XP_031220493.1,XP_031232753.1,XP_031232…	4.62878e-14
	Molecular function	binding	GO:0005488	2	3.77547e-07	1.06274	968	36477	1087	43531	XP_031244723.1,XP_031197514.1,XP_031194052.1,XP_031215406.1,XP_031212656.1,XP_031218921.1,XP_031192859.1,XP_031210499.1,XP_031213203.1,XP_031206713.1,XP_031199367.1,XP_031214957.1,XP_031239265.1,XP_031246719.1,XP_031230554.1,XP_031221654.1,XP_031237107.1,XP_031204160.1,XP_031196462.1,XP_031221567.1,XP_031216315.1,XP_031193287.1,XP_031239483.1,XP_031195805.1,XP_031195213.1,XP_031201991.1,XP_031214…	1.9676e-05
	Cellular component	protein-containing complex	GO:0032991	2	1.88593e-09	1.27458	435	13996	1209	49580	XP_031194052.1,XP_031215406.1,XP_031241766.1,XP_031212656.1,XP_031213203.1,XP_031231606.1,XP_031214957.1,XP_031193287.1,XP_031201991.1,XP_031194884.1,XP_031223134.1,XP_031221665.1,XP_031227495.1,XP_031244035.1,XP_031218693.1,XP_031195433.1,XP_031196386.1,XP_031235342.1,XP_031241383.1,XP_031234901.1,XP_031230990.1,XP_031216884.1,XP_031216294.1,XP_031206539.1,XP_031208795.1,XP_031199859.1,XP_031204…	1.73883e-07
	Cellular component	intracellular	GO:0005622	2	1.33044e-05	1.05805	1026	39767	1209	49580	XP_031244723.1,XP_031197514.1,XP_031194052.1,XP_031215406.1,XP_031241766.1,XP_031212656.1,XP_031218921.1,XP_031192859.1,XP_031210499.1,XP_031213203.1,XP_031199367.1,XP_031214957.1,XP_031239265.1,XP_031246719.1,XP_031230554.1,XP_031221654.1,XP_031237107.1,XP_031198665.1,XP_031204160.1,XP_031196462.1,XP_031200490.1,XP_031232143.1,XP_031216315.1,XP_031193287.1,XP_031239483.1,XP_031195805.1,XP_031195…	0.000584126
	Biological process	developmental process	GO:0032502	2	1.50692e-10	1.2205	577	19159	1127	45673	XP_031212656.1,XP_031218921.1,XP_031192859.1,XP_031210499.1,XP_031201192.1,XP_031213203.1,XP_031231606.1,XP_031199367.1,XP_031227362.1,XP_031246719.1,XP_031230554.1,XP_031237107.1,XP_031204160.1,XP_031196462.1,XP_031221567.1,XP_031232143.1,XP_031216315.1,XP_031193287.1,XP_031239483.1,XP_031201991.1,XP_031194884.1,XP_031223134.1,XP_031221665.1,XP_031236963.1,XP_031201609.1,XP_031227495.1,XP_031244…	1.37454e-08
	Biological process	multicellular organismal process	GO:0032501	2	2.60411e-09	1.18319	628	21510	1127	45673	XP_031194052.1,XP_031212656.1,XP_031218921.1,XP_031192859.1,XP_031210499.1,XP_031201192.1,XP_031213203.1,XP_031231606.1,XP_031199367.1,XP_031227362.1,XP_031246719.1,XP_031230554.1,XP_031237107.1,XP_031198665.1,XP_031204160.1,XP_031196462.1,XP_031221567.1,XP_031232143.1,XP_031216315.1,XP_031193287.1,XP_031239483.1,XP_031201991.1,XP_031194884.1,XP_031223134.1,XP_031221665.1,XP_031236963.1,XP_031201…	2.26087e-07
	Biological process	metabolic process	GO:0008152	2	5.18488e-08	1.12343	776	27993	1127	45673	XP_031194052.1,XP_031212656.1,XP_031218921.1,XP_031192859.1,XP_031210499.1,XP_031213203.1,XP_031199367.1,XP_031214957.1,XP_031239265.1,XP_031246719.1,XP_031204160.1,XP_031196462.1,XP_031221567.1,XP_031232143.1,XP_031239483.1,XP_031195213.1,XP_031207272.1,XP_031201991.1,XP_031214210.1,XP_031194884.1,XP_031223134.1,XP_031221665.1,XP_031236963.1,XP_031201609.1,XP_031210947.1,XP_031227495.1,XP_031244…	4.01745e-06
	Biological process	biological regulation	GO:0065007	2	2.16995e-06	1.08463	871	32544	1127	45673	XP_031244723.1,XP_031194052.1,XP_031212656.1,XP_031218921.1,XP_031192859.1,XP_031210499.1,XP_031213203.1,XP_031199367.1,XP_031214957.1,XP_031239265.1,XP_031227362.1,XP_031246719.1,XP_031237107.1,XP_031198665.1,XP_031204160.1,XP_031196462.1,XP_031221567.1,XP_031232143.1,XP_031239483.1,XP_031195213.1,XP_031221009.1,XP_031201991.1,XP_031214210.1,XP_031194884.1,XP_031221665.1,XP_031236963.1,XP_031201…	0.000138378
	Biological process	cell population proliferation	GO:0008283	2	0.00048634	1.29174	158	4957	1127	45673	XP_031194052.1,XP_031192859.1,XP_031227362.1,XP_031246719.1,XP_031204160.1,XP_031194884.1,XP_031241383.1,XP_031234901.1,XP_031198218.1,XP_031199859.1,XP_031244262.1,XP_031197961.1,XP_031238249.1,XP_031226760.1,XP_031228787.1,XP_031197022.1,XP_031194903.1,XP_031238726.1,XP_031211747.1,XP_031233217.1,XP_031193500.1,XP_031210916.1,XP_031206672.1,XP_031195270.1,XP_031219436.1,XP_031246245.1,XP_031204…	0.0168489
	Biological process	reproductive process	GO:0022414	2	0.00781257	1.23639	126	4130	1127	45673	XP_031212656.1,XP_031227362.1,XP_031239483.1,XP_031201609.1,XP_031220987.1,XP_031241383.1,XP_031208795.1,XP_031223824.1,XP_031238249.1,XP_031202680.1,XP_031219885.1,XP_031209801.1,XP_031211747.1,XP_031228521.1,XP_031193500.1,XP_031210916.1,XP_031233346.1,XP_031212407.1,XP_031204188.1,XP_031210740.1,XP_031232944.1,XP_031216880.1,XP_031236703.1,XP_031196805.1,XP_031229759.1,XP_031231454.1,XP_031212…	0.13533
	Biological process	reproduction	GO:0000003	2	0.00822531	1.2343	126	4137	1127	45673	XP_031212656.1,XP_031227362.1,XP_031239483.1,XP_031201609.1,XP_031220987.1,XP_031241383.1,XP_031208795.1,XP_031223824.1,XP_031238249.1,XP_031202680.1,XP_031219885.1,XP_031209801.1,XP_031211747.1,XP_031228521.1,XP_031193500.1,XP_031210916.1,XP_031233346.1,XP_031212407.1,XP_031204188.1,XP_031210740.1,XP_031232944.1,XP_031216880.1,XP_031236703.1,XP_031196805.1,XP_031229759.1,XP_031231454.1,XP_031212…	0.140122
	Biological process	behavior	GO:0007610	2	0.0438816	1.23126	70	2304	1127	45673	XP_031227495.1,XP_031208795.1,XP_031217215.1,XP_031235475.1,XP_031235355.1,XP_031208873.1,XP_031236031.1,XP_031233217.1,XP_031210740.1,XP_031216880.1,XP_031219316.1,XP_031245301.1,XP_031238169.1,XP_031207437.1,XP_031245824.1,XP_031220838.1,XP_031223291.1,XP_031236794.1,XP_031242232.1,XP_031221419.1,XP_031242563.1,XP_031203736.1,XP_031214707.1,XP_031221855.1,XP_031197915.1,XP_031216009.1,XP_031226…	0.328702
Meriones unguiculatus	Molecular function	transcription regulator activity	GO:0140110	2	0	2.18046	294	3309	1282	31462	XP_021488457.1,XP_021500900.1,XP_021490235.1,XP_021510524.1,XP_021510986.1,XP_021506118.1,XP_021495274.1,XP_021494330.1,XP_021492778.1,XP_021512738.1,XP_021487557.1,XP_021490925.1,XP_021517230.1,XP_021508617.1,XP_021502731.1,XP_021506082.1,XP_021498963.1,XP_021482033.1,XP_021512712.1,XP_021512253.1,XP_021496006.1,XP_021489691.1,XP_021495622.1,XP_021503777.1,XP_021487757.1,XP_021497649.1,XP_021509…	0
	Molecular function	binding	GO:0005488	2	1.33609e-10	1.07504	1142	26070	1282	31462	XP_021517613.1,XP_021488457.1,XP_021517964.1,XP_021502392.1,XP_021500900.1,XP_021513603.1,XP_021493817.1,XP_021485717.1,XP_021512190.1,XP_021490235.1,XP_021518775.1,XP_021509668.1,XP_021504486.1,XP_021507103.1,XP_021488640.1,XP_021515478.1,XP_021495176.1,XP_021510524.1,XP_021501831.1,XP_021510986.1,XP_021513989.1,XP_021483480.1,XP_021506118.1,XP_021495274.1,XP_021497431.1,XP_021519017.1,XP_021508…	8.64002e-09
	Cellular component	protein-containing complex	GO:0032991	2	0.00274072	1.11396	467	10480	1434	35848	XP_021517613.1,XP_021517964.1,XP_021502392.1,XP_021512190.1,XP_021509668.1,XP_021498812.1,XP_021510524.1,XP_021501831.1,XP_021513989.1,XP_021497431.1,XP_021494802.1,XP_021492778.1,XP_021509152.1,XP_021512333.1,XP_021506301.1,XP_021487557.1,XP_021514297.1,XP_021501594.1,XP_021487459.1,XP_021499275.1,XP_021517230.1,XP_021508617.1,XP_021502731.1,XP_021497279.1,XP_021515532.1,XP_021487063.1,XP_021495…	0.0811083
	Biological process	developmental process	GO:0032502	2	1.55431e-15	1.29255	705	13419	1341	32992	XP_021517613.1,XP_021488457.1,XP_021482749.1,XP_021517964.1,XP_021500900.1,XP_021493817.1,XP_021489148.1,XP_021512190.1,XP_021518775.1,XP_021509668.1,XP_021507103.1,XP_021498812.1,XP_021488640.1,XP_021510524.1,XP_021510986.1,XP_021481991.1,XP_021483480.1,XP_021506118.1,XP_021503466.1,XP_021497431.1,XP_021519017.1,XP_021508034.1,XP_021491580.1,XP_021494802.1,XP_021497599.1,XP_021488172.1,XP_021498…	2.65643e-13
	Biological process	multicellular organismal process	GO:0032501	2	6.10623e-15	1.22824	748	14983	1341	32992	XP_021517613.1,XP_021488457.1,XP_021517964.1,XP_021500900.1,XP_021493817.1,XP_021489148.1,XP_021485717.1,XP_021512190.1,XP_021483889.1,XP_021518775.1,XP_021509668.1,XP_021507103.1,XP_021498812.1,XP_021510524.1,XP_021510986.1,XP_021481991.1,XP_021483480.1,XP_021506118.1,XP_021503466.1,XP_021519017.1,XP_021508034.1,XP_021491580.1,XP_021494802.1,XP_021497599.1,XP_021488172.1,XP_021507093.1,XP_021498…	8.62974e-13
	Biological process	biological regulation	GO:0065007	2	4.70978e-07	1.0853	1015	23009	1341	32992	XP_021517613.1,XP_021482749.1,XP_021496873.1,XP_021517964.1,XP_021502392.1,XP_021493817.1,XP_021489148.1,XP_021485717.1,XP_021512190.1,XP_021486265.1,XP_021490235.1,XP_021483889.1,XP_021518775.1,XP_021509668.1,XP_021498812.1,XP_021495176.1,XP_021510524.1,XP_021501831.1,XP_021481991.1,XP_021483480.1,XP_021495274.1,XP_021503466.1,XP_021497431.1,XP_021519017.1,XP_021494330.1,XP_021491580.1,XP_021494…	2.90858e-05
	Biological process	metabolic process	GO:0008152	2	0.00067465	1.06686	891	20547	1341	32992	XP_021517613.1,XP_021502392.1,XP_021485717.1,XP_021512190.1,XP_021490235.1,XP_021483889.1,XP_021518775.1,XP_021504486.1,XP_021498812.1,XP_021488640.1,XP_021495176.1,XP_021510524.1,XP_021513989.1,XP_021483480.1,XP_021495274.1,XP_021503466.1,XP_021497431.1,XP_021494330.1,XP_021491580.1,XP_021502317.1,XP_021494802.1,XP_021498100.1,XP_021509250.1,XP_021517483.1,XP_021492778.1,XP_021512738.1,XP_021494…	0.0195197
	Biological process	locomotion	GO:0040011	2	0.00286099	1.21862	180	3634	1341	32992	XP_021517964.1,XP_021493817.1,XP_021489148.1,XP_021483889.1,XP_021481991.1,XP_021483480.1,XP_021497431.1,XP_021519017.1,XP_021491580.1,XP_021497599.1,XP_021506301.1,XP_021507249.1,XP_021514297.1,XP_021490925.1,XP_021508617.1,XP_021502731.1,XP_021492329.1,XP_021506082.1,XP_021489882.1,XP_021491113.1,XP_021511246.1,XP_021496006.1,XP_021516093.1,XP_021503751.1,XP_021508029.1,XP_021511322.1,XP_021484…	0.0568254
	Biological process	reproductive process	GO:0022414	2	0.0038307	1.24264	144	2851	1341	32992	XP_021493817.1,XP_021507103.1,XP_021506301.1,XP_021507249.1,XP_021499275.1,XP_021517230.1,XP_021486132.1,XP_021493478.1,XP_021520206.1,XP_021517968.1,XP_021486781.1,XP_021513830.1,XP_021492978.1,XP_021514364.1,XP_021518807.1,XP_021508029.1,XP_021511322.1,XP_021519386.1,XP_021489584.1,XP_021516983.1,XP_021519756.1,XP_021493844.1,XP_021499586.1,XP_021493635.1,XP_021485418.1,XP_021488480.1,XP_021485…	0.0703795
	Biological process	reproduction	GO:0000003	2	0.00412639	1.24003	144	2857	1341	32992	XP_021493817.1,XP_021507103.1,XP_021506301.1,XP_021507249.1,XP_021499275.1,XP_021517230.1,XP_021486132.1,XP_021493478.1,XP_021520206.1,XP_021517968.1,XP_021486781.1,XP_021513830.1,XP_021492978.1,XP_021514364.1,XP_021518807.1,XP_021508029.1,XP_021511322.1,XP_021519386.1,XP_021489584.1,XP_021516983.1,XP_021519756.1,XP_021493844.1,XP_021499586.1,XP_021493635.1,XP_021485418.1,XP_021488480.1,XP_021485…	0.0746918
	Biological process	behavior	GO:0007610	2	0.0246418	1.25866	75	1466	1341	32992	XP_021506301.1,XP_021490925.1,XP_021508617.1,XP_021502731.1,XP_021497903.1,XP_021483654.1,XP_021503960.1,XP_021511246.1,XP_021499342.1,XP_021503982.1,XP_021486960.1,XP_021496058.1,XP_021520299.1,XP_021519832.1,XP_021491260.1,XP_021501742.1,XP_021511263.1,XP_021514997.1,XP_021497892.1,XP_021494560.1,XP_021506762.1,XP_021512452.1,XP_021515960.1,XP_021509059.1,XP_021502164.1,XP_021500041.1,XP_021493…	0.233367
	Biological process	cell population proliferation	GO:0008283	2	0.0357356	1.14149	170	3664	1341	32992	XP_021493817.1,XP_021498812.1,XP_021481991.1,XP_021483480.1,XP_021491580.1,XP_021512333.1,XP_021487557.1,XP_021517230.1,XP_021508617.1,XP_021506082.1,XP_021509513.1,XP_021482033.1,XP_021512253.1,XP_021497978.1,XP_021516093.1,XP_021513830.1,XP_021487757.1,XP_021514364.1,XP_021518807.1,XP_021500940.1,XP_021503751.1,XP_021484158.1,XP_021501915.1,XP_021493844.1,XP_021493635.1,XP_021515492.1,XP_021485…	0.294088
	Biological process	rhythmic process	GO:0048511	2	0.0446173	1.36014	34	615	1341	32992	XP_021507249.1,XP_021490925.1,XP_021508617.1,XP_021518446.1,XP_021493844.1,XP_021511900.1,XP_021496913.1,XP_021499555.1,XP_021488325.1,XP_021506762.1,XP_021500484.1,XP_021509059.1,XP_021493633.1,XP_021506561.1,XP_021500667.1,XP_021508503.1,XP_021495223.1,XP_021517820.1,XP_021518444.1,XP_021508080.1,XP_021519277.1,XP_021519340.1,XP_021507077.1,XP_021488580.1,XP_021499651.1,XP_021498186.1,XP_021513…	0.283399
Mus caroli	Molecular function	transcription regulator activity	GO:0140110	2	4.44089e-16	1.78403	200	4135	1042	38434	XP_021035202.1,XP_021026555.1,XP_021014589.1,XP_021017185.1,XP_021038062.1,XP_021015221.1,XP_021036484.1,XP_021036026.1,XP_029336890.1,XP_021012364.1,XP_029337846.1,XP_029327225.1,XP_021024341.1,XP_029330372.1,XP_021035104.1,XP_029328639.1,XP_021010294.1,XP_021020849.1,XP_029335084.1,XP_029334046.1,XP_021034653.1,XP_021005434.1,XP_021008030.1,XP_029325279.1,XP_021020277.1,XP_021030721.1,XP_021007…	1.44884e-13
	Molecular function	binding	GO:0005488	2	7.37694e-08	1.06956	926	31934	1042	38434	XP_021035202.1,XP_021032038.1,XP_021026555.1,XP_029324442.1,XP_029327238.1,XP_021015498.1,XP_021014291.1,XP_021012638.1,XP_021041713.1,XP_021007134.1,XP_021041450.1,XP_021015694.1,XP_021030908.1,XP_021036399.1,XP_021027039.1,XP_021014904.1,XP_029339555.1,XP_021017185.1,XP_021017459.1,XP_021010172.1,XP_021024966.1,XP_021005741.1,XP_021005380.1,XP_021027113.1,XP_021021153.1,XP_029329406.1,XP_029332…	4.37587e-06
	Cellular component	protein-containing complex	GO:0032991	2	4.49465e-09	1.26821	428	12425	1183	43554	XP_021032038.1,XP_021026555.1,XP_029324442.1,XP_029327238.1,XP_021015498.1,XP_021007134.1,XP_021014589.1,XP_021030908.1,XP_021036399.1,XP_029339555.1,XP_021017185.1,XP_021005051.1,XP_021024966.1,XP_021005741.1,XP_021021153.1,XP_029329406.1,XP_029327073.1,XP_021036484.1,XP_021036026.1,XP_021038641.1,XP_029336890.1,XP_021038075.1,XP_021025078.1,XP_021004987.1,XP_021029983.1,XP_029336334.1,XP_021018…	5.02277e-07
	Cellular component	intracellular	GO:0005622	2	0.00169652	1.04281	977	34493	1183	43554	XP_021035202.1,XP_021032038.1,XP_021026555.1,XP_029324442.1,XP_021030898.1,XP_029327238.1,XP_021015498.1,XP_029335545.1,XP_021014291.1,XP_021012638.1,XP_021041713.1,XP_021007134.1,XP_021019451.1,XP_021041450.1,XP_021015694.1,XP_021014589.1,XP_021030908.1,XP_021036399.1,XP_021021286.1,XP_021014904.1,XP_029339555.1,XP_021017185.1,XP_021005051.1,XP_021017459.1,XP_021024966.1,XP_021006201.1,XP_021005…	0.0473965
	Biological process	developmental process	GO:0032502	2	1.83297e-07	1.18052	542	16795	1095	40056	XP_021035202.1,XP_021026555.1,XP_029324442.1,XP_029327238.1,XP_021015498.1,XP_029335545.1,XP_021012638.1,XP_021015694.1,XP_021014589.1,XP_021030908.1,XP_021027039.1,XP_021021286.1,XP_029339555.1,XP_021017185.1,XP_021005051.1,XP_021017459.1,XP_021006201.1,XP_021005380.1,XP_021027113.1,XP_021021153.1,XP_029329406.1,XP_029332128.1,XP_021038062.1,XP_021015221.1,XP_021036484.1,XP_021038641.1,XP_029334…	1.96889e-05
	Biological process	multicellular organismal process	GO:0032501	2	1.12611e-06	1.14804	602	19182	1095	40056	XP_021035202.1,XP_021026555.1,XP_029324442.1,XP_029327238.1,XP_021015498.1,XP_029335545.1,XP_021012638.1,XP_021015694.1,XP_021014589.1,XP_021030908.1,XP_021027039.1,XP_021021286.1,XP_029339555.1,XP_021017185.1,XP_021005051.1,XP_021017459.1,XP_021010172.1,XP_021006201.1,XP_021005380.1,XP_021027113.1,XP_021021153.1,XP_029329406.1,XP_029332128.1,XP_021038062.1,XP_021038928.1,XP_021015221.1,XP_021036…	9.82809e-05
	Biological process	metabolic process	GO:0008152	2	0.000294691	1.08147	726	24557	1095	40056	XP_021035202.1,XP_021032038.1,XP_021026555.1,XP_021030898.1,XP_021014291.1,XP_021012638.1,XP_021041713.1,XP_021007134.1,XP_021014589.1,XP_021030908.1,XP_021036399.1,XP_021021286.1,XP_029339555.1,XP_021017185.1,XP_021005051.1,XP_021017459.1,XP_021024966.1,XP_021006201.1,XP_021005741.1,XP_021005380.1,XP_021027113.1,XP_021021153.1,XP_029327073.1,XP_029333409.1,XP_021038928.1,XP_021015221.1,XP_021036…	0.0138089
	Biological process	cell population proliferation	GO:0008283	2	0.000738822	1.28066	156	4456	1095	40056	XP_021015221.1,XP_021036484.1,XP_021036026.1,XP_021038641.1,XP_021012364.1,XP_021033408.1,XP_029330372.1,XP_021035104.1,XP_021033178.1,XP_021025753.1,XP_021020849.1,XP_029334046.1,XP_021008030.1,XP_029325279.1,XP_021026522.1,XP_021022109.1,XP_029325168.1,XP_021023369.2,XP_021022514.1,XP_021026777.2,XP_029339400.1,XP_021029894.1,XP_021006095.1,XP_021041768.1,XP_021017964.1,XP_021037255.1,XP_029324…	0.0275853
	Biological process	biological regulation	GO:0065007	2	0.000851248	1.05987	822	28371	1095	40056	XP_021035202.1,XP_021026555.1,XP_029324442.1,XP_021030898.1,XP_021015498.1,XP_021014291.1,XP_021012638.1,XP_021019451.1,XP_021041450.1,XP_021015694.1,XP_021014589.1,XP_021030908.1,XP_021036399.1,XP_021027039.1,XP_021021286.1,XP_029339555.1,XP_021017185.1,XP_021005051.1,XP_021017459.1,XP_021010172.1,XP_021006201.1,XP_021005741.1,XP_021005380.1,XP_021027113.1,XP_021021153.1,XP_029329406.1,XP_029332…	0.0289922
Mus musculus	Molecular function	transcription regulator activity	GO:0140110	2	4.31988e-13	1.65944	201	7610	1091	68545	NP_443734.2,NP_084517.2,NP_001074561.1,XP_030099541.1,NP_035513.1,NP_001278786.1,NP_001018052.1,NP_058585.2,NP_001157104.1,NP_001116422.1,NP_619616.2,NP_032610.1,XP_006531982.1,XP_011248477.1,NP_075363.1,NP_067365.2,NP_062509.1,NP_032301.2,NP_067496.2,XP_017173378.1,XP_006528561.1,XP_006522145.1,XP_006507823.1,XP_017172173.1,NP_058056.2,NP_038547.2,NP_001074942.1,XP_017169057.1,NP_001075448.1,XP_…	1.41152e-10
	Molecular function	binding	GO:0005488	2	3.19332e-06	1.05625	973	57876	1091	68545	XP_006536236.1,XP_006518994.1,NP_062609.2,NP_443734.2,NP_084517.2,XP_006522779.1,NP_001116202.2,XP_030101106.1,NP_001028945.2,NP_001349383.1,XP_030107492.1,NP_001074561.1,XP_006501418.1,XP_006500159.1,XP_030099541.1,NP_034702.2,XP_006511412.1,XP_006507442.1,NP_083837.2,XP_017171373.1,XP_006499250.1,NP_033541.1,NP_035513.1,NP_001278786.1,NP_631892.2,XP_030107308.1,XP_011246690.1,XP_006524695.1,NP_…	0.000208683
	Cellular component	protein-containing complex	GO:0032991	2	2.51361e-08	1.24845	447	22013	1266	77835	XP_006518994.1,NP_062609.2,NP_001028945.2,NP_080462.2,NP_001349383.1,NP_001074561.1,XP_006500159.1,XP_030099541.1,NP_034702.2,XP_017171373.1,NP_035513.1,XP_011246690.1,XP_006524695.1,NP_033815.1,NP_083550.2,NP_001018052.1,NP_001139646.1,NP_001103380.1,NP_001074681.1,XP_006513506.1,NP_058585.2,NP_001116422.1,XP_006520084.1,NP_075027.1,NP_001103785.1,XP_030107241.1,NP_619616.2,XP_006535325.1,NP_084…	2.17542e-06
	Cellular component	intracellular	GO:0005622	2	0.00182735	1.03967	1059	62624	1266	77835	XP_006536236.1,XP_006518994.1,NP_062609.2,NP_001167024.1,NP_443734.2,NP_084517.2,NP_001116202.2,XP_030101106.1,NP_001028945.2,NP_080462.2,NP_001349383.1,XP_030107492.1,NP_001277372.1,NP_001074561.1,XP_006501418.1,XP_006500159.1,XP_030099541.1,NP_034702.2,XP_017173990.1,XP_006511412.1,XP_006507442.1,NP_083837.2,XP_017171373.1,XP_006499250.1,NP_033541.1,NP_035513.1,NP_001278786.1,NP_631892.2,XP_030…	0.0446061
	Biological process	metabolic process	GO:0008152	2	2.88505e-06	1.10501	787	43736	1170	71848	NP_062609.2,NP_443734.2,NP_084517.2,XP_006522779.1,XP_030101106.1,NP_001028945.2,NP_080462.2,NP_001349383.1,NP_001074561.1,XP_006500159.1,XP_030099541.1,XP_006511412.1,XP_006507442.1,NP_083837.2,XP_017171373.1,XP_006499250.1,NP_033541.1,NP_035513.1,NP_001278786.1,NP_631892.2,XP_030107308.1,XP_011246690.1,NP_001074550.1,XP_011240533.1,NP_033815.1,XP_030108050.1,NP_083550.2,NP_001018052.1,NP_001103…	0.000216834
	Biological process	developmental process	GO:0032502	2	3.44335e-06	1.15356	573	30503	1170	71848	NP_062609.2,NP_443734.2,XP_006522779.1,NP_001277372.1,NP_001074561.1,XP_006507442.1,XP_017171373.1,NP_035513.1,XP_030107308.1,XP_011246690.1,XP_006524695.1,XP_011240533.1,NP_033815.1,XP_017172151.1,NP_083550.2,NP_001018052.1,NP_001103380.1,NP_001074681.1,NP_001177412.1,XP_006513506.1,NP_058585.2,NP_001157104.1,XP_011245234.1,NP_001116422.1,XP_006520084.1,XP_006524300.1,NP_001103785.1,NP_038516.1,…	0.000253459
	Biological process	multicellular organismal process	GO:0032501	2	5.00973e-06	1.13423	637	34488	1170	71848	NP_062609.2,NP_001167024.1,NP_443734.2,XP_006522779.1,NP_001277372.1,NP_001074561.1,XP_030099541.1,XP_006507442.1,XP_017171373.1,NP_035513.1,XP_030107308.1,XP_011246690.1,XP_006524695.1,NP_001074550.1,XP_011240533.1,NP_033815.1,XP_017172151.1,NP_083550.2,NP_001018052.1,NP_001103380.1,NP_001074681.1,NP_001177412.1,NP_001334098.1,XP_006516102.1,NP_038834.2,XP_006513506.1,NP_058585.2,NP_001157104.1,…	0.000350681
	Biological process	biological regulation	GO:0065007	2	0.000308271	1.06343	881	50874	1170	71848	XP_006536236.1,XP_006518994.1,NP_062609.2,NP_001167024.1,NP_443734.2,NP_084517.2,XP_006522779.1,XP_030107492.1,NP_001074561.1,XP_006501418.1,XP_006500159.1,XP_030099541.1,NP_034702.2,XP_006511412.1,XP_006507442.1,NP_083837.2,XP_017171373.1,NP_033541.1,NP_035513.1,NP_001278786.1,NP_631892.2,XP_030107308.1,XP_011246690.1,XP_006524695.1,NP_001074550.1,XP_011240533.1,NP_033815.1,XP_017172151.1,XP_030…	0.0117077
	Biological process	cell population proliferation	GO:0008283	2	0.00570291	1.2192	155	7807	1170	71848	NP_062609.2,XP_006500159.1,NP_035513.1,XP_011246690.1,XP_006524695.1,XP_011240533.1,NP_001103380.1,NP_001074681.1,XP_006513506.1,NP_058585.2,NP_001157104.1,NP_075027.1,NP_001103785.1,NP_038516.1,NP_001165568.1,XP_006512221.1,NP_067365.2,XP_030107833.1,NP_032301.2,NP_076069.2,NP_031582.1,XP_006507411.1,NP_034378.2,XP_011245704.1,XP_006512802.1,NP_080277.1,XP_030098171.1,NP_034210.2,XP_017172173.1,…	0.111558
	Biological process	cellular process	GO:0009987	2	0.00717682	1.02271	1084	65089	1170	71848	XP_006518994.1,NP_062609.2,NP_001167024.1,NP_443734.2,NP_084517.2,XP_006522779.1,XP_030101106.1,NP_001028945.2,NP_080462.2,NP_001349383.1,XP_030107492.1,NP_001277372.1,NP_001074561.1,XP_006501418.1,XP_006500159.1,XP_030099541.1,NP_034702.2,XP_017173990.1,XP_006511412.1,XP_006507442.1,NP_083837.2,XP_017171373.1,XP_006499250.1,NP_033541.1,NP_035513.1,NP_001278786.1,NP_631892.2,XP_030107308.1,XP_011…	0.12875
	Biological process	growth	GO:0040007	2	0.019818	1.23729	95	4715	1170	71848	NP_062609.2,XP_006522779.1,XP_011246690.1,NP_033815.1,XP_006513506.1,XP_011245234.1,NP_067365.2,NP_032301.2,NP_067496.2,NP_001192148.1,XP_006527203.1,XP_011239566.1,NP_034210.2,XP_017172173.1,NP_034899.2,XP_006506115.1,NP_038547.2,XP_006526630.1,NP_001273077.1,NP_031458.2,NP_001348141.1,NP_034674.2,NP_808408.2,NP_080479.2,NP_033350.2,XP_006527345.1,XP_006540927.1,NP_033151.2,XP_006528613.1,NP_659…	0.223187
	Biological process	reproductive process	GO:0022414	2	0.0258867	1.17777	136	7091	1170	71848	NP_062609.2,NP_001277372.1,NP_001074561.1,XP_006507442.1,NP_035513.1,NP_083550.2,NP_001018052.1,NP_001177412.1,NP_038834.2,XP_006513506.1,NP_001116422.1,XP_006504110.1,NP_032301.2,NP_031582.1,NP_112447.2,XP_017170969.1,XP_017172173.1,NP_001103443.1,XP_006506115.1,XP_006524797.1,NP_001344651.1,XP_011247700.1,XP_030110402.1,NP_001348141.1,NP_034674.2,NP_001334422.1,XP_006510026.1,XP_006512003.1,NP_…	0.258867
	Biological process	reproduction	GO:0000003	2	0.0268959	1.17611	136	7101	1170	71848	NP_062609.2,NP_001277372.1,NP_001074561.1,XP_006507442.1,NP_035513.1,NP_083550.2,NP_001018052.1,NP_001177412.1,NP_038834.2,XP_006513506.1,NP_001116422.1,XP_006504110.1,NP_032301.2,NP_031582.1,NP_112447.2,XP_017170969.1,XP_017172173.1,NP_001103443.1,XP_006506115.1,XP_006524797.1,NP_001344651.1,XP_011247700.1,XP_030110402.1,NP_001348141.1,NP_034674.2,NP_001334422.1,XP_006510026.1,XP_006512003.1,NP_…	0.265611
Mus pahari	Molecular function	transcription regulator activity	GO:0140110	2	2.22045e-16	1.81294	218	3764	1108	34683	XP_029388840.1,XP_021065835.1,XP_021066940.1,XP_021069002.1,XP_021072227.1,XP_021050023.1,XP_021057494.1,XP_021075063.1,XP_021055667.1,XP_021056772.1,XP_021048258.1,XP_021057648.1,XP_029387341.1,XP_021069000.1,XP_021064195.1,XP_021059290.1,XP_029396971.1,XP_021071153.1,XP_021069484.1,XP_021067021.1,XP_021044359.1,XP_029391603.1,XP_029393057.1,XP_029387016.1,XP_021054353.1,XP_021044179.1,XP_021073…	9.9772e-14
	Molecular function	binding	GO:0005488	2	1.75164e-08	1.07008	987	28872	1108	34683	XP_021056258.2,XP_029396067.1,XP_021071514.1,XP_029398431.1,XP_021064565.1,XP_021043348.1,XP_021049056.1,XP_029388777.1,XP_029391320.1,XP_021075875.1,XP_029396986.1,XP_021074626.1,XP_029388840.1,XP_029388679.1,XP_021055107.1,XP_021042657.1,XP_029393885.1,XP_021055872.1,XP_021044597.2,XP_021065835.1,XP_021063449.1,XP_021070168.1,XP_021066940.1,XP_021046885.1,XP_021053100.1,XP_021054164.1,XP_021047…	1.18061e-06
	Cellular component	intracellular	GO:0005622	2	3.81163e-06	1.06228	1069	30858	1274	39066	XP_021056258.2,XP_029396067.1,XP_021071514.1,XP_029398431.1,XP_021064565.1,XP_021043348.1,XP_029391573.1,XP_029388777.1,XP_029391320.1,XP_021075875.1,XP_029396986.1,XP_021074626.1,XP_029388840.1,XP_029388679.1,XP_021055107.1,XP_021042657.1,XP_021050252.1,XP_029393885.1,XP_021043762.1,XP_021055872.1,XP_029403108.1,XP_021065835.1,XP_021070168.1,XP_021066940.1,XP_021076226.1,XP_021046885.1,XP_021053…	0.000204931
	Cellular component	protein-containing complex	GO:0032991	2	2.21275e-05	1.18138	432	11213	1274	39066	XP_029396067.1,XP_021071514.1,XP_021064565.1,XP_029391573.1,XP_021049056.1,XP_029391320.1,XP_029388840.1,XP_029388679.1,XP_021050252.1,XP_029393885.1,XP_021065835.1,XP_021063449.1,XP_021053100.1,XP_021047708.1,XP_021055349.1,XP_029400434.1,XP_021076807.1,XP_021051381.1,XP_021049132.1,XP_021052170.1,XP_021057298.1,XP_029399133.1,XP_021073585.1,XP_029390357.1,XP_021049472.1,XP_021055667.1,XP_021067…	0.00106445
	Biological process	developmental process	GO:0032502	2	2.95043e-09	1.19496	604	15363	1187	36078	XP_021076675.1,XP_021064565.1,XP_021043348.1,XP_029391320.1,XP_021075875.1,XP_021074626.1,XP_029388679.1,XP_021055107.1,XP_021043762.1,XP_021065835.1,XP_021063449.1,XP_021076226.1,XP_021047708.1,XP_021055349.1,XP_021072227.1,XP_021077910.1,XP_021059194.1,XP_021050023.1,XP_029403185.1,XP_021052019.1,XP_021057494.1,XP_021076807.1,XP_021049439.1,XP_021062035.1,XP_021051381.1,XP_021068137.1,XP_021049…	3.76258e-07
	Biological process	multicellular organismal process	GO:0032501	2	7.18326e-07	1.14206	660	17565	1187	36078	XP_021071514.1,XP_021064565.1,XP_021043348.1,XP_029391320.1,XP_021075875.1,XP_021074626.1,XP_021063569.1,XP_021055107.1,XP_021055872.1,XP_021063449.1,XP_021076226.1,XP_021055349.1,XP_021072227.1,XP_021077910.1,XP_021059194.1,XP_021050023.1,XP_029403185.1,XP_021052019.1,XP_021057494.1,XP_021076807.1,XP_021049439.1,XP_021062035.1,XP_021051381.1,XP_021049132.1,XP_029388971.1,XP_021052170.1,XP_021051…	5.93353e-05
	Biological process	metabolic process	GO:0008152	2	0.000237433	1.07984	782	22011	1187	36078	XP_029396067.1,XP_021071514.1,XP_021049056.1,XP_029388777.1,XP_029391320.1,XP_021075875.1,XP_021074626.1,XP_029388840.1,XP_021055107.1,XP_021042657.1,XP_021043762.1,XP_021044597.2,XP_021065835.1,XP_021070168.1,XP_021066940.1,XP_021047708.1,XP_021055349.1,XP_021069002.1,XP_021072227.1,XP_021077910.1,XP_021050023.1,XP_029403185.1,XP_021052019.1,XP_021060993.1,XP_021057494.1,XP_029403993.1,XP_021049…	0.0119027
	Biological process	cell population proliferation	GO:0008283	2	0.00130022	1.25237	167	4053	1187	36078	XP_029391573.1,XP_021074626.1,XP_021065835.1,XP_021069002.1,XP_021049439.1,XP_021051381.1,XP_021049472.1,XP_029398934.1,XP_021067818.1,XP_021046051.1,XP_029387067.1,XP_029392277.1,XP_021071088.1,XP_029387341.1,XP_021063182.1,XP_021057250.1,XP_021071153.1,XP_021058308.1,XP_021042713.1,XP_021051248.1,XP_021070575.1,XP_029387016.1,XP_021054353.1,XP_021057332.1,XP_029401942.1,XP_029395034.1,XP_021051…	0.043756
	Biological process	biological regulation	GO:0065007	2	0.0022005	1.05078	897	25946	1187	36078	XP_021056258.2,XP_029396067.1,XP_021071514.1,XP_029398431.1,XP_029391573.1,XP_021049056.1,XP_029391320.1,XP_021075875.1,XP_021074626.1,XP_029388840.1,XP_021063569.1,XP_029388679.1,XP_021055107.1,XP_021043762.1,XP_021044597.2,XP_021065835.1,XP_021063449.1,XP_021070168.1,XP_021066940.1,XP_021047708.1,XP_021055349.1,XP_021069002.1,XP_021072227.1,XP_021077910.1,XP_021059194.1,XP_021050023.1,XP_029403…	0.0677773
	Biological process	reproductive process	GO:0022414	2	0.0047452	1.2469	133	3242	1187	36078	XP_021064565.1,XP_021075875.1,XP_021076226.1,XP_029403185.1,XP_021062405.1,XP_029387067.1,XP_021075217.1,XP_021042866.1,XP_021053614.1,XP_021048258.1,XP_021071088.1,XP_021069595.1,XP_021073594.1,XP_021042833.2,XP_021072608.1,XP_021066873.1,XP_021042713.1,XP_021060825.1,XP_021057332.1,XP_021072900.1,XP_029391286.1,XP_021051951.1,XP_029402341.1,XP_029388748.1,XP_029395890.1,XP_021062111.1,XP_021057…	0.118126
	Biological process	reproduction	GO:0000003	2	0.00499375	1.24498	133	3247	1187	36078	XP_021064565.1,XP_021075875.1,XP_021076226.1,XP_029403185.1,XP_021062405.1,XP_029387067.1,XP_021075217.1,XP_021042866.1,XP_021053614.1,XP_021048258.1,XP_021071088.1,XP_021069595.1,XP_021073594.1,XP_021042833.2,XP_021072608.1,XP_021066873.1,XP_021042713.1,XP_021060825.1,XP_021057332.1,XP_021072900.1,XP_029391286.1,XP_021051951.1,XP_029402341.1,XP_029388748.1,XP_029395890.1,XP_021062111.1,XP_021057…	0.118626
Rattus norvegicus	Molecular function	transcription regulator activity	GO:0140110	2	0	2.15836	230	4524	1044	44322	XP_006238398.1,XP_006238857.1,XP_017445721.1,NP_599182.1,NP_001120774.1,XP_017452803.1,NP_001295194.1,XP_017454919.1,NP_001093644.1,NP_001101211.1,XP_017448049.1,NP_001011914.1,XP_017448101.1,XP_017456398.1,NP_058924.2,XP_341950.2,XP_006232400.1,XP_008766388.1,XP_017457951.1,XP_008771720.2,NP_001012488.1,XP_006235845.1,XP_017448487.1,NP_036893.1,NP_001100818.1,XP_008768075.1,NP_620264.1,XP_006240…	0
	Molecular function	binding	GO:0005488	2	6.00631e-14	1.10121	938	36162	1044	44322	NP_001020880.1,NP_001013976.1,NP_001102601.1,XP_006242028.1,XP_008757703.1,NP_001258203.1,XP_006238398.1,XP_006238857.1,XP_006249914.1,XP_017455410.1,XP_008756914.1,XP_017457165.1,XP_017445721.1,XP_006232777.1,NP_001292806.1,XP_008766845.2,NP_599182.1,XP_006234279.1,XP_006246792.1,XP_008766603.1,XP_017452803.1,XP_017446872.1,XP_006235658.1,XP_017452442.1,NP_037124.1,XP_017445734.1,NP_001258127.1,…	4.56855e-12
	Cellular component	protein-containing complex	GO:0032991	2	4.02399e-09	1.276	419	13890	1201	50802	NP_001020880.1,NP_113990.1,NP_001100599.1,XP_017445721.1,NP_001292806.1,XP_008766845.2,XP_006229027.1,NP_599182.1,NP_001120774.1,XP_008766603.1,XP_017452442.1,XP_017452671.1,XP_017445734.1,NP_001258127.1,XP_218493.2,NP_001101320.1,XP_017454919.1,XP_003750557.1,NP_001102493.1,NP_001101211.1,XP_017451907.1,XP_017446863.1,NP_114016.1,NP_073164.2,NP_001099975.1,NP_001011914.1,XP_017448101.1,NP_001099…	2.83227e-07
	Cellular component	intracellular	GO:0005622	2	2.52141e-07	1.0763	996	39144	1201	50802	NP_001020880.1,NP_001013976.1,NP_001102601.1,XP_006242028.1,XP_008757703.1,XP_006256755.1,NP_001258203.1,NP_001164067.1,XP_006238398.1,XP_006238857.1,XP_006238811.1,XP_017457768.1,XP_017455410.1,NP_001137367.1,XP_008756914.1,NP_001100599.1,XP_017457165.1,XP_017445721.1,XP_017450842.1,XP_006232777.1,NP_001292806.1,XP_008766845.2,XP_006229027.1,XP_008764085.2,NP_077809.1,NP_599182.1,NP_001120774.1,…	1.00308e-05
	Cellular component	virion part	GO:0044423	2	1.41951e-05	4.94997	11	94	1201	50802	XP_017449176.1,XP_017449390.1,XP_008760965.1,XP_017445908.1,XP_008767429.1,XP_008761695.2,XP_017454074.1,XP_008767430.1,XP_017450838.1,XP_017446034.1,XP_008760964.1,	0.000393591
	Cellular component	virion	GO:0019012	2	1.57136e-05	4.89787	11	95	1201	50802	XP_017449176.1,XP_017449390.1,XP_008760965.1,XP_017445908.1,XP_008767429.1,XP_008761695.2,XP_017454074.1,XP_008767430.1,XP_017450838.1,XP_017446034.1,XP_008760964.1,	0.000410799
	Biological process	metabolic process	GO:0008152	2	3.7358e-08	1.13298	736	27384	1103	46496	NP_001020880.1,NP_001102601.1,NP_001258203.1,NP_001164067.1,XP_006238398.1,XP_006238857.1,XP_006238811.1,XP_006249914.1,XP_017455410.1,NP_001137367.1,XP_008756914.1,NP_001100599.1,XP_017445721.1,XP_006232777.1,NP_001292806.1,XP_008766845.2,NP_599182.1,NP_001120774.1,XP_017452803.1,XP_006235658.1,NP_001099230.2,XP_017452442.1,NP_001258127.1,XP_218493.2,XP_017446282.1,NP_001101320.1,NP_062019.2,XP_…	2.68422e-06
	Biological process	developmental process	GO:0032502	2	7.52749e-08	1.19247	531	18771	1103	46496	NP_001020880.1,XP_006242028.1,NP_001258203.1,NP_001164067.1,XP_006238398.1,XP_017452551.1,XP_006238857.1,XP_006238811.1,XP_006249914.1,XP_017455410.1,XP_017450842.1,NP_001292806.1,NP_077809.1,NP_599182.1,XP_006246792.1,XP_017452803.1,XP_006235658.1,NP_037124.1,NP_001258127.1,XP_017446282.1,NP_062019.2,XP_017445166.1,NP_001295194.1,XP_006251013.1,XP_017454919.1,NP_001030179.1,XP_006255132.1,NP_001…	5.29591e-06
	Biological process	multicellular organismal process	GO:0032501	2	1.53113e-06	1.15354	578	21122	1103	46496	NP_001020880.1,NP_001013976.1,XP_017456606.1,XP_006242028.1,NP_001258203.1,NP_001164067.1,XP_006238398.1,XP_017452551.1,XP_006238857.1,XP_006238811.1,XP_006249914.1,XP_017455410.1,XP_017450842.1,NP_001292806.1,NP_077809.1,NP_599182.1,XP_006246792.1,XP_017452803.1,XP_006235658.1,XP_017452442.1,XP_017452671.1,NP_001258127.1,XP_017446282.1,NP_062019.2,XP_017445166.1,NP_001295194.1,XP_006251013.1,XP_…	9.40113e-05
	Biological process	biological regulation	GO:0065007	2	8.89277e-06	1.08423	828	32192	1103	46496	NP_001020880.1,NP_001013976.1,XP_017456606.1,XP_006242028.1,NP_001258203.1,NP_113990.1,NP_001164067.1,XP_006238398.1,XP_017452551.1,XP_006238857.1,XP_006238811.1,XP_006249914.1,XP_017455410.1,XP_008756914.1,XP_017445721.1,XP_006232777.1,NP_001292806.1,XP_006229027.1,NP_077809.1,NP_599182.1,NP_001120774.1,XP_006234279.1,XP_006246792.1,XP_017452803.1,XP_006235658.1,XP_017452442.1,XP_017452671.1,NP_…	0.000476681
	Biological process	cell population proliferation	GO:0008283	2	0.00652296	1.22839	139	4770	1103	46496	NP_001020880.1,NP_001164067.1,XP_006238398.1,XP_006238811.1,XP_006232777.1,XP_006235658.1,XP_008761576.1,XP_017455541.1,XP_017448049.1,XP_017451490.1,XP_017446071.1,NP_001100818.1,XP_008768075.1,XP_006244612.1,XP_575397.1,XP_006249562.1,NP_001178839.1,NP_001162572.1,XP_008760783.1,XP_008762755.1,NP_001100809.1,NP_001153125.1,XP_017445375.1,NP_001100720.1,NP_001119767.1,NP_001108497.1,XP_006229428…	0.107192
	Biological process	rhythmic process	GO:0048511	2	0.00715098	1.55961	35	946	1103	46496	XP_017455410.1,NP_001292806.1,NP_036620.2,NP_112630.1,XP_017452972.1,NP_036967.1,XP_008762796.1,NP_783172.1,XP_008770789.1,XP_006232617.1,NP_074038.1,NP_037326.2,XP_008758326.1,XP_001054803.2,NP_598214.1,NP_077380.2,XP_008764401.1,NP_001012356.1,XP_006245818.1,XP_003749876.1,NP_059015.1,NP_037034.1,XP_017454853.1,XP_006248093.1,NP_076480.1,NP_067687.2,NP_001258032.1,XP_006240180.1,XP_006230906.1,…	0.114179
	Biological process	cellular component organization or biogenesis	GO:0071840	2	0.0143816	1.08422	457	17768	1103	46496	NP_001020880.1,NP_001013976.1,NP_001258203.1,XP_006238398.1,XP_006238811.1,XP_006249914.1,XP_017455410.1,XP_008756914.1,XP_017445721.1,XP_017450842.1,XP_006232777.1,NP_001292806.1,XP_006229027.1,NP_599182.1,XP_006234279.1,XP_006235658.1,NP_037124.1,NP_001258127.1,XP_218493.2,XP_017446282.1,NP_062019.2,NP_036884.1,XP_017445166.1,XP_017454919.1,XP_006255132.1,XP_017455541.1,XP_003750557.1,XP_017451…	0.177899
	Biological process	cellular process	GO:0009987	2	0.0288303	1.01914	1010	41776	1103	46496	NP_001020880.1,NP_001013976.1,NP_001102601.1,XP_017456606.1,XP_006242028.1,NP_001258203.1,NP_113990.1,NP_001164067.1,XP_006238398.1,XP_017452551.1,XP_006238857.1,XP_006238811.1,XP_006249914.1,XP_017455410.1,NP_001137367.1,XP_008756914.1,NP_001100599.1,XP_017445721.1,XP_017450842.1,XP_006232777.1,NP_001292806.1,XP_008766845.2,XP_006229027.1,NP_077809.1,NP_599182.1,NP_001120774.1,XP_006234279.1,XP_…	0.241289
Mesocricetus auratus	Molecular function	transcription regulator activity	GO:0140110	2	0	2.00542	209	3170	978	29748	XP_005070346.2,XP_005078780.1,XP_005084396.1,XP_005081066.1,XP_005085929.1,XP_021089968.1,XP_005081209.1,XP_005066389.1,XP_012973364.1,XP_012980348.1,XP_005075210.1,XP_021080906.1,XP_005066598.1,XP_012974952.1,XP_005065218.1,XP_021079238.1,XP_005071120.1,XP_005063836.1,XP_005073852.1,XP_021091010.1,XP_005065828.1,XP_012970570.1,XP_021089156.1,XP_021086416.1,XP_012979775.1,XP_012967289.1,XP_021084…	0
	Molecular function	binding	GO:0005488	2	2.08548e-10	1.08549	877	24575	978	29748	NP_001268570.1,XP_021090367.1,XP_021091419.1,XP_021091626.1,XP_021082014.1,XP_021080316.1,XP_021079534.1,XP_005080144.1,XP_021082112.1,XP_012977154.1,XP_005070346.2,XP_021084579.1,XP_005078969.1,XP_021082169.1,XP_012980553.1,XP_005076152.1,XP_021083733.1,XP_005078780.1,XP_005087244.1,XP_021080885.1,XP_021083406.1,XP_021091408.1,XP_005066739.1,XP_021084052.1,XP_005075931.1,XP_021084315.1,XP_005065…	1.52853e-08
	Cellular component	protein-containing complex	GO:0032991	2	1.25553e-05	1.20209	379	9732	1102	34016	XP_021090367.1,XP_021086168.1,XP_005070346.2,XP_021084579.1,XP_005078969.1,XP_021082169.1,XP_005076152.1,XP_005078780.1,XP_005066739.1,XP_005065589.1,XP_012980697.1,XP_012978799.1,XP_005081066.1,XP_005074321.1,XP_005085929.1,XP_021089968.1,XP_021087307.1,XP_021088456.1,XP_021083502.1,XP_021089147.1,XP_012977165.1,XP_021090922.1,XP_021079547.1,XP_005082902.1,XP_021080318.1,XP_005075210.1,XP_005069…	0.000546157
	Cellular component	intracellular	GO:0005622	2	4.79869e-05	1.05816	924	26954	1102	34016	NP_001268570.1,XP_005082301.1,XP_021090367.1,XP_021091419.1,XP_021091626.1,XP_021082014.1,XP_021086168.1,XP_021080316.1,XP_005080144.1,XP_012977154.1,XP_012981002.2,XP_005063603.1,XP_005070346.2,XP_021084579.1,XP_021089476.1,XP_005078969.1,XP_021085684.1,XP_021082169.1,XP_012980553.1,XP_005076152.1,XP_005078780.1,XP_005087244.1,XP_021080885.1,XP_021083406.1,XP_021091408.1,XP_005066739.1,XP_012973…	0.00173952
	Biological process	developmental process	GO:0032502	2	1.71074e-10	1.23782	510	12654	1016	31204	NP_001268570.1,XP_005082301.1,XP_021090367.1,XP_021091626.1,XP_021080316.1,XP_021082112.1,XP_005063603.1,XP_005070346.2,XP_005078969.1,XP_021085684.1,XP_005078780.1,XP_021083406.1,XP_021091408.1,XP_005066739.1,XP_021084315.1,XP_005084396.1,XP_005081140.1,XP_005082828.1,XP_005081066.1,XP_005085929.1,XP_021089968.1,XP_005076328.1,XP_005081209.1,XP_021087307.1,XP_021088456.1,XP_021083502.1,XP_012970…	2.25751e-08
	Biological process	multicellular organismal process	GO:0032501	2	3.55928e-09	1.19598	556	14278	1016	31204	NP_001268570.1,XP_005082301.1,XP_021090367.1,XP_021091419.1,XP_021091626.1,XP_021080316.1,XP_021082112.1,XP_005063603.1,XP_005070346.2,XP_005078969.1,XP_021085684.1,XP_012980553.1,XP_005078780.1,XP_021083406.1,XP_021091408.1,XP_005066739.1,XP_012973845.1,XP_021084052.1,XP_021084315.1,XP_005084396.1,XP_005081140.1,XP_005082828.1,XP_005081066.1,XP_005085929.1,XP_021089968.1,XP_005076328.1,XP_005081…	3.57521e-07
	Biological process	biological regulation	GO:0065007	2	2.15473e-07	1.09953	786	21955	1016	31204	NP_001268570.1,XP_021090367.1,XP_021082112.1,XP_005063603.1,XP_005070346.2,XP_021084579.1,XP_021089476.1,XP_005078969.1,XP_021085684.1,XP_012980553.1,XP_021083733.1,XP_005078780.1,XP_005087244.1,XP_021080885.1,XP_021083406.1,XP_021091408.1,XP_005066739.1,XP_005086368.1,XP_012973845.1,XP_021084052.1,XP_005075931.1,XP_005065589.1,XP_012980697.1,XP_021082670.1,XP_005084396.1,XP_005081140.1,XP_012978…	1.70604e-05
	Biological process	metabolic process	GO:0008152	2	4.63989e-06	1.10761	693	19216	1016	31204	NP_001268570.1,XP_005082301.1,XP_021090367.1,XP_021086168.1,XP_021080316.1,XP_012977154.1,XP_005070346.2,XP_021084579.1,XP_005078969.1,XP_021082169.1,XP_012980553.1,XP_005076152.1,XP_005078780.1,XP_005087244.1,XP_021083406.1,XP_005066739.1,XP_005086368.1,XP_021084052.1,XP_005075931.1,XP_005065589.1,XP_021090258.1,XP_021082670.1,XP_005074465.1,XP_005084396.1,XP_005082828.1,XP_021088806.1,XP_005081…	0.000278808
	Biological process	cellular component organization or biogenesis	GO:0071840	2	0.00143944	1.1132	458	12636	1016	31204	NP_001268570.1,XP_021090367.1,XP_021091626.1,XP_021086168.1,XP_021082112.1,XP_005063603.1,XP_021089476.1,XP_005078969.1,XP_021085684.1,XP_021082169.1,XP_012980553.1,XP_005076152.1,XP_005078780.1,XP_021083406.1,XP_021091408.1,XP_005066739.1,XP_021084315.1,XP_012980697.1,XP_005081066.1,XP_005074321.1,XP_005074530.1,XP_021086714.1,XP_021089968.1,XP_021082145.1,XP_005076328.1,XP_021079558.1,XP_005081…	0.0470265
	Biological process	reproductive process	GO:0022414	2	0.00558107	1.27331	108	2605	1016	31204	XP_005070346.2,XP_021083406.1,XP_005066739.1,XP_021084315.1,XP_005082828.1,XP_005085929.1,XP_005081209.1,XP_021089147.1,XP_012970470.1,XP_012977165.1,XP_005066389.1,XP_005069324.1,XP_021086725.1,XP_021080906.1,NP_001278152.1,XP_021084500.1,XP_021079665.1,XP_005070115.2,XP_005078801.1,XP_005067511.1,XP_005079140.1,XP_005087549.2,XP_005088377.1,XP_012979886.1,XP_012974556.2,XP_005086257.1,XP_005063…	0.126042
	Biological process	reproduction	GO:0000003	2	0.00570697	1.27233	108	2607	1016	31204	XP_005070346.2,XP_021083406.1,XP_005066739.1,XP_021084315.1,XP_005082828.1,XP_005085929.1,XP_005081209.1,XP_021089147.1,XP_012970470.1,XP_012977165.1,XP_005066389.1,XP_005069324.1,XP_021086725.1,XP_021080906.1,NP_001278152.1,XP_021084500.1,XP_021079665.1,XP_005070115.2,XP_005078801.1,XP_005067511.1,XP_005079140.1,XP_005087549.2,XP_005088377.1,XP_012979886.1,XP_012974556.2,XP_005086257.1,XP_005063…	0.127601
	Biological process	cellular process	GO:0009987	2	0.0081697	1.02346	944	28328	1016	31204	NP_001268570.1,XP_021090367.1,XP_021091626.1,XP_021086168.1,XP_021080316.1,XP_021082112.1,XP_012977154.1,XP_005063603.1,XP_005070346.2,XP_021084579.1,XP_021089476.1,XP_005078969.1,XP_021085684.1,XP_021082169.1,XP_012980553.1,XP_005076152.1,XP_021083733.1,XP_005078780.1,XP_005087244.1,XP_021080885.1,XP_021083406.1,XP_021091408.1,XP_005066739.1,XP_005086368.1,XP_012973845.1,XP_005076032.1,XP_021084…	0.161238
	Biological process	behavior	GO:0007610	2	0.0295344	1.28326	60	1436	1016	31204	XP_005070346.2,XP_012980553.1,XP_005078780.1,XP_021091408.1,XP_012973845.1,XP_005081209.1,XP_021083513.1,XP_005073874.1,XP_021084864.1,XP_021084575.1,XP_012981395.2,XP_021079236.1,XP_005088257.1,XP_005063784.1,XP_021084237.1,XP_021082870.1,XP_005067454.1,XP_012979789.1,XP_021083204.1,XP_021084574.1,XP_005078423.1,XP_005078120.1,XP_005085636.1,XP_021081922.1,XP_005079331.1,XP_012980172.1,XP_005070…	0.349941
	Biological process	cell population proliferation	GO:0008283	2	0.0302495	1.17102	132	3462	1016	31204	XP_005063603.1,XP_005070346.2,XP_021089476.1,XP_005078780.1,XP_021083406.1,XP_005066739.1,XP_012978799.1,XP_005082828.1,XP_005081066.1,XP_021089968.1,XP_005076328.1,XP_005081209.1,XP_005069782.1,XP_005066389.1,XP_012973364.1,XP_005074870.1,XP_021080906.1,XP_021080970.1,XP_005071120.1,XP_021080503.1,XP_021084864.1,XP_005078801.1,XP_021086416.1,XP_012968899.1,XP_021083339.1,XP_005072691.2,XP_005071…	0.354051
Nannospalax galili	Molecular function	transcription regulator activity	GO:0140110	2	0	1.90253	209	4193	1012	38627	XP_008838987.1,XP_008825726.1,XP_029422386.1,XP_008820882.1,XP_008845805.1,XP_029416238.1,XP_008827799.1,XP_017652426.1,XP_017651243.1,XP_008834572.1,XP_008851263.1,XP_008830825.1,XP_017658461.1,XP_029411308.1,XP_008832750.1,XP_008849968.1,XP_008845705.1,XP_029423501.1,XP_017653535.1,XP_008829251.1,XP_008838538.1,XP_008846623.1,XP_008848728.1,XP_008825674.1,XP_008841014.1,XP_008839723.1,XP_017656…	0
	Molecular function	binding	GO:0005488	2	1.0783e-08	1.07545	902	32013	1012	38627	XP_008834931.1,XP_008828782.1,XP_029423273.1,XP_008850321.1,XP_008838987.1,XP_029411208.1,XP_029420315.1,XP_017659021.1,XP_017657007.1,XP_008841007.1,XP_008846473.1,XP_008825726.1,XP_017658267.1,XP_008834713.1,XP_029418975.1,XP_008848445.1,XP_029414941.1,XP_008836916.1,XP_008843263.1,XP_029422386.1,XP_029412411.1,XP_029420642.1,XP_008850946.2,XP_017652306.1,XP_029417003.1,XP_017658049.1,XP_008832…	6.64436e-07
	Cellular component	protein-containing complex	GO:0032991	2	0.000247716	1.16751	372	12268	1146	44124	XP_008850321.1,XP_008838987.1,XP_029420315.1,XP_029418975.1,XP_008848445.1,XP_029414941.1,XP_008843263.1,XP_029422386.1,XP_029412411.1,XP_017658049.1,XP_008832785.1,XP_008820882.1,XP_008825036.1,XP_008848193.2,XP_008839654.1,XP_008843504.1,XP_008832075.1,XP_017651243.1,XP_008839284.1,XP_029415732.1,XP_008833214.1,XP_008830618.1,XP_017650708.1,XP_008834572.1,XP_008851263.1,XP_008828211.1,XP_008830…	0.0141972
	Cellular component	cell	GO:0005623	2	0.00707974	1.31981	81	2363	1146	44124	XP_008834931.1,XP_008841007.1,XP_008843263.1,XP_029412411.1,XP_017658049.1,XP_008845355.1,XP_017654477.1,XP_008853424.2,XP_008850389.1,XP_029414491.1,XP_008832576.1,XP_017653535.1,XP_008838954.1,XP_029413867.1,XP_008832329.1,XP_017658926.1,XP_008828582.1,XP_008830555.1,XP_008848550.1,XP_008831155.1,XP_008847212.1,XP_008839113.1,XP_008840278.1,XP_008821164.1,XP_017657176.1,XP_008824515.1,XP_008833…	0.175463
	Biological process	developmental process	GO:0032502	2	0	1.3174	538	15626	1056	40406	XP_029413159.1,XP_008828782.1,XP_029423273.1,XP_029423066.1,XP_029420315.1,XP_008841007.1,XP_008825726.1,XP_008844677.1,XP_008834713.1,XP_029414941.1,XP_008843263.1,XP_029422386.1,XP_029412411.1,XP_017658049.1,XP_008820882.1,XP_008845805.1,XP_029416238.1,XP_008822952.1,XP_008848193.2,XP_029412085.1,XP_008839654.1,XP_008827799.1,XP_029414856.1,XP_008843504.1,XP_029413812.1,XP_008839314.1,XP_029410…	0
	Biological process	multicellular organismal process	GO:0032501	2	7.64833e-13	1.24407	579	17808	1056	40406	XP_029413159.1,XP_008834931.1,XP_008828782.1,XP_029423273.1,XP_029423066.1,XP_029420315.1,XP_008841007.1,XP_008825726.1,XP_008844677.1,XP_008834713.1,XP_029414941.1,XP_008836916.1,XP_008843263.1,XP_029422386.1,XP_029412411.1,XP_017658049.1,XP_008820882.1,XP_008845805.1,XP_029415040.1,XP_008841029.1,XP_029416238.1,XP_008822952.1,XP_029415610.1,XP_008848193.2,XP_029412085.1,XP_008839654.1,XP_008827…	1.41969e-10
	Biological process	biological regulation	GO:0065007	2	2.73144e-07	1.09915	807	28093	1056	40406	XP_008834931.1,XP_008828782.1,XP_029423273.1,XP_029423066.1,XP_008850321.1,XP_008838987.1,XP_008845729.1,XP_029420315.1,XP_017659021.1,XP_017657007.1,XP_008841007.1,XP_008825726.1,XP_008844677.1,XP_008834713.1,XP_029418975.1,XP_029414941.1,XP_008836916.1,XP_029422386.1,XP_029412411.1,XP_029420642.1,XP_008850946.2,XP_017652306.1,XP_029417003.1,XP_017658049.1,XP_008820882.1,XP_008845805.1,XP_008853…	2.20701e-05
	Biological process	behavior	GO:0007610	2	0.000145842	1.58459	68	1642	1056	40406	XP_008825726.1,XP_008841029.1,XP_008827799.1,XP_008841476.1,XP_008833835.1,XP_008828949.1,XP_029423391.1,XP_008827098.1,XP_017658926.1,XP_008842171.1,XP_008839721.1,XP_029420279.1,XP_008821295.1,XP_017651216.1,XP_008826300.1,XP_008821164.1,XP_008820189.1,XP_017657176.1,XP_017654391.1,XP_008853032.2,XP_017650919.1,XP_008833274.1,XP_008820452.1,XP_008842588.1,XP_008832493.1,XP_008838080.1,XP_008846…	0.00654667
	Biological process	metabolic process	GO:0008152	2	0.000458397	1.0795	703	24918	1056	40406	XP_029413159.1,XP_008828782.1,XP_029423066.1,XP_008850321.1,XP_008838987.1,XP_008845729.1,XP_029420315.1,XP_017659021.1,XP_017657007.1,XP_008841007.1,XP_008825726.1,XP_008844677.1,XP_008834713.1,XP_029418975.1,XP_008848445.1,XP_029414941.1,XP_008836916.1,XP_008843263.1,XP_029422386.1,XP_017652306.1,XP_008832785.1,XP_008820882.1,XP_029425661.1,XP_008845805.1,XP_029415040.1,XP_008825036.1,XP_029416…	0.0175881
	Biological process	reproductive process	GO:0022414	2	0.00294131	1.29726	111	3274	1056	40406	XP_029422473.1,XP_008828782.1,XP_008843263.1,XP_008845805.1,XP_029416238.1,XP_008848193.2,XP_008845355.1,XP_008834933.1,XP_008833968.1,XP_017657216.1,XP_008836827.2,XP_029423501.1,XP_029423391.1,XP_029415151.1,XP_029413867.1,XP_017658926.1,XP_008828582.1,XP_008849539.1,XP_008851781.1,XP_008836296.1,XP_008849216.1,XP_017653431.1,XP_008824205.1,XP_029409487.1,XP_029420760.1,XP_029417125.1,XP_008832…	0.0718894
	Biological process	reproduction	GO:0000003	2	0.00305534	1.29567	111	3278	1056	40406	XP_029422473.1,XP_008828782.1,XP_008843263.1,XP_008845805.1,XP_029416238.1,XP_008848193.2,XP_008845355.1,XP_008834933.1,XP_008833968.1,XP_017657216.1,XP_008836827.2,XP_029423501.1,XP_029423391.1,XP_029415151.1,XP_029413867.1,XP_017658926.1,XP_008828582.1,XP_008849539.1,XP_008851781.1,XP_008836296.1,XP_008849216.1,XP_017653431.1,XP_008824205.1,XP_029409487.1,XP_029420760.1,XP_029417125.1,XP_008832…	0.0733709
	Biological process	cell population proliferation	GO:0008283	2	0.00367621	1.25182	136	4157	1056	40406	XP_029423273.1,XP_008825726.1,XP_029414941.1,XP_029422386.1,XP_029417003.1,XP_008845805.1,XP_008845355.1,XP_017650708.1,XP_008834572.1,XP_008848674.1,XP_029423501.1,XP_008838954.1,XP_008827098.1,XP_029418666.1,XP_008841587.1,XP_029415151.1,XP_017652655.1,XP_008838538.1,XP_008838026.1,XP_008829070.1,XP_008825249.1,XP_008849539.1,XP_008826846.1,XP_008851781.1,XP_029424778.1,XP_029425276.1,XP_008830…	0.0850108
	Biological process	rhythmic process	GO:0048511	2	0.0122999	1.5695	29	707	1056	40406	XP_029418975.1,XP_008845805.1,XP_017657216.1,XP_008851263.1,XP_029418666.1,XP_008853791.1,XP_029420279.1,XP_008821295.1,XP_029413972.1,XP_029410227.1,XP_008842184.1,XP_008853032.2,XP_008844419.1,XP_008821095.1,XP_029414284.1,XP_029423029.1,XP_008821080.1,XP_008826416.1,XP_008834497.1,XP_008820205.1,XP_008846025.1,XP_029413396.1,XP_008849228.1,XP_008827972.2,XP_008829041.1,XP_008835112.1,XP_008846…	0.204541
	Biological process	locomotion	GO:0040011	2	0.021751	1.1883	130	4186	1056	40406	XP_029422473.1,XP_008828782.1,XP_029423273.1,XP_008825726.1,XP_008844677.1,XP_008834713.1,XP_029417003.1,XP_017658049.1,XP_008822952.1,XP_029412085.1,XP_029414856.1,XP_008845355.1,XP_008833968.1,XP_017657216.1,XP_008841476.1,XP_008820644.1,XP_029423391.1,XP_008843483.2,XP_008838538.1,XP_008846623.1,XP_008825674.1,XP_029422771.1,XP_008828582.1,XP_008839723.1,XP_008826846.1,XP_008851781.1,XP_008845…	0.275112
	Biological process	cellular component organization or biogenesis	GO:0071840	2	0.0223295	1.07495	462	16445	1056	40406	XP_029413159.1,XP_008828782.1,XP_029423273.1,XP_008850321.1,XP_008838987.1,XP_017659021.1,XP_008825726.1,XP_008834713.1,XP_029418975.1,XP_008848445.1,XP_029414941.1,XP_008843263.1,XP_029412411.1,XP_029420642.1,XP_008850946.2,XP_017652306.1,XP_008830353.1,XP_017658049.1,XP_029415040.1,XP_029416238.1,XP_008822952.1,XP_008848193.2,XP_029412085.1,XP_008826439.1,XP_029414856.1,XP_029413812.1,XP_008839…	0.279342
Rattus rattus	Molecular function	transcription regulator activity	GO:0140110	2	0	2.09962	219	2924	1020	28594	XP_032774075.1,XP_032762424.1,XP_032741414.1,XP_032746420.1,XP_032765898.1,XP_032766410.1,XP_032745400.1,XP_032758060.1,XP_032741789.1,XP_032775247.1,XP_032752287.1,XP_032741031.1,XP_032762851.1,XP_032745873.1,XP_032769679.1,XP_032759387.1,XP_032756273.1,XP_032761626.1,XP_032764629.1,XP_032764120.1,XP_032768604.1,XP_032772070.1,XP_032768250.1,XP_032746355.1,XP_032767870.1,XP_032746849.1,XP_032749…	0
	Molecular function	binding	GO:0005488	2	1.57707e-12	1.09757	909	23217	1020	28594	XP_032771829.1,XP_032750107.1,XP_032774075.1,XP_032759944.1,XP_032742828.1,XP_032762982.1,XP_032762424.1,XP_032741414.1,XP_032755934.1,XP_032746420.1,XP_032757040.1,XP_032760715.1,XP_032765898.1,XP_032761951.1,XP_032761635.1,XP_032762544.1,XP_032743101.1,XP_032741271.1,XP_032773264.1,XP_032745579.1,XP_032758948.1,XP_032741403.1,XP_032766410.1,XP_032745400.1,XP_032758060.1,XP_032741789.1,XP_032775…	1.09344e-10
	Cellular component	intracellular	GO:0005622	2	1.20858e-08	1.08263	998	25400	1186	32679	XP_032771829.1,XP_032761940.1,XP_032770984.1,XP_032774075.1,XP_032759944.1,XP_032751258.1,XP_032764122.1,XP_032742828.1,XP_032762982.1,XP_032762424.1,XP_032741414.1,XP_032770679.1,XP_032755934.1,XP_032746420.1,XP_032757040.1,XP_032760715.1,XP_032765898.1,XP_032746771.1,XP_032761951.1,XP_032761635.1,XP_032761406.1,XP_032743101.1,XP_032769851.1,XP_032741271.1,XP_032745579.1,XP_032758948.1,XP_032741…	9.03416e-07
	Cellular component	protein-containing complex	GO:0032991	2	1.06156e-06	1.21294	427	9700	1186	32679	XP_032770984.1,XP_032774075.1,XP_032759944.1,XP_032742828.1,XP_032746420.1,XP_032757040.1,XP_032761635.1,XP_032762544.1,XP_032743101.1,XP_032741403.1,XP_032745400.1,XP_032774053.1,XP_032767770.1,XP_032758060.1,XP_032741789.1,XP_032765756.1,XP_032773407.1,XP_032741031.1,XP_032763671.1,XP_032742706.1,XP_032759012.1,XP_032745873.1,XP_032772266.1,XP_032769679.1,XP_032749719.1,XP_032742116.1,XP_032759…	5.29009e-05
	Biological process	developmental process	GO:0032502	2	1.62363e-11	1.24988	532	11732	1085	29906	XP_032761940.1,XP_032774075.1,XP_032759944.1,XP_032764122.1,XP_032742828.1,XP_032762982.1,XP_032741414.1,XP_032770679.1,XP_032746420.1,XP_032757040.1,XP_032765898.1,XP_032761951.1,XP_032761635.1,XP_032762544.1,XP_032745579.1,XP_032758948.1,XP_032741403.1,XP_032766410.1,XP_032747856.1,XP_032767770.1,XP_032758060.1,XP_032741789.1,XP_032752287.1,XP_032741031.1,XP_032757086.1,XP_032762851.1,XP_032759…	1.82442e-09
	Biological process	multicellular organismal process	GO:0032501	2	2.29689e-08	1.18166	577	13459	1085	29906	XP_032761940.1,XP_032774075.1,XP_032759944.1,XP_032764122.1,XP_032742828.1,XP_032762982.1,XP_032741414.1,XP_032770679.1,XP_032755934.1,XP_032746420.1,XP_032757040.1,XP_032765898.1,XP_032761951.1,XP_032761635.1,XP_032762544.1,XP_032745579.1,XP_032758948.1,XP_032741403.1,XP_032747856.1,XP_032767770.1,XP_032758060.1,XP_032741789.1,XP_032752287.1,XP_032741031.1,XP_032757086.1,XP_032762851.1,XP_032759…	1.93571e-06
	Biological process	biological regulation	GO:0065007	2	8.39903e-07	1.09405	821	20684	1085	29906	XP_032774075.1,XP_032759944.1,XP_032764122.1,XP_032762982.1,XP_032762424.1,XP_032741414.1,XP_032770679.1,XP_032755934.1,XP_032746420.1,XP_032757040.1,XP_032760715.1,XP_032765898.1,XP_032746771.1,XP_032762544.1,XP_032743101.1,XP_032743376.1,XP_032741271.1,XP_032773264.1,XP_032745579.1,XP_032758948.1,XP_032741403.1,XP_032766410.1,XP_032768820.1,XP_032745400.1,XP_032747856.1,XP_032767770.1,XP_032758…	5.4977e-05
	Biological process	metabolic process	GO:0008152	2	5.63968e-05	1.09228	721	18194	1085	29906	XP_032771829.1,XP_032774075.1,XP_032762982.1,XP_032762424.1,XP_032741414.1,XP_032746420.1,XP_032757040.1,XP_032760715.1,XP_032765898.1,XP_032761635.1,XP_032761406.1,XP_032762544.1,XP_032743101.1,XP_032741271.1,XP_032745579.1,XP_032741403.1,XP_032766410.1,XP_032763705.1,XP_032745400.1,XP_032755605.1,XP_032774053.1,XP_032767770.1,XP_032758060.1,XP_032741789.1,XP_032752287.1,XP_032754653.1,XP_032773…	0.00275527
	Biological process	cell population proliferation	GO:0008283	2	0.000572827	1.30099	145	3072	1085	29906	XP_032774075.1,XP_032762544.1,XP_032743376.1,XP_032741403.1,XP_032741789.1,XP_032754653.1,XP_032762851.1,XP_032758939.1,XP_032761626.1,XP_032764629.1,XP_032760672.1,XP_032768250.1,XP_032749478.1,XP_032767870.1,XP_032766305.1,XP_032753740.1,XP_032766881.1,XP_032754170.1,XP_032743143.1,XP_032764438.1,XP_032750016.1,XP_032745479.1,XP_032751835.1,XP_032752196.1,XP_032757852.1,XP_032760589.1,XP_032768…	0.0211038
	Biological process	cellular component organization or biogenesis	GO:0071840	2	0.00724651	1.09328	459	11572	1085	29906	XP_032761940.1,XP_032759944.1,XP_032764122.1,XP_032742828.1,XP_032762982.1,XP_032770679.1,XP_032757040.1,XP_032765898.1,XP_032746771.1,XP_032761951.1,XP_032761635.1,XP_032761406.1,XP_032762544.1,XP_032769851.1,XP_032745579.1,XP_032758948.1,XP_032741403.1,XP_032745400.1,XP_032741789.1,XP_032754653.1,XP_032741031.1,XP_032757086.1,XP_032742706.1,XP_032759012.1,XP_032765874.1,XP_032764037.1,XP_032749…	0.15412
	Biological process	locomotion	GO:0040011	2	0.0172323	1.20346	124	2840	1085	29906	XP_032774075.1,XP_032759944.1,XP_032762982.1,XP_032770679.1,XP_032762544.1,XP_032741403.1,XP_032767770.1,XP_032759606.1,XP_032752287.1,XP_032754653.1,XP_032745786.1,XP_032764629.1,XP_032774280.1,XP_032749478.1,XP_032762192.1,XP_032767870.1,XP_032766305.1,XP_032770768.1,XP_032759877.1,XP_032774177.1,XP_032774077.1,XP_032757216.1,XP_032751835.1,XP_032768661.1,XP_032772841.1,XP_032768210.1,XP_032772…	0.262851
	Biological process	cellular process	GO:0009987	2	0.0229591	1.01995	996	26916	1085	29906	XP_032771829.1,XP_032761940.1,XP_032774075.1,XP_032759944.1,XP_032764122.1,XP_032742828.1,XP_032762982.1,XP_032762424.1,XP_032741414.1,XP_032770679.1,XP_032755934.1,XP_032746420.1,XP_032757040.1,XP_032760715.1,XP_032765898.1,XP_032746771.1,XP_032761951.1,XP_032761635.1,XP_032761406.1,XP_032762544.1,XP_032743101.1,XP_032743376.1,XP_032769851.1,XP_032741271.1,XP_032773264.1,XP_032745579.1,XP_032758…	0.308347
Ictidomys tridecemlineatus	Molecular function	transcription regulator activity	GO:0140110	2	7.77156e-16	1.79301	186	3475	941	31522	XP_005332269.1,XP_021578486.1,XP_013219502.2,XP_021591234.1,XP_021588610.1,XP_005324922.1,XP_021588887.1,XP_005324134.1,XP_005330438.1,XP_021588514.1,XP_005327499.1,XP_021590774.1,XP_005327597.1,XP_005339959.1,XP_013214331.1,XP_021586705.1,XP_021590040.1,XP_005322318.1,XP_021577379.1,XP_005327588.1,XP_005338291.1,XP_005329874.1,XP_013217432.1,XP_005316853.1,XP_005324561.1,XP_005329861.1,XP_005337…	4.85723e-13
	Molecular function	binding	GO:0005488	2	1.19456e-07	1.07349	833	25994	941	31522	XP_005334426.1,XP_021576788.1,XP_005332269.1,XP_021578486.1,NP_001278161.1,XP_013219502.2,XP_021591234.1,XP_005328582.2,XP_005319475.1,XP_021588610.1,XP_005324922.1,XP_021588887.1,XP_021589663.1,XP_013212886.2,XP_005324134.1,XP_005338569.1,XP_021583933.1,XP_021590423.1,XP_005330438.1,XP_013219886.1,XP_005340554.1,XP_005329974.1,XP_013217574.1,XP_005337299.1,XP_005335050.1,XP_005318707.1,XP_005338…	9.95467e-06
	Cellular component	protein-containing complex	GO:0032991	2	0.00046856	1.16466	345	10025	1061	35907	XP_005334426.1,XP_021578486.1,XP_013219502.2,XP_005328582.2,XP_005319475.1,XP_005324922.1,XP_005324134.1,XP_021590423.1,XP_021578004.1,XP_005329974.1,XP_013217574.1,XP_005337299.1,XP_005335050.1,XP_005318707.1,XP_005338053.1,XP_021588514.1,XP_005315911.1,XP_005332103.2,XP_021586017.1,XP_013221226.1,XP_005323894.1,XP_005323478.1,XP_005327597.1,XP_005339959.1,XP_005327827.1,XP_013217180.1,XP_005331…	0.0269422
	Cellular component	cell	GO:0005623	2	0.0395775	1.23539	71	1945	1061	35907	XP_021590423.1,XP_013213311.2,XP_013217770.1,XP_013220757.1,XP_021585668.1,XP_005325485.1,XP_021589672.1,XP_005340702.1,XP_005334805.1,XP_021576444.1,XP_021589489.1,XP_005319059.1,XP_021589003.1,XP_013212997.1,XP_005322354.1,XP_005321554.1,XP_005319064.1,XP_021581136.1,XP_005329103.1,XP_005339429.1,XP_013211358.1,XP_021581003.1,XP_021587479.1,XP_005319798.1,XP_005337098.2,XP_005336949.1,XP_005317…	0.449522
	Biological process	biological regulation	GO:0065007	2	1.95658e-08	1.11375	747	22606	969	32660	XP_005334426.1,XP_005332269.1,XP_021578486.1,NP_001278161.1,XP_005337538.2,XP_013219502.2,XP_005338282.1,XP_021591234.1,XP_005328582.2,XP_005324922.1,XP_021589663.1,XP_013212886.2,XP_005324134.1,XP_005338569.1,XP_021590423.1,XP_005330438.1,XP_013219886.1,XP_005340554.1,XP_021589819.1,XP_005337299.1,XP_005318707.1,XP_005338053.1,XP_005327551.1,XP_005315911.1,XP_005329656.1,XP_021586017.1,XP_013221…	2.35043e-06
	Biological process	developmental process	GO:0032502	2	1.3155e-06	1.19362	438	12368	969	32660	XP_005334426.1,XP_005332269.1,XP_021578486.1,NP_001278161.1,XP_013219502.2,XP_005324922.1,XP_005324134.1,XP_005338569.1,XP_021590423.1,XP_005330438.1,XP_013219886.1,XP_005340554.1,XP_005329974.1,XP_013217574.1,XP_005335050.1,XP_021588514.1,XP_005315911.1,XP_005327499.1,XP_021586017.1,XP_013221226.1,XP_021580701.1,XP_005323894.1,XP_013213311.2,XP_021581295.1,XP_013218953.1,XP_005326413.2,XP_005327…	0.000113782
	Biological process	multicellular organismal process	GO:0032501	2	2.10152e-05	1.14933	485	14223	969	32660	XP_005334426.1,XP_005332269.1,XP_021578486.1,XP_013219502.2,XP_005324922.1,XP_013212886.2,XP_005324134.1,XP_005338569.1,XP_021590423.1,XP_005330438.1,XP_013219886.1,XP_005340554.1,XP_005329974.1,XP_013217574.1,XP_005337299.1,XP_005335050.1,XP_005318707.1,XP_021588514.1,XP_005315911.1,XP_005327499.1,XP_021586017.1,XP_013221226.1,XP_005323894.1,XP_013213311.2,XP_021581295.1,XP_013218953.1,XP_005326…	0.00149808
	Biological process	cell population proliferation	GO:0008283	2	0.00041722	1.34472	124	3108	969	32660	XP_013219502.2,XP_005324134.1,XP_021590423.1,XP_005329974.1,XP_021588514.1,XP_021580701.1,XP_013218953.1,XP_005339959.1,XP_013214331.1,XP_021590040.1,XP_005322318.1,XP_013215501.1,XP_021578126.1,XP_005338291.1,XP_013217432.1,XP_013211470.1,XP_005316744.1,XP_021585816.1,XP_021579703.1,XP_013215002.1,XP_005331480.1,XP_005324959.1,XP_021582450.1,XP_005321778.1,XP_005340441.1,XP_005323536.1,XP_005320…	0.0211446
	Biological process	metabolic process	GO:0008152	2	0.00125276	1.07531	645	20217	969	32660	XP_005334426.1,XP_005332269.1,XP_021578486.1,XP_005337538.2,XP_013219502.2,XP_021591234.1,XP_005319475.1,XP_005322218.1,XP_005324922.1,XP_013212886.2,XP_005324134.1,XP_005338569.1,XP_021583933.1,XP_021590423.1,XP_005330438.1,XP_013219886.1,XP_005340554.1,XP_013217574.1,XP_005318707.1,XP_005327551.1,XP_005315911.1,XP_005332103.2,XP_013219065.2,XP_005329656.1,XP_005336146.1,XP_021590214.1,XP_021586…	0.0480867
	Biological process	rhythmic process	GO:0048511	2	0.0138804	1.59622	26	549	969	32660	XP_021578486.1,XP_013219502.2,XP_021590423.1,XP_013213818.1,XP_005327827.1,XP_021580976.1,XP_005333415.1,XP_005334805.1,XP_021575592.1,XP_021583984.1,XP_021582921.1,XP_005327313.1,XP_005325091.1,XP_013221534.1,XP_021587058.1,XP_021575460.1,XP_013220218.1,XP_013212395.2,XP_013214274.1,XP_005327169.1,XP_005331294.1,XP_005339509.1,XP_021585015.1,XP_021579337.1,XP_021589141.1,XP_005317874.1,	0.249424
	Biological process	reproductive process	GO:0022414	2	0.0498501	1.19521	85	2397	969	32660	XP_021578486.1,XP_005324134.1,XP_005329974.1,XP_005335050.1,XP_005327597.1,XP_013214331.1,XP_005327827.1,XP_005320420.1,XP_005338291.1,XP_005324561.1,XP_005337395.1,XP_021586991.1,XP_021582583.1,XP_005324959.1,XP_021589672.1,XP_005318764.1,XP_005334017.1,XP_005340924.2,XP_021589478.1,XP_005331282.2,XP_021580593.1,XP_021590859.1,XP_005322354.1,XP_005337925.1,XP_005340350.1,XP_005319678.1,XP_021583…	0.39874
Marmota flaviventris	Molecular function	transcription regulator activity	GO:0140110	2	0	1.99645	256	3267	1169	29784	XP_027778973.1,XP_027786056.1,XP_027803355.1,XP_027792567.1,XP_027800506.1,XP_027781148.1,XP_027793619.1,XP_027805610.1,XP_027795426.1,XP_027809862.1,XP_027782373.1,XP_027809960.1,XP_027778141.1,XP_027804122.1,XP_027801731.1,XP_027801951.1,XP_027799305.1,XP_027777189.1,XP_027790366.1,XP_027809886.1,XP_027800519.1,XP_027803564.1,XP_027787317.1,XP_027792772.1,XP_027789856.1,XP_027808524.1,XP_027786…	0
	Molecular function	binding	GO:0005488	2	0	1.11036	1053	24162	1169	29784	XP_027778973.1,XP_027788466.1,XP_027786056.1,XP_027776563.1,XP_027810511.1,XP_027808975.1,XP_027790560.1,XP_027806708.1,XP_027803355.1,XP_027802446.1,XP_027780194.1,XP_027792567.1,XP_027800506.1,XP_027779204.1,XP_027781148.1,XP_027793619.1,XP_027788259.1,XP_027805610.1,XP_027805042.1,XP_027795426.1,XP_027798734.1,XP_027783898.1,XP_027809862.1,XP_027789024.1,XP_027792216.1,XP_027793728.1,XP_027775…	0
	Cellular component	virion	GO:0019012	2	1.04971e-07	8.63789	10	30	1309	33921	XP_027810511.1,XP_027777892.1,XP_027795739.1,XP_027801403.1,XP_027776468.1,XP_027791639.1,XP_027785983.1,XP_027779505.1,XP_027779495.1,XP_027778981.1,	5.3093e-06
	Cellular component	virion part	GO:0044423	2	1.04971e-07	8.63789	10	30	1309	33921	XP_027810511.1,XP_027777892.1,XP_027795739.1,XP_027801403.1,XP_027776468.1,XP_027791639.1,XP_027785983.1,XP_027779505.1,XP_027779495.1,XP_027778981.1,	5.3093e-06
	Cellular component	protein-containing complex	GO:0032991	2	0.000355431	1.15105	419	9433	1309	33921	XP_027788466.1,XP_027786056.1,XP_027802050.1,XP_027808975.1,XP_027803355.1,XP_027780194.1,XP_027792567.1,XP_027800506.1,XP_027781148.1,XP_027801755.1,XP_027788259.1,XP_027805610.1,XP_027805042.1,XP_027795426.1,XP_027783898.1,XP_027793728.1,XP_027775883.1,XP_027794506.1,XP_027797026.1,XP_027795296.1,XP_027787557.1,XP_027800232.1,XP_027777626.1,XP_027775741.1,XP_027792543.1,XP_027804122.1,XP_027801…	0.00759042
	Cellular component	cell	GO:0005623	2	0.0103693	1.27422	92	1871	1309	33921	XP_027779204.1,XP_027797026.1,XP_027800232.1,XP_027797605.1,XP_027782220.1,XP_027790680.1,XP_027776203.1,XP_027791976.1,XP_027808524.1,XP_027776336.1,XP_027805527.1,XP_027778265.1,XP_027793594.1,XP_027801604.1,XP_027792334.1,XP_027787991.1,XP_027799107.1,XP_027796989.1,XP_027788910.1,XP_027783000.1,XP_027776099.1,XP_027791575.1,XP_027785490.1,XP_027782928.1,XP_027780013.1,XP_027789339.1,XP_027794…	0.144419
	Cellular component	intracellular	GO:0005622	2	0.0374845	1.02524	1059	26767	1309	33921	XP_027778973.1,XP_027788466.1,XP_027786056.1,XP_027802050.1,XP_027776563.1,XP_027808975.1,XP_027806708.1,XP_027803355.1,XP_027802446.1,XP_027787775.1,XP_027780194.1,XP_027792567.1,XP_027800506.1,XP_027779204.1,XP_027781148.1,XP_027793619.1,XP_027801755.1,XP_027788259.1,XP_027805610.1,XP_027805042.1,XP_027795426.1,XP_027783898.1,XP_027809862.1,XP_027782373.1,XP_027792216.1,XP_027790978.1,XP_027793…	0.343072
	Biological process	developmental process	GO:0032502	2	0	1.31612	586	11421	1203	30858	XP_027778973.1,XP_027786056.1,XP_027808975.1,XP_027790560.1,XP_027788718.1,XP_027803355.1,XP_027792567.1,XP_027800506.1,XP_027781148.1,XP_027793619.1,XP_027805610.1,XP_027795426.1,XP_027809862.1,XP_027793728.1,XP_027808757.1,XP_027775883.1,XP_027779008.1,XP_027794506.1,XP_027782832.1,XP_027787511.1,XP_027797026.1,XP_027795296.1,XP_027799689.1,XP_027809960.1,XP_027778141.1,XP_027809500.1,XP_027790…	0
	Biological process	biological regulation	GO:0065007	2	4.25443e-11	1.12082	928	21238	1203	30858	XP_027778973.1,XP_027788466.1,XP_027786056.1,XP_027790560.1,XP_027788718.1,XP_027802446.1,XP_027792567.1,XP_027800506.1,XP_027779204.1,XP_027781148.1,XP_027793619.1,XP_027804144.1,XP_027788259.1,XP_027805610.1,XP_027795426.1,XP_027783898.1,XP_027809862.1,XP_027782373.1,XP_027793728.1,XP_027808757.1,XP_027775883.1,XP_027779008.1,XP_027794506.1,XP_027782832.1,XP_027787511.1,XP_027797026.1,XP_027795…	4.26388e-09
	Biological process	multicellular organismal process	GO:0032501	2	7.79141e-10	1.19708	624	13371	1203	30858	XP_027778973.1,XP_027786056.1,XP_027808975.1,XP_027790560.1,XP_027803355.1,XP_027792567.1,XP_027800506.1,XP_027793619.1,XP_027805610.1,XP_027795426.1,XP_027809862.1,XP_027808757.1,XP_027775883.1,XP_027779008.1,XP_027794506.1,XP_027782832.1,XP_027787511.1,XP_027797026.1,XP_027799689.1,XP_027809960.1,XP_027778141.1,XP_027800232.1,XP_027809500.1,XP_027790834.1,XP_027777626.1,XP_027788444.1,XP_027782…	6.69319e-08
	Biological process	metabolic process	GO:0008152	2	5.08237e-08	1.11736	831	19077	1203	30858	XP_027778973.1,XP_027788466.1,XP_027786056.1,XP_027802050.1,XP_027810511.1,XP_027790560.1,XP_027802446.1,XP_027787775.1,XP_027792567.1,XP_027800506.1,XP_027779204.1,XP_027781148.1,XP_027793619.1,XP_027804144.1,XP_027788259.1,XP_027805610.1,XP_027805042.1,XP_027795426.1,XP_027809862.1,XP_027782373.1,XP_027793728.1,XP_027775883.1,XP_027779008.1,XP_027794506.1,XP_027782832.1,XP_027787511.1,XP_027795…	3.66744e-06
	Biological process	reproduction	GO:0000003	2	0.000120472	1.39394	122	2245	1203	30858	XP_027808975.1,XP_027800506.1,XP_027795426.1,XP_027809862.1,XP_027794506.1,XP_027782024.1,XP_027801731.1,XP_027777189.1,XP_027790910.1,XP_027804963.1,XP_027787317.1,XP_027803451.1,XP_027785450.1,XP_027808524.1,XP_027803718.1,XP_027795252.1,XP_027776336.1,XP_027793576.1,XP_027787248.1,XP_027811749.1,XP_027794306.1,XP_027801748.1,XP_027799554.1,XP_027786679.1,XP_027807127.1,XP_027793287.1,XP_027791…	0.00517454
	Biological process	reproductive process	GO:0022414	2	0.000166938	1.38499	121	2241	1203	30858	XP_027808975.1,XP_027800506.1,XP_027795426.1,XP_027809862.1,XP_027794506.1,XP_027782024.1,XP_027801731.1,XP_027777189.1,XP_027790910.1,XP_027804963.1,XP_027787317.1,XP_027785450.1,XP_027808524.1,XP_027803718.1,XP_027795252.1,XP_027776336.1,XP_027793576.1,XP_027787248.1,XP_027811749.1,XP_027794306.1,XP_027801748.1,XP_027799554.1,XP_027786679.1,XP_027807127.1,XP_027793287.1,XP_027791821.1,XP_027808…	0.00696314
	Biological process	rhythmic process	GO:0048511	2	0.000234536	1.88455	36	490	1203	30858	XP_027777189.1,XP_027782427.1,XP_027802562.1,XP_027789963.1,XP_027805815.1,XP_027791691.1,XP_027779677.1,XP_027800441.1,XP_027788842.1,XP_027778958.1,XP_027790412.1,XP_027806020.1,XP_027804900.1,XP_027798339.1,XP_027783796.1,XP_027787623.1,XP_027792792.1,XP_027799232.1,XP_027795548.1,XP_027785635.1,XP_027793849.1,XP_027810512.1,XP_027792644.1,XP_027787201.1,XP_027784909.1,XP_027780615.1,XP_027796…	0.009099
	Biological process	cellular process	GO:0009987	2	0.000263823	1.03002	1127	28066	1203	30858	XP_027778973.1,XP_027788466.1,XP_027786056.1,XP_027802050.1,XP_027810511.1,XP_027808975.1,XP_027790560.1,XP_027788718.1,XP_027803355.1,XP_027802446.1,XP_027787775.1,XP_027792567.1,XP_027800506.1,XP_027779204.1,XP_027781148.1,XP_027793619.1,XP_027804144.1,XP_027801755.1,XP_027788259.1,XP_027805610.1,XP_027805042.1,XP_027795426.1,XP_027798734.1,XP_027809862.1,XP_027782373.1,XP_027793728.1,XP_027808…	0.00981311
	Biological process	behavior	GO:0007610	2	0.000876587	1.49028	66	1136	1203	30858	XP_027790560.1,XP_027792567.1,XP_027776203.1,XP_027791976.1,XP_027777267.1,XP_027782268.1,XP_027793920.1,XP_027786968.1,XP_027786679.1,XP_027805059.1,XP_027799841.1,XP_027808208.1,XP_027796989.1,XP_027784754.1,XP_027808990.1,XP_027788842.1,XP_027805441.1,XP_027790412.1,XP_027800313.1,XP_027797075.1,XP_027799539.1,XP_027783796.1,XP_027801906.1,XP_027792739.1,XP_027809284.1,XP_027793885.1,XP_027797…	0.027502
	Biological process	cell population proliferation	GO:0008283	2	0.00160774	1.25676	156	3184	1203	30858	XP_027778973.1,XP_027786056.1,XP_027803355.1,XP_027800506.1,XP_027809862.1,XP_027794506.1,XP_027790834.1,XP_027804122.1,XP_027801731.1,XP_027802128.1,XP_027808646.1,XP_027778557.1,XP_027803564.1,XP_027792772.1,XP_027788148.1,XP_027786230.1,XP_027802620.1,XP_027781475.1,XP_027776336.1,XP_027797135.1,XP_027812006.1,XP_027785881.1,XP_027787248.1,XP_027809662.1,XP_027794306.1,XP_027779657.1,XP_027789…	0.0453181
	Biological process	locomotion	GO:0040011	2	0.00429095	1.2321	149	3102	1203	30858	XP_027790560.1,XP_027803355.1,XP_027801755.1,XP_027805610.1,XP_027809862.1,XP_027793728.1,XP_027795296.1,XP_027809960.1,XP_027788444.1,XP_027794999.1,XP_027805055.1,XP_027785450.1,XP_027807012.1,XP_027786230.1,XP_027808167.1,XP_027802620.1,XP_027799297.1,XP_027781475.1,XP_027793125.1,XP_027791229.1,XP_027778940.1,XP_027779903.1,XP_027793576.1,XP_027812006.1,XP_027794306.1,XP_027793920.1,XP_027783…	0.0900102
	Biological process	multi-organism process	GO:0051704	2	0.0159767	1.15376	198	4402	1203	30858	XP_027778973.1,XP_027810511.1,XP_027808975.1,XP_027792567.1,XP_027788259.1,XP_027795426.1,XP_027794506.1,XP_027782024.1,XP_027806291.1,XP_027792543.1,XP_027801731.1,XP_027790910.1,XP_027805055.1,XP_027804963.1,XP_027803564.1,XP_027776203.1,XP_027777365.1,XP_027785450.1,XP_027803718.1,XP_027807012.1,XP_027783395.1,XP_027808742.1,XP_027793125.1,XP_027776336.1,XP_027811239.1,XP_027793576.1,XP_027780…	0.221282
	Biological process	cellular component organization or biogenesis	GO:0071840	2	0.0181781	1.07587	500	11921	1203	30858	XP_027778973.1,XP_027786056.1,XP_027802050.1,XP_027808975.1,XP_027790560.1,XP_027788718.1,XP_027803355.1,XP_027787775.1,XP_027800506.1,XP_027804144.1,XP_027801755.1,XP_027788259.1,XP_027805610.1,XP_027809862.1,XP_027793728.1,XP_027808757.1,XP_027775883.1,XP_027787511.1,XP_027797026.1,XP_027795296.1,XP_027799689.1,XP_027809960.1,XP_027790834.1,XP_027777626.1,XP_027788444.1,XP_027782024.1,XP_027792…	0.238496
Marmota monax	Molecular function	transcription regulator activity	GO:0140110	2	0	1.8467	250	3512	1147	29756	XP_026246752.1,XP_026235453.1,XP_026257483.1,XP_026251326.1,XP_026269277.1,XP_026235607.1,XP_026251709.1,XP_026241822.1,XP_026245732.1,XP_026269266.1,XP_026270024.1,XP_026269625.1,XP_026246741.1,XP_026239093.1,XP_026263961.1,XP_026258905.1,XP_026256036.1,XP_026250437.1,XP_026266953.1,XP_026257940.1,XP_026268420.1,XP_026260211.1,XP_026255569.1,XP_026238926.1,XP_026259577.1,XP_026235008.1,XP_026261…	0
	Molecular function	binding	GO:0005488	2	2.10743e-12	1.08886	1025	24421	1147	29756	XP_026245538.1,XP_026269758.1,XP_026262033.1,XP_026259455.1,XP_026262286.1,XP_026242644.1,XP_026260444.1,XP_026267860.1,XP_026262710.1,XP_026246752.1,XP_026256343.1,XP_026237031.1,XP_026258041.1,XP_026240792.1,XP_026267916.1,XP_026242960.1,XP_026251424.1,XP_026269516.1,XP_026264334.1,XP_026266997.1,XP_026239585.1,XP_026266163.1,XP_026235453.1,XP_026253168.1,XP_026266537.1,XP_026251326.1,XP_026262…	1.73072e-10
	Cellular component	protein-containing complex	GO:0032991	2	0.00155211	1.13068	415	9643	1287	33813	XP_026262033.1,XP_026253954.1,XP_026246752.1,XP_026267916.1,XP_026239585.1,XP_026235453.1,XP_026257483.1,XP_026262538.1,XP_026235551.1,XP_026242766.1,XP_026245623.1,XP_026269375.1,XP_026255116.1,XP_026252113.1,XP_026245153.1,XP_026249370.1,XP_026235346.1,XP_026247103.1,XP_026255763.1,XP_026246423.1,XP_026269625.1,XP_026257001.1,XP_026261967.1,XP_026239093.1,XP_026269967.1,XP_026263961.1,XP_026266…	0.0476147
	Cellular component	cell	GO:0005623	2	0.0490445	1.19742	85	1865	1287	33813	XP_026262033.1,XP_026267860.1,XP_026267916.1,XP_026269266.1,XP_026245495.1,XP_026240892.1,XP_026250437.1,XP_026247354.1,XP_026262175.1,XP_026236629.1,XP_026256487.1,XP_026246558.1,XP_026242829.1,XP_026241946.1,XP_026240589.1,XP_026267973.1,XP_026267559.1,XP_026255781.1,XP_026248476.1,XP_026236053.1,XP_026249411.1,XP_026240469.1,XP_026267524.1,XP_026254963.1,XP_026266692.1,XP_026259889.1,XP_026243…	0.466413
	Biological process	developmental process	GO:0032502	2	3.33067e-15	1.28845	583	11776	1181	30736	XP_026245538.1,XP_026269758.1,XP_026262033.1,XP_026259455.1,XP_026242644.1,XP_026260444.1,XP_026253954.1,XP_026246752.1,XP_026237031.1,XP_026258041.1,XP_026240792.1,XP_026267916.1,XP_026239585.1,XP_026235453.1,XP_026245429.1,XP_026257483.1,XP_026235551.1,XP_026242766.1,XP_026235607.1,XP_026251709.1,XP_026241711.1,XP_026263523.1,XP_026245623.1,XP_026269375.1,XP_026263678.1,XP_026245153.1,XP_026241…	9.45777e-13
	Biological process	multicellular organismal process	GO:0032501	2	2.5609e-11	1.21385	629	13486	1181	30736	XP_026245538.1,XP_026269758.1,XP_026235126.1,XP_026262033.1,XP_026259455.1,XP_026242644.1,XP_026260444.1,XP_026253954.1,XP_026237031.1,XP_026258041.1,XP_026240792.1,XP_026267916.1,XP_026239585.1,XP_026235453.1,XP_026245429.1,XP_026257483.1,XP_026262538.1,XP_026235551.1,XP_026252660.1,XP_026235190.1,XP_026242766.1,XP_026235607.1,XP_026251709.1,XP_026241711.1,XP_026247924.1,XP_026263523.1,XP_026245…	4.13177e-09
	Biological process	biological regulation	GO:0065007	2	2.01156e-09	1.10965	908	21296	1181	30736	XP_026245538.1,XP_026269758.1,XP_026235126.1,XP_026262033.1,XP_026259455.1,XP_026262286.1,XP_026260444.1,XP_026253954.1,XP_026267860.1,XP_026262710.1,XP_026237031.1,XP_026258041.1,XP_026240792.1,XP_026267916.1,XP_026242960.1,XP_026269516.1,XP_026266997.1,XP_026239585.1,XP_026235453.1,XP_026253168.1,XP_026257483.1,XP_026251326.1,XP_026262538.1,XP_026235551.1,XP_026258030.1,XP_026237427.1,XP_026252…	2.30324e-07
	Biological process	locomotion	GO:0040011	2	0.000107526	1.33142	159	3108	1181	30736	XP_026245538.1,XP_026269758.1,XP_026235453.1,XP_026245429.1,XP_026235551.1,XP_026242766.1,XP_026235607.1,XP_026241711.1,XP_026265167.1,XP_026246741.1,XP_026250076.1,XP_026240892.1,XP_026236146.1,XP_026259688.1,XP_026235008.1,XP_026253505.1,XP_026265278.1,XP_026255837.1,XP_026255080.1,XP_026247689.1,XP_026248476.1,XP_026236053.1,XP_026240469.1,XP_026250106.1,XP_026267809.1,XP_026254503.1,XP_026264…	0.00630848
	Biological process	rhythmic process	GO:0048511	2	0.000741446	1.7711	36	529	1181	30736	XP_026267673.1,XP_026239095.1,XP_026248476.1,XP_026242248.1,XP_026240469.1,XP_026251189.1,XP_026254503.1,XP_026264470.1,XP_026249161.1,XP_026258682.1,XP_026263278.1,XP_026266947.1,XP_026252471.1,XP_026244994.1,XP_026248093.1,XP_026241547.1,XP_026255175.1,XP_026268389.1,XP_026270232.1,XP_026249151.1,XP_026242861.1,XP_026260432.1,XP_026258774.1,XP_026253702.1,XP_026254988.1,XP_026246250.1,XP_026263…	0.0337405
	Biological process	metabolic process	GO:0008152	2	0.00091134	1.06728	803	19581	1181	30736	XP_026245538.1,XP_026262033.1,XP_026262286.1,XP_026253954.1,XP_026267860.1,XP_026262710.1,XP_026237031.1,XP_026258041.1,XP_026256550.1,XP_026242960.1,XP_026251424.1,XP_026269516.1,XP_026264334.1,XP_026266997.1,XP_026239585.1,XP_026266163.1,XP_026235453.1,XP_026253168.1,XP_026257483.1,XP_026251326.1,XP_026265800.1,XP_026235551.1,XP_026258030.1,XP_026269734.1,XP_026242766.1,XP_026269277.1,XP_026251…	0.0406893
	Biological process	cell population proliferation	GO:0008283	2	0.000961564	1.27232	156	3191	1181	30736	XP_026245538.1,XP_026262033.1,XP_026262710.1,XP_026258041.1,XP_026239585.1,XP_026251326.1,XP_026269734.1,XP_026251709.1,XP_026245623.1,XP_026246423.1,XP_026261279.1,XP_026250076.1,XP_026241842.1,XP_026245656.1,XP_026235008.1,XP_026265739.1,XP_026253505.1,XP_026265278.1,XP_026239095.1,XP_026248476.1,XP_026236053.1,XP_026240469.1,XP_026239877.1,XP_026243616.1,XP_026254503.1,XP_026262491.1,XP_026235…	0.0421367
	Biological process	reproductive process	GO:0022414	2	0.00358017	1.2803	116	2358	1181	30736	XP_026262033.1,XP_026245429.1,XP_026235551.1,XP_026269375.1,XP_026255116.1,XP_026261279.1,XP_026270516.1,XP_026250076.1,XP_026258905.1,XP_026241842.1,XP_026256036.1,XP_026259688.1,XP_026267673.1,XP_026265739.1,XP_026250108.1,XP_026246558.1,XP_026242829.1,XP_026241946.1,XP_026239095.1,XP_026239291.1,XP_026259579.1,XP_026248476.1,XP_026242248.1,XP_026243616.1,XP_026241474.1,XP_026251189.1,XP_026267…	0.106788
	Biological process	reproduction	GO:0000003	2	0.00367719	1.27921	116	2360	1181	30736	XP_026262033.1,XP_026245429.1,XP_026235551.1,XP_026269375.1,XP_026255116.1,XP_026261279.1,XP_026270516.1,XP_026250076.1,XP_026258905.1,XP_026241842.1,XP_026256036.1,XP_026259688.1,XP_026267673.1,XP_026265739.1,XP_026250108.1,XP_026246558.1,XP_026242829.1,XP_026241946.1,XP_026239095.1,XP_026239291.1,XP_026259579.1,XP_026248476.1,XP_026242248.1,XP_026243616.1,XP_026241474.1,XP_026251189.1,XP_026267…	0.108768
	Biological process	behavior	GO:0007610	2	0.0188268	1.32029	59	1163	1181	30736	XP_026235607.1,XP_026241711.1,XP_026269375.1,XP_026241822.1,XP_026246423.1,XP_026235008.1,XP_026265739.1,XP_026251540.1,XP_026267283.1,XP_026250106.1,XP_026252226.1,XP_026245663.1,XP_026245148.1,XP_026270434.1,XP_026259889.1,XP_026253871.1,XP_026265303.1,XP_026245347.1,XP_026248173.1,XP_026265469.1,XP_026255998.1,XP_026263606.1,XP_026244994.1,XP_026239407.1,XP_026266194.1,XP_026241547.1,XP_026258…	0.282561
	Biological process	multi-organism process	GO:0051704	2	0.035008	1.13052	192	4420	1181	30736	XP_026262033.1,XP_026245429.1,XP_026235551.1,XP_026251709.1,XP_026269375.1,XP_026263678.1,XP_026261279.1,XP_026270516.1,XP_026250076.1,XP_026258905.1,XP_026241842.1,XP_026256036.1,XP_026255654.1,XP_026267991.1,XP_026242916.1,XP_026259688.1,XP_026267673.1,XP_026263423.1,XP_026261832.1,XP_026238099.1,XP_026250108.1,XP_026246558.1,XP_026242829.1,XP_026245409.1,XP_026241946.1,XP_026242117.1,XP_026259…	0.381168
	Biological process	growth	GO:0040007	2	0.0435367	1.2137	79	1694	1181	30736	XP_026259455.1,XP_026239585.1,XP_026242766.1,XP_026257001.1,XP_026256036.1,XP_026268420.1,XP_026267673.1,XP_026239095.1,XP_026270667.1,XP_026238354.1,XP_026268518.1,XP_026263201.1,XP_026245785.1,XP_026235651.1,XP_026246460.1,XP_026264470.1,XP_026245663.1,XP_026245148.1,XP_026266947.1,XP_026250598.1,XP_026262782.1,XP_026265303.1,XP_026255649.1,XP_026267145.1,XP_026269542.1,XP_026268734.1,XP_026265…	0.354435

## Sheet: Lagomorpha
Table S10. Enriched in the subset of CDSs containing SSRs in genomes of lagomorphs. The p-value cutoff is 0.05.
Species	Class	GO name	GO ID	GO leveal	P value	EnrichmentScore	HitsGenesCountsInSelectedSet	HitsGenesCountsInBackground	AllGenesCountsInSelectedSet	AllGenesCountsInBackground	GenesOfSelectedSetInGOterm	corrected p-value(BH method)
Oryctolagus cuniculus	Molecular function	transcription regulator activity	GO:0140110	2	0	1.90037	264	3238	1307	30464	XP_008259093.1,XP_002720572.1,XP_002708307.1,XP_008257987.1,XP_008273026.1,NP_001182653.1,XP_008261561.1,XP_017200302.1,XP_002716736.1,XP_008247816.1,XP_008269581.1,XP_002708569.1,XP_017204570.1,XP_002723967.2,XP_017198894.1,XP_017202097.1,XP_008267558.1,XP_008255279.1,XP_008261948.1,XP_008269065.1,XP_002714899.1,XP_002719334.1,XP_008251188.2,XP_002721419.1,XP_008273586.1,XP_008258848.1,XP_017206…	0
	Molecular function	binding	GO:0005488	2	5.44009e-15	1.09727	1156	24556	1307	30464	NP_001076150.1,XP_008259093.1,XP_002720572.1,XP_008267301.1,XP_017203216.1,XP_008268147.1,XP_008272553.2,XP_002722764.1,XP_002708307.1,XP_008271907.1,XP_008257987.1,XP_008252739.1,XP_017198704.1,XP_008273026.1,XP_002714117.1,XP_002712833.1,XP_002710939.1,XP_017200542.1,XP_017194599.1,XP_008271875.1,NP_001182653.1,XP_002714544.1,XP_017202284.1,XP_008264912.1,XP_008270602.1,XP_017198596.1,XP_017202…	4.87908e-13
	Cellular component	protein-containing complex	GO:0032991	2	0.00126242	1.13241	434	9217	1456	35016	XP_008267301.1,XP_002713559.1,XP_008268147.1,XP_017204672.1,XP_008273026.1,XP_008270602.1,NP_001164866.1,XP_008261561.1,XP_008271074.1,XP_008262154.1,XP_008269604.1,XP_008270526.1,XP_017198948.1,XP_002708173.1,XP_017200302.1,XP_002712508.1,XP_008270864.1,XP_008247816.1,XP_008269581.1,XP_008269319.1,XP_017199198.1,XP_008255302.1,XP_002718959.1,XP_017197491.1,XP_017204713.1,XP_017201006.1,XP_002723…	0.036573
	Cellular component	cell	GO:0005623	2	0.00344165	1.32512	94	1706	1456	35016	XP_002713559.1,XP_002722764.1,XP_002714117.1,XP_002716188.1,XP_008271074.1,XP_008269604.1,XP_017200302.1,XP_002712508.1,XP_008269581.1,XP_017196160.1,XP_002715057.1,XP_017199550.1,XP_002720990.1,XP_017194497.1,XP_002719236.1,XP_017197188.1,XP_017193788.1,XP_002714909.1,XP_008266441.1,XP_017199479.1,XP_002720119.2,XP_017203843.1,XP_002711412.1,NP_001095188.1,XP_008255217.1,XP_008267020.1,NP_001164…	0.0721281
	Cellular component	intracellular	GO:0005622	2	0.00777818	1.03248	1181	27509	1456	35016	XP_008259093.1,XP_002720572.1,XP_008267301.1,XP_017203216.1,XP_002713559.1,XP_008268147.1,XP_017204672.1,XP_002722764.1,XP_002708307.1,XP_008271907.1,XP_008257987.1,XP_008252739.1,XP_017198704.1,XP_008273026.1,XP_002717610.1,XP_002714117.1,XP_002712833.1,XP_008270868.1,XP_002710939.1,XP_017200542.1,XP_017194599.1,XP_008271875.1,NP_001182653.1,XP_017202284.1,XP_008264912.1,XP_008270602.1,XP_017198…	0.14188
	Biological process	developmental process	GO:0032502	2	5.55112e-16	1.32333	644	11522	1337	31655	XP_008259093.1,XP_002720572.1,XP_017203216.1,XP_017204672.1,XP_002722764.1,XP_008257987.1,XP_017198704.1,XP_008273026.1,XP_017200542.1,XP_002716188.1,XP_002714544.1,XP_017202284.1,XP_002723891.2,XP_017202151.1,XP_008261561.1,XP_008271074.1,XP_008262154.1,XP_017196022.1,XP_017201407.1,XP_002713470.1,XP_017197892.1,XP_008270526.1,XP_002708173.1,XP_017200302.1,XP_002712508.1,XP_002716736.1,XP_008250…	1.62026e-13
	Biological process	multicellular organismal process	GO:0032501	2	5.95446e-12	1.21786	676	13142	1337	31655	NP_001076150.1,XP_008259093.1,XP_002720572.1,XP_017203216.1,XP_017204672.1,XP_002722764.1,XP_008257987.1,XP_017198704.1,XP_008273026.1,XP_017200542.1,XP_002716188.1,XP_002714544.1,XP_017202284.1,XP_002723891.2,XP_017202151.1,XP_008261561.1,XP_008271074.1,XP_008262154.1,XP_017196022.1,XP_017201407.1,XP_002713470.1,XP_017197892.1,XP_008270526.1,XP_002708173.1,XP_017200302.1,XP_002716736.1,XP_008270…	8.68994e-10
	Biological process	biological regulation	GO:0065007	2	0.000252596	1.06311	972	21647	1337	31655	NP_001076150.1,XP_008259093.1,XP_002720572.1,XP_017203216.1,XP_002713559.1,XP_008268147.1,XP_008272553.2,XP_002722764.1,XP_002708307.1,XP_008257987.1,XP_008252739.1,XP_017198704.1,XP_008273026.1,XP_002714117.1,XP_002712833.1,XP_008270868.1,XP_017200542.1,XP_002716188.1,NP_001182653.1,XP_002714544.1,XP_017202284.1,XP_017202151.1,XP_008249732.1,XP_008261561.1,XP_008271074.1,XP_008262154.1,XP_008269…	0.0100721
	Biological process	metabolic process	GO:0008152	2	0.00202862	1.06078	876	19552	1337	31655	NP_001076150.1,XP_008259093.1,XP_002720572.1,XP_008267301.1,XP_017203216.1,XP_008268147.1,XP_008272553.2,XP_002722764.1,XP_002708307.1,XP_008271907.1,XP_008257987.1,XP_008252739.1,XP_017198704.1,XP_008273026.1,XP_002717610.1,XP_008270868.1,NP_001182653.1,XP_002714544.1,XP_008270602.1,XP_017202151.1,XP_008249732.1,XP_008261561.1,XP_008271074.1,XP_008262154.1,XP_008269604.1,XP_017196022.1,XP_017201…	0.0536334
	Biological process	behavior	GO:0007610	2	0.00535555	1.40082	61	1031	1337	31655	XP_008259093.1,XP_002716188.1,XP_017199038.1,XP_002718848.1,XP_017204681.1,XP_017203024.1,XP_008258268.1,XP_002724141.2,XP_008246674.1,XP_008269221.1,XP_008251651.1,XP_002718801.2,XP_002710542.1,XP_008266953.1,XP_017196335.1,XP_017197026.1,XP_017203877.1,XP_008260294.2,XP_008267065.1,XP_008247319.2,XP_017202549.1,XP_002721999.2,XP_017193675.1,XP_008255775.1,NP_001164868.1,XP_017196469.1,XP_017203…	0.101505
	Biological process	cell population proliferation	GO:0008283	2	0.00882359	1.20427	153	3008	1337	31655	XP_008259093.1,NP_001182653.1,XP_017202151.1,XP_008271074.1,XP_017200302.1,XP_008247816.1,XP_002723967.2,XP_008268592.1,XP_017202097.1,XP_008253158.1,XP_002719236.1,XP_002719334.1,XP_017200853.1,XP_017204681.1,XP_017198316.1,XP_002712338.1,XP_008258268.1,XP_017204383.1,XP_017203135.1,NP_001075727.1,XP_017206182.1,XP_008258888.1,XP_008249047.2,XP_017195464.1,XP_008268620.1,XP_017193365.1,XP_008269…	0.142446
	Biological process	locomotion	GO:0040011	2	0.0109764	1.19168	159	3159	1337	31655	XP_008259093.1,XP_002722764.1,XP_017200542.1,XP_002714544.1,XP_017202284.1,XP_017198596.1,XP_008261561.1,XP_008271074.1,XP_008262154.1,XP_017199198.1,XP_017201006.1,XP_002723967.2,XP_017202097.1,XP_017194497.1,XP_017199737.1,XP_017200306.1,XP_017200853.1,XP_017204450.1,XP_017203024.1,XP_017198316.1,XP_017193472.1,XP_017193049.1,XP_008258268.1,XP_017204383.1,XP_017203135.1,NP_001075727.1,XP_017202…	0.15829
	Biological process	cellular component organization or biogenesis	GO:0071840	2	0.0128422	1.07575	562	12369	1337	31655	XP_008259093.1,XP_008267301.1,XP_017203216.1,XP_002713559.1,XP_008268147.1,XP_002722764.1,XP_017198704.1,XP_002712833.1,XP_008270868.1,XP_008271875.1,NP_001182653.1,XP_017202284.1,XP_008270602.1,XP_017198596.1,XP_002723891.2,XP_002722096.1,XP_008249732.1,XP_008271074.1,XP_008262154.1,XP_008269604.1,XP_017196022.1,XP_002708173.1,XP_002712508.1,XP_008247816.1,XP_008250195.2,XP_008269581.1,XP_008269…	0.175159
	Biological process	biological adhesion	GO:0022610	2	0.0280163	1.18146	126	2525	1337	31655	XP_002722764.1,NP_001164866.1,XP_017199198.1,XP_002723967.2,XP_002708133.1,XP_008253354.1,XP_017194497.1,XP_017204846.1,XP_017199737.1,XP_017200853.1,XP_017204450.1,XP_017203024.1,XP_008264199.1,XP_017193472.1,XP_008250475.1,XP_017204383.1,XP_017196596.1,XP_017203135.1,XP_017199426.1,NP_001075727.1,XP_008249047.2,XP_017195300.1,XP_002710308.1,XP_008263621.1,XP_017198266.1,XP_017196602.1,XP_008262…	0.277388
	Biological process	cellular process	GO:0009987	2	0.0316277	1.01631	1229	28631	1337	31655	NP_001076150.1,XP_008259093.1,XP_002720572.1,XP_008267301.1,XP_017203216.1,XP_002713559.1,XP_008268147.1,XP_008272553.2,XP_002722764.1,XP_002708307.1,XP_008271907.1,XP_008257987.1,XP_008252739.1,XP_017198704.1,XP_008273026.1,XP_002714117.1,XP_002712833.1,XP_008270868.1,XP_002710939.1,XP_017200542.1,XP_002716188.1,NP_001182653.1,XP_002714544.1,XP_017202284.1,XP_008270602.1,XP_017198596.1,XP_002723…	0.301683
	Biological process	reproduction	GO:0000003	2	0.0406534	1.17269	116	2342	1337	31655	XP_017203216.1,XP_002723891.2,XP_008271074.1,XP_017196022.1,XP_017197892.1,XP_002708173.1,XP_017201006.1,XP_017195251.1,XP_002719236.1,XP_017199790.1,XP_008269435.1,XP_017205150.1,XP_008273257.1,XP_017194880.1,XP_008266441.1,XP_017195699.1,XP_017199479.1,XP_017198841.1,XP_008250475.1,XP_008258268.1,XP_008258888.1,XP_008249047.2,XP_017194316.1,XP_017205047.1,XP_008272685.1,XP_002720573.1,XP_017194…	0.34777
	Biological process	reproductive process	GO:0022414	2	0.0406534	1.17269	116	2342	1337	31655	XP_017203216.1,XP_002723891.2,XP_008271074.1,XP_017196022.1,XP_017197892.1,XP_002708173.1,XP_017201006.1,XP_017195251.1,XP_002719236.1,XP_017199790.1,XP_008269435.1,XP_017205150.1,XP_008273257.1,XP_017194880.1,XP_008266441.1,XP_017195699.1,XP_017199479.1,XP_017198841.1,XP_008250475.1,XP_008258268.1,XP_008258888.1,XP_008249047.2,XP_017194316.1,XP_017205047.1,XP_008272685.1,XP_002720573.1,XP_017194…	0.34777
Ochotona princeps	Molecular function	transcription regulator activity	GO:0140110	2	0	1.91091	238	2352	1106	20886	XP_004580578.1,XP_004591888.1,XP_004599402.1,XP_004595961.1,XP_004585039.1,XP_004588806.1,XP_004577858.1,XP_012781776.1,XP_012785982.1,XP_004579160.1,XP_004577057.1,XP_004597990.1,XP_004595643.1,XP_004584104.1,XP_004577703.2,XP_004592502.1,XP_004594297.1,XP_004581134.1,XP_004585248.1,XP_004585691.1,XP_004588327.1,XP_004597988.1,XP_004590470.2,XP_004590624.1,XP_004585482.1,XP_012785744.1,XP_004585…	0
	Molecular function	binding	GO:0005488	2	8.72524e-13	1.09526	980	16897	1106	20886	XP_012784394.1,XP_012782902.1,XP_004579578.1,XP_004586482.1,XP_004597476.1,XP_004583875.1,XP_004596687.1,XP_004591319.1,XP_012781798.1,XP_004586527.1,XP_004577220.1,XP_004595841.1,XP_004587632.1,XP_004586373.1,XP_004576880.1,XP_004581683.2,XP_012784404.1,XP_004591659.1,XP_004597574.1,XP_004590790.1,XP_004580578.1,XP_004589243.1,XP_004591888.1,XP_004590330.1,XP_004577529.1,XP_004589617.1,XP_004591…	6.80569e-11
	Cellular component	intracellular	GO:0005622	2	0.013228	1.0317	1029	18866	1267	23966	XP_012784394.1,XP_012782902.1,XP_012781643.1,XP_004580567.1,XP_012786092.1,XP_004586482.1,XP_004597476.1,XP_004583875.1,XP_004597223.1,XP_012785337.1,XP_004596687.1,XP_012785292.1,XP_004598069.1,XP_004577220.1,XP_004595841.1,XP_004586373.1,XP_004576880.1,XP_004596750.1,XP_004593311.1,XP_012784404.1,XP_004591659.1,XP_004586407.1,XP_004597574.1,XP_004580578.1,XP_004589243.1,XP_004595789.1,XP_004591…	0.216844
	Cellular component	protein-containing complex	GO:0032991	2	0.0318553	1.0802	403	7057	1267	23966	XP_004597476.1,XP_012781798.1,XP_004577220.1,XP_004596750.1,XP_012784404.1,XP_004591659.1,XP_004586407.1,XP_004597574.1,XP_004589243.1,XP_004591888.1,XP_004577529.1,XP_004589617.1,XP_004599402.1,XP_004593488.1,XP_012785468.1,XP_004585039.1,XP_004589561.1,XP_004588806.1,XP_004594812.1,XP_012781205.1,XP_012781776.1,XP_012785982.1,XP_004579160.1,XP_004592050.1,XP_004581794.1,XP_004580380.1,XP_012784…	0.365539
	Biological process	developmental process	GO:0032502	2	6.66134e-16	1.30452	591	8420	1168	21708	XP_012784394.1,XP_004580567.1,XP_004586482.1,XP_004597476.1,XP_004596687.1,XP_012781798.1,XP_004577220.1,XP_004595841.1,XP_004587632.1,XP_004586373.1,XP_004576880.1,XP_004581683.2,XP_012784404.1,XP_004591659.1,XP_004597574.1,XP_004580578.1,XP_004595789.1,XP_004591888.1,XP_004577529.1,XP_004599402.1,XP_004582034.1,XP_012785468.1,XP_004595961.1,XP_004585039.1,XP_004594812.1,XP_012781458.1,XP_012781…	2.28118e-13
	Biological process	multicellular organismal process	GO:0032501	2	7.48309e-09	1.18225	612	9621	1168	21708	XP_012784394.1,XP_012782902.1,XP_004580567.1,XP_004579578.1,XP_004586482.1,XP_004597476.1,XP_004596687.1,XP_012781798.1,XP_004595841.1,XP_004586373.1,XP_004576880.1,XP_004581683.2,XP_012784404.1,XP_004591659.1,XP_004597574.1,XP_004580578.1,XP_004595789.1,XP_004591888.1,XP_004577529.1,XP_004581585.1,XP_004599402.1,XP_004582034.1,XP_012785468.1,XP_004595961.1,XP_004585039.1,XP_004589561.1,XP_004594…	7.02078e-07
	Biological process	biological regulation	GO:0065007	2	2.0052e-05	1.07871	863	14869	1168	21708	XP_012784394.1,XP_012782902.1,XP_012781643.1,XP_004586482.1,XP_004583875.1,XP_004596687.1,XP_012781798.1,XP_004598069.1,XP_004577220.1,XP_004595841.1,XP_004587632.1,XP_004586373.1,XP_004576880.1,XP_004581683.2,XP_012784404.1,XP_004597574.1,XP_004590790.1,XP_004580578.1,XP_004591888.1,XP_004577529.1,XP_004589617.1,XP_004591285.1,XP_004581585.1,XP_004599402.1,XP_004579129.1,XP_004582034.1,XP_012785…	0.00111655
	Biological process	reproductive process	GO:0022414	2	0.000169716	1.36947	126	1710	1168	21708	XP_012784394.1,XP_012786092.1,XP_012785292.1,XP_004591659.1,XP_004591888.1,XP_004599402.1,XP_012781458.1,XP_012781205.1,XP_004579160.1,XP_012786090.1,XP_004581794.1,XP_004592272.1,XP_004597990.1,XP_004595643.1,XP_004577703.2,XP_004585691.1,XP_004588327.1,XP_012785973.1,XP_004592912.1,XP_004584355.1,XP_004585061.1,XP_004591125.1,XP_004585876.1,XP_004586684.1,XP_004589604.1,XP_004586816.1,XP_004595…	0.0073106
	Biological process	reproduction	GO:0000003	2	0.000178169	1.36787	126	1712	1168	21708	XP_012784394.1,XP_012786092.1,XP_012785292.1,XP_004591659.1,XP_004591888.1,XP_004599402.1,XP_012781458.1,XP_012781205.1,XP_004579160.1,XP_012786090.1,XP_004581794.1,XP_004592272.1,XP_004597990.1,XP_004595643.1,XP_004577703.2,XP_004585691.1,XP_004588327.1,XP_012785973.1,XP_004592912.1,XP_004584355.1,XP_004585061.1,XP_004591125.1,XP_004585876.1,XP_004586684.1,XP_004589604.1,XP_004586816.1,XP_004595…	0.00753257
	Biological process	rhythmic process	GO:0048511	2	0.000235376	1.85355	37	371	1168	21708	XP_004596687.1,XP_004581683.2,XP_004594821.1,XP_004598256.1,XP_004585061.1,XP_012786455.1,XP_004589604.1,XP_004586760.1,XP_004591300.1,XP_004586870.1,XP_004593525.1,XP_004592156.1,XP_004585970.1,XP_004592728.1,XP_004583235.1,XP_004590664.1,XP_004593923.1,XP_004591636.1,XP_004595308.1,XP_012786112.1,XP_004593234.1,XP_004577474.1,XP_004585180.1,XP_012783503.1,XP_004582836.2,XP_004582516.1,XP_004594…	0.0094829
	Biological process	cellular component organization or biogenesis	GO:0071840	2	0.00318476	1.09694	510	8641	1168	21708	XP_012784394.1,XP_012786092.1,XP_004583875.1,XP_012781798.1,XP_004577220.1,XP_004595841.1,XP_004587632.1,XP_004586373.1,XP_004596750.1,XP_012784404.1,XP_004586407.1,XP_004589243.1,XP_004591888.1,XP_004591285.1,XP_004581585.1,XP_004599402.1,XP_004593488.1,XP_004579129.1,XP_004582034.1,XP_004595961.1,XP_004588806.1,XP_004594812.1,XP_012781458.1,XP_012781205.1,XP_004591492.1,XP_012781776.1,XP_012785…	0.0710503
	Biological process	metabolic process	GO:0008152	2	0.0106128	1.05157	764	13503	1168	21708	XP_012784394.1,XP_012786092.1,XP_004583875.1,XP_004596687.1,XP_004598069.1,XP_004586527.1,XP_004577220.1,XP_004595841.1,XP_004586373.1,XP_004576880.1,XP_004581683.2,XP_004596750.1,XP_004593311.1,XP_012784404.1,XP_004597574.1,XP_004580578.1,XP_004589243.1,XP_004591888.1,XP_004577529.1,XP_004591285.1,XP_004581585.1,XP_004599402.1,XP_004588060.1,XP_004588828.1,XP_004579129.1,XP_004582034.1,XP_012785…	0.162612
	Biological process	cell population proliferation	GO:0008283	2	0.0141328	1.19235	143	2229	1168	21708	XP_012784394.1,XP_004597476.1,XP_004598069.1,XP_004581683.2,XP_012784404.1,XP_004591888.1,XP_004599402.1,XP_004594812.1,XP_012781205.1,XP_012781776.1,XP_012784428.1,XP_004588837.1,XP_004593222.1,XP_004595643.1,XP_004577703.2,XP_004594297.1,XP_004585691.1,XP_004583030.1,XP_012784252.1,XP_004590470.2,XP_004587930.1,XP_004595834.1,XP_004599308.1,XP_004585061.1,XP_004592735.1,XP_004593535.1,XP_004580…	0.198351
	Biological process	biomineralization	GO:0110148	2	0.0234095	1.72889	16	172	1168	21708	XP_004576880.1,XP_012781205.1,XP_012785161.1,XP_004589184.1,XP_004591139.1,XP_004590642.1,XP_012784019.1,XP_012781661.1,XP_004597564.1,XP_004592336.1,XP_004595693.1,XP_012786294.1,XP_004587902.1,XP_004590870.1,XP_004589995.1,XP_004590708.1,	0.264574

## Sheet: Dermoptera
Table S10. Enriched in the subset of CDSs containing SSRs in genome of Galeopterus variegatus. The p-value cutoff is 0.05.
Species	Class	GO name	GO ID	GO leveal	P value	EnrichmentScore	HitsGenesCountsInSelectedSet	HitsGenesCountsInBackground	AllGenesCountsInSelectedSet	AllGenesCountsInBackground	GenesOfSelectedSetInGOterm	corrected p-value(BH method)
Galeopterus variegatus	Molecular function	transcription regulator activity	GO:0140110	2	5.55112e-16	1.91377	200	2858	946	25871	XP_008579958.1,XP_008566785.1,XP_008580039.1,XP_008575367.1,XP_008563213.1,XP_008576626.1,XP_008585613.1,XP_008567717.1,XP_008569973.1,XP_008583127.1,XP_008578651.1,XP_008581384.1,XP_008565787.1,XP_008581142.1,XP_008572627.1,XP_008564264.1,XP_008566109.1,XP_008568361.1,XP_008566476.1,XP_008582264.1,XP_008592341.1,XP_008576552.1,XP_008571339.1,XP_008572079.1,XP_008590560.1,XP_008587836.1,XP_008574…	2.19269e-13
	Molecular function	binding	GO:0005488	2	6.66134e-16	1.11478	861	21122	946	25871	XP_008582186.1,XP_008593289.1,XP_008584550.1,XP_008571542.1,XP_008579958.1,XP_008592902.1,XP_008584739.1,XP_008563488.1,XP_008591349.1,XP_008570294.1,XP_008566785.1,XP_008572037.1,XP_008580039.1,XP_008580782.1,XP_008589079.1,XP_008585866.1,XP_008569666.1,XP_008592258.1,XP_008579562.1,XP_008580586.1,XP_008572399.1,XP_008562884.1,XP_008588518.1,XP_008589985.1,XP_008574271.1,XP_008562052.1,XP_008571…	1.57874e-13
	Cellular component	intracellular	GO:0005622	2	0.000119977	1.0553	892	23621	1063	29706	XP_008593289.1,XP_008584550.1,XP_008571542.1,XP_008579958.1,XP_008584739.1,XP_008563488.1,XP_008570644.1,XP_008591349.1,XP_008570294.1,XP_008566785.1,XP_008580039.1,XP_008580782.1,XP_008589079.1,XP_008580092.1,XP_008569666.1,XP_008592258.1,XP_008579562.1,XP_008580586.1,XP_008572399.1,XP_008562884.1,XP_008588518.1,XP_008589985.1,XP_008574271.1,XP_008562052.1,XP_008571104.1,XP_008576169.1,XP_008561…	0.00518759
	Cellular component	protein-containing complex	GO:0032991	2	0.00467417	1.12753	339	8402	1063	29706	XP_008593289.1,XP_008584550.1,XP_008584739.1,XP_008591349.1,XP_008580039.1,XP_008580782.1,XP_008589079.1,XP_008580586.1,XP_008574271.1,XP_008576474.1,XP_008563213.1,XP_008576626.1,XP_008564146.1,XP_008573527.1,XP_008589188.1,XP_008567267.1,XP_008563727.1,XP_008585012.1,XP_008590079.1,XP_008569742.1,XP_008583127.1,XP_008578651.1,XP_008563128.1,XP_008572028.1,XP_008586502.1,XP_008565787.1,XP_008574…	0.108824
	Biological process	developmental process	GO:0032502	2	3.77276e-12	1.28472	466	10035	972	26891	XP_008593289.1,XP_008584550.1,XP_008580039.1,XP_008580782.1,XP_008589079.1,XP_008569666.1,XP_008592258.1,XP_008580586.1,XP_008572399.1,XP_008562052.1,XP_008566870.1,XP_008561559.1,XP_008576474.1,XP_008563213.1,XP_008581473.1,XP_008577657.1,XP_008585613.1,XP_008563727.1,XP_008564921.1,XP_008567717.1,XP_008590079.1,XP_008569973.1,XP_008583127.1,XP_008578651.1,XP_008563128.1,XP_008572028.1,XP_008586…	5.78987e-10
	Biological process	multicellular organismal process	GO:0032501	2	3.07841e-10	1.22761	511	11516	972	26891	XP_008593289.1,XP_008584550.1,XP_008570294.1,XP_008580782.1,XP_008589079.1,XP_008569666.1,XP_008592258.1,XP_008580586.1,XP_008572399.1,XP_008562052.1,XP_008571104.1,XP_008566870.1,XP_008584269.1,XP_008561559.1,XP_008576474.1,XP_008563213.1,XP_008581473.1,XP_008577657.1,XP_008585613.1,XP_008563727.1,XP_008588954.1,XP_008564921.1,XP_008567717.1,XP_008590079.1,XP_008569973.1,XP_008591129.1,XP_008583…	3.56394e-08
	Biological process	biological regulation	GO:0065007	2	8.56279e-09	1.1167	749	18556	972	26891	XP_008582186.1,XP_008593289.1,XP_008571542.1,XP_008579958.1,XP_008584739.1,XP_008591349.1,XP_008570294.1,XP_008566785.1,XP_008572037.1,XP_008580039.1,XP_008589079.1,XP_008580092.1,XP_008585866.1,XP_008569666.1,XP_008592258.1,XP_008580586.1,XP_008572399.1,XP_008562884.1,XP_008589985.1,XP_008574271.1,XP_008562052.1,XP_008571104.1,XP_008566870.1,XP_008584269.1,XP_008576169.1,XP_008561559.1,XP_008576…	9.57726e-07
	Biological process	reproductive process	GO:0022414	2	2.8243e-06	1.53623	114	2053	972	26891	XP_008580586.1,XP_008566870.1,XP_008561559.1,XP_008563213.1,XP_008563727.1,XP_008578651.1,XP_008575210.1,XP_008570370.1,XP_008568361.1,XP_008576332.1,XP_008588460.1,XP_008566476.1,XP_008592423.1,XP_008564695.1,XP_008573776.1,XP_008591623.1,XP_008565460.1,XP_008567154.1,XP_008586566.1,XP_008574563.1,XP_008578995.1,XP_008580869.1,XP_008583830.1,XP_008584423.1,XP_008569488.1,XP_008573778.1,XP_008566…	0.000198272
	Biological process	reproduction	GO:0000003	2	2.95561e-06	1.53474	114	2055	972	26891	XP_008580586.1,XP_008566870.1,XP_008561559.1,XP_008563213.1,XP_008563727.1,XP_008578651.1,XP_008575210.1,XP_008570370.1,XP_008568361.1,XP_008576332.1,XP_008588460.1,XP_008566476.1,XP_008592423.1,XP_008564695.1,XP_008573776.1,XP_008591623.1,XP_008565460.1,XP_008567154.1,XP_008586566.1,XP_008574563.1,XP_008578995.1,XP_008580869.1,XP_008583830.1,XP_008584423.1,XP_008569488.1,XP_008573778.1,XP_008566…	0.000205306
	Biological process	behavior	GO:0007610	2	1.082e-05	1.78017	61	948	972	26891	XP_008584269.1,XP_008581142.1,XP_008590614.1,XP_008569884.1,XP_008561942.1,XP_008589364.1,XP_008564618.1,XP_008580869.1,XP_008573077.1,XP_008586786.1,XP_008578742.1,XP_008576193.1,XP_008587486.1,XP_008585431.1,XP_008572285.1,XP_008564730.1,XP_008586356.1,XP_008572659.1,XP_008588686.1,XP_008583123.1,XP_008573917.1,XP_008571891.1,XP_008582217.1,XP_008586604.1,XP_008581233.1,XP_008566461.1,XP_008581…	0.000673593
	Biological process	metabolic process	GO:0008152	2	0.00018782	1.08618	663	16887	972	26891	XP_008571542.1,XP_008579958.1,XP_008584739.1,XP_008563488.1,XP_008591349.1,XP_008570294.1,XP_008580039.1,XP_008580782.1,XP_008589079.1,XP_008580092.1,XP_008585866.1,XP_008569666.1,XP_008592258.1,XP_008580586.1,XP_008572399.1,XP_008562884.1,XP_008574271.1,XP_008562052.1,XP_008566870.1,XP_008561559.1,XP_008568056.1,XP_008576474.1,XP_008585735.1,XP_008581473.1,XP_008576626.1,XP_008564146.1,XP_008573…	0.0091809
	Biological process	cellular component organization or biogenesis	GO:0071840	2	0.000918362	1.12291	433	10668	972	26891	XP_008593289.1,XP_008584550.1,XP_008571542.1,XP_008591349.1,XP_008570294.1,XP_008580782.1,XP_008589079.1,XP_008585866.1,XP_008569666.1,XP_008592258.1,XP_008580586.1,XP_008588518.1,XP_008589985.1,XP_008562052.1,XP_008571104.1,XP_008576169.1,XP_008583323.1,XP_008576626.1,XP_008564146.1,XP_008589188.1,XP_008585613.1,XP_008580070.1,XP_008572200.1,XP_008563727.1,XP_008567717.1,XP_008590079.1,XP_008562…	0.0350305
	Biological process	rhythmic process	GO:0048511	2	0.0033418	1.74468	28	444	972	26891	XP_008570294.1,XP_008572399.1,XP_008590079.1,XP_008568492.1,XP_008576552.1,XP_008578995.1,XP_008577210.1,XP_008589453.1,XP_008570839.1,XP_008564458.1,XP_008573158.1,XP_008579920.1,XP_008582931.1,XP_008565622.1,XP_008576507.1,XP_008561841.1,XP_008566893.1,XP_008567420.1,XP_008584139.1,XP_008590728.1,XP_008587619.1,XP_008577035.1,XP_008571010.1,XP_008566100.1,XP_008590531.1,XP_008592654.1,XP_008570…	0.0878586
	Biological process	cellular process	GO:0009987	2	0.00455763	1.02478	911	24594	972	26891	XP_008593289.1,XP_008584550.1,XP_008571542.1,XP_008579958.1,XP_008584739.1,XP_008563488.1,XP_008591349.1,XP_008570294.1,XP_008566785.1,XP_008572037.1,XP_008580039.1,XP_008580782.1,XP_008589079.1,XP_008580092.1,XP_008585866.1,XP_008569666.1,XP_008592258.1,XP_008580586.1,XP_008572399.1,XP_008562884.1,XP_008588518.1,XP_008589985.1,XP_008574271.1,XP_008562052.1,XP_008571104.1,XP_008566870.1,XP_008584…	0.104794
	Biological process	immune system process	GO:0002376	2	0.0103735	1.18424	166	3878	972	26891	XP_008582186.1,XP_008566785.1,XP_008572037.1,XP_008569666.1,XP_008562884.1,XP_008581473.1,XP_008585613.1,XP_008564921.1,XP_008569973.1,XP_008583127.1,XP_008578651.1,XP_008563128.1,XP_008573649.1,XP_008584583.1,XP_008581142.1,XP_008567014.1,XP_008564264.1,XP_008571662.1,XP_008575210.1,XP_008570964.1,XP_008564791.1,XP_008561942.1,XP_008566207.1,XP_008592341.1,XP_008572599.1,XP_008584095.1,XP_008590…	0.175076
	Biological process	locomotion	GO:0040011	2	0.0116697	1.22324	120	2714	972	26891	XP_008572037.1,XP_008585866.1,XP_008569666.1,XP_008580586.1,XP_008571104.1,XP_008576474.1,XP_008583323.1,XP_008569973.1,XP_008591129.1,XP_008586502.1,XP_008568492.1,XP_008566552.1,XP_008584583.1,XP_008581142.1,XP_008571762.1,XP_008574558.1,XP_008569884.1,XP_008592423.1,XP_008589364.1,XP_008574236.1,XP_008572599.1,XP_008584095.1,XP_008591071.1,XP_008575330.1,XP_008563217.1,XP_008580869.1,XP_008583…	0.190143
	Biological process	multi-organism process	GO:0051704	2	0.0135622	1.1759	165	3882	972	26891	XP_008582186.1,XP_008571542.1,XP_008572037.1,XP_008569666.1,XP_008566870.1,XP_008563213.1,XP_008585613.1,XP_008563727.1,XP_008569973.1,XP_008584583.1,XP_008581142.1,XP_008567014.1,XP_008571662.1,XP_008581758.1,XP_008590614.1,XP_008570964.1,XP_008588460.1,XP_008566476.1,XP_008592423.1,XP_008566207.1,XP_008576552.1,XP_008572599.1,XP_008584095.1,XP_008591071.1,XP_008569202.1,XP_008591623.1,XP_008565…	0.200217

## Sheet: Scandentia
Table S10. Enriched in the subset of CDSs containing SSRs in genome of Tupaia chinensis. The p-value cutoff is 0.05.
Species	Class	GO name	GO ID	GO leveal	P value	EnrichmentScore	HitsGenesCountsInSelectedSet	HitsGenesCountsInBackground	AllGenesCountsInSelectedSet	AllGenesCountsInBackground	GenesOfSelectedSetInGOterm	corrected p-value(BH method)
Tupaia chinensis	Molecular function	transcription regulator activity	GO:0140110	2	2.44249e-15	1.88624	158	3155	812	30584	XP_027630804.1,XP_014444518.1,XP_006142156.1,XP_006155778.2,XP_006155887.1,XP_006142243.1,XP_006143657.1,XP_006161795.1,XP_006163952.2,XP_006156750.1,XP_027629027.1,XP_027630269.1,XP_006161829.1,XP_006150781.1,XP_027627512.1,XP_006170980.1,XP_027623372.1,XP_006140393.1,XP_027625326.1,XP_006139861.1,XP_006157578.1,XP_006150964.1,XP_006142657.1,XP_027628623.1,XP_006156563.1,XP_006165689.1,XP_014442…	1.42886e-12
	Molecular function	binding	GO:0005488	2	7.07859e-10	1.10102	712	24357	812	30584	XP_027630804.1,XP_006152161.1,XP_027623602.1,XP_014442873.1,XP_014444518.1,XP_006164316.1,XP_027632198.1,XP_006165674.1,XP_006151975.1,XP_006148530.1,XP_027623964.1,XP_006142156.1,XP_006167274.1,XP_027627647.1,XP_027631944.1,XP_027623010.1,XP_006155887.1,XP_006142243.1,XP_006143657.1,XP_006158953.1,XP_027621358.1,XP_006171749.2,XP_006164752.1,XP_006140534.1,XP_006163952.2,XP_006156750.1,XP_027629…	9.20216e-08
	Molecular function	cargo receptor activity	GO:0038024	2	0.0336466	2.04208	9	166	812	30584	XP_006145597.1,XP_027625439.1,XP_006150450.2,XP_006157420.1,XP_027631355.1,XP_006166729.1,XP_006144549.1,XP_027627543.1,XP_014440378.1,	0.252349
	Cellular component	protein-containing complex	GO:0032991	2	9.13893e-07	1.26463	312	9468	924	35460	XP_006152161.1,XP_027623602.1,XP_006165674.1,XP_006151975.1,XP_027623964.1,XP_006164218.1,XP_027623010.1,XP_006158953.1,XP_027621358.1,XP_006164752.1,XP_006163952.2,XP_006166147.1,XP_006162126.1,XP_006157608.1,XP_006161829.1,XP_006160426.1,XP_006150781.1,XP_006156687.1,XP_027621489.1,XP_006146416.1,XP_006156576.1,XP_027627965.1,XP_014448365.1,XP_006148016.1,XP_014442404.1,XP_027627512.1,XP_006170…	4.63398e-05
	Cellular component	intracellular	GO:0005622	2	0.000163591	1.0595	772	27963	924	35460	XP_027630804.1,XP_006152161.1,XP_014444518.1,XP_027632198.1,XP_006165674.1,XP_006151975.1,XP_006148530.1,XP_027623964.1,XP_006164218.1,XP_006142156.1,XP_006155778.2,XP_027627647.1,XP_027623010.1,XP_006141650.1,XP_006155887.1,XP_006142243.1,XP_006143657.1,XP_006158953.1,XP_027621358.1,XP_006171749.2,XP_006164752.1,XP_006140534.1,XP_006161795.1,XP_006145738.1,XP_006163952.2,XP_006156750.1,XP_027629…	0.00542366
	Cellular component	cell	GO:0005623	2	0.00969431	1.33918	67	1920	924	35460	XP_006164218.1,XP_006143657.1,XP_006156750.1,XP_027627482.1,XP_006162126.1,XP_006162028.1,XP_006156687.1,XP_006154803.1,XP_027624688.1,XP_006164414.1,XP_006139861.1,XP_027627111.1,XP_027629726.1,XP_027621423.1,XP_006160228.1,XP_014444388.1,XP_027625439.1,XP_014447054.1,XP_027622523.1,XP_006167345.2,XP_014441661.1,XP_006157877.1,XP_014445249.1,XP_006141527.1,XP_027623653.1,XP_027624070.1,XP_006148…	0.139275
	Biological process	multicellular organismal process	GO:0032501	2	1.58572e-11	1.2685	451	13302	851	31839	XP_027630804.1,XP_014442873.1,XP_006165674.1,XP_006151975.1,XP_006148530.1,XP_006164218.1,XP_027627647.1,XP_006141650.1,XP_006155887.1,XP_006142243.1,XP_006143657.1,XP_027621358.1,XP_006171749.2,XP_006164752.1,XP_006140534.1,XP_006145738.1,XP_006163952.2,XP_006156750.1,XP_027629027.1,XP_006159909.1,XP_027632174.1,XP_027630269.1,XP_027624424.1,XP_006162126.1,XP_006161829.1,XP_006160426.1,XP_006162…	3.03899e-09
	Biological process	developmental process	GO:0032502	2	1.9484e-11	1.30743	396	11332	851	31839	XP_027630804.1,XP_014442873.1,XP_006165674.1,XP_006151975.1,XP_006148530.1,XP_027623010.1,XP_006141650.1,XP_006155887.1,XP_006142243.1,XP_006143657.1,XP_027621358.1,XP_006171749.2,XP_006164752.1,XP_006140534.1,XP_006145738.1,XP_006163952.2,XP_006156750.1,XP_027629027.1,XP_006159909.1,XP_027627482.1,XP_027630269.1,XP_006162126.1,XP_006161829.1,XP_006160426.1,XP_027630443.1,XP_006140917.1,XP_006145…	3.5266e-09
	Biological process	biological regulation	GO:0065007	2	0.000121393	1.08433	629	21703	851	31839	XP_027630804.1,XP_014444518.1,XP_027632198.1,XP_006165674.1,XP_006148530.1,XP_006164218.1,XP_027627647.1,XP_027623010.1,XP_006155887.1,XP_006142243.1,XP_006143657.1,XP_006158953.1,XP_027621358.1,XP_006171749.2,XP_006164752.1,XP_006140534.1,XP_006161795.1,XP_006145738.1,XP_006163952.2,XP_006156750.1,XP_027629027.1,XP_027625479.1,XP_006144895.1,XP_027632174.1,XP_027627482.1,XP_006166147.1,XP_006172…	0.00577372
	Biological process	cellular component organization or biogenesis	GO:0071840	2	0.000122261	1.16026	378	12189	851	31839	XP_014442873.1,XP_014444518.1,XP_006148530.1,XP_006164218.1,XP_006158953.1,XP_027621358.1,XP_006171749.2,XP_006164752.1,XP_006140534.1,XP_006145738.1,XP_006156750.1,XP_006144895.1,XP_027632174.1,XP_027627482.1,XP_006167613.1,XP_027624424.1,XP_006162126.1,XP_006161829.1,XP_006150781.1,XP_006156687.1,XP_027621489.1,XP_027632154.1,XP_006156576.1,XP_027627965.1,XP_014448365.1,XP_006148016.1,XP_027630…	0.00577283
	Biological process	reproductive process	GO:0022414	2	0.000157501	1.46346	92	2352	851	31839	XP_006164752.1,XP_006145738.1,XP_006161829.1,XP_014438160.1,XP_006156541.1,XP_006157663.1,XP_027625326.1,XP_027624688.1,XP_027626342.1,XP_006171691.1,XP_006139861.1,XP_006172011.1,XP_027622942.1,XP_006142404.2,XP_006156563.1,XP_006167884.1,XP_006171793.1,XP_014448321.1,XP_006168466.1,XP_006152504.1,XP_006149130.1,XP_006160468.1,XP_027629726.1,XP_006140105.1,XP_006159187.1,XP_006160074.1,XP_014442…	0.00717675
	Biological process	reproduction	GO:0000003	2	0.000171855	1.45973	92	2358	851	31839	XP_006164752.1,XP_006145738.1,XP_006161829.1,XP_014438160.1,XP_006156541.1,XP_006157663.1,XP_027625326.1,XP_027624688.1,XP_027626342.1,XP_006171691.1,XP_006139861.1,XP_006172011.1,XP_027622942.1,XP_006142404.2,XP_006156563.1,XP_006167884.1,XP_006171793.1,XP_014448321.1,XP_006168466.1,XP_006152504.1,XP_006149130.1,XP_006160468.1,XP_027629726.1,XP_006140105.1,XP_006159187.1,XP_006160074.1,XP_014442…	0.00772281
	Biological process	metabolic process	GO:0008152	2	0.000412712	1.08758	579	19918	851	31839	XP_027630804.1,XP_006152161.1,XP_027623602.1,XP_014442873.1,XP_014444518.1,XP_027632198.1,XP_006165674.1,XP_006148530.1,XP_027623964.1,XP_006167274.1,XP_027627647.1,XP_027623010.1,XP_006155887.1,XP_006142243.1,XP_006143657.1,XP_027621358.1,XP_006171749.2,XP_006164752.1,XP_006140534.1,XP_006161795.1,XP_006163952.2,XP_006156750.1,XP_027629027.1,XP_006166147.1,XP_006172199.2,XP_006151646.2,XP_027630…	0.0149402
	Biological process	behavior	GO:0007610	2	0.000507629	1.68699	45	998	851	31839	XP_014442873.1,XP_006162028.1,XP_006157663.1,XP_027625326.1,XP_014439147.1,XP_006160468.1,XP_014441332.1,XP_006156188.1,XP_014445086.1,XP_027629330.1,XP_027625163.1,XP_014441661.1,XP_027626129.1,XP_027623017.1,XP_006164369.1,XP_027630096.1,XP_006164489.2,XP_027631739.1,XP_006171395.1,XP_014437653.1,XP_006153439.1,XP_027622730.1,XP_027623471.1,XP_006154811.1,XP_006156119.1,XP_006162890.1,XP_014442…	0.0179767
	Biological process	cell population proliferation	GO:0008283	2	0.00352935	1.29651	105	3030	851	31839	XP_006165674.1,XP_006151975.1,XP_006155887.1,XP_006171749.2,XP_006140534.1,XP_006163952.2,XP_006156750.1,XP_006162126.1,XP_006161829.1,XP_006170980.1,XP_014446084.2,XP_006145597.1,XP_027624422.1,XP_027624688.1,XP_006164414.1,XP_027622310.1,XP_006172011.1,XP_006157578.1,XP_027627111.1,XP_006156563.1,XP_006167884.1,XP_006165689.1,XP_014447977.1,XP_027630824.1,XP_006152504.1,XP_027622483.1,XP_027628…	0.0716424
	Biological process	rhythmic process	GO:0048511	2	0.00465872	1.81927	23	473	851	31839	XP_006163952.2,XP_014445086.1,XP_027629330.1,XP_027629033.1,XP_027625496.1,XP_027622641.1,XP_014442985.1,XP_027628363.1,XP_027624831.1,XP_014438805.1,XP_027627962.1,XP_006141905.1,XP_014443908.1,XP_027623669.1,XP_027631765.1,XP_006171365.1,XP_014438493.1,XP_027622087.1,XP_014442004.1,XP_014442442.1,XP_006169970.1,XP_006142038.1,XP_006172432.2,	0.0824897
	Biological process	growth	GO:0040007	2	0.0209247	1.31885	57	1617	851	31839	XP_006166147.1,XP_006161829.1,XP_014448365.1,XP_006170980.1,XP_006172011.1,XP_006156563.1,XP_014442067.1,XP_006167884.1,XP_006165689.1,XP_014438569.1,XP_027631622.1,XP_027632385.1,XP_006152504.1,XP_006160074.1,XP_027625163.1,XP_027628182.1,XP_014441489.1,XP_027622536.1,XP_027629329.1,XP_027625408.1,XP_014448448.1,XP_006146586.1,XP_006168299.1,XP_027629676.1,XP_006143539.1,XP_027630096.1,XP_014442…	0.208479
	Biological process	cellular process	GO:0009987	2	0.0382746	1.01884	791	29047	851	31839	XP_027630804.1,XP_006152161.1,XP_027623602.1,XP_014442873.1,XP_014444518.1,XP_027632198.1,XP_006165674.1,XP_006151975.1,XP_006148530.1,XP_027623964.1,XP_006164218.1,XP_006167274.1,XP_027627647.1,XP_027623010.1,XP_006141650.1,XP_006155887.1,XP_006142243.1,XP_006143657.1,XP_006158953.1,XP_027621358.1,XP_006171749.2,XP_006164752.1,XP_006140534.1,XP_006161795.1,XP_006145738.1,XP_006163952.2,XP_006156…	0.254227
