# Supplementary material for: Comparison of the Microsatellite Distribution Patterns in the Genomes of Euarchontoglires at the Taxonomic Level
Source: Front Genet. 2021 Feb 26;12:622724. doi: 10.3389/fgene.2021.622724 (PMC7953163; doi:10.3389/fgene.2021.622724)
Supplement: Supplementary file 11 [file Table_11.XLSX]

## Sheet: Primates
Table S11. The KEGG results of the CDSs containing SSRs in genomes of 26 primates
Species	Term Name	MainClass	GeneHitsInSelectedSet	AllGenesInSelectedSet	GeneHitsInBackground	AllGenesInBackground	p-value	enrichFactor	GeneListInSelectedSets	corrected p-value(BH method)
Aotus nancymaae	03000 Transcription factors	A09180 Brite Hierarchies	165	985	2943	30041	3.9232e-12	1.7099	[XP_012297884.1, XP_012310909.1, XP_021532392.1, XP_021527374.1, XP_012308513.1, XP_012291004.1, XP_021521937.1, XP_012320771.1, XP_012292976.1, XP_012324548.1, XP_012295553.1, XP_021529320.1, XP_012317346.1, XP_012305462.1, XP_012318850.1, XP_012303263.1, XP_021531309.1, XP_012327332.1, XP_012307431.1, XP_012315471.1, XP_012327008.1, XP_012312324.2, XP_012320341.1, XP_012329072.1, XP_021522917.1…	1.53789e-09
	B 09182 Protein families: genetic information processing	A09180 Brite Hierarchies	591	985	15372	30041	9.23404e-09	1.17256	[XP_012293358.1, XP_012310909.1, XP_012298978.1, XP_012320771.1, XP_021532708.1, XP_012299273.1, XP_012315007.1, XP_012309272.1, XP_012318850.1, XP_012289727.1, XP_012312476.1, XP_012308691.1, XP_012320685.1, XP_021524661.1, XP_012307431.1, XP_012332214.1, XP_012327008.1, XP_012316003.1, XP_012289355.1, XP_021531041.1, XP_021526754.1, XP_012290803.1, XP_012296556.1, XP_012319587.1, XP_012291189.2…	1.80987e-06
	A09180 Brite Hierarchies	A09180 Brite Hierarchies	875	985	25040	30041	5.50866e-07	1.06574	[XP_012290125.1, XP_012305130.1, XP_021532708.1, XP_012318850.1, XP_012313483.1, XP_012312476.1, XP_012308691.1, XP_012320685.1, XP_021524661.1, XP_012307431.1, XP_021526962.1, XP_012296556.1, XP_012319587.1, XP_012291189.2, XP_012332662.1, XP_012301821.1, XP_012326996.1, XP_012317658.1, XP_012313121.1, XP_012306807.1, XP_012325810.1, XP_021530386.1, XP_021527422.1, XP_021522286.1, XP_012321036.1…	7.19798e-05
	04657 IL-17 signaling pathway	A09150 Organismal Systems	15	985	139	30041	5.42849e-05	3.2912	[XP_012324634.1, XP_012331466.1, XP_021524798.1, XP_012319814.1, XP_012321905.1, XP_012319821.1, XP_021528022.1, XP_021532707.1, XP_012299697.1, XP_012293733.1, XP_012326644.1, XP_012296950.1, XP_012298086.1, XP_012310663.1, XP_012294314.1]	0.00531992
	03041 Spliceosome	A09180 Brite Hierarchies	53	985	935	30041	8.97844e-05	1.72879	[XP_021524060.1, XP_012321489.1, XP_012301003.1, XP_012317622.1, XP_012323985.1, XP_012312476.1, XP_021533128.1, XP_012328844.1, XP_012318148.1, XP_012325348.2, XP_012291748.1, XP_012316020.2, XP_012323320.1, XP_012294164.1, XP_012328737.1, XP_012302358.1, XP_012302146.1, XP_012319587.1, XP_012323678.1, XP_012331597.1, XP_012327308.1, XP_012315360.1, XP_012313492.1, XP_021530607.1, XP_012323443.1…	0.0070391
	03036 Chromosome and associated proteins	A09180 Brite Hierarchies	135	985	3090	30041	0.000329281	1.33246	[XP_012304503.2, XP_012298978.1, XP_012312272.1, XP_012289407.2, XP_012310009.1, XP_012309272.1, XP_021524473.1, XP_012289727.1, XP_021521018.1, XP_012308691.1, XP_012289516.1, XP_021524951.1, XP_012300742.1, XP_021526133.1, XP_021524661.1, XP_012315471.1, XP_021522006.1, XP_012316003.1, XP_021524074.1, XP_021525310.1, XP_021530456.1, XP_012291189.2, XP_012301802.1, XP_012295358.1, XP_012326194.1…	0.021513
	04930 Type II diabetes mellitus	A09160 Human Diseases	11	985	100	30041	0.000441573	3.35483	[XP_012301742.1, XP_021527080.1, XP_021523685.1, XP_012331466.1, XP_012291169.1, XP_012318962.1, XP_021532687.1, XP_012321905.1, XP_021533062.1, XP_021528022.1, XP_012326484.1]	0.0247281
	03021 Transcription machinery	A09180 Brite Hierarchies	31	985	501	30041	0.000615707	1.88713	[XP_012304777.1, XP_021528632.1, XP_012325306.1, XP_012293042.1, XP_012300681.1, XP_012324987.1, XP_012309478.1, XP_012295343.2, XP_012310009.1, XP_021526341.1, XP_012311054.1, XP_012329261.1, XP_012297136.1, XP_012326410.1, XP_012301948.1, XP_012324206.1, XP_012331860.1, XP_012305418.1, XP_012313334.1, XP_021525221.1, XP_012330460.1, XP_012317635.1, XP_021521710.1, XP_012311639.1, XP_012292402.1…	0.0301696
	03009 Ribosome biogenesis	A09180 Brite Hierarchies	24	985	358	30041	0.00082611	2.04459	[XP_012300215.1, XP_012323352.1, XP_012296556.1, XP_012331489.1, XP_012319587.1, XP_012297624.1, XP_021526770.1, XP_021526239.1, XP_012329529.1, XP_021524503.1, XP_012317604.1, XP_012319863.1, XP_012299273.1, XP_021525119.1, XP_012289516.1, XP_012312766.1, XP_021531133.1, XP_012316433.2, XP_012301722.1, XP_012306564.1, XP_012317134.1, XP_012324437.1, XP_021523115.1, XP_012295687.1]	0.0359817
	B 09121 Transcription	A09120 Genetic Information Processing	22	985	344	30041	0.00239797	1.95048	[XP_012294164.1, XP_012324206.1, XP_012325298.1, XP_012328737.1, XP_012293042.1, XP_012319587.1, XP_021530546.1, XP_012293595.1, XP_012318354.1, XP_021525842.1, XP_012327308.1, XP_012317635.1, XP_021525230.1, XP_012313492.1, XP_021526341.1, XP_012312476.1, XP_012323443.1, XP_012320421.1, XP_012325348.2, XP_021530523.1, XP_021528111.1, XP_012291541.1]	0.0940003
	04929 GnRH secretion	A09150 Organismal Systems	13	985	162	30041	0.00272249	2.44741	[XP_021523047.1, XP_012310396.1, XP_012304976.1, XP_012331668.1, XP_021530687.1, XP_012318962.1, XP_012321905.1, XP_021523227.1, XP_021528022.1, XP_012332878.1, XP_021524428.1, XP_012325509.1, XP_021532414.1]	0.0970198
	04550 Signaling pathways regulating pluripotency of stem cells	A09140 Cellular Processes	20	985	309	30041	0.00322146	1.97401	[XP_012295039.1, XP_012331384.1, XP_021530191.1, XP_012306162.1, XP_021528228.1, XP_012301801.1, XP_012321905.1, XP_021529956.1, XP_021525062.1, XP_012307058.1, XP_021528022.1, XP_012294284.1, XP_012309272.1, XP_021521038.1, XP_012297829.1, XP_012312394.1, XP_012315444.1, XP_012306269.1, XP_012301707.1, XP_012303239.1]	0.105234
	03040 Spliceosome	A09120 Genetic Information Processing	16	985	225	30041	0.00323205	2.16878	[XP_012294164.1, XP_012325298.1, XP_012328737.1, XP_012319587.1, XP_021530546.1, XP_012293595.1, XP_012318354.1, XP_021525842.1, XP_012327308.1, XP_021525230.1, XP_012313492.1, XP_012312476.1, XP_012323443.1, XP_012320421.1, XP_012325348.2, XP_021530523.1]	0.0974589
	04040 Ion channels	A09180 Brite Hierarchies	34	985	636	30041	0.00393577	1.63042	[XP_021529538.1, XP_021527080.1, XP_012320873.1, XP_012331668.1, XP_021526075.1, XP_012318962.1, XP_021526701.1, XP_021523227.1, XP_012327250.1, XP_021530427.1, XP_021531150.1, XP_012323260.2, XP_021531132.1, XP_012324487.1, XP_012307681.1, XP_021532687.1, XP_021527055.1, XP_021532414.1, XP_021522560.1, XP_021523047.1, XP_021524868.1, XP_021532199.1, XP_012291225.1, XP_012304976.1, XP_021530687.1…	0.110202
	04950 Maturity onset diabetes of the young	A09160 Human Diseases	6	985	51	30041	0.00627022	3.58806	[XP_012318850.1, XP_012297829.1, XP_012310909.1, XP_021521937.1, XP_021524769.1, XP_012326484.1]	0.163862
	00310 Lysine degradation	A09100 Metabolism	12	985	160	30041	0.00664479	2.28739	[XP_012304614.1, XP_021522728.1, XP_021520930.1, XP_021531899.1, XP_021529066.1, XP_012303755.1, XP_012295358.1, XP_021532247.1, XP_012296750.1, XP_012315980.2, XP_021529956.1, XP_012289407.2]	0.162797
	04915 Estrogen signaling pathway	A09150 Organismal Systems	17	985	292	30041	0.0167123	1.7756	[XP_021523047.1, XP_012299305.1, XP_012331611.2, XP_012299304.1, XP_012310396.1, XP_012307463.1, XP_012324634.1, XP_012319587.1, XP_021529313.1, XP_012321905.1, XP_021525422.1, XP_012322822.1, XP_021528022.1, XP_012332878.1, XP_012326644.1, XP_012298086.1, XP_012294314.1]	0.385366
	04310 Wnt signaling pathway	A09130 Environmental Information Processing	20	985	371	30041	0.0213794	1.64412	[XP_021531076.1, XP_012310396.1, XP_021529924.1, XP_021524395.1, XP_012301801.1, XP_012297289.2, XP_012292007.2, XP_012307058.1, XP_012327651.1, XP_012299697.1, XP_012327020.1, XP_012309272.1, XP_012312394.1, XP_012306269.1, XP_012301707.1, XP_012308408.1, XP_021521826.1, XP_021530530.1, XP_012298086.1, XP_012324991.1]	0.465595
	B 09167 Endocrine and metabolic disease	A09160 Human Diseases	46	985	1040	30041	0.0254495	1.34897	[XP_012331188.1, XP_012290125.1, XP_021527080.1, XP_012324008.1, XP_012310909.1, XP_021521937.1, XP_012318962.1, XP_021520636.1, XP_012321905.1, XP_021533062.1, XP_012301272.1, XP_021523227.1, XP_021528022.1, XP_012324317.1, XP_012308009.1, XP_012309272.1, XP_012318850.1, XP_012297829.1, XP_012316714.1, XP_012312394.1, XP_012303879.1, XP_021531150.1, XP_012306269.1, XP_012316770.2, XP_012307681.1…	0.525063
	04520 Adherens junction	A09140 Cellular Processes	14	985	240	30041	0.0276385	1.77908	[XP_012331188.1, XP_012316362.1, XP_012331384.1, XP_012290125.1, XP_012291169.1, XP_021524395.1, XP_012321905.1, XP_012297289.2, XP_021528022.1, XP_012299697.1, XP_021526357.1, XP_012305039.1, XP_012329439.1, XP_021528195.1]	0.541714
	04934 Cushing syndrome	A09160 Human Diseases	20	985	388	30041	0.0322108	1.57209	[XP_012331611.2, XP_012310396.1, XP_021530687.1, XP_012318962.1, XP_012301801.1, XP_012323780.1, XP_012321905.1, XP_021523227.1, XP_021528022.1, XP_012324317.1, XP_012309272.1, XP_012312394.1, XP_021530133.1, XP_021531150.1, XP_012306269.1, XP_021524428.1, XP_012307681.1, XP_012301707.1, XP_012296750.1, XP_012308408.1]	0.601269
	03051 Proteasome	A09180 Brite Hierarchies	7	985	93	30041	0.0332461	2.29558	[XP_012311855.1, XP_012307125.1, XP_012319587.1, XP_021530599.1, XP_012326644.1, XP_012312021.1, XP_012294314.1]	0.592384
	04658 Th1 and Th2 cell differentiation	A09150 Organismal Systems	10	985	157	30041	0.0345344	1.94258	[XP_012310242.1, XP_012331466.1, XP_021524873.1, XP_021528009.1, XP_012321905.1, XP_012295553.1, XP_012298629.1, XP_021526730.1, XP_012298086.1, XP_021528022.1]	0.588586
	04068 FoxO signaling pathway	A09130 Environmental Information Processing	14	985	249	30041	0.0360626	1.71477	[XP_012331188.1, XP_012301742.1, XP_012303708.1, XP_012331466.1, XP_012291169.1, XP_021524395.1, XP_012321905.1, XP_021533062.1, XP_012297289.2, XP_021525422.1, XP_021528022.1, XP_012323708.2, XP_021529042.1, XP_012308408.1]	0.589022
	04350 TGF-beta signaling pathway	A09130 Environmental Information Processing	11	985	181	30041	0.0368664	1.8535	[XP_012331188.1, XP_012294284.1, XP_021530080.1, XP_012306799.1, XP_021524395.1, XP_012293579.1, XP_012321905.1, XP_012297289.2, XP_012307058.1, XP_012291262.1, XP_021528022.1]	0.578066
	04010 MAPK signaling pathway	A09130 Environmental Information Processing	35	985	777	30041	0.037471	1.37381	[XP_012331188.1, XP_021527080.1, XP_012320873.1, XP_012324008.1, XP_012318962.1, XP_012321905.1, XP_021523227.1, XP_021528022.1, XP_012319962.1, XP_012306555.1, XP_012317783.1, XP_012323260.2, XP_021532687.1, XP_012325023.1, XP_021532887.1, XP_012331384.1, XP_012304974.1, XP_012331466.1, XP_012319587.1, XP_012291169.1, XP_021530687.1, XP_012331710.1, XP_021522812.1, XP_012307058.1, XP_021531981.1…	0.564948
	04927 Cortisol synthesis and secretion	A09150 Organismal Systems	11	985	182	30041	0.0381277	1.84331	[XP_012331611.2, XP_012310396.1, XP_021530133.1, XP_021531150.1, XP_021530687.1, XP_012318962.1, XP_021524428.1, XP_012307681.1, XP_012323780.1, XP_021523227.1, XP_012324317.1]	0.553557
	04320 Dorso-ventral axis formation	A09150 Organismal Systems	5	985	57	30041	0.0386721	2.67531	[XP_021522586.1, XP_021523889.1, XP_012310196.1, XP_012321905.1, XP_021528022.1]	0.541409
	05206 MicroRNAs in cancer	A09160 Human Diseases	19	985	374	30041	0.0408362	1.54939	[XP_012301021.1, XP_012318022.1, XP_012301742.1, XP_012313391.1, XP_012331466.1, XP_021520930.1, XP_012305796.1, XP_021524395.1, XP_012331710.1, XP_012321905.1, XP_021533062.1, XP_012297289.2, XP_012291273.1, XP_012307058.1, XP_021528022.1, XP_012318437.1, XP_021521008.1, XP_021532461.1, XP_012308408.1]	0.551993
	B 09144 Cellular community - eukaryotes	A09140 Cellular Processes	58	985	1407	30041	0.0441922	1.25722	[XP_012295039.1, XP_012290125.1, XP_021530191.1, XP_012306162.1, XP_021520636.1, XP_012309272.1, XP_012324826.1, XP_012297829.1, XP_012302962.1, XP_021530395.1, XP_012329439.1, XP_012308408.1, XP_012331611.2, XP_012310396.1, XP_012304700.1, XP_012297289.2, XP_021525062.1, XP_012307058.1, XP_021531981.1, XP_021530070.1, XP_021526357.1, XP_021528195.1, XP_021532615.1, XP_012298086.1, XP_012331188.1…	0.577444
	00535 Proteoglycans	A09180 Brite Hierarchies	7	985	99	30041	0.044308	2.15646	[XP_021524877.1, XP_012327617.1, XP_012325039.1, XP_021529184.1, XP_012329743.1, XP_021526218.1, XP_012299823.1]	0.560282
	04515 Cell adhesion molecules	A09180 Brite Hierarchies	19	985	382	30041	0.0486056	1.51694	[XP_012316362.1, XP_012325731.1, XP_012298660.1, XP_021524793.1, XP_012305130.1, XP_012305796.1, XP_021526954.1, XP_012323730.1, XP_012323472.1, XP_021522300.1, XP_012320008.1, XP_012325892.1, XP_012305039.1, XP_021523904.1, XP_012323698.1, XP_012319913.2, XP_021528195.1, XP_012329064.2, XP_012317343.1]	0.595418
Saimiri boliviensis	B 09182 Protein families: genetic information processing	A09180 Brite Hierarchies	436	697	9512	19627	1.90958e-14	1.29073	[XP_003919770.1, XP_003925690.1, XP_003943972.1, XP_003935205.1, XP_003939215.1, XP_003939589.1, XP_010344507.1, XP_010350382.1, XP_010339922.1, XP_003944949.1, XP_003939894.1, XP_010350720.1, XP_010339629.1, XP_003930033.1, XP_003943960.1, XP_003940336.1, XP_003922646.1, XP_010336700.1, XP_010343959.1, XP_010332157.1, XP_010342184.1, XP_010347551.1, XP_003934439.1, XP_010342447.1, XP_003921920.1…	7.04636e-12
	03000 Transcription factors	A09180 Brite Hierarchies	95	697	1515	19627	3.40809e-08	1.76576	[XP_010328303.1, XP_010333659.1, XP_003919770.1, XP_003920616.1, XP_003933988.1, XP_003935205.1, XP_010336842.1, XP_003941754.1, XP_003939215.1, XP_003940747.1, XP_003923112.2, XP_010339922.1, XP_003924451.1, XP_010338092.1, XP_010331878.1, XP_010349417.1, XP_003944949.1, XP_003931277.1, XP_003922166.1, XP_010336696.1, XP_003940018.1, XP_010344000.1, XP_010339629.1, XP_003937356.1, XP_003936451.1…	6.28793e-06
	03009 Ribosome biogenesis	A09180 Brite Hierarchies	27	697	275	19627	1.95241e-06	2.76473	[XP_003927419.1, XP_003925690.1, XP_003943972.1, XP_010332319.1, XP_010344369.1, XP_010348434.1, XP_003930445.1, XP_003923784.1, XP_010347299.1, XP_010338102.1, XP_003940343.2, XP_003927305.1, XP_003932266.1, XP_003937149.1, XP_003931980.1, XP_010331529.1, XP_010344375.1, XP_003925809.1, XP_003942491.1, XP_010329277.1, XP_010335426.1, XP_003936655.1, XP_003931014.1, XP_010342184.1, XP_010342543.1…	0.000240147
	A09180 Brite Hierarchies	A09180 Brite Hierarchies	616	697	16114	19627	2.45617e-06	1.07646	[XP_003919838.1, XP_003919770.1, XP_003925690.1, XP_003943972.1, XP_003935205.1, XP_003939215.1, XP_003936770.1, XP_003939589.1, XP_003934130.1, XP_010344507.1, XP_010334641.1, XP_010350382.1, XP_010339922.1, XP_010336988.1, XP_003939359.1, XP_003944949.1, XP_003939687.1, XP_003939894.1, XP_003926886.1, XP_010350720.1, XP_003924016.1, XP_010339629.1, XP_003930033.1, XP_003943960.1, XP_003940336.1…	0.000226582
	03041 Spliceosome	A09180 Brite Hierarchies	38	697	527	19627	3.09273e-05	2.03046	[XP_010337390.1, XP_003936257.1, XP_010342747.1, XP_003927435.2, XP_010343877.1, XP_003931175.1, XP_010335791.1, XP_010328519.1, XP_010340272.1, XP_003933088.1, XP_003942303.1, XP_003932098.1, XP_003937651.1, XP_010333349.1, XP_003944123.1, XP_003940786.1, XP_003924530.1, XP_003943960.1, XP_010348652.1, XP_003941972.1, XP_010342813.1, XP_010344375.1, XP_003937779.2, XP_003933435.1, XP_010336700.1…	0.00228243
	03036 Chromosome and associated proteins	A09180 Brite Hierarchies	96	697	1876	19627	0.000156857	1.44099	[XP_010328349.1, XP_010335295.1, XP_010332026.1, XP_010347655.1, XP_010328059.1, XP_010331663.1, XP_010344507.1, XP_010345074.1, XP_010333922.1, XP_003928218.1, XP_010335894.1, XP_003938690.1, XP_010334971.1, XP_010343873.1, XP_010329577.1, XP_003924208.1, XP_003929003.1, XP_010340122.1, XP_003937087.1, XP_010344850.1, XP_003930033.1, XP_003920774.1, XP_010339351.1, XP_010340885.1, XP_010348699.1…	0.00964669
	03021 Transcription machinery	A09180 Brite Hierarchies	26	697	367	19627	0.000696926	1.99493	[XP_010342702.1, XP_003929343.1, XP_010329220.1, XP_010335894.1, XP_010350382.1, XP_010337746.1, XP_010334993.1, XP_003935955.1, XP_003938902.1, XP_003920774.1, XP_010348029.1, XP_010334843.1, XP_003943481.1, XP_003934777.1, XP_010334820.1, XP_010344728.1, XP_010336700.1, XP_010330548.1, XP_010332157.1, XP_010327866.1, XP_003928178.1, XP_010344071.1, XP_003933344.1, XP_010348318.1, XP_003920188.1…	0.036738
	B 09121 Transcription	A09120 Genetic Information Processing	21	697	274	19627	0.000826371	2.15819	[XP_003938902.1, XP_010348029.1, XP_010340272.1, XP_010342813.1, XP_003937779.2, XP_010334843.1, XP_003943481.1, XP_003942303.1, XP_003933435.1, XP_003934777.1, XP_010343975.1, XP_003937651.1, XP_010338959.1, XP_010333349.1, XP_010347551.1, XP_003944123.1, XP_010333688.1, XP_003924530.1, XP_003927029.1, XP_010329561.1, XP_010334993.1]	0.0381164
	03040 Spliceosome	A09120 Genetic Information Processing	15	697	186	19627	0.00269346	2.27091	[XP_010340272.1, XP_010342813.1, XP_003937779.2, XP_003942303.1, XP_003933435.1, XP_010343975.1, XP_003937651.1, XP_010338959.1, XP_010333349.1, XP_010347551.1, XP_003944123.1, XP_010333688.1, XP_003924530.1, XP_003927029.1, XP_010329561.1]	0.110432
	04330 Notch signaling pathway	A09130 Environmental Information Processing	10	697	99	19627	0.00271459	2.84437	[XP_003944881.1, XP_010330586.1, XP_010337429.1, XP_010345938.1, XP_003932886.1, XP_010350720.1, XP_010341241.1, XP_003928079.1, XP_010329330.1, XP_003923843.1]	0.100168
	A09120 Genetic Information Processing	A09120 Genetic Information Processing	80	697	1689	19627	0.00480959	1.33377	[XP_003925690.1, XP_003943972.1, XP_010343877.1, XP_010329893.1, XP_003925063.1, XP_003942303.1, XP_010336006.1, XP_010348572.1, XP_003922615.1, XP_003936071.1, XP_003937651.1, XP_003929672.1, XP_010336963.1, XP_003940110.1, XP_003924530.1, XP_003937218.1, XP_010346450.1, XP_003922497.1, XP_003922201.1, XP_003930033.1, XP_010344372.1, XP_003941821.1, XP_010333168.1, XP_010348029.1, XP_003924130.1…	0.16134
	04260 Cardiac muscle contraction	A09150 Organismal Systems	9	697	104	19627	0.0117224	2.43686	[XP_010341262.1, XP_010335778.1, XP_010349313.1, XP_010330298.1, XP_003936609.1, XP_010348532.1, XP_003938303.1, XP_010344354.1, XP_003933558.1]	0.360463
	04020 Calcium signaling pathway	A09130 Environmental Information Processing	20	697	327	19627	0.013329	1.72228	[XP_010335778.1, XP_010349313.1, XP_010341883.1, XP_010342737.1, XP_003936609.1, XP_003920636.1, XP_010346362.1, XP_010344354.1, XP_010341262.1, XP_003925363.2, XP_010333297.1, XP_003927546.1, XP_010350385.1, XP_003932272.1, XP_003939359.1, XP_010348532.1, XP_010329761.1, XP_003926886.1, XP_003938303.1, XP_003933558.1]	0.378339
	04121 Ubiquitin system	A09180 Brite Hierarchies	57	697	1222	19627	0.0212801	1.31348	[XP_010341196.1, XP_003944799.1, XP_010329164.1, XP_010332463.1, XP_010329893.1, XP_003926706.1, XP_010333171.1, XP_010332189.1, XP_010339922.1, XP_010338092.1, XP_003936071.1, XP_010336963.1, XP_003937218.1, XP_010350720.1, XP_010329190.1, XP_010346450.1, XP_010345676.1, XP_003926503.1, XP_010347765.1, XP_010347491.1, XP_003940824.1, XP_010331867.1, XP_003924798.1, XP_003934439.1, XP_003922322.2…	0.560882
	05165 Human papillomavirus infection	A09160 Human Diseases	24	697	442	19627	0.0266629	1.52901	[XP_010328349.1, XP_003940258.1, XP_003935958.1, XP_003938874.1, XP_010330586.1, XP_010337429.1, XP_003941254.1, XP_003921104.1, XP_010333313.1, XP_003932886.1, XP_010328177.1, XP_003943481.1, XP_003928079.1, XP_010328457.1, XP_003944881.1, XP_003927263.1, XP_003924501.1, XP_003943959.1, XP_003920854.1, XP_003934022.2, XP_003925568.1, XP_010350209.1, XP_010331097.1, XP_003923843.1]	0.655907
	04310 Wnt signaling pathway	A09130 Environmental Information Processing	15	697	245	19627	0.0291324	1.72404	[XP_003937310.1, XP_010337429.1, XP_003924401.1, XP_003921104.1, XP_003932886.1, XP_003938244.1, XP_010332083.1, XP_003921548.1, XP_010347491.1, XP_003931454.1, XP_010348530.1, XP_010349217.1, XP_003933757.2, XP_003925568.1, XP_010350209.1]	0.632345
	04520 Adherens junction	A09140 Cellular Processes	10	697	142	19627	0.030246	1.98305	[XP_003931454.1, XP_010337429.1, XP_010345147.1, XP_003939589.1, XP_003938018.1, XP_003932886.1, XP_010345635.1, XP_003923643.1, XP_010329621.1, XP_010332083.1]	0.620043
	05323 Rheumatoid arthritis	A09160 Human Diseases	9	697	123	19627	0.0312986	2.06043	[XP_003923816.1, XP_003923160.1, XP_003927263.1, XP_003924501.1, XP_003941695.1, XP_003932152.1, XP_003943959.1, XP_003930122.1, XP_003921548.1]	0.607851
	04515 Cell adhesion molecules	A09180 Brite Hierarchies	15	697	252	19627	0.0360224	1.67615	[XP_003919814.1, XP_003941544.1, XP_003920589.1, XP_010345034.1, XP_003933109.1, XP_010328738.1, XP_010333922.1, XP_010345147.1, XP_003938018.1, XP_003936324.1, XP_003927750.1, XP_003923603.1, XP_003930122.1, XP_003923643.1, XP_003938746.1]	0.664613
	03022 Basal transcription factors	A09120 Genetic Information Processing	5	697	52	19627	0.0367018	2.70762	[XP_003938902.1, XP_010348029.1, XP_010334843.1, XP_003943481.1, XP_010334993.1]	0.644904
	04929 GnRH secretion	A09150 Organismal Systems	8	697	107	19627	0.0367614	2.10536	[XP_010341883.1, XP_003937974.1, XP_003936609.1, XP_010331273.1, XP_010348532.1, XP_003938303.1, XP_010340503.1, XP_010346672.1]	0.616589
	04350 TGF-beta signaling pathway	A09130 Environmental Information Processing	9	697	127	19627	0.0373008	1.99554	[XP_010346215.1, XP_010337429.1, XP_010345066.1, XP_003941254.1, XP_010347726.1, XP_003932886.1, XP_010341018.1, XP_003933757.2, XP_003927280.1]	0.598435
	03420 Nucleotide excision repair	A09120 Genetic Information Processing	5	697	54	19627	0.0421895	2.60734	[XP_010340008.1, XP_003922615.1, XP_003930033.1, XP_003926222.1, XP_010334993.1]	0.648664
Sapajus apella	03000 Transcription factors	A09180 Brite Hierarchies	188	1051	3602	37983	0	1.88626	[XP_032148774.1, XP_032125644.1, XP_032105996.1, XP_032110769.1, XP_032150149.1, XP_032122438.1, XP_032110498.1, XP_032131104.1, XP_032115481.1, XP_032114564.1, XP_032133725.1, XP_032142813.1, XP_032120337.1, XP_032119931.1, XP_032148901.1, XP_032147013.1, XP_032119709.1, XP_032117642.1, XP_032108136.1, XP_032156147.1, XP_032121536.1, XP_032106806.1, XP_032142809.1, XP_032109723.1, XP_032128307.1…	0
	B 09182 Protein families: genetic information processing	A09180 Brite Hierarchies	623	1051	19762	37983	9.91638e-07	1.13931	[XP_032144225.1, XP_032134525.1, XP_032105996.1, XP_032151427.1, XP_032120672.1, XP_032122438.1, XP_032133725.1, XP_032134909.1, XP_032125494.1, XP_032148901.1, XP_032135423.1, XP_032132936.1, XP_032141550.1, XP_032123904.1, XP_032133289.1, XP_032130010.1, XP_032127651.1, XP_032106806.1, XP_032113297.1, XP_032104603.1, XP_032134055.1, XP_032114349.1, XP_032119716.1, XP_032153550.1, XP_032114786.1…	0.000197832
	A09180 Brite Hierarchies	A09180 Brite Hierarchies	932	1051	31762	37983	1.68644e-06	1.06046	[XP_032144225.1, XP_032134525.1, XP_032151427.1, XP_032120672.1, XP_032116616.1, XP_032133725.1, XP_032119781.1, XP_032148901.1, XP_032135423.1, XP_032132936.1, XP_032130010.1, XP_032105766.1, XP_032150340.1, XP_032134055.1, XP_032117077.1, XP_032115202.1, XP_032153550.1, XP_032114786.1, XP_032133179.1, XP_032128670.1, XP_032137868.1, XP_032117767.1, XP_032115609.1, XP_032130067.1, XP_032142930.1…	0.000224297
	03040 Spliceosome	A09120 Genetic Information Processing	18	1051	308	37983	0.00255469	2.11207	[XP_032098092.1, XP_032099186.1, XP_032124594.1, XP_032102033.1, XP_032112757.1, XP_032141597.1, XP_032101927.1, XP_032121477.1, XP_032105805.1, XP_032142161.1, XP_032101786.1, XP_032112856.1, XP_032138657.1, XP_032106223.1, XP_032104824.1, XP_032102544.1, XP_032111481.1, XP_032154242.1]	0.254831
	04950 Maturity onset diabetes of the young	A09160 Human Diseases	6	1051	51	37983	0.00275693	4.25175	[XP_032104035.1, XP_032110929.1, XP_032122377.1, XP_032100776.1, XP_032150274.1, XP_032153298.1]	0.220003
	03009 Ribosome biogenesis	A09180 Brite Hierarchies	22	1051	420	37983	0.00353867	1.89304	[XP_032124270.1, XP_032109272.1, XP_032134525.1, XP_032144161.1, XP_032134619.1, XP_032096362.1, XP_032140222.1, XP_032136334.1, XP_032121071.1, XP_032135720.1, XP_032129000.1, XP_032121900.1, XP_032105858.1, XP_032101786.1, XP_032108585.1, XP_032096596.1, XP_032145933.1, XP_032141550.1, XP_032145009.1, XP_032115244.1, XP_032126778.1, XP_032153512.1]	0.235322
	04052 Cytokines and growth factors	A09180 Brite Hierarchies	19	1051	367	37983	0.00722461	1.871	[XP_032120506.1, XP_032102222.1, XP_032149899.1, XP_032108404.1, XP_032108243.1, XP_032119785.1, XP_032099145.1, XP_032116229.1, XP_032155260.1, XP_032147271.1, XP_032154598.1, XP_032137090.1, XP_032116879.1, XP_032116883.1, XP_032106455.1, XP_032147375.1, XP_032108352.1, XP_032138250.1, XP_032102582.1]	0.411803
	03041 Spliceosome	A09180 Brite Hierarchies	47	1051	1175	37983	0.00804672	1.44559	[XP_032138823.1, XP_032115199.1, XP_032124594.1, XP_032102033.1, XP_032123655.1, XP_032112757.1, XP_032141597.1, XP_032121453.1, XP_032101927.1, XP_032121477.1, XP_032105805.1, XP_032142161.1, XP_032110209.1, XP_032134909.1, XP_032127958.1, XP_032132936.1, XP_032136787.1, XP_032135212.1, XP_032123904.1, XP_032134739.1, XP_032138657.1, XP_032130266.1, XP_032106223.1, XP_032104824.1, XP_032123776.1…	0.40133
	03021 Transcription machinery	A09180 Brite Hierarchies	29	1051	666	37983	0.0118381	1.57366	[XP_032153834.1, XP_032136933.1, XP_032107632.1, XP_032127286.1, XP_032131504.1, XP_032132218.1, XP_032134677.1, XP_032126653.1, XP_032113571.1, XP_032111777.1, XP_032132936.1, XP_032111165.1, XP_032117642.1, XP_032149678.1, XP_032146271.1, XP_032134966.1, XP_032107983.1, XP_032118987.1, XP_032114621.1, XP_032146898.1, XP_032155981.1, XP_032107140.1, XP_032126620.1, XP_032105146.1, XP_032142930.1…	0.524824
	04550 Signaling pathways regulating pluripotency of stem cells	A09140 Cellular Processes	18	1051	370	37983	0.0157188	1.75816	[XP_032145555.1, XP_032151215.1, XP_032154459.1, XP_032134065.1, XP_032139728.1, XP_032132089.1, XP_032110876.1, XP_032147877.1, XP_032153298.1, XP_032119931.1, XP_032103663.1, XP_032103621.1, XP_032097904.1, XP_032119668.1, XP_032109247.1, XP_032108863.1, XP_032099000.1, XP_032144076.1]	0.627179
	B 09121 Transcription	A09120 Genetic Information Processing	21	1051	464	37983	0.0200239	1.63564	[XP_032098092.1, XP_032099186.1, XP_032124594.1, XP_032102033.1, XP_032112757.1, XP_032141597.1, XP_032101927.1, XP_032121477.1, XP_032105805.1, XP_032142161.1, XP_032101786.1, XP_032112856.1, XP_032142930.1, XP_032138657.1, XP_032106223.1, XP_032104824.1, XP_032102544.1, XP_032111481.1, XP_032154242.1, XP_032134966.1, XP_032107983.1]	0.726323
	05216 Thyroid cancer	A09160 Human Diseases	8	1051	123	37983	0.0212649	2.35056	[XP_032109260.1, XP_032109247.1, XP_032123176.1, XP_032099387.1, XP_032147514.1, XP_032099000.1, XP_032138424.1, XP_032099535.1]	0.707057
	04068 FoxO signaling pathway	A09130 Environmental Information Processing	15	1051	306	37983	0.0243493	1.77156	[XP_032124566.1, XP_032130411.1, XP_032103041.1, XP_032113974.1, XP_032098540.1, XP_032133909.1, XP_032147271.1, XP_032113858.1, XP_032143971.1, XP_032096071.1, XP_032102092.1, XP_032123052.1, XP_032108492.1, XP_032099000.1, XP_032138424.1]	0.747335
	05224 Breast cancer	A09160 Human Diseases	17	1051	362	37983	0.0249941	1.69718	[XP_032134065.1, XP_032152735.1, XP_032132089.1, XP_032099387.1, XP_032116229.1, XP_032110876.1, XP_032111950.1, XP_032137090.1, XP_032097904.1, XP_032127457.1, XP_032109247.1, XP_032108863.1, XP_032124852.1, XP_032099000.1, XP_032138424.1, XP_032144076.1, XP_032138250.1]	0.712332
	04371 Apelin signaling pathway	A09130 Environmental Information Processing	19	1051	418	37983	0.0249944	1.64272	[XP_032124566.1, XP_032152525.1, XP_032098322.1, XP_032108736.1, XP_032135337.1, XP_032121560.1, XP_032118405.1, XP_032095402.1, XP_032126872.1, XP_032151553.1, XP_032096071.1, XP_032095548.1, XP_032104740.1, XP_032123603.1, XP_032127457.1, XP_032121155.1, XP_032099000.1, XP_032138424.1, XP_032106292.1]	0.664851
	05217 Basal cell carcinoma	A09160 Human Diseases	9	1051	151	37983	0.0250302	2.15403	[XP_032122297.1, XP_032131904.1, XP_032134065.1, XP_032097904.1, XP_032132089.1, XP_032099387.1, XP_032108863.1, XP_032110876.1, XP_032119781.1]	0.624191
	04915 Estrogen signaling pathway	A09150 Organismal Systems	16	1051	336	37983	0.0259833	1.72095	[XP_032130411.1, XP_032135575.1, XP_032121560.1, XP_032116731.1, XP_032152735.1, XP_032096058.1, XP_032155474.1, XP_032111950.1, XP_032135570.1, XP_032135581.1, XP_032151553.1, XP_032101786.1, XP_032128954.1, XP_032123603.1, XP_032143223.1, XP_032099000.1]	0.609843
	04929 GnRH secretion	A09150 Organismal Systems	12	1051	230	37983	0.0272855	1.88556	[XP_032114561.1, XP_032151553.1, XP_032120999.1, XP_032095548.1, XP_032123053.1, XP_032144574.1, XP_032116731.1, XP_032137029.1, XP_032130226.1, XP_032125359.1, XP_032096058.1, XP_032099000.1]	0.604828
	04657 IL-17 signaling pathway	A09150 Organismal Systems	11	1051	211	37983	0.0337532	1.88407	[XP_032143971.1, XP_032116879.1, XP_032116883.1, XP_032126468.1, XP_032111905.1, XP_032152735.1, XP_032143223.1, XP_032131127.1, XP_032155474.1, XP_032099000.1, XP_032155260.1]	0.708816
	04520 Adherens junction	A09140 Cellular Processes	15	1051	331	37983	0.0437359	1.63776	[XP_032155046.1, XP_032118590.1, XP_032116786.1, XP_032099387.1, XP_032131127.1, XP_032132000.1, XP_032122964.1, XP_032138373.1, XP_032113858.1, XP_032114509.1, XP_032096071.1, XP_032123052.1, XP_032103132.1, XP_032099000.1, XP_032144076.1]	0.872532
	03036 Chromosome and associated proteins	A09180 Brite Hierarchies	134	1051	4199	37983	0.0441297	1.15331	[XP_032125621.1, XP_032148819.1, XP_032151427.1, XP_032150149.1, XP_032135054.1, XP_032122931.1, XP_032099155.1, XP_032098607.1, XP_032135720.1, XP_032144605.1, XP_032120408.1, XP_032101278.1, XP_032117017.1, XP_032116865.1, XP_032124746.1, XP_032130010.1, XP_032099000.1, XP_032154656.1, XP_032115048.1, XP_032150394.1, XP_032134055.1, XP_032146126.1, XP_032114786.1, XP_032122717.1, XP_032121488.1…	0.838463
	04350 TGF-beta signaling pathway	A09130 Environmental Information Processing	11	1051	221	37983	0.0446589	1.79882	[XP_032151215.1, XP_032096071.1, XP_032149899.1, XP_032103621.1, XP_032123052.1, XP_032109247.1, XP_032098142.1, XP_032108243.1, XP_032099000.1, XP_032140114.1, XP_032113858.1]	0.809949
	05206 MicroRNAs in cancer	A09160 Human Diseases	20	1051	483	37983	0.0498059	1.49647	[XP_032145553.1, XP_032113505.1, XP_032121358.1, XP_032135337.1, XP_032103523.1, XP_032133909.1, XP_032147651.1, XP_032113858.1, XP_032104732.1, XP_032143971.1, XP_032115609.1, XP_032102092.1, XP_032123052.1, XP_032127457.1, XP_032109247.1, XP_032108492.1, XP_032108352.1, XP_032124852.1, XP_032099000.1, XP_032138424.1]	0.864025
Cercocebus atys	03000 Transcription factors	A09180 Brite Hierarchies	154	949	3291	32396	3.0492e-09	1.59742	[XP_011930016.1, XP_011918715.1, XP_011899029.1, XP_011897576.1, XP_011906067.1, XP_011903109.1, XP_011931581.1, XP_011884311.1, XP_011913009.1, XP_011931912.1, XP_011888066.1, XP_011886172.1, XP_011924447.1, XP_011911552.1, XP_011912997.1, XP_011902460.1, XP_011933988.1, XP_011916275.1, XP_011928988.1, XP_011931947.1, XP_011930407.1, XP_011937673.1, XP_011909140.1, XP_011938250.1, XP_011928475.1…	1.20138e-06
	B 09182 Protein families: genetic information processing	A09180 Brite Hierarchies	555	949	16515	32396	1.48488e-06	1.1472	[XP_011912989.1, XP_011909981.1, XP_011909688.1, XP_011890506.1, XP_011884311.1, XP_011888442.1, XP_011931182.1, XP_011912398.1, XP_011898470.1, XP_011925020.1, XP_011905907.1, XP_011905391.1, XP_011928046.1, XP_011914762.1, XP_011905632.1, XP_011911598.1, XP_011909556.1, XP_011900035.1, XP_011911552.1, XP_011887819.1, XP_011933988.1, XP_011916275.1, XP_011928988.1, XP_011901437.1, XP_011932837.1…	0.000292522
	03009 Ribosome biogenesis	A09180 Brite Hierarchies	20	949	340	32396	0.00269822	2.00806	[XP_011920557.1, XP_011906346.1, XP_011904009.1, XP_011886552.1, XP_011900918.1, XP_011921868.1, XP_011925998.1, XP_011893235.1, XP_011902951.1, XP_011926932.1, XP_011886190.1, XP_011901437.1, XP_011892533.1, XP_011926916.1, XP_011938329.1, XP_011907992.1, XP_011928013.1, XP_011932095.1, XP_011916743.1, XP_011906744.1]	0.354366
	04950 Maturity onset diabetes of the young	A09160 Human Diseases	7	949	67	32396	0.0034219	3.56655	[XP_011907294.1, XP_011895622.1, XP_011912437.1, XP_011927708.1, XP_011892181.1, XP_011917517.1, XP_011905468.1]	0.337057
	A09180 Brite Hierarchies	A09180 Brite Hierarchies	820	949	27011	32396	0.00533434	1.03633	[XP_011929754.1, XP_011912989.1, XP_011909688.1, XP_011888442.1, XP_011899086.1, XP_011931182.1, XP_011933637.1, XP_011905391.1, XP_011928046.1, XP_011905632.1, XP_011892698.1, XP_011924145.1, XP_011933988.1, XP_011931928.1, XP_011901437.1, XP_011900483.1, XP_011932837.1, XP_011935192.1, XP_011889603.1, XP_011894528.1, XP_011902457.1, XP_011888420.1, XP_011936727.1, XP_011931774.1, XP_011906454.1…	0.420346
	03021 Transcription machinery	A09180 Brite Hierarchies	28	949	576	32396	0.00672456	1.65944	[XP_011935361.1, XP_011884166.1, XP_011927135.1, XP_011928648.1, XP_011902749.1, XP_011903871.1, XP_011912608.1, XP_011895398.1, XP_011910181.1, XP_011916184.1, XP_011894747.1, XP_011910002.1, XP_011935376.1, XP_011927796.1, XP_011911700.1, XP_011887819.1, XP_011902087.1, XP_011933297.1, XP_011904349.1, XP_011911983.1, XP_011915133.1, XP_011918865.1, XP_011892440.1, XP_011911008.1, XP_011889603.1…	0.441579
	03110 Chaperones and folding catalysts	A09180 Brite Hierarchies	19	949	357	32396	0.00960463	1.81681	[XP_011927071.1, XP_011892225.1, XP_011898602.1, XP_011920503.1, XP_011912989.1, XP_011917845.1, XP_011909753.1, XP_011903296.1, XP_011892507.1, XP_011903847.1, XP_011886640.1, XP_011912583.1, XP_011900285.1, XP_011911289.1, XP_011888048.1, XP_011889497.1, XP_011908976.1, XP_011900035.1, XP_011904660.1]	0.540604
	03036 Chromosome and associated proteins	A09180 Brite Hierarchies	125	949	3486	32396	0.0100508	1.22407	[XP_011923251.1, XP_011912985.1, XP_011899029.1, XP_011897576.1, XP_011901882.1, XP_011909688.1, XP_011886036.1, XP_011900129.1, XP_011927495.1, XP_011928532.1, XP_011931182.1, XP_011935087.1, XP_011908375.1, XP_011921500.1, XP_011893313.1, XP_011911598.1, XP_011910002.1, XP_011887416.1, XP_011891578.1, XP_011885794.1, XP_011899725.1, XP_011897587.1, XP_011928988.1, XP_011913661.1, XP_011929143.1…	0.495002
	04520 Adherens junction	A09140 Cellular Processes	13	949	212	32396	0.0100619	2.09331	[XP_011935852.1, XP_011930755.1, XP_011922953.1, XP_011885708.1, XP_011922495.1, XP_011926111.1, XP_011935327.1, XP_011886657.1, XP_011927752.1, XP_011934483.1, XP_011887656.1, XP_011931221.1, XP_011907655.1]	0.440488
	03041 Spliceosome	A09180 Brite Hierarchies	38	949	875	32396	0.0109502	1.48252	[XP_011900898.1, XP_011888420.1, XP_011901882.1, XP_011936727.1, XP_011903296.1, XP_011935866.1, XP_011930361.1, XP_011925020.1, XP_011933847.1, XP_011925597.1, XP_011898264.1, XP_011886465.1, XP_011924738.1, XP_011935509.1, XP_011893215.1, XP_011913612.1, XP_011928651.1, XP_011934822.1, XP_011919068.1, XP_011886190.1, XP_011893073.1, XP_011932432.1, XP_011905528.1, XP_011932010.1, XP_011885573.1…	0.431437
	04330 Notch signaling pathway	A09130 Environmental Information Processing	9	949	135	32396	0.0181393	2.2758	[XP_011902426.1, XP_011885070.1, XP_011887713.1, XP_011886772.1, XP_011885708.1, XP_011886657.1, XP_011927424.1, XP_011904620.1, XP_011892181.1]	0.649717
	00310 Lysine degradation	A09100 Metabolism	10	949	168	32396	0.0266854	2.03196	[XP_011888814.1, XP_011913172.1, XP_011912985.1, XP_011899029.1, XP_011926610.1, XP_011903839.1, XP_011931928.1, XP_011908370.1, XP_011910032.1, XP_011926757.1]	0.876172
	04310 Wnt signaling pathway	A09130 Environmental Information Processing	21	949	461	32396	0.0319985	1.55505	[XP_011934815.1, XP_011903101.1, XP_011896723.1, XP_011889777.1, XP_011885708.1, XP_011922495.1, XP_011922026.1, XP_011893106.1, XP_011916850.1, XP_011884311.1, XP_011932851.1, XP_011887579.1, XP_011888598.1, XP_011918280.1, XP_011886657.1, XP_011927752.1, XP_011915860.1, XP_011929213.1, XP_011887416.1, XP_011907492.1, XP_011911701.1]	0.969802
	99973 Transcription	A09190 Not Included in Pathway or Brite	6	949	82	32396	0.0332928	2.49783	[XP_011887007.1, XP_011891570.1, XP_011936707.1, XP_011936728.1, XP_011912747.1, XP_011926345.1]	0.936955
	00535 Proteoglycans	A09180 Brite Hierarchies	7	949	105	32396	0.0348877	2.2758	[XP_011885239.1, XP_011900378.1, XP_011900155.1, XP_011888850.1, XP_011916414.1, XP_011935174.1, XP_011902637.1]	0.916382
Chlorocebus sabaeus	03000 Transcription factors	A09180 Brite Hierarchies	185	1156	3734	37855	2.49972e-11	1.62242	[XP_007969754.1, XP_007981059.1, XP_007999125.1, XP_007962142.1, XP_007977025.1, XP_008006637.1, XP_007965575.1, XP_008018386.1, XP_007976647.1, XP_007979097.1, XP_007985984.1, XP_008016891.1, XP_008005716.1, XP_007983849.1, XP_008001906.1, XP_007963616.1, XP_008006117.1, XP_007959843.1, XP_007979993.1, XP_008012831.1, XP_007980111.1, XP_007987038.1, XP_007961511.1, XP_007971773.1, XP_007980115.1…	1.00239e-08
	B 09182 Protein families: genetic information processing	A09180 Brite Hierarchies	669	1156	19240	37855	6.23081e-07	1.13864	[XP_008012760.1, XP_008018284.1, XP_007994048.1, XP_007992534.1, XP_007989342.1, XP_007962142.1, XP_007977025.1, XP_007985814.1, XP_007992304.1, XP_007961486.1, XP_007984194.1, XP_008017868.1, XP_007979097.1, XP_008016891.1, XP_007986299.1, XP_007979993.1, XP_007991471.1, XP_008009395.1, XP_008018961.1, XP_007991057.1, XP_007959358.1, XP_007976444.1, XP_007968694.1, XP_007959587.1, XP_007972664.1…	0.000124928
	04330 Notch signaling pathway	A09130 Environmental Information Processing	14	1156	137	37855	8.22522e-05	3.34636	[XP_008018799.1, XP_007998031.1, XP_008003350.1, XP_007996686.1, XP_008005472.1, XP_007974082.1, XP_007989557.1, XP_008007747.1, XP_007971193.1, XP_007979097.1, XP_008017042.1, XP_007971808.1, XP_007963591.1, XP_008002990.1]	0.0109944
	03009 Ribosome biogenesis	A09180 Brite Hierarchies	27	1156	414	37855	0.00021085	2.13564	[XP_007991465.1, XP_007959848.1, XP_007967657.1, XP_007979286.1, XP_007997009.1, XP_007971143.1, XP_007973162.1, XP_007964075.1, XP_008007188.1, XP_007987155.1, XP_008005441.1, XP_008013445.1, XP_007981016.1, XP_007973609.1, XP_007990505.1, XP_008015605.1, XP_008018961.1, XP_008004941.1, XP_008008367.1, XP_008010323.1, XP_008012716.1, XP_007991371.1, XP_007962947.1, XP_008003470.1, XP_007961941.1…	0.0211377
	04950 Maturity onset diabetes of the young	A09160 Human Diseases	7	1156	47	37855	0.000526159	4.87714	[XP_007959892.1, XP_008016891.1, XP_008014744.1, XP_007997308.1, XP_007981808.1, XP_008007747.1, XP_007999955.1]	0.0421979
	03021 Transcription machinery	A09180 Brite Hierarchies	34	1156	618	37855	0.000805138	1.80159	[XP_008006906.1, XP_007967571.1, XP_007990203.1, XP_008001808.1, XP_008001261.1, XP_008003820.1, XP_008004056.1, XP_007996373.1, XP_008005858.1, XP_007993454.1, XP_007995159.1, XP_008019965.1, XP_007969906.1, XP_008008716.1, XP_007993770.1, XP_007983064.1, XP_008006117.1, XP_007991461.1, XP_007977164.1, XP_008006368.1, XP_007993171.1, XP_008010822.1, XP_007963266.1, XP_007973171.1, XP_008015150.1…	0.0538101
	04213 Longevity regulating pathway - multiple species	A09150 Organismal Systems	12	1156	137	37855	0.00104579	2.86831	[XP_007959892.1, XP_008001265.1, XP_007983779.1, XP_007964663.1, XP_007965047.1, XP_007959070.1, XP_008005472.1, XP_007990732.1, XP_007994284.1, XP_007984518.1, XP_007978766.1, XP_007961486.1]	0.0599089
	A09180 Brite Hierarchies	A09180 Brite Hierarchies	1006	1156	31734	37855	0.00122921	1.0381	[XP_007997190.1, XP_008012760.1, XP_007986942.1, XP_007992534.1, XP_007989342.1, XP_007977025.1, XP_007966371.1, XP_008017868.1, XP_007979740.1, XP_007962319.1, XP_007979993.1, XP_007991471.1, XP_007991057.1, XP_007959358.1, XP_007968694.1, XP_007959587.1, XP_007972664.1, XP_007990279.1, XP_008008498.1, XP_007996982.1, XP_008013703.1, XP_007963918.1, XP_008017833.1, XP_008012651.1, XP_007974723.1…	0.0616143
	B 09167 Endocrine and metabolic disease	A09160 Human Diseases	58	1156	1298	37855	0.00271537	1.46325	[XP_008003617.1, XP_007987680.1, XP_008012933.1, XP_008001017.1, XP_007980407.1, XP_008010250.1, XP_008016891.1, XP_008009672.1, XP_007981834.1, XP_007980882.1, XP_007990732.1, XP_008014744.1, XP_008010552.1, XP_007999900.1, XP_007997308.1, XP_008012755.1, XP_007978766.1, XP_007958572.1, XP_007971226.1, XP_007995164.1, XP_007974037.1, XP_007965047.1, XP_007959070.1, XP_007994431.1, XP_008016575.1…	0.120985
	05224 Breast cancer	A09160 Human Diseases	20	1156	348	37855	0.00554788	1.88199	[XP_007968218.1, XP_007959723.1, XP_007964224.1, XP_008001017.1, XP_007980407.1, XP_007978766.1, XP_008007747.1, XP_007964506.1, XP_007958572.1, XP_007992695.1, XP_007973102.1, XP_007971193.1, XP_007971768.1, XP_008010250.1, XP_007960410.1, XP_008012919.1, XP_007979097.1, XP_007965047.1, XP_007980882.1, XP_007987561.1]	0.22247
	04520 Adherens junction	A09140 Cellular Processes	17	1156	279	37855	0.00575707	1.99531	[XP_007997223.1, XP_007968218.1, XP_007980978.1, XP_007974630.1, XP_007974082.1, XP_007977275.1, XP_007989557.1, XP_007978012.1, XP_007973102.1, XP_008006037.1, XP_007960410.1, XP_007995342.1, XP_007984059.1, XP_007992028.1, XP_008004834.1, XP_007989807.1, XP_007987561.1]	0.209871
	03015 mRNA surveillance pathway	A09120 Genetic Information Processing	16	1156	257	37855	0.00593621	2.0387	[XP_007991471.1, XP_008000449.1, XP_007984743.1, XP_007989018.1, XP_007994329.1, XP_007996900.1, XP_007970714.1, XP_007978192.1, XP_008019945.1, XP_007989040.1, XP_007984194.1, XP_007984915.1, XP_008003127.1, XP_007988860.1, XP_008013055.1, XP_007990505.1]	0.198368
	04350 TGF-beta signaling pathway	A09130 Environmental Information Processing	12	1156	171	37855	0.00649721	2.298	[XP_007969754.1, XP_007973102.1, XP_007975468.1, XP_007992250.1, XP_007965047.1, XP_007969545.1, XP_007971773.1, XP_007974082.1, XP_007971942.1, XP_007989557.1, XP_007999190.1, XP_007987561.1]	0.200414
	B 09192 Unclassified: genetic information processing	A09190 Not Included in Pathway or Brite	10	1156	130	37855	0.00668416	2.51896	[XP_007981795.1, XP_007961015.1, XP_008008606.1, XP_007981901.1, XP_007974069.1, XP_007988025.1, XP_007991149.1, XP_007972046.1, XP_007985569.1, XP_007991491.1]	0.191453
	04550 Signaling pathways regulating pluripotency of stem cells	A09140 Cellular Processes	20	1156	365	37855	0.00916106	1.79433	[XP_007969754.1, XP_007991025.1, XP_007991981.1, XP_007968665.1, XP_007962198.1, XP_007971817.1, XP_008014744.1, XP_007970196.1, XP_007964224.1, XP_008001017.1, XP_007980407.1, XP_007964506.1, XP_007973102.1, XP_008010250.1, XP_007960410.1, XP_007979993.1, XP_007980882.1, XP_008011101.1, XP_007971773.1, XP_007987561.1]	0.244906
	04141 Protein processing in endoplasmic reticulum	A09120 Genetic Information Processing	21	1156	392	37855	0.00980842	1.75428	[XP_008015011.1, XP_007981545.1, XP_008000664.1, XP_007960815.1, XP_007991537.1, XP_007978749.1, XP_007985814.1, XP_008002709.1, XP_008005400.1, XP_007998709.1, XP_007959903.1, XP_008016233.1, XP_007989472.1, XP_007996322.1, XP_008002644.1, XP_007993507.1, XP_007997276.1, XP_008010297.1, XP_008012664.1, XP_008003716.1, XP_007971941.1]	0.245824
	03041 Spliceosome	A09180 Brite Hierarchies	45	1156	1031	37855	0.011266	1.42929	[XP_007984553.1, XP_007984743.1, XP_007975948.1, XP_007994048.1, XP_007989692.1, XP_007975365.1, XP_007975235.1, XP_008009099.1, XP_007963168.1, XP_008012743.1, XP_007978192.1, XP_008012340.1, XP_007965836.1, XP_007979159.1, XP_008019945.1, XP_007996757.1, XP_007988927.1, XP_007986698.1, XP_007982586.1, XP_007977908.1, XP_007991013.1, XP_007979193.1, XP_007993173.1, XP_007963266.1, XP_007995355.1…	0.265745
	05217 Basal cell carcinoma	A09160 Human Diseases	11	1156	162	37855	0.0112797	2.22353	[XP_007964506.1, XP_007968218.1, XP_007981068.1, XP_008010250.1, XP_007962881.1, XP_007988547.1, XP_007980882.1, XP_007964224.1, XP_007968096.1, XP_008001017.1, XP_007980407.1]	0.251287
	04934 Cushing syndrome	A09160 Human Diseases	26	1156	539	37855	0.0157309	1.57961	[XP_008001265.1, XP_008001747.1, XP_007983779.1, XP_008019256.1, XP_007984518.1, XP_008001017.1, XP_007980407.1, XP_007973102.1, XP_008010250.1, XP_008009672.1, XP_007980882.1, XP_008003193.1, XP_007968218.1, XP_007979210.1, XP_007989896.1, XP_008001297.1, XP_007999900.1, XP_007964224.1, XP_007964506.1, XP_007958572.1, XP_007971226.1, XP_007971768.1, XP_007974037.1, XP_008016575.1, XP_007994284.1…	0.332004
	00535 Proteoglycans	A09180 Brite Hierarchies	9	1156	129	37855	0.0177019	2.28464	[XP_007980922.1, XP_007982259.1, XP_007967936.1, XP_007967935.1, XP_007987340.1, XP_007990928.1, XP_008018409.1, XP_007964235.1, XP_007994300.1]	0.354923
	05226 Gastric cancer	A09160 Human Diseases	18	1156	344	37855	0.0196969	1.71348	[XP_007996417.1, XP_007968218.1, XP_007959723.1, XP_007964224.1, XP_008001017.1, XP_007980407.1, XP_007978766.1, XP_007964506.1, XP_007958572.1, XP_007992695.1, XP_007973102.1, XP_007971768.1, XP_008010250.1, XP_007971153.1, XP_007965047.1, XP_007980882.1, XP_007992028.1, XP_007987561.1]	0.376116
	04915 Estrogen signaling pathway	A09150 Organismal Systems	18	1156	346	37855	0.0207352	1.70358	[XP_008001265.1, XP_007966806.1, XP_008010894.1, XP_008010895.1, XP_007983779.1, XP_008010948.1, XP_008004922.1, XP_007984518.1, XP_007992695.1, XP_007973102.1, XP_007998709.1, XP_007971496.1, XP_008012919.1, XP_008002644.1, XP_008016575.1, XP_007994284.1, XP_007974723.1, XP_007987561.1]	0.377946
	04923 Regulation of lipolysis in adipocytes	A09150 Organismal Systems	9	1156	135	37855	0.0230359	2.1831	[XP_008001265.1, XP_007975242.1, XP_007983779.1, XP_007964663.1, XP_007962319.1, XP_007959070.1, XP_007990732.1, XP_007994284.1, XP_007984518.1]	0.401626
	04390 Hippo signaling pathway	A09130 Environmental Information Processing	23	1156	483	37855	0.0251454	1.55936	[XP_007969754.1, XP_007968218.1, XP_007991069.1, XP_008006937.1, XP_007962881.1, XP_007982117.1, XP_007959301.1, XP_007970196.1, XP_007990813.1, XP_007964224.1, XP_008001017.1, XP_007980407.1, XP_008004520.1, XP_007964506.1, XP_008010250.1, XP_008000028.1, XP_008013055.1, XP_008004872.1, XP_007980882.1, XP_007994467.1, XP_007969545.1, XP_007992028.1, XP_007971942.1]	0.420138
	03036 Chromosome and associated proteins	A09180 Brite Hierarchies	146	1156	4101	37855	0.0275984	1.16581	[XP_008009158.1, XP_008012760.1, XP_007992828.1, XP_008001808.1, XP_007965721.1, XP_007969814.1, XP_008003442.1, XP_007989504.1, XP_007992881.1, XP_007958421.1, XP_007961486.1, XP_008003306.1, XP_008017868.1, XP_007995786.1, XP_007988595.1, XP_008007441.1, XP_007990407.1, XP_007992542.1, XP_007959587.1, XP_007990279.1, XP_007958829.1, XP_007962068.1, XP_007961605.1, XP_007997398.1, XP_007962710.1…	0.442678
	99973 Transcription	A09190 Not Included in Pathway or Brite	7	1156	98	37855	0.0306431	2.33904	[XP_007961015.1, XP_008008606.1, XP_007974069.1, XP_007988025.1, XP_007991149.1, XP_007985569.1, XP_007991491.1]	0.455107
	01522 Endocrine resistance	A09160 Human Diseases	13	1156	239	37855	0.0329481	1.78119	[XP_008001265.1, XP_007983779.1, XP_007984518.1, XP_007978766.1, XP_007958572.1, XP_007992695.1, XP_007973102.1, XP_007971193.1, XP_007971768.1, XP_008012919.1, XP_007965047.1, XP_007994284.1, XP_007987561.1]	0.471865
	04657 IL-17 signaling pathway	A09150 Organismal Systems	12	1156	219	37855	0.0375524	1.79433	[XP_007973102.1, XP_007997072.1, XP_007998709.1, XP_007997071.1, XP_008005522.1, XP_008012469.1, XP_008002644.1, XP_007993977.1, XP_008004834.1, XP_007970462.1, XP_007987561.1, XP_008007535.1]	0.519259
	05225 Hepatocellular carcinoma	A09160 Human Diseases	20	1156	424	37855	0.037941	1.54465	[XP_007967571.1, XP_007968218.1, XP_008001808.1, XP_008005858.1, XP_007993454.1, XP_007964224.1, XP_008001017.1, XP_007980407.1, XP_007978766.1, XP_007964506.1, XP_007958572.1, XP_007992695.1, XP_007973102.1, XP_007971768.1, XP_008010250.1, XP_007984396.1, XP_007965047.1, XP_007978072.1, XP_007980882.1, XP_007987561.1]	0.507144
	04916 Melanogenesis	A09150 Organismal Systems	15	1156	295	37855	0.0386398	1.66508	[XP_008001265.1, XP_007968218.1, XP_007983779.1, XP_007964224.1, XP_007974082.1, XP_007984518.1, XP_008001017.1, XP_007989557.1, XP_007980407.1, XP_007964506.1, XP_007973102.1, XP_007980882.1, XP_008016575.1, XP_007994284.1, XP_007987561.1]	0.499824
	03019 Messenger RNA biogenesis	A09180 Brite Hierarchies	53	1156	1351	37855	0.0388792	1.28465	[XP_008013831.1, XP_008000449.1, XP_007984743.1, XP_007964863.1, XP_007973162.1, XP_008016064.1, XP_007972921.1, XP_008004879.1, XP_007984194.1, XP_008009651.1, XP_008013564.1, XP_007982586.1, XP_007991471.1, XP_007993173.1, XP_007964830.1, XP_007994329.1, XP_007996900.1, XP_007970714.1, XP_007995812.1, XP_008009775.1, XP_007974519.1, XP_007981862.1, XP_007992658.1, XP_008013055.1, XP_007989624.1…	0.487205
	05216 Thyroid cancer	A09160 Human Diseases	7	1156	104	37855	0.0403554	2.20409	[XP_007973102.1, XP_007968218.1, XP_007971153.1, XP_007960625.1, XP_008006637.1, XP_007992028.1, XP_007987561.1]	0.49038
	04320 Dorso-ventral axis formation	A09150 Organismal Systems	6	1156	86	37855	0.0480252	2.28464	[XP_007973102.1, XP_007988114.1, XP_008016064.1, XP_007992630.1, XP_007961746.1, XP_007987561.1]	0.550231
	04068 FoxO signaling pathway	A09130 Environmental Information Processing	14	1156	279	37855	0.0488073	1.6432	[XP_007984557.1, XP_007993830.1, XP_007987680.1, XP_007983500.1, XP_008004922.1, XP_007974082.1, XP_007989557.1, XP_007961486.1, XP_007973102.1, XP_007977400.1, XP_007964663.1, XP_007959070.1, XP_007990732.1, XP_007987561.1]	0.543659
	B 09144 Cellular community - eukaryotes	A09140 Cellular Processes	65	1156	1728	37855	0.0498855	1.23179	[XP_007969754.1, XP_007991981.1, XP_007990813.1, XP_008012933.1, XP_008001017.1, XP_007980407.1, XP_007965836.1, XP_008010250.1, XP_008018916.1, XP_007962319.1, XP_007979993.1, XP_007980882.1, XP_007970660.1, XP_007971773.1, XP_007989807.1, XP_007974797.1, XP_007997223.1, XP_008014744.1, XP_007980978.1, XP_008008498.1, XP_007974630.1, XP_008003604.1, XP_007996305.1, XP_008000028.1, XP_008013055.1…	0.540651
Colang	03036 Chromosome and associated proteins	A09180 Brite Hierarchies	119	813	2270	24012	9.28365e-07	1.54831	[XP_011802829.1, XP_011782279.1, XP_011784229.1, XP_011799692.1, XP_011814200.1, XP_011805177.1, XP_011810217.1, XP_011813393.1, XP_011786485.1, XP_011792668.1, XP_011798401.1, XP_011801996.1, XP_011790514.1, XP_011785013.1, XP_011801742.1, XP_011799764.1, XP_011793159.1, XP_011792593.1, XP_011807018.1, XP_011818123.1, XP_011813955.1, XP_011816433.1, XP_011801780.1, XP_011790913.1, XP_011813959.1…	0.000349065
	B 09182 Protein families: genetic information processing	A09180 Brite Hierarchies	462	813	11878	24012	1.12116e-05	1.14878	[XP_011783553.1, XP_011790296.1, XP_011795893.1, XP_011806583.1, XP_011801422.1, XP_011795019.1, XP_011814200.1, XP_011806244.1, XP_011809695.1, XP_011799587.1, XP_011811955.1, XP_011784221.1, XP_011806979.1, XP_011813216.1, XP_011797482.1, XP_011786338.1, XP_011798401.1, XP_011806341.1, XP_011813085.1, XP_011783771.1, XP_011815471.1, XP_011790514.1, XP_011794087.1, XP_011818123.1, XP_011795324.1…	0.00210778
	A09180 Brite Hierarchies	A09180 Brite Hierarchies	714	813	19813	24012	1.48454e-05	1.06435	[XP_011783553.1, XP_011790296.1, XP_011795893.1, XP_011801238.1, XP_011806583.1, XP_011816076.1, XP_011801422.1, XP_011787149.1, XP_011795019.1, XP_011814200.1, XP_011793603.1, XP_011790853.1, XP_011806244.1, XP_011809695.1, XP_011799587.1, XP_011811955.1, XP_011784221.1, XP_011809729.1, XP_011789480.1, XP_011806979.1, XP_011813216.1, XP_011797482.1, XP_011786338.1, XP_011798401.1, XP_011806341.1…	0.00186062
	03009 Ribosome biogenesis	A09180 Brite Hierarchies	25	813	330	24012	0.000164568	2.2375	[XP_011806583.1, XP_011784122.1, XP_011803354.1, XP_011813537.1, XP_011781351.1, XP_011814669.1, XP_011794930.1, XP_011815399.1, XP_011786132.1, XP_011798321.1, XP_011805392.1, XP_011809515.1, XP_011796567.1, XP_011784221.1, XP_011818607.1, XP_011798209.1, XP_011815079.1, XP_011782511.1, XP_011800868.1, XP_011795387.1, XP_011816462.1, XP_011787230.1, XP_011803047.1, XP_011782070.1, XP_011811759.1]	0.0154694
	03000 Transcription factors	A09180 Brite Hierarchies	102	813	2173	24012	0.000445127	1.38637	[XP_011796960.1, XP_011802829.1, XP_011790296.1, XP_011793980.1, XP_011812194.1, XP_011792973.1, XP_011792555.1, XP_011804561.1, XP_011810710.1, XP_011791743.1, XP_011813393.1, XP_011798998.1, XP_011806979.1, XP_011792495.1, XP_011806341.1, XP_011813085.1, XP_011799244.1, XP_011815471.1, XP_011798177.1, XP_011785013.1, XP_011790473.1, XP_011803197.1, XP_011794916.1, XP_011809423.1, XP_011789332.1…	0.0334736
	03021 Transcription machinery	A09180 Brite Hierarchies	28	813	438	24012	0.00106565	1.88809	[XP_011812255.1, XP_011790296.1, XP_011812046.1, XP_011799692.1, XP_011811476.1, XP_011810362.1, XP_011807542.1, XP_011808676.1, XP_011810217.1, XP_011809938.1, XP_011796180.1, XP_011818819.1, XP_011807454.1, XP_011799016.1, XP_011808796.1, XP_011792860.1, XP_011811862.1, XP_011791627.1, XP_011789753.1, XP_011798569.1, XP_011810972.1, XP_011813415.1, XP_011781484.1, XP_011812802.1, XP_011785744.1…	0.0667809
	04020 Calcium signaling pathway	A09130 Environmental Information Processing	24	813	380	24012	0.00273935	1.86537	[XP_011812776.1, XP_011817883.1, XP_011807910.1, XP_011810159.1, XP_011802048.1, XP_011814832.1, XP_011788482.1, XP_011787332.1, XP_011812785.1, XP_011782093.1, XP_011795565.1, XP_011796392.1, XP_011812135.1, XP_011802672.1, XP_011784076.1, XP_011791240.1, XP_011815358.1, XP_011801796.1, XP_011813046.1, XP_011816013.1, XP_011819712.1, XP_011806385.1, XP_011786126.1, XP_011808782.1]	0.147142
	04927 Cortisol synthesis and secretion	A09150 Organismal Systems	12	813	144	24012	0.00368104	2.46125	[XP_011793491.1, XP_011800156.1, XP_011791713.1, XP_011817883.1, XP_011796392.1, XP_011802672.1, XP_011815358.1, XP_011802048.1, XP_011793493.1, XP_011819712.1, XP_011806385.1, XP_011786126.1]	0.173009
	99973 Transcription	A09190 Not Included in Pathway or Brite	6	813	45	24012	0.00390736	3.93801	[XP_011788681.1, XP_011819557.1, XP_011782292.1, XP_011784334.1, XP_011791826.1, XP_011810065.1]	0.163241
	04330 Notch signaling pathway	A09130 Environmental Information Processing	9	813	94	24012	0.00457836	2.82782	[XP_011807934.1, XP_011819541.1, XP_011805567.1, XP_011811178.1, XP_011800164.1, XP_011803804.1, XP_011788426.1, XP_011781989.1, XP_011818131.1]	0.172146
	03041 Spliceosome	A09180 Brite Hierarchies	38	813	718	24012	0.00467117	1.56314	[XP_011786096.1, XP_011786322.1, XP_011795660.1, XP_011798431.1, XP_011790230.1, XP_011786868.1, XP_011810362.1, XP_011781351.1, XP_011807944.1, XP_011800995.1, XP_011818412.1, XP_011786483.1, XP_011791556.1, XP_011799587.1, XP_011786388.1, XP_011785239.1, XP_011784221.1, XP_011785901.1, XP_011794377.1, XP_011813084.1, XP_011789021.1, XP_011819023.1, XP_011786252.1, XP_011781112.1, XP_011810870.1…	0.159669
	00535 Proteoglycans	A09180 Brite Hierarchies	9	813	98	24012	0.00601558	2.7124	[XP_011789578.1, XP_011794592.1, XP_011790075.1, XP_011786095.1, XP_011799610.1, XP_011781257.1, XP_011782913.1, XP_011781886.1, XP_011792788.1]	0.188488
	04929 GnRH secretion	A09150 Organismal Systems	10	813	117	24012	0.00644649	2.52436	[XP_011812612.1, XP_011817883.1, XP_011800256.1, XP_011796392.1, XP_011802672.1, XP_011815358.1, XP_011802048.1, XP_011783624.1, XP_011819039.1, XP_011819712.1]	0.186452
	04392 Hippo signaling pathway - multiple species	A09130 Environmental Information Processing	6	813	53	24012	0.00877449	3.34359	[XP_011806735.1, XP_011808045.1, XP_011794326.1, XP_011814330.1, XP_011809729.1, XP_011790319.1]	0.235658
	02044 Secretion system	A09180 Brite Hierarchies	5	813	39	24012	0.00975522	3.78655	[XP_011783184.1, XP_011788478.1, XP_011786296.1, XP_011797189.1, XP_011788033.1]	0.244531
	04713 Circadian entrainment	A09150 Organismal Systems	13	813	185	24012	0.0105342	2.07544	[XP_011817883.1, XP_011807910.1, XP_011812785.1, XP_011812612.1, XP_011807540.1, XP_011796392.1, XP_011802672.1, XP_011815358.1, XP_011808365.1, XP_011792272.1, XP_011819712.1, XP_011806385.1, XP_011786126.1]	0.247555
	04934 Cushing syndrome	A09160 Human Diseases	18	813	295	24012	0.0121428	1.80214	[XP_011793491.1, XP_011791602.1, XP_011800156.1, XP_011817883.1, XP_011796277.1, XP_011801996.1, XP_011802048.1, XP_011792766.1, XP_011793493.1, XP_011807540.1, XP_011791713.1, XP_011796392.1, XP_011802672.1, XP_011815358.1, XP_011797696.1, XP_011819712.1, XP_011806385.1, XP_011786126.1]	0.268571
	04950 Maturity onset diabetes of the young	A09160 Human Diseases	5	813	51	24012	0.028636	2.89559	[XP_011812374.1, XP_011784032.1, XP_011818683.1, XP_011813724.1, XP_011797176.1]	0.598175
	04390 Hippo signaling pathway	A09130 Environmental Information Processing	17	813	304	24012	0.030597	1.65163	[XP_011802020.1, XP_011808045.1, XP_011801996.1, XP_011786797.1, XP_011816334.1, XP_011792766.1, XP_011793442.1, XP_011813870.1, XP_011790319.1, XP_011806735.1, XP_011808914.1, XP_011805181.1, XP_011786877.1, XP_011797031.1, XP_011814330.1, XP_011818046.1, XP_011797696.1]	0.605499
	B 09192 Unclassified: genetic information processing	A09190 Not Included in Pathway or Brite	6	813	70	24012	0.031071	2.53158	[XP_011788681.1, XP_011819557.1, XP_011782292.1, XP_011784334.1, XP_011791826.1, XP_011810065.1]	0.584135
	04919 Thyroid hormone signaling pathway	A09150 Organismal Systems	12	813	202	24012	0.0428068	1.75456	[XP_011800886.1, XP_011819541.1, XP_011798569.1, XP_011805567.1, XP_011795565.1, XP_011796392.1, XP_011784229.1, XP_011800164.1, XP_011810159.1, XP_011788426.1, XP_011797696.1, XP_011814356.1]	0.731607
	03013 RNA transport	A09120 Genetic Information Processing	16	813	294	24012	0.0432347	1.60735	[XP_011789021.1, XP_011789577.1, XP_011816867.1, XP_011781705.1, XP_011814861.1, XP_011786252.1, XP_011806816.1, XP_011789676.1, XP_011800995.1, XP_011815399.1, XP_011792053.1, XP_011798953.1, XP_011796567.1, XP_011811955.1, XP_011781673.1, XP_011783177.1]	0.706793
	04371 Apelin signaling pathway	A09130 Environmental Information Processing	12	813	206	24012	0.0484046	1.72049	[XP_011813085.1, XP_011797759.1, XP_011782093.1, XP_011795467.1, XP_011807910.1, XP_011796392.1, XP_011790696.1, XP_011792272.1, XP_011797696.1, XP_011814000.1, XP_011806385.1, XP_011786126.1]	0.758338
Macaca mulatta	03000 Transcription factors	A09180 Brite Hierarchies	180	1070	3954	41643	2.27596e-14	1.77172	[XP_001093759.2, XP_014988639.2, XP_014977551.2, NP_001028083.1, XP_028692871.1, XP_014977868.2, XP_028704486.1, XP_014978833.2, XP_001100107.1, NP_001244621.1, XP_001096758.2, XP_015004795.2, XP_014990710.2, XP_001083181.2, XP_001096796.2, XP_014977400.1, XP_028698839.1, XP_014968527.2, XP_001102781.1, XP_014994415.2, XP_001082704.1, XP_028697914.1, XP_014976951.2, XP_028692923.1, XP_001099185.1…	9.01279e-12
	B 09182 Protein families: genetic information processing	A09180 Brite Hierarchies	631	1070	21731	41643	3.61454e-06	1.13008	[XP_001093759.2, XP_014977551.2, XP_028696045.1, XP_028702309.1, XP_001112940.1, XP_014965211.2, XP_014990420.1, XP_014978833.2, XP_015004795.2, XP_015004949.2, XP_001083181.2, NP_001248297.1, XP_014981468.2, XP_002808496.2, XP_014968128.2, XP_028693403.1, XP_015000280.1, XP_028698839.1, XP_001102781.1, XP_028685401.1, XP_014969519.1, XP_015000905.1, XP_015005462.1, XP_014998618.2, XP_014970749.2…	0.000715678
	04950 Maturity onset diabetes of the young	A09160 Human Diseases	9	1070	55	41643	1.03878e-05	6.36851	[XP_014989836.1, XP_015004441.1, XP_001094972.1, XP_001096758.2, XP_014988012.1, XP_001104458.1, XP_028702357.1, XP_014997763.1, XP_015001613.2]	0.00137119
	03009 Ribosome biogenesis	A09180 Brite Hierarchies	25	1070	424	41643	0.000123858	2.29473	[NP_001247604.1, XP_014995752.2, XP_014990340.2, NP_001244684.1, XP_001111246.2, XP_014975545.1, XP_001091930.1, NP_001247923.1, XP_028689530.1, NP_001247981.1, XP_001099400.2, XP_014971112.1, XP_028685973.1, XP_001086259.2, XP_028686041.1, XP_014998618.2, XP_028701125.1, XP_014991589.2, XP_014975797.2, NP_001245126.1, XP_028683676.1, XP_015003344.1, XP_028686331.1, XP_001105717.2, XP_014998843.1]	0.0122619
	00535 Proteoglycans	A09180 Brite Hierarchies	11	1070	141	41643	0.00108571	3.03621	[XP_014985853.2, XP_014989066.2, XP_001112269.2, XP_014978913.2, XP_028699902.1, XP_014970726.1, XP_014983699.1, XP_014977329.2, XP_014972756.1, XP_014972753.2, XP_014988554.1]	0.0859881
	A09180 Brite Hierarchies	A09180 Brite Hierarchies	930	1070	34816	41643	0.00137103	1.03959	[XP_014977551.2, XP_014984799.2, XP_028702309.1, XP_001112940.1, XP_015003162.1, XP_001083181.2, NP_001248297.1, XP_015003109.2, XP_002808496.2, XP_014968128.2, XP_028698839.1, XP_001102781.1, XP_015000905.1, NP_001252713.1, XP_014985914.1, XP_014970749.2, XP_014988521.2, XP_014968609.2, XP_028699169.1, NP_001181820.1, XP_014980403.2, NP_001180681.1, XP_014992997.1, XP_028698915.1, XP_014979732.1…	0.0904878
	03021 Transcription machinery	A09180 Brite Hierarchies	33	1070	758	41643	0.00259734	1.69435	[XP_028690520.1, XP_015007462.1, NP_001247669.1, XP_028695181.1, XP_028695419.1, XP_015004130.2, XP_014973105.2, XP_014987605.2, XP_001084461.2, XP_014977727.2, XP_028699611.1, NP_001247759.1, XP_014979560.1, XP_028688069.1, XP_028697917.1, XP_001092487.2, XP_001113911.2, XP_028691033.1, XP_014997736.1, XP_014976200.1, XP_001102295.1, XP_014971851.2, XP_014985959.2, XP_014989888.2, XP_014988521.2…	0.146935
	03041 Spliceosome	A09180 Brite Hierarchies	49	1070	1290	41643	0.00464913	1.47831	[XP_014980954.2, XP_001096195.1, XP_015001880.1, XP_014981481.2, XP_001112800.2, XP_028704379.1, XP_028682655.1, NP_001247807.1, XP_028686917.1, XP_028685401.1, XP_014996616.2, XP_028695379.1, XP_001099400.2, XP_028693823.1, XP_001091129.1, NP_001248162.1, XP_015007686.2, XP_028695695.1, XP_015006552.2, XP_014988521.2, XP_014972774.2, NP_001252598.1, XP_014979781.2, XP_014999532.1, XP_028694185.1…	0.230132
	04320 Dorso-ventral axis formation	A09150 Organismal Systems	6	1070	68	41643	0.00803462	3.434	[XP_028704186.1, XP_028696693.1, XP_014982587.2, XP_014982324.2, XP_015005287.1, XP_028682491.1]	0.353523
	99973 Transcription	A09190 Not Included in Pathway or Brite	8	1070	119	41643	0.011906	2.61638	[XP_014983910.1, XP_002808312.2, XP_014971421.1, XP_015005912.2, XP_028682265.1, XP_028698012.1, XP_028691859.1, NP_001040589.2]	0.471477
	00310 Lysine degradation	A09100 Metabolism	11	1070	208	41643	0.0193227	2.0582	[XP_028685921.1, XP_014981468.2, XP_014977511.1, XP_015007133.2, XP_014990633.1, XP_028702331.1, XP_014990015.2, XP_015008495.2, XP_014979183.2, XP_028705528.1, XP_014971311.2]	0.695617
	04330 Notch signaling pathway	A09130 Environmental Information Processing	10	1070	182	41643	0.0197838	2.13839	[XP_014970995.2, XP_001088303.2, XP_028685940.1, XP_028696045.1, XP_028703649.1, XP_014991761.2, XP_015008363.1, XP_014988012.1, XP_014991534.2, XP_028701339.1]	0.652866
	04930 Type II diabetes mellitus	A09160 Human Diseases	13	1070	265	41643	0.0204214	1.90922	[XP_028690327.1, XP_028696693.1, XP_001096758.2, XP_001104595.1, XP_015005287.1, XP_028706917.1, XP_002800884.2, XP_015000723.1, XP_014978561.2, XP_014966672.1, XP_014974756.2, XP_014983493.2, XP_015001613.2]	0.622068
	B 09192 Unclassified: genetic information processing	A09190 Not Included in Pathway or Brite	9	1070	157	41643	0.0206087	2.23101	[XP_014983910.1, XP_002808312.2, XP_014971421.1, XP_015005912.2, XP_028682265.1, XP_028698012.1, XP_001090684.2, XP_028691859.1, NP_001040589.2]	0.582931
	B 09167 Endocrine and metabolic disease	A09160 Human Diseases	52	1070	1564	41643	0.0364704	1.29397	[XP_028683530.1, XP_001095850.2, XP_028696693.1, NP_001162158.1, XP_001096758.2, XP_014975584.1, XP_002800884.2, XP_015003109.2, XP_028703742.1, XP_014989836.1, XP_001095541.1, XP_014997763.1, NP_001265375.1, XP_028690327.1, XP_015002331.2, XP_028688180.1, XP_014996708.2, XP_028707287.1, NP_001253807.1, NP_001247976.1, XP_015007133.2, XP_014989615.2, NP_001253565.1, XP_014974756.2, XP_014988012.1…	0.962818
	04929 GnRH secretion	A09150 Organismal Systems	12	1070	259	41643	0.036732	1.80318	[XP_028683530.1, XP_028695313.1, XP_028696693.1, XP_028698053.1, XP_028697142.1, XP_014972712.2, XP_028682914.1, XP_028705497.1, XP_014974756.2, XP_015005287.1, XP_014966325.1, XP_014991132.1]	0.909117
	04390 Hippo signaling pathway	A09130 Environmental Information Processing	22	1070	566	41643	0.037574	1.51274	[XP_014987274.1, NP_001265375.1, XP_015002331.2, XP_014966296.1, XP_028688180.1, XP_014967129.1, NP_001162158.1, XP_014983537.1, XP_014965396.2, XP_028698629.1, XP_001096970.2, XP_014972375.2, XP_028699870.1, XP_014989615.2, XP_028699091.1, XP_001095541.1, XP_001085364.1, XP_028691411.1, XP_028705890.1, XP_014981971.2, XP_014981592.1, XP_014996624.1]	0.875254
	04915 Estrogen signaling pathway	A09150 Organismal Systems	14	1070	328	41643	0.0456976	1.66116	[XP_002800507.2, XP_028696693.1, XP_014972712.2, XP_028682914.1, XP_015005287.1, XP_028707287.1, XP_014975135.1, XP_014992636.1, XP_014991132.1, NP_001182453.1, XP_014975079.2, XP_028693883.1, XP_014985498.1, XP_015004287.2]	1.00535
	04657 IL-17 signaling pathway	A09150 Organismal Systems	11	1070	240	41643	0.047115	1.78377	[XP_028688832.1, XP_014978833.2, XP_028696693.1, XP_015004272.1, XP_015000723.1, XP_014971044.1, XP_015005287.1, NP_001182453.1, XP_028703998.1, XP_001106391.1, XP_001103136.1]	0.981976
Macaca nemestrina	03000 Transcription factors	A09180 Brite Hierarchies	175	1063	4022	39971	4.37628e-11	1.63609	[XP_011711684.1, XP_011749421.1, XP_011742688.1, XP_011731144.1, XP_011747742.1, XP_011752429.1, XP_011767391.1, XP_011715923.1, XP_011721388.1, XP_024645622.1, XP_011748682.1, XP_024648034.1, XP_011768775.1, XP_024651015.1, XP_011733991.1, XP_011755737.1, XP_011739322.1, XP_011731660.1, XP_011712627.1, XP_011712141.1, XP_011740616.1, XP_011763618.1, XP_011752881.1, XP_011740522.1, XP_024648512.1…	1.71112e-08
	04950 Maturity onset diabetes of the young	A09160 Human Diseases	10	1063	59	39971	3.26987e-06	6.37323	[XP_011748134.1, XP_011753684.1, XP_011753906.1, XP_011765092.1, XP_011722295.1, XP_011721388.1, XP_011750778.1, XP_011765823.1, XP_011728229.1, XP_011767525.1]	0.000639259
	B 09182 Protein families: genetic information processing	A09180 Brite Hierarchies	614	1063	20363	39971	3.6475e-06	1.1338	[XP_011749421.1, XP_011762084.1, XP_011767474.1, XP_011731144.1, XP_011752429.1, XP_024646355.1, XP_011752131.1, XP_024651015.1, XP_011733991.1, XP_011755737.1, XP_011736918.1, XP_011763618.1, XP_011736040.1, XP_011742431.1, XP_011738100.1, XP_024648512.1, XP_011729550.1, XP_011770108.1, XP_011709156.1, XP_011771225.1, XP_011709615.1, XP_024653315.1, XP_011713586.1, XP_011761777.1, XP_011758815.1…	0.000475391
	03009 Ribosome biogenesis	A09180 Brite Hierarchies	24	1063	401	39971	0.000221687	2.2505	[XP_011741859.1, XP_011748906.1, XP_011727388.1, XP_011749457.1, XP_011725775.1, XP_011728503.1, XP_011716339.1, XP_011727806.1, XP_011754618.1, XP_011751454.1, XP_011755726.1, XP_024652197.1, XP_011755988.1, XP_011738317.1, XP_024653874.1, XP_011732104.1, XP_024647485.1, XP_011716764.1, XP_011737905.1, XP_011721200.1, XP_011755634.1, XP_011744894.1, XP_011759906.1, XP_011759779.1]	0.0216699
	03021 Transcription machinery	A09180 Brite Hierarchies	30	1063	616	39971	0.00125454	1.83127	[XP_011723064.1, XP_011749421.1, XP_024645246.1, XP_024651330.1, XP_011758572.1, XP_011764414.1, XP_011763717.2, XP_024650412.1, XP_011726914.1, XP_011729413.1, XP_011724567.1, XP_011761301.1, XP_011752293.1, XP_011742431.1, XP_011712836.1, XP_011738100.1, XP_011731075.1, XP_011737099.1, XP_011726012.1, XP_024643074.1, XP_024647686.1, XP_011760975.1, XP_011744891.1, XP_024643212.1, XP_011755507.1…	0.0981048
	04350 TGF-beta signaling pathway	A09130 Environmental Information Processing	15	1063	247	39971	0.00273276	2.28353	[XP_011709385.1, XP_011747742.1, XP_011756198.1, XP_024653821.1, XP_011715923.1, XP_011731923.1, XP_024643459.1, XP_011761909.1, XP_011717826.1, XP_011740949.1, XP_011747003.2, XP_011735155.1, XP_011749147.1, XP_024648346.1, XP_011736490.1]	0.178085
	A09180 Brite Hierarchies	A09180 Brite Hierarchies	922	1063	33468	39971	0.00338802	1.03589	[XP_011762084.1, XP_011752429.1, XP_011741533.1, XP_011760943.1, XP_011752131.1, XP_024651015.1, XP_011733991.1, XP_011755737.1, XP_011731931.1, XP_024652843.1, XP_011736040.1, XP_011742431.1, XP_011729550.1, XP_011764385.1, XP_011737369.1, XP_011771225.1, XP_011708816.1, XP_011729430.1, XP_011729890.1, XP_011758891.1, XP_011755726.1, XP_024649468.1, XP_024644055.1, XP_024649651.1, XP_024643954.1…	0.189245
	04657 IL-17 signaling pathway	A09150 Organismal Systems	13	1063	214	39971	0.00505838	2.28424	[XP_011759871.1, XP_011730819.1, XP_011749182.1, XP_011755148.1, XP_011714162.1, XP_011721809.1, XP_011732061.1, XP_011732054.1, XP_024653710.1, XP_011732057.1, XP_024644899.1, XP_024648346.1, XP_024645170.1]	0.247228
	04068 FoxO signaling pathway	A09130 Environmental Information Processing	16	1063	306	39971	0.00839342	1.96612	[XP_011730819.1, XP_011715923.1, XP_011731923.1, NP_001292845.1, XP_011747389.1, XP_024649721.1, XP_011754409.1, XP_011762006.1, XP_011729890.1, XP_024647339.1, XP_011719475.1, XP_011751830.1, XP_011759308.1, XP_024648346.1, XP_011715810.1, XP_011726616.1]	0.364648
	00535 Proteoglycans	A09180 Brite Hierarchies	9	1063	142	39971	0.0139465	2.38323	[XP_011737442.1, XP_011717448.1, XP_011719185.1, XP_011769512.1, XP_011724638.1, XP_011739317.1, XP_011769513.1, XP_011769511.1, XP_011744713.1]	0.545309
	03041 Spliceosome	A09180 Brite Hierarchies	42	1063	1113	39971	0.0156784	1.41895	[XP_011753959.1, XP_011727096.1, XP_011714605.1, XP_011734220.1, XP_011724567.1, XP_011733080.1, XP_011737789.1, XP_011714782.1, XP_011712127.1, XP_011759597.1, XP_024649032.1, XP_024647048.1, XP_011763166.1, XP_011716811.1, XP_024650521.1, XP_011716041.1, XP_024642759.1, XP_011722731.1, XP_011713586.1, XP_011761777.1, XP_011741775.1, XP_011718993.1, XP_011767671.1, XP_011761423.1, XP_011724890.1…	0.557297
	04520 Adherens junction	A09140 Cellular Processes	16	1063	330	39971	0.0162267	1.82313	[XP_011760173.1, XP_024646909.1, XP_011728266.1, XP_011715923.1, XP_011731923.1, XP_024653634.1, XP_011729890.1, XP_011734212.1, XP_011761351.1, XP_011720703.1, XP_011749352.1, XP_011756013.1, XP_011712083.1, XP_024648346.1, XP_011762147.1, XP_011718637.1]	0.528718
	04330 Notch signaling pathway	A09130 Environmental Information Processing	11	1063	196	39971	0.0163211	2.11032	[XP_011759261.1, XP_011744116.1, XP_011763014.2, XP_011742551.1, XP_011740913.1, XP_011715923.1, XP_011742237.1, XP_011721388.1, XP_011759096.1, XP_011765551.1, XP_011759869.1]	0.49089
	04320 Dorso-ventral axis formation	A09150 Organismal Systems	5	1063	56	39971	0.0164561	3.35733	[XP_011751679.1, XP_024648346.1, XP_011737268.1, XP_011749891.1, XP_011727757.1]	0.459596
	04550 Signaling pathways regulating pluripotency of stem cells	A09140 Cellular Processes	18	1063	397	39971	0.0207783	1.70488	[XP_011711684.1, XP_011753684.1, XP_011747742.1, XP_011738967.1, XP_024646909.1, XP_011729532.1, XP_011722295.1, XP_011740890.1, XP_011716843.1, XP_011729198.1, XP_011755977.1, XP_011716183.1, XP_011740949.1, XP_011747003.2, XP_024648512.1, XP_024648346.1, XP_011736823.1, XP_011729047.1]	0.541621
	04929 GnRH secretion	A09150 Organismal Systems	12	1063	243	39971	0.0302881	1.85689	[XP_011739484.1, XP_011731910.1, XP_011767922.1, XP_011756388.1, XP_011746750.1, XP_024643304.1, XP_011749055.1, XP_011760242.1, XP_024653848.1, XP_024648346.1, XP_011723879.1, XP_011771184.1]	0.740165
	04390 Hippo signaling pathway	A09130 Environmental Information Processing	23	1063	575	39971	0.0359314	1.50408	[XP_011714423.1, XP_011737310.1, XP_024651415.1, XP_011747742.1, XP_011738967.1, XP_024643372.1, XP_011731923.1, XP_011730030.1, XP_011719475.1, XP_011709609.1, XP_011757931.1, XP_011729198.1, XP_011761909.1, XP_011757594.1, XP_011716183.1, XP_011756013.1, XP_011712083.1, XP_011749147.1, XP_011750829.1, XP_011736490.1, XP_011736823.1, XP_011709189.1, XP_011729047.1]	0.826422
	B 09192 Unclassified: genetic information processing	A09190 Not Included in Pathway or Brite	9	1063	168	39971	0.0363269	2.0144	[XP_011764126.1, XP_011764092.1, XP_011764025.1, XP_011712926.1, XP_011749051.1, XP_024646001.1, XP_011710565.1, XP_011727683.1, XP_011722227.1]	0.789102
	04515 Cell adhesion molecules	A09180 Brite Hierarchies	22	1063	546	39971	0.0369642	1.5151	[XP_011747053.1, XP_011756239.1, XP_011753198.1, XP_011756269.1, XP_024644955.1, XP_011713795.1, XP_024653269.1, XP_011768345.1, XP_024645487.1, XP_011735094.1, XP_011734212.1, XP_011714520.1, XP_011735556.1, XP_011720703.1, XP_011727016.1, XP_011756013.1, XP_011730355.1, XP_011730735.1, XP_024643144.1, XP_011751313.1, XP_011714569.1, XP_024653322.1]	0.760684
	04052 Cytokines and growth factors	A09180 Brite Hierarchies	19	1063	461	39971	0.0413421	1.54976	[XP_011767989.1, XP_011755148.1, XP_011749259.1, XP_011766416.1, XP_024651582.1, NP_001292845.1, XP_024643952.1, XP_011713999.1, XP_011761909.1, XP_011721809.1, XP_011732061.1, XP_011732054.1, XP_011745779.1, XP_024646197.1, XP_011758819.1, XP_011732057.1, XP_011749147.1, XP_011736490.1, XP_024648908.1]	0.808238
	04121 Ubiquitin system	A09180 Brite Hierarchies	83	1063	2585	39971	0.0439312	1.20734	[XP_011725245.1, XP_011752429.1, XP_011719079.1, XP_011715509.1, XP_011709207.1, XP_011733869.1, XP_011721759.1, XP_024650431.1, XP_011769882.1, XP_024653636.1, XP_011740460.1, XP_011746023.1, XP_011745994.1, XP_011722889.1, XP_011722340.1, XP_011722887.1, XP_011749031.1, XP_011759994.1, XP_024652634.1, XP_024651640.1, XP_011715810.1, XP_011760695.1, XP_011740495.1, XP_011726828.1, XP_011735684.2…	0.817956
	05219 Bladder cancer	A09160 Human Diseases	6	1063	99	39971	0.0488577	2.27891	[XP_011759871.1, XP_011754861.1, XP_011756013.1, XP_024648346.1, XP_011740953.1, XP_011719475.1]	0.868335
Mandrillus leucophaeus	B 09182 Protein families: genetic information processing	A09180 Brite Hierarchies	470	793	11911	24043	1.43677e-08	1.19637	[XP_011831332.1, XP_011836308.1, XP_011821632.1, XP_011837896.1, XP_011847389.1, XP_011852693.1, XP_011843310.1, XP_011836889.1, XP_011845766.1, XP_011840123.1, XP_011851335.1, XP_011837741.1, XP_011835922.1, XP_011848384.1, XP_011841199.1, XP_011855081.1, XP_011832581.1, XP_011852561.1, XP_011843246.1, XP_011838685.1, XP_011846019.1, XP_011833777.1, XP_011850799.1, XP_011821339.1, XP_011841209.1…	5.38787e-06
	03036 Chromosome and associated proteins	A09180 Brite Hierarchies	116	793	2257	24043	9.29775e-07	1.55827	[XP_011847535.1, XP_011821632.1, XP_011837896.1, XP_011826171.1, XP_011830200.1, XP_011822647.1, XP_011852693.1, XP_011822764.1, XP_011843797.1, XP_011843122.1, XP_011835922.1, XP_011848384.1, XP_011855081.1, XP_011819945.1, XP_011843183.1, XP_011852105.1, XP_011836486.1, XP_011838685.1, XP_011824891.1, XP_011848494.1, XP_011834674.1, XP_011828073.1, XP_011821722.1, XP_011841474.1, XP_011847071.1…	0.000174333
	03041 Spliceosome	A09180 Brite Hierarchies	43	793	695	24043	6.54323e-05	1.87585	[XP_011831332.1, XP_011852867.1, XP_011852848.1, XP_011842624.1, XP_011847954.1, XP_011846047.1, XP_011834480.1, XP_011850918.1, XP_011820773.1, XP_011828911.1, XP_011854351.1, XP_011822573.1, XP_011820457.1, XP_011837910.1, XP_011846052.1, XP_011847901.1, XP_011838495.1, XP_011838793.1, XP_011826590.1, XP_011845766.1, XP_011844441.1, XP_011833301.1, XP_011822936.1, XP_011855676.1, XP_011846379.1…	0.00817904
	03021 Transcription machinery	A09180 Brite Hierarchies	31	793	462	24043	0.000165183	2.03439	[XP_011855348.1, XP_011840465.1, XP_011848062.1, XP_011828144.1, XP_011855746.1, XP_011843020.1, XP_011822647.1, XP_011838776.1, XP_011855943.1, XP_011825061.1, XP_011838339.1, XP_011854857.1, XP_011831263.1, XP_011844441.1, XP_011843797.1, XP_011856973.1, XP_011836006.1, XP_011822463.1, XP_011837050.1, XP_011852580.1, XP_011841214.1, XP_011854054.1, XP_011847436.1, XP_011830644.1, XP_011841621.1…	0.0154859
	03000 Transcription factors	A09180 Brite Hierarchies	104	793	2250	24043	0.000261749	1.40141	[XP_011838861.1, XP_011847305.1, XP_011826375.1, XP_011841199.1, XP_011832923.1, XP_011852561.1, XP_011852105.1, XP_011823285.1, XP_011833606.1, XP_011833090.1, XP_011844928.1, XP_011832099.1, XP_011821722.1, XP_011837394.1, XP_011832340.1, XP_011855600.1, XP_011850027.1, XP_011855220.1, XP_011848100.1, XP_011840465.1, XP_011839517.1, XP_011824423.1, XP_011822492.1, XP_011834545.1, XP_011827654.1…	0.0196312
	A09180 Brite Hierarchies	A09180 Brite Hierarchies	691	793	19954	24043	0.000667823	1.04994	[XP_011831332.1, XP_011822248.1, XP_011836308.1, XP_011825412.1, XP_011821632.1, XP_011837896.1, XP_011847389.1, XP_011843838.1, XP_011852693.1, XP_011843310.1, XP_011836889.1, XP_011823910.1, XP_011820143.1, XP_011827920.1, XP_011845766.1, XP_011831016.1, XP_011840123.1, XP_011853263.1, XP_011856702.1, XP_011851335.1, XP_011837741.1, XP_011835922.1, XP_011848384.1, XP_011841199.1, XP_011855081.1…	0.0417389
	04330 Notch signaling pathway	A09130 Environmental Information Processing	10	793	92	24043	0.000906078	3.29555	[XP_011838491.1, XP_011836003.1, XP_011837954.1, XP_011834178.1, XP_011839055.1, XP_011856345.1, XP_011824813.1, XP_011847278.1, XP_011841018.1, XP_011844281.1]	0.0485399
	04929 GnRH secretion	A09150 Organismal Systems	10	793	99	24043	0.00159394	3.06253	[XP_011854768.1, XP_011842820.1, XP_011846751.1, XP_011841570.1, XP_011822308.1, XP_011853985.1, XP_011834512.1, XP_011847647.1, XP_011826614.1, XP_011825790.1]	0.074716
	03009 Ribosome biogenesis	A09180 Brite Hierarchies	22	793	349	24043	0.00302068	1.91123	[XP_011844282.1, XP_011849957.1, XP_011853465.1, XP_011851308.1, XP_011831799.1, XP_011850799.1, XP_011832091.1, XP_011826132.1, XP_011857995.1, XP_011855739.1, XP_011853543.1, XP_011852466.1, XP_011826394.1, XP_011853332.1, XP_011840133.1, XP_011829867.1, XP_011821803.1, XP_011837276.1, XP_011855615.1, XP_011834448.1, XP_011845932.1, XP_011852270.1]	0.125862
	04020 Calcium signaling pathway	A09130 Environmental Information Processing	22	793	361	24043	0.00450691	1.8477	[XP_011841349.1, XP_011824625.1, XP_011854768.1, XP_011829838.1, XP_011837554.1, XP_011849110.1, XP_011841570.1, XP_011830848.1, XP_011829661.1, XP_011834512.1, XP_011825208.1, XP_011853309.1, XP_011828791.1, XP_011826395.1, XP_011858018.1, XP_011840576.1, XP_011834701.1, XP_011846751.1, XP_011825785.1, XP_011822308.1, XP_011853985.1, XP_011840566.1]	0.169009
	99973 Transcription	A09190 Not Included in Pathway or Brite	6	793	52	24043	0.00707664	3.49835	[XP_011826775.1, XP_011821062.1, XP_011820290.1, XP_011834195.1, XP_011830277.1, XP_011829971.1]	0.241249
	04310 Wnt signaling pathway	A09130 Environmental Information Processing	17	793	272	24043	0.00919167	1.89494	[XP_011836974.1, XP_011847535.1, XP_011844046.1, XP_011834178.1, XP_011824890.1, XP_011851454.1, XP_011852934.1, XP_011838491.1, XP_011851121.1, XP_011837954.1, XP_011842462.1, XP_011853735.1, XP_011831643.1, XP_011846755.1, XP_011853985.1, XP_011820136.1, XP_011839805.1]	0.28724
	04927 Cortisol synthesis and secretion	A09150 Organismal Systems	10	793	128	24043	0.00996073	2.36868	[XP_011831018.1, XP_011826395.1, XP_011854768.1, XP_011846751.1, XP_011831016.1, XP_011841570.1, XP_011820997.1, XP_011822308.1, XP_011853985.1, XP_011834512.1]	0.287329
	00535 Proteoglycans	A09180 Brite Hierarchies	8	793	91	24043	0.0103773	2.66541	[XP_011851361.1, XP_011846687.1, XP_011852243.1, XP_011856702.1, XP_011853701.1, XP_011854547.1, XP_011836420.1, XP_011844841.1]	0.277964
	99995 Signaling proteins	A09190 Not Included in Pathway or Brite	17	793	279	24043	0.0116243	1.8474	[XP_011829000.1, XP_011855117.1, XP_011828421.1, XP_011839672.1, XP_011834350.1, XP_011848848.1, XP_011838625.1, XP_011851878.1, XP_011838435.1, XP_011831979.1, XP_011836350.1, XP_011849554.1, XP_011821773.1, XP_011856355.1, XP_011834048.1, XP_011820389.1, XP_011842061.1]	0.290608
	00310 Lysine degradation	A09100 Metabolism	8	793	97	24043	0.0148845	2.50054	[XP_011840264.1, XP_011840589.1, XP_011842996.1, XP_011839709.1, XP_011837896.1, XP_011844940.1, XP_011819945.1, XP_011843183.1]	0.348857
	B 09193 Unclassified: signaling and cellular processes	A09190 Not Included in Pathway or Brite	24	793	452	24043	0.0157073	1.60986	[XP_011829000.1, XP_011855117.1, XP_011826806.1, XP_011828421.1, XP_011839672.1, XP_011824684.1, XP_011834350.1, XP_011827108.1, XP_011848848.1, XP_011836008.1, XP_011838625.1, XP_011827050.1, XP_011851878.1, XP_011838435.1, XP_011831979.1, XP_011836350.1, XP_011849554.1, XP_011821773.1, XP_011827045.1, XP_011826831.1, XP_011856355.1, XP_011834048.1, XP_011820389.1, XP_011842061.1]	0.346484
	04934 Cushing syndrome	A09160 Human Diseases	16	793	268	24043	0.0167628	1.81009	[XP_011836974.1, XP_011847535.1, XP_011854016.1, XP_011854768.1, XP_011841570.1, XP_011820997.1, XP_011834512.1, XP_011851454.1, XP_011831018.1, XP_011826395.1, XP_011846751.1, XP_011842462.1, XP_011831016.1, XP_011842996.1, XP_011822308.1, XP_011853985.1]	0.349224
	04520 Adherens junction	A09140 Cellular Processes	10	793	153	24043	0.0306242	1.98164	[XP_011846805.1, XP_011837954.1, XP_011854999.1, XP_011857182.1, XP_011834178.1, XP_011851335.1, XP_011831750.1, XP_011848683.1, XP_011839805.1, XP_011852934.1]	0.604426
	04550 Signaling pathways regulating pluripotency of stem cells	A09140 Cellular Processes	13	793	230	24043	0.0422824	1.71368	[XP_011832925.1, XP_011836974.1, XP_011847535.1, XP_011828507.1, XP_011820721.1, XP_011848683.1, XP_011823310.1, XP_011851454.1, XP_011820973.1, XP_011832565.1, XP_011832099.1, XP_011849812.1, XP_011842696.1]	0.792794
	04713 Circadian entrainment	A09150 Organismal Systems	10	793	166	24043	0.0488913	1.82645	[XP_011828791.1, XP_011826395.1, XP_011854768.1, XP_011851490.1, XP_011841570.1, XP_011822308.1, XP_011853985.1, XP_011840566.1, XP_011834512.1, XP_011825790.1]	0.873059
Papio anubis	03000 Transcription factors	A09180 Brite Hierarchies	176	1036	4279	42437	3.37275e-12	1.68483	[XP_009203389.2, XP_017807241.1, XP_021776995.2, XP_003898672.1, XP_031520236.1, XP_031509253.1, XP_031517835.1, XP_009201039.1, XP_003891893.1, XP_009209243.1, XP_031515052.1, XP_003904669.2, XP_003904970.1, XP_003901010.1, XP_017808222.1, XP_021779429.2, XP_009203193.1, XP_009190352.2, XP_021779425.2, XP_031518029.1, XP_021792723.2, XP_003900214.1, XP_021798808.2, XP_031522815.1, XP_003905646.2…	1.28839e-09
	B 09182 Protein families: genetic information processing	A09180 Brite Hierarchies	627	1036	22440	42437	3.16594e-07	1.14454	[XP_009211383.1, XP_021778196.2, XP_017807241.1, XP_031509253.1, XP_003905066.2, XP_021790517.2, XP_031517835.1, XP_003912452.1, XP_009201039.1, XP_009209243.1, XP_021794832.1, XP_031515052.1, XP_003899415.1, XP_003901010.1, XP_003909777.1, XP_003891527.2, XP_009208902.1, XP_003905646.2, XP_021791283.2, XP_003914436.2, XP_031507313.1, XP_003905262.1, XP_003904691.2, XP_021796673.1, XP_003896270.1…	6.04695e-05
	04950 Maturity onset diabetes of the young	A09160 Human Diseases	10	1036	63	42437	2.85064e-06	6.50196	[XP_003895770.1, XP_003898719.1, XP_021776995.2, XP_021776722.1, XP_031509785.1, XP_031524525.1, XP_003919735.1, XP_003895343.1, XP_021792178.2, XP_003901010.1]	0.000362982
	A09180 Brite Hierarchies	A09180 Brite Hierarchies	918	1036	35545	42437	4.83951e-06	1.05791	[XP_021778196.2, XP_009191608.2, XP_031509253.1, XP_003905066.2, XP_009201039.1, XP_031515052.1, XP_003901010.1, XP_003917032.1, XP_003909777.1, XP_003891527.2, XP_003891068.1, XP_021784541.1, XP_003914436.2, XP_031507313.1, XP_003905262.1, XP_003904691.2, XP_021796673.1, XP_003896270.1, XP_003899295.1, XP_003918522.2, XP_003893696.1, XP_021784685.2, XP_009200520.1, XP_021784826.1, XP_031507117.1…	0.000462173
	04550 Signaling pathways regulating pluripotency of stem cells	A09140 Cellular Processes	23	1036	404	42437	0.000181583	2.33202	[XP_009189306.2, XP_031525346.1, XP_003897157.1, XP_031509785.1, XP_031517835.1, XP_031524525.1, NP_001162189.1, XP_003908766.1, XP_009199438.1, XP_009181911.1, XP_021788290.1, XP_003905323.1, XP_003907925.1, XP_031522788.1, XP_021789412.2, XP_003904256.2, XP_003901010.1, NP_001162534.1, XP_031516280.1, XP_009195048.2, XP_003908013.1, XP_031518705.1, NP_001162463.1]	0.0138729
	03021 Transcription machinery	A09180 Brite Hierarchies	35	1036	763	42437	0.000330505	1.87901	[XP_021778196.2, XP_009204725.2, XP_031516140.1, XP_003912452.1, XP_017807368.1, XP_031510034.1, XP_003895589.1, XP_003913121.1, XP_031522185.1, XP_017805319.1, XP_031515758.1, XP_003907806.1, XP_003895843.1, XP_031521320.1, XP_021793782.2, XP_003909892.1, XP_003918041.2, XP_031515922.1, XP_031510531.1, XP_021790435.2, XP_031513302.1, XP_031519080.1, XP_031524544.1, XP_009196045.1, XP_003900854.2…	0.0210421
	03009 Ribosome biogenesis	A09180 Brite Hierarchies	22	1036	450	42437	0.0018243	2.0026	[XP_003895467.1, XP_021795137.1, XP_003913322.1, XP_009187832.1, XP_031507313.1, XP_021784355.2, XP_009180297.2, XP_021790517.2, XP_009213350.2, XP_031512696.1, XP_003900539.2, XP_009210774.2, XP_021792407.2, XP_003898843.2, XP_003907240.2, XP_009180351.2, XP_003905473.1, XP_009202085.1, XP_021790040.2, XP_003917157.1, XP_003910292.1, XP_003899375.1]	0.0995544
	04390 Hippo signaling pathway	A09130 Environmental Information Processing	24	1036	547	42437	0.00463557	1.79725	[XP_003894603.1, XP_009189306.2, XP_003897074.2, XP_031517835.1, NP_001162189.1, XP_031523169.1, XP_009181911.1, XP_031510818.1, XP_003907925.1, XP_021789412.2, XP_003909472.1, XP_031515527.1, XP_031516575.1, XP_003916912.1, XP_003908946.1, XP_003911303.2, XP_003899508.2, XP_003895014.1, XP_021798426.1, XP_003911500.1, XP_003908013.1, XP_031518705.1, NP_001162463.1, XP_003917143.2]	0.221348
	B 09167 Endocrine and metabolic disease	A09160 Human Diseases	49	1036	1406	42437	0.00872084	1.42756	[XP_003898719.1, XP_021776995.2, XP_031514337.1, XP_031516745.1, XP_003895343.1, XP_031513416.1, XP_003901010.1, XP_009207520.2, XP_003900214.1, XP_003913243.1, XP_031522815.1, XP_021792178.2, XP_031507563.1, XP_009189306.2, XP_003900397.1, XP_031509785.1, NP_001162189.1, XP_031511974.1, XP_003905323.1, XP_003907925.1, XP_021785134.2, XP_031520360.1, XP_031525658.1, XP_003919735.1, NP_001162463.1…	0.370151
	04520 Adherens junction	A09140 Cellular Processes	16	1036	362	42437	0.0173075	1.81049	[XP_003892989.1, XP_031525346.1, XP_031511767.1, XP_003891467.1, XP_031521071.1, XP_021793756.2, XP_021793306.2, XP_003905323.1, XP_003916506.2, XP_003915742.1, XP_003908946.1, XP_031524739.1, XP_031520360.1, XP_003911500.1, XP_003905646.2, XP_003917143.2]	0.661146
	05217 Basal cell carcinoma	A09160 Human Diseases	9	1036	161	42437	0.0177871	2.28982	[XP_009189306.2, XP_021783427.2, XP_003908946.1, XP_031524212.1, NP_001162189.1, XP_003907925.1, XP_003908013.1, XP_003896630.1, NP_001162463.1]	0.617696
	03041 Spliceosome	A09180 Brite Hierarchies	43	1036	1266	42437	0.0197201	1.3913	[XP_009209369.2, XP_003915744.1, XP_031507117.1, XP_017800758.1, XP_017807804.2, XP_021778154.1, XP_009184346.1, XP_009194047.1, XP_003900193.1, XP_021790789.1, XP_031512696.1, XP_003895589.1, XP_003893174.2, XP_009192053.1, XP_003891508.1, XP_017808787.2, XP_017809283.1, XP_009191557.2, XP_031512258.1, XP_031524115.1, XP_009192663.1, XP_031522341.1, XP_031514306.1, XP_031512876.1, XP_009204443.1…	0.627756
	04068 FoxO signaling pathway	A09130 Environmental Information Processing	15	1036	341	42437	0.0215132	1.80186	[XP_031507563.1, XP_031523218.1, XP_003903926.2, XP_003905323.1, XP_021785134.2, XP_003916506.2, XP_003915155.2, XP_003909472.1, XP_003902738.2, XP_031524082.1, XP_009196359.2, XP_021795779.2, XP_003893625.1, XP_003911500.1, XP_003905646.2]	0.632158
	B 09192 Unclassified: genetic information processing	A09190 Not Included in Pathway or Brite	8	1036	140	42437	0.0219482	2.34071	[XP_003910844.1, XP_031516707.1, XP_031522721.1, XP_009202203.2, XP_003902144.2, XP_031516886.1, XP_003893792.2, XP_021783872.2]	0.598874
	B 09144 Cellular community - eukaryotes	A09140 Cellular Processes	61	1036	1930	42437	0.0248991	1.29467	[XP_021782188.1, XP_031523218.1, XP_003892989.1, XP_031517835.1, XP_009199438.1, XP_009187906.1, XP_003901010.1, XP_017810788.2, XP_009207520.2, XP_021799387.2, XP_021798426.1, XP_003905646.2, XP_009189306.2, XP_031525346.1, XP_031509785.1, NP_001162189.1, XP_003908766.1, XP_009181911.1, XP_031511974.1, XP_021793756.2, XP_003905323.1, XP_003907925.1, XP_003904256.2, XP_031516280.1, XP_031514922.1…	0.634097
	04657 IL-17 signaling pathway	A09150 Organismal Systems	11	1036	230	42437	0.0266525	1.95907	[XP_003897777.1, XP_031515606.1, XP_003902738.2, XP_021793306.2, XP_003910651.1, XP_003898821.1, XP_031509838.1, XP_003907109.2, XP_003905323.1, XP_003902333.1, XP_003904669.2]	0.636329
	04350 TGF-beta signaling pathway	A09130 Environmental Information Processing	11	1036	235	42437	0.0305054	1.91739	[XP_003897157.1, XP_003897074.2, XP_031523169.1, XP_009199438.1, XP_009181911.1, XP_031510818.1, XP_003911500.1, XP_003905323.1, XP_003916506.2, XP_031510919.1, XP_003905646.2]	0.685475
	03040 Spliceosome	A09120 Genetic Information Processing	14	1036	330	42437	0.0334462	1.7378	[XP_009209369.2, XP_031507117.1, XP_031514306.1, XP_009204443.1, XP_031523870.1, XP_021790789.1, XP_003901631.1, XP_003910320.1, XP_003903308.1, XP_009192053.1, XP_003891508.1, XP_017808787.2, XP_003894696.1, XP_003905462.1]	0.709803
	00515 Mannose type O-glycan biosynthesis	A09100 Metabolism	5	1036	76	42437	0.0383594	2.69489	[XP_031523719.1, XP_009184486.1, XP_009185394.1, XP_031508961.1, XP_031521718.1]	0.771227
	04929 GnRH secretion	A09150 Organismal Systems	11	1036	245	42437	0.0393727	1.83913	[XP_031522877.1, XP_021790006.2, XP_031512146.1, XP_031516745.1, XP_021783020.2, XP_031510271.1, XP_017815275.1, XP_031509207.1, XP_031511974.1, XP_003905323.1, XP_031513416.1]	0.752019
	04310 Wnt signaling pathway	A09130 Environmental Information Processing	20	1036	534	42437	0.0406333	1.53417	[XP_009189306.2, XP_031520236.1, NP_001162189.1, XP_031522568.1, XP_031511974.1, XP_021793306.2, XP_003907925.1, XP_031523869.1, XP_003916506.2, XP_003909472.1, XP_031524120.1, XP_003916912.1, XP_003908946.1, XP_009203425.1, XP_003899508.2, XP_003908013.1, XP_003905425.2, XP_003905646.2, NP_001162463.1, XP_031519612.1]	0.739139
	B 09121 Transcription	A09120 Genetic Information Processing	19	1036	501	42437	0.0406865	1.55346	[XP_009209369.2, XP_031507117.1, XP_031514306.1, XP_009204443.1, XP_009204725.2, XP_031523870.1, XP_021790789.1, XP_003901631.1, XP_003910320.1, XP_003903308.1, XP_009192053.1, XP_003891508.1, XP_017808787.2, XP_031521320.1, XP_003908698.1, XP_003894696.1, XP_003905462.1, XP_003918041.2, XP_031515922.1]	0.706466
	04052 Cytokines and growth factors	A09180 Brite Hierarchies	16	1036	410	42437	0.0460988	1.59853	[XP_031515600.1, XP_003897074.2, XP_031523169.1, XP_021787003.1, XP_031510818.1, XP_003898821.1, XP_009206652.1, XP_009209031.2, XP_031511560.1, XP_003899435.1, XP_003900241.1, XP_009179176.1, XP_003897777.1, XP_003916788.2, XP_003893625.1, XP_009180732.1]	0.765641
	99973 Transcription	A09190 Not Included in Pathway or Brite	6	1036	108	42437	0.0493301	2.27569	[XP_003910844.1, XP_031516707.1, XP_003902144.2, XP_031516886.1, XP_003893792.2, XP_021783872.2]	0.785171
Piliocolobus tephrosceles	03000 Transcription factors	A09180 Brite Hierarchies	178	1056	3239	31732	1.09335e-11	1.65136	[XP_023065532.1, XP_023066080.1, XP_023070825.1, XP_023066833.2, XP_023077375.1, XP_023043165.1, XP_031790422.1, XP_023073885.1, XP_023058082.1, XP_023059710.2, XP_023087263.1, XP_023060662.2, XP_023059598.1, XP_023047623.1, XP_023083197.1, XP_023066505.1, XP_023039083.1, XP_023047657.1, XP_026303383.1, XP_023054874.1, XP_023044100.2, XP_023068249.1, XP_023054207.1, XP_023082125.1, XP_023068068.1…	4.31872e-09
	B 09182 Protein families: genetic information processing	A09180 Brite Hierarchies	625	1056	16905	31732	4.85564e-05	1.11096	[XP_026308132.1, XP_023065532.1, XP_023066080.1, XP_031792109.1, XP_023043165.1, XP_023061447.1, XP_023073885.1, XP_023060854.1, XP_023038516.1, XP_023059710.2, XP_023047623.1, XP_023063047.2, XP_023047657.1, XP_023048709.1, XP_026303608.1, XP_023086007.2, XP_023067460.1, XP_023057225.1, XP_023086237.1, XP_023087124.1, XP_023038155.1, XP_023053893.2, XP_023081600.1, XP_023039971.1, XP_023065544.1…	0.00958989
	04520 Adherens junction	A09140 Cellular Processes	17	1056	178	31732	0.000100976	2.86987	[XP_023043464.1, XP_023050216.1, XP_023081600.1, XP_023077134.1, XP_023047035.1, XP_023070175.1, XP_023058602.1, XP_023066040.1, XP_023057682.1, XP_031791398.1, XP_023053740.1, XP_023080738.1, XP_023061080.1, XP_023075281.1, XP_031790958.1, XP_031790959.1, XP_023070297.1]	0.0132952
	04950 Maturity onset diabetes of the young	A09160 Human Diseases	8	1056	52	31732	0.000300516	4.62296	[XP_023070529.1, XP_023047657.1, XP_023083911.2, XP_023083751.1, XP_026302810.1, XP_023047847.1, XP_023078196.1, XP_023083024.1]	0.0296759
	03021 Transcription machinery	A09180 Brite Hierarchies	37	1056	612	31732	0.000402376	1.8167	[XP_031791683.1, XP_023080569.1, XP_023087885.1, XP_023049938.1, XP_026312795.1, XP_023055043.1, XP_023067153.1, XP_023044652.1, XP_023058680.1, XP_023067981.2, XP_023073746.1, XP_023061845.2, XP_023085263.1, XP_023067021.2, XP_023059844.1, XP_023053919.1, XP_023071333.1, XP_023057780.2, XP_023087350.1, XP_026311317.2, XP_023046691.1, XP_023039971.1, XP_026309674.1, XP_023038821.1, XP_023075308.2…	0.0317877
	B 09167 Endocrine and metabolic disease	A09160 Human Diseases	56	1056	1107	31732	0.00135965	1.52011	[XP_023065532.1, XP_023045322.1, XP_023062821.1, XP_023043165.1, XP_023064131.2, XP_023078196.1, XP_026307777.1, XP_026313342.1, XP_023086143.1, XP_023053740.1, XP_023047657.1, XP_023039122.1, XP_023082503.1, XP_023070226.1, XP_023047183.1, XP_023038155.1, XP_023049671.1, XP_023047035.1, XP_023077984.1, XP_026313165.1, XP_023045027.1, XP_026309879.1, XP_023043300.1, XP_023083911.2, XP_023066992.2…	0.0895105
	A09180 Brite Hierarchies	A09180 Brite Hierarchies	920	1056	26626	31732	0.00176479	1.03828	[XP_023073052.1, XP_023061447.1, XP_023060854.1, XP_023059710.2, XP_023047646.1, XP_023068863.1, XP_023063047.2, XP_023047657.1, XP_023052393.1, XP_023040283.1, XP_023048709.1, XP_026303608.1, XP_023086007.2, XP_023067460.1, XP_023081600.1, XP_023039971.1, XP_026304846.1, XP_023065544.1, XP_023054739.1, XP_026313165.1, XP_023058266.1, XP_023084758.1, XP_031790476.1, XP_023048435.1, XP_026310099.1…	0.0995846
	04930 Type II diabetes mellitus	A09160 Human Diseases	12	1056	140	31732	0.00256234	2.57565	[XP_023053740.1, XP_023049671.1, XP_023083911.2, XP_023059277.2, XP_023060246.1, XP_023045322.1, XP_023073410.1, XP_023044535.1, XP_023047035.1, XP_023083482.1, XP_026307777.1, XP_023070226.1]	0.126516
	03009 Ribosome biogenesis	A09180 Brite Hierarchies	23	1056	370	31732	0.0033288	1.86793	[XP_026303690.1, XP_023043717.1, XP_023045591.1, XP_023046005.1, XP_023068264.2, XP_023048074.2, XP_023052155.1, XP_023049767.1, XP_023066076.1, XP_023074857.1, XP_023085024.1, XP_023079210.1, XP_023048571.1, XP_023063962.1, XP_023042772.1, XP_023084205.1, XP_023059692.1, XP_023039902.1, XP_023049405.1, XP_023043646.1, XP_023063728.1, XP_023081058.2, XP_023083093.1]	0.146097
	00535 Proteoglycans	A09180 Brite Hierarchies	9	1056	94	31732	0.00411391	2.87706	[XP_023070769.2, XP_023045769.1, XP_023054595.1, XP_023087590.1, XP_026312803.1, XP_026310099.1, XP_023043580.1, XP_023079260.2, XP_023059193.2]	0.162499
	04929 GnRH secretion	A09150 Organismal Systems	13	1056	168	31732	0.00421911	2.32524	[XP_023069629.1, XP_023045322.1, XP_023073637.1, XP_023047035.1, XP_023077984.1, XP_023050033.2, XP_023045027.1, XP_023058685.1, XP_023053740.1, XP_023069986.1, XP_023039122.1, XP_023060246.1, XP_023047352.1]	0.151504
	05216 Thyroid cancer	A09160 Human Diseases	9	1056	99	31732	0.00578511	2.73175	[XP_023053740.1, XP_023039122.1, XP_023080738.1, XP_023047035.1, XP_023054347.1, XP_023068249.1, XP_023066040.1, XP_023041951.2, XP_023041348.1]	0.190427
	B 09144 Cellular community - eukaryotes	A09140 Cellular Processes	57	1056	1233	31732	0.00818916	1.38914	[XP_023066080.1, XP_023050216.1, XP_023045322.1, XP_023054729.1, XP_023081421.1, XP_023066040.1, XP_031791398.1, XP_023062412.1, XP_023053740.1, XP_023050553.1, XP_023039122.1, XP_023061080.1, XP_031790959.1, XP_023082503.1, XP_026311814.1, XP_023081600.1, XP_023047035.1, XP_023065544.1, XP_023082818.1, XP_023070709.2, XP_023064514.1, XP_023043300.1, XP_023079871.1, XP_023080738.1, XP_023085110.1…	0.248824
	05224 Breast cancer	A09160 Human Diseases	19	1056	310	31732	0.00828917	1.84173	[XP_023073127.1, XP_026303460.1, XP_023065532.1, XP_023075548.1, XP_023047035.1, XP_023043165.1, XP_023083985.1, XP_023048259.2, XP_023043300.1, XP_023070529.1, XP_023053740.1, XP_023039122.1, XP_026303906.1, XP_023080738.1, XP_023071103.2, XP_023082503.1, XP_023063772.2, XP_023041951.2, XP_023070297.1]	0.233873
	04022 cGMP-PKG signaling pathway	A09130 Environmental Information Processing	21	1056	357	31732	0.00893076	1.7676	[XP_023049671.1, XP_023083098.1, XP_023069572.1, XP_023045322.1, XP_023081925.1, XP_023073637.1, XP_023047035.1, XP_023060627.1, XP_023085395.1, XP_026307777.1, XP_023076652.1, XP_023067801.2, XP_023062412.1, XP_023053740.1, XP_023073739.2, XP_023067056.1, XP_023073410.1, XP_023074542.1, XP_023063784.1, XP_023046659.1, XP_023038413.2]	0.235177
	04390 Hippo signaling pathway	A09130 Environmental Information Processing	21	1056	366	31732	0.0115991	1.72414	[XP_023073127.1, XP_023075548.1, XP_023071176.1, XP_031792303.1, XP_023085735.1, XP_023054729.1, XP_023087076.1, XP_023083985.1, XP_023072947.1, XP_023058889.1, XP_023058602.1, XP_023082677.2, XP_023066040.1, XP_026305517.1, XP_023050805.2, XP_023065676.1, XP_023080738.1, XP_023043427.1, XP_023082503.1, XP_023041951.2, XP_023076933.2]	0.286353
	04371 Apelin signaling pathway	A09130 Environmental Information Processing	19	1056	321	31732	0.0117141	1.77862	[XP_026303460.1, XP_023083098.1, XP_026303473.1, XP_023073637.1, XP_023047035.1, XP_023085395.1, XP_026303434.1, XP_023085406.2, XP_023058602.1, XP_023066040.1, XP_023076652.1, XP_023067801.2, XP_023053740.1, XP_023051143.1, XP_023039122.1, XP_023041951.2, XP_023046659.1, XP_023043654.1, XP_023038413.2]	0.272182
	04934 Cushing syndrome	A09160 Human Diseases	22	1056	390	31732	0.0119403	1.69509	[XP_023073127.1, XP_023065532.1, XP_023083098.1, XP_023075548.1, XP_023057296.1, XP_023045322.1, XP_023073637.1, XP_023047035.1, XP_023062821.1, XP_023043165.1, XP_023064131.2, XP_023083985.1, XP_023077984.1, XP_026313165.1, XP_023045027.1, XP_023086143.1, XP_023053740.1, XP_023066992.2, XP_023060246.1, XP_023080738.1, XP_023082503.1, XP_023041951.2]	0.262024
	03041 Spliceosome	A09180 Brite Hierarchies	48	1056	1032	31732	0.0130152	1.39764	[XP_023061986.2, XP_023039466.1, XP_023081889.1, XP_023045400.1, XP_023075196.1, XP_023038586.1, XP_023059574.1, XP_023073197.1, XP_026306826.1, XP_023046534.1, XP_023046333.1, XP_023042466.1, XP_023053533.1, XP_026307685.1, XP_023085583.1, XP_023086182.1, XP_023069501.1, XP_023053769.1, XP_023039902.1, XP_023086237.1, XP_023046838.1, XP_023058528.1, XP_023051298.1, XP_031790399.1, XP_023070877.1…	0.270579
	04657 IL-17 signaling pathway	A09150 Organismal Systems	13	1056	195	31732	0.0139542	2.00328	[XP_023047035.1, XP_023039897.1, XP_023068863.1, XP_023043300.1, XP_023053740.1, XP_023061080.1, XP_023045271.1, XP_026303097.1, XP_023054283.1, XP_023070226.1, XP_026302696.1, XP_026302685.1, XP_023078438.1]	0.275596
	04330 Notch signaling pathway	A09130 Environmental Information Processing	10	1056	141	31732	0.0197504	2.13115	[XP_023070529.1, XP_023081600.1, XP_026303906.1, XP_023081435.1, XP_023071103.2, XP_023081736.2, XP_023041785.2, XP_026313178.1, XP_023084945.2, XP_031791545.1]	0.371496
	04550 Signaling pathways regulating pluripotency of stem cells	A09140 Cellular Processes	17	1056	295	31732	0.020777	1.73165	[XP_023073127.1, XP_023066080.1, XP_023058337.1, XP_023075548.1, XP_023047035.1, XP_023065585.1, XP_023065544.1, XP_023054729.1, XP_023083985.1, XP_023062312.1, XP_023053740.1, XP_023039122.1, XP_023079871.1, XP_023043427.1, XP_023082503.1, XP_023083024.1, XP_023070297.1]	0.373042
	B 09132 Signal transduction	A09130 Environmental Information Processing	167	1056	4334	31732	0.0227555	1.15787	[XP_026308908.1, XP_026303473.1, XP_023045322.1, XP_023086252.1, XP_026307777.1, XP_023050446.1, XP_023062412.1, XP_023083197.1, XP_023058685.1, XP_026313083.1, XP_023039613.2, XP_023045744.1, XP_023085312.1, XP_023054283.1, XP_023070226.1, XP_023047183.1, XP_023047352.1, XP_026302696.1, XP_023086003.1, XP_023046477.1, XP_023049671.1, XP_023064227.1, XP_023069572.1, XP_026311814.1, XP_023081600.1…	0.390801
	04020 Calcium signaling pathway	A09130 Environmental Information Processing	25	1056	490	31732	0.0240008	1.53312	[XP_026308908.1, XP_026303473.1, XP_026308902.1, XP_023045322.1, XP_023073637.1, XP_026308905.1, XP_023070171.2, XP_023062412.1, XP_023050553.1, XP_023059277.2, XP_023074542.1, XP_023079591.2, XP_023083482.1, XP_023047183.1, XP_023038413.2, XP_023083098.1, XP_023044535.1, XP_023078119.1, XP_023077984.1, XP_026313165.1, XP_023059741.1, XP_023045027.1, XP_023073739.2, XP_023060246.1, XP_026308911.1]	0.395014
	B 09192 Unclassified: genetic information processing	A09190 Not Included in Pathway or Brite	8	1056	106	31732	0.0253034	2.26787	[XP_026312145.1, XP_023072000.1, XP_023057953.1, XP_023064172.1, XP_023076829.1, XP_023040413.1, XP_026312065.1, XP_023077680.1]	0.399793
	04068 FoxO signaling pathway	A09130 Environmental Information Processing	16	1056	279	31732	0.0253412	1.72325	[XP_023049671.1, XP_023081600.1, XP_023047035.1, XP_026307777.1, XP_023085406.2, XP_023058602.1, XP_023060881.1, XP_023083197.1, XP_023053740.1, XP_023050553.1, XP_023039122.1, XP_023062944.1, XP_023073410.1, XP_023041951.2, XP_023070226.1, XP_023076963.2]	0.384991
	05219 Bladder cancer	A09160 Human Diseases	7	1056	87	31732	0.0259734	2.41776	[XP_023065532.1, XP_023053740.1, XP_023039122.1, XP_023047035.1, XP_023043165.1, XP_023066040.1, XP_023041951.2]	0.366411
	05223 Non-small cell lung cancer	A09160 Human Diseases	10	1056	149	31732	0.0276683	2.01673	[XP_023065532.1, XP_023053740.1, XP_023039122.1, XP_023073052.1, XP_023042620.1, XP_023047035.1, XP_023043165.1, XP_023054347.1, XP_023068249.1, XP_023041951.2]	0.376861
	04320 Dorso-ventral axis formation	A09150 Organismal Systems	6	1056	71	31732	0.0307588	2.53937	[XP_023053740.1, XP_026303157.1, XP_023047035.1, XP_023082011.1, XP_026311418.1, XP_023071956.1]	0.404991
	02044 Secretion system	A09180 Brite Hierarchies	5	1056	54	31732	0.033393	2.78234	[XP_023042785.2, XP_023045153.1, XP_026312335.1, XP_023078214.1, XP_023086178.1]	0.425492
	05220 Chronic myeloid leukemia	A09160 Human Diseases	11	1056	178	31732	0.0364376	1.85698	[XP_023065532.1, XP_023053740.1, XP_023064227.1, XP_023039122.1, XP_023065083.2, XP_023047035.1, XP_023043165.1, XP_023072703.1, XP_023058602.1, XP_023041951.2, XP_023070226.1]	0.449777
	99973 Transcription	A09190 Not Included in Pathway or Brite	6	1056	74	31732	0.0366434	2.43643	[XP_023072000.1, XP_023057953.1, XP_023064172.1, XP_023040413.1, XP_026312065.1, XP_023077680.1]	0.438611
	05165 Human papillomavirus infection	A09160 Human Diseases	32	1056	698	31732	0.0437595	1.37762	[XP_023075548.1, XP_023043165.1, XP_023083985.1, XP_023056365.1, XP_023055009.1, XP_023070529.1, XP_023053740.1, XP_023048978.1, XP_023039122.1, XP_023088094.1, XP_023071103.2, XP_023082503.1, XP_023053919.1, XP_023070226.1, XP_023073127.1, XP_026303460.1, XP_026311814.1, XP_023081600.1, XP_023081435.1, XP_023047035.1, XP_023070709.2, XP_023082677.2, XP_026305517.1, XP_023062944.1, XP_026303906.1…	0.508382
	05226 Gastric cancer	A09160 Human Diseases	16	1056	300	31732	0.0444853	1.60263	[XP_023073127.1, XP_026303460.1, XP_023065532.1, XP_023075548.1, XP_023047035.1, XP_023043165.1, XP_023083985.1, XP_023058602.1, XP_023066040.1, XP_026307025.1, XP_023053740.1, XP_023039122.1, XP_023080738.1, XP_023068249.1, XP_023082503.1, XP_023041951.2]	0.502049
	04141 Protein processing in endoplasmic reticulum	A09120 Genetic Information Processing	18	1056	349	31732	0.0454979	1.54982	[XP_023061256.1, XP_023074933.1, XP_023083309.1, XP_026303675.1, XP_023047687.1, XP_026313346.1, XP_026307664.1, XP_023067833.1, XP_023074766.1, XP_023078887.1, XP_023045271.1, XP_023057905.1, XP_026303608.1, XP_023078214.1, XP_023049044.2, XP_023044551.1, XP_023076935.1, XP_023078438.1]	0.499213
	05215 Prostate cancer	A09160 Human Diseases	14	1056	255	31732	0.0471996	1.64976	[XP_023065532.1, XP_023081600.1, XP_023047035.1, XP_023043165.1, XP_023073885.1, XP_023053740.1, XP_023039122.1, XP_023080738.1, XP_023045271.1, XP_023054207.1, XP_023041951.2, XP_023070226.1, XP_023070297.1, XP_023078438.1]	0.503888
	04350 TGF-beta signaling pathway	A09130 Environmental Information Processing	11	1056	186	31732	0.0474722	1.77711	[XP_026303460.1, XP_023053740.1, XP_023054429.1, XP_023081600.1, XP_023085735.1, XP_023065917.1, XP_023047035.1, XP_023065544.1, XP_023054729.1, XP_023058602.1, XP_023076933.2]	0.493461
Rhinopithecus bieti	03000 Transcription factors	A09180 Brite Hierarchies	158	958	2935	30465	1.08551e-11	1.71192	[XP_017742711.1, XP_017711523.1, XP_017711444.1, XP_017728948.1, XP_017736950.1, XP_017717830.1, XP_017707155.1, XP_017745635.1, XP_017733187.1, XP_017747665.1, XP_017717126.1, XP_017745940.1, XP_017716673.1, XP_017709455.1, XP_017736619.1, XP_017736133.1, XP_017706415.1, XP_017747782.1, XP_017745872.1, XP_017739908.1, XP_017728341.1, XP_017713138.1, XP_017748683.1, XP_017722912.1, XP_017736977.1…	4.32033e-09
	B 09182 Protein families: genetic information processing	A09180 Brite Hierarchies	570	958	15309	30465	3.28902e-09	1.18403	[XP_017707283.1, XP_017732055.1, XP_017718845.1, XP_017707535.1, XP_017744745.1, XP_017744952.1, XP_017716579.1, XP_017716097.1, XP_017731869.1, XP_017736950.1, XP_017708531.1, XP_017743388.1, XP_017717126.1, XP_017714330.1, XP_017706931.1, XP_017741678.1, XP_017719151.1, XP_017719174.1, XP_017738463.1, XP_017734017.1, XP_017739407.1, XP_017748537.1, XP_017716195.1, XP_017739177.1, XP_017705694.1…	6.54514e-07
	03021 Transcription machinery	A09180 Brite Hierarchies	34	958	508	30465	3.5197e-05	2.12839	[XP_017724975.1, XP_017739377.1, XP_017713394.1, XP_017741663.1, XP_017746221.1, XP_017705129.1, XP_017746092.1, XP_017705311.1, XP_017751094.1, XP_017720138.1, XP_017744681.1, XP_017705411.1, XP_017742215.1, XP_017729830.1, XP_017715060.1, XP_017710421.1, XP_017713671.1, XP_017741635.1, XP_017703284.1, XP_017750324.1, XP_017711825.1, XP_017704005.1, XP_017748683.1, XP_017718728.1, XP_017721581.1…	0.00466946
	A09180 Brite Hierarchies	A09180 Brite Hierarchies	837	958	25212	30465	4.18491e-05	1.05573	[XP_017707283.1, XP_017718845.1, XP_017707535.1, XP_017724283.1, XP_017744745.1, XP_017720732.1, XP_017744952.1, XP_017716579.1, XP_017736950.1, XP_017708531.1, XP_017743388.1, XP_017717126.1, XP_017714330.1, XP_017706931.1, XP_017719151.1, XP_017738463.1, XP_017734017.1, XP_017748537.1, XP_017705694.1, XP_017745872.1, XP_017713138.1, XP_017735856.1, XP_017727612.1, XP_017717695.1, XP_017708542.1…	0.00416398
	04330 Notch signaling pathway	A09130 Environmental Information Processing	11	958	112	30465	0.000819705	3.12328	[XP_017714668.1, XP_017737914.1, XP_017728948.1, XP_017729133.1, XP_017736968.1, XP_017742574.1, XP_017712453.1, XP_017737473.1, XP_017741854.1, XP_017745176.1, XP_017742908.1]	0.0652485
	03009 Ribosome biogenesis	A09180 Brite Hierarchies	23	958	358	30465	0.00106685	2.04306	[XP_017751340.1, XP_017735558.1, XP_017737110.1, XP_017745733.1, XP_017706249.1, XP_017734640.1, XP_017744436.1, XP_017739177.1, XP_017717920.1, XP_017710744.1, XP_017746082.1, XP_017744150.1, XP_017722032.1, XP_017744745.1, XP_017743615.1, XP_017719866.1, XP_017746931.1, XP_017738380.1, XP_017709917.1, XP_017702801.1, XP_017751763.1, XP_017751966.1, XP_017739857.1]	0.0707679
	03036 Chromosome and associated proteins	A09180 Brite Hierarchies	122	958	2970	30465	0.00133128	1.30629	[XP_017748966.1, XP_017717755.1, XP_017711523.1, XP_017715345.1, XP_017707535.1, XP_017738490.1, XP_017741663.1, XP_017717423.1, XP_017716579.1, XP_017716097.1, XP_017750841.1, XP_017740535.1, XP_017732017.1, XP_017714330.1, XP_017733318.1, XP_017706931.1, XP_017719151.1, XP_017714262.1, XP_017738463.1, XP_017749754.1, XP_017733360.1, XP_017729371.1, XP_017716195.1, XP_017708907.1, XP_017705694.1…	0.0756929
	04950 Maturity onset diabetes of the young	A09160 Human Diseases	7	958	67	30465	0.00502604	3.32245	[XP_017728948.1, XP_017741455.1, XP_017721797.1, XP_017733511.1, XP_017707126.1, XP_017717126.1, XP_017703956.1]	0.250046
	03013 RNA transport	A09120 Genetic Information Processing	18	958	334	30465	0.0195105	1.71381	[XP_017732055.1, XP_017725773.1, XP_017732971.1, XP_017742015.1, XP_017719174.1, XP_017742190.1, XP_017707016.1, XP_017716853.1, XP_017718539.1, XP_017739303.1, XP_017719683.1, XP_017751516.1, XP_017730039.1, XP_017725929.1, XP_017737617.1, XP_017704490.1, XP_017732923.1, XP_017703541.1]	0.862799
	03420 Nucleotide excision repair	A09120 Genetic Information Processing	6	958	74	30465	0.028931	2.57843	[XP_017730764.1, XP_017743055.1, XP_017736155.1, XP_017718752.1, XP_017741007.1, XP_017746211.1]	1.15145
	05323 Rheumatoid arthritis	A09160 Human Diseases	10	958	161	30465	0.031414	1.97519	[XP_017712887.1, XP_017722609.1, XP_017732739.1, XP_017709373.1, XP_017705588.1, XP_017708448.1, XP_017743285.1, XP_017719643.1, XP_017743283.1, XP_017705103.1]	1.13662
	04657 IL-17 signaling pathway	A09150 Organismal Systems	11	958	187	30465	0.0349339	1.87063	[XP_017745367.1, XP_017730168.1, XP_017732739.1, XP_017743732.1, XP_017750790.1, XP_017705588.1, XP_017708448.1, XP_017743285.1, XP_017719643.1, XP_017743283.1, XP_017705103.1]	1.15864
	B 09132 Signal transduction	A09130 Environmental Information Processing	156	958	4346	30465	0.0402804	1.14149	[XP_017748691.1, XP_017736397.1, XP_017741120.1, XP_017730248.1, XP_017745176.1, XP_017716661.1, XP_017716680.1, XP_017744391.1, XP_017731598.1, XP_017703126.1, XP_017728948.1, XP_017716097.1, XP_017747997.1, XP_017745635.1, XP_017751992.1, XP_017750841.1, XP_017749958.1, XP_017709373.1, XP_017739471.1, XP_017744090.1, XP_017706931.1, XP_017709474.1, XP_017729583.1, XP_017708907.1, XP_017734167.1…	1.2332
	04930 Type II diabetes mellitus	A09160 Human Diseases	9	958	149	30465	0.0462597	1.92084	[XP_017748691.1, XP_017745367.1, XP_017709474.1, XP_017746600.1, XP_017721797.1, XP_017703534.1, XP_017703956.1, XP_017750537.1, XP_017742516.1]	1.3151
	03019 Messenger RNA biogenesis	A09180 Brite Hierarchies	46	958	1131	30465	0.0462889	1.29339	[XP_017706714.1, XP_017732055.1, XP_017725773.1, XP_017732971.1, XP_017715345.1, XP_017749326.1, XP_017735516.1, XP_017742190.1, XP_017718199.1, XP_017707910.1, XP_017750195.1, XP_017719683.1, XP_017719876.1, XP_017733046.1, XP_017734908.1, XP_017751516.1, XP_017718712.1, XP_017714853.1, XP_017748777.1, XP_017737617.1, XP_017743388.1, XP_017705245.1, XP_017703541.1, XP_017729830.1, XP_017751625.1…	1.2282
Rhinopithecus roxellana	03000 Transcription factors	A09180 Brite Hierarchies	177	1070	3385	33620	2.0855e-11	1.64297	[XP_030774785.1, XP_010369693.1, XP_030790110.1, XP_010355693.2, XP_010362394.2, XP_030778105.1, XP_010354083.1, XP_030788887.1, XP_030791559.1, XP_010362160.1, XP_010366840.2, XP_010362078.1, XP_030771729.1, XP_010380292.2, XP_010365035.1, XP_010354222.1, XP_010351261.2, XP_010355252.1, XP_030778076.1, XP_030774231.1, XP_010373877.2, XP_010386613.1, XP_030769062.1, XP_030792186.1, XP_010382712.2…	8.23772e-09
	B 09182 Protein families: genetic information processing	A09180 Brite Hierarchies	638	1070	17704	33620	1.87124e-06	1.1323	[XP_030787484.1, XP_010362394.2, XP_030789227.1, XP_030788887.1, XP_010363292.1, XP_010381935.2, XP_030781041.1, XP_010366840.2, XP_010379894.1, XP_010362078.1, XP_010380555.1, XP_030791137.1, XP_010380292.2, XP_010365035.1, XP_030790578.1, XP_030770334.1, XP_030783342.1, XP_010378250.1, XP_030794761.1, XP_010386613.1, XP_010382712.2, XP_010365856.2, XP_010374710.2, XP_030794007.1, XP_030787220.1…	0.000369569
	A09180 Brite Hierarchies	A09180 Brite Hierarchies	942	1070	28009	33620	7.21746e-06	1.05674	[XP_030796659.1, XP_010381935.2, XP_030781041.1, XP_010366840.2, XP_010379894.1, XP_030791137.1, XP_010362525.2, XP_010374428.1, XP_030769138.1, XP_030770334.1, XP_030783342.1, XP_030779470.1, XP_030794761.1, XP_030773390.1, XP_030794007.1, XP_030778365.1, XP_010371765.1, XP_010370022.2, XP_030782335.1, XP_010369079.1, XP_030791081.1, XP_030768534.1, XP_010367204.1, XP_010356169.1, XP_030798880.1…	0.000950298
	04950 Maturity onset diabetes of the young	A09160 Human Diseases	8	1070	48	33620	0.000124918	5.23676	[XP_010359678.2, XP_010386779.1, XP_010371302.1, XP_030788887.1, XP_010383805.2, XP_010360770.1, XP_010375116.1, XP_010382584.1]	0.0123357
	03009 Ribosome biogenesis	A09180 Brite Hierarchies	26	1070	383	33620	0.000274006	2.13299	[XP_010363292.1, XP_010383530.2, XP_030775054.1, XP_010353727.1, XP_010377162.1, XP_010351187.1, XP_010356156.2, XP_030773931.1, XP_010383416.1, XP_010366724.2, XP_010374950.1, XP_030798266.1, XP_010369640.1, XP_010366223.2, XP_030795767.1, XP_030782502.1, XP_010362025.2, XP_010377030.2, XP_030796951.1, XP_010377209.1, XP_010382289.1, XP_030771474.1, XP_010378338.2, XP_010374249.1, XP_010385196.1…	0.0216464
	03021 Transcription machinery	A09180 Brite Hierarchies	35	1070	586	33620	0.00032056	1.87665	[XP_030785823.1, XP_030777284.1, XP_030783935.1, XP_010379915.1, XP_010377003.1, XP_010378533.1, XP_030790964.1, XP_030784606.1, XP_030775105.1, XP_010369811.1, XP_010378704.2, XP_010363583.2, XP_010359697.1, XP_010381107.1, XP_010377181.2, XP_010365477.1, XP_010376010.1, XP_010381624.2, XP_010366752.2, XP_010352477.1, XP_010371033.2, XP_030795306.1, XP_030776411.1, XP_010367297.1, XP_030789408.1…	0.0211035
	04930 Type II diabetes mellitus	A09160 Human Diseases	12	1070	144	33620	0.0022546	2.61838	[XP_010385672.2, XP_030793289.1, XP_030769759.1, XP_010367204.1, XP_030791728.1, XP_010384462.2, XP_010379322.2, XP_010383805.2, XP_010360770.1, XP_030776242.1, XP_030777974.1, XP_010353988.2]	0.127224
	04934 Cushing syndrome	A09160 Human Diseases	24	1070	413	33620	0.00369369	1.82589	[XP_030774531.1, XP_030769759.1, XP_010383718.2, XP_030797986.1, XP_010384462.2, XP_010352954.1, XP_010360912.1, XP_030773261.1, XP_010362015.2, XP_010362160.1, XP_010383780.1, XP_010384367.1, XP_030770853.1, XP_010364000.1, XP_030781241.1, XP_010383781.2, XP_010385672.2, XP_010387638.2, XP_030772493.1, XP_030784157.1, XP_030779532.1, XP_030797371.1, XP_030777672.1, XP_010352402.2]	0.182376
	04657 IL-17 signaling pathway	A09150 Organismal Systems	14	1070	201	33620	0.005264	2.1885	[XP_030769759.1, XP_030791715.1, XP_010364046.1, XP_010357315.2, XP_010356055.1, XP_010385672.2, XP_030773595.1, XP_030793289.1, XP_010382172.2, XP_010355583.1, XP_010362525.2, XP_010357308.1, XP_010352407.2, XP_010377364.1]	0.231031
	05224 Breast cancer	A09160 Human Diseases	20	1070	333	33620	0.00533969	1.88712	[XP_030774785.1, XP_030769759.1, XP_010371302.1, XP_010352954.1, XP_010383572.1, XP_030773261.1, XP_010364046.1, XP_010362160.1, XP_010376389.2, XP_010384367.1, XP_010385672.2, XP_010387638.2, XP_030772493.1, XP_010382453.1, XP_010354220.1, XP_030779532.1, XP_030797371.1, XP_030777672.1, XP_030769062.1, XP_010352402.2]	0.210918
	04330 Notch signaling pathway	A09130 Environmental Information Processing	11	1070	141	33620	0.00555609	2.45125	[XP_030794770.1, XP_010374337.1, XP_030795144.1, XP_010371302.1, XP_030788537.1, XP_010351771.1, XP_030773438.1, XP_030785000.1, XP_030797786.1, XP_010376389.2, XP_030769062.1]	0.199514
	00535 Proteoglycans	A09180 Brite Hierarchies	9	1070	105	33620	0.00638754	2.69319	[XP_030789797.1, XP_030769134.1, XP_010364209.2, XP_010385007.1, XP_030792342.1, XP_010373406.2, XP_030789086.1, XP_030773390.1, XP_010381738.1]	0.210257
	04550 Signaling pathways regulating pluripotency of stem cells	A09140 Cellular Processes	19	1070	325	33620	0.00856368	1.83689	[XP_030769759.1, XP_010352954.1, XP_010358215.1, XP_010377995.1, XP_010383572.1, XP_030785177.1, XP_010384367.1, XP_010380627.2, XP_010361825.1, XP_010351002.2, XP_010385672.2, XP_010387638.2, XP_010367434.1, XP_030772493.1, XP_010359678.2, XP_030779532.1, XP_030790097.1, XP_030797371.1, XP_010353731.2]	0.260204
	05217 Basal cell carcinoma	A09160 Human Diseases	10	1070	137	33620	0.0124352	2.29347	[XP_010387638.2, XP_030772493.1, XP_030787298.1, XP_030779532.1, XP_010352954.1, XP_010374735.1, XP_030797371.1, XP_030777672.1, XP_010384367.1, XP_010377062.1]	0.35085
	04520 Adherens junction	A09140 Cellular Processes	16	1070	268	33620	0.0124925	1.87585	[XP_030796648.1, XP_030769759.1, XP_010374337.1, XP_010353338.1, XP_010383572.1, XP_030773040.1, XP_010356055.1, XP_030784468.1, XP_030798785.1, XP_010385672.2, XP_010370606.1, XP_010359397.2, XP_030798205.1, XP_010378678.1, XP_030777672.1, XP_030793032.1]	0.32897
	04320 Dorso-ventral axis formation	A09150 Organismal Systems	6	1070	61	33620	0.0128617	3.09055	[XP_010385672.2, XP_030769759.1, XP_030796375.1, XP_010356409.2, XP_030791922.1, XP_010376738.2]	0.317523
	04929 GnRH secretion	A09150 Organismal Systems	12	1070	182	33620	0.0140146	2.07169	[XP_010385672.2, XP_010355934.2, XP_030769759.1, XP_030783895.1, XP_010384462.2, XP_030792611.1, XP_010360912.1, XP_030792907.1, XP_010359074.2, XP_030770853.1, XP_030781241.1, XP_030784415.1]	0.325634
	99973 Transcription	A09190 Not Included in Pathway or Brite	7	1070	81	33620	0.0146826	2.71536	[XP_010387627.1, XP_010381898.2, XP_010381005.1, XP_030790549.1, XP_030771240.1, XP_030779527.1, XP_030779952.1]	0.322201
	04270 Vascular smooth muscle contraction	A09150 Organismal Systems	18	1070	324	33620	0.016573	1.74559	[XP_030769759.1, XP_010377472.1, XP_030797986.1, XP_030780986.1, XP_010372896.1, XP_010360912.1, XP_030774723.1, XP_030783483.1, XP_010362015.2, XP_010387470.1, XP_030797614.1, XP_010376113.1, XP_030791329.1, XP_010385672.2, XP_010358814.1, XP_030779521.1, XP_010377249.2, XP_010386671.1]	0.344543
	B 09167 Endocrine and metabolic disease	A09160 Human Diseases	51	1070	1198	33620	0.0225147	1.3376	[XP_010383718.2, XP_030791728.1, XP_030788887.1, XP_030777974.1, XP_010362015.2, XP_010362160.1, XP_010383780.1, XP_010357200.2, XP_030769759.1, XP_010352954.1, XP_010360912.1, XP_010364046.1, XP_010364000.1, XP_030783317.1, XP_030781241.1, XP_010385672.2, XP_010367204.1, XP_030779532.1, XP_010353988.2, XP_030774531.1, XP_030769018.1, XP_030769202.1, XP_010386403.1, XP_010384367.1, XP_010383781.2…	0.444666
	B 09192 Unclassified: genetic information processing	A09190 Not Included in Pathway or Brite	8	1070	115	33620	0.0307668	2.18578	[XP_010387627.1, XP_010381898.2, XP_010381005.1, XP_030790549.1, XP_030771240.1, XP_030784445.1, XP_030779527.1, XP_030779952.1]	0.57871
	05219 Bladder cancer	A09160 Human Diseases	7	1070	100	33620	0.040617	2.19944	[XP_010385672.2, XP_030769759.1, XP_010353338.1, XP_030773261.1, XP_010362160.1, XP_010377364.1, XP_010352402.2]	0.72926
	04068 FoxO signaling pathway	A09130 Environmental Information Processing	15	1070	286	33620	0.0414969	1.64793	[XP_030769759.1, XP_010374337.1, XP_030773261.1, XP_010381935.2, XP_030777974.1, XP_030797002.1, XP_010352546.2, XP_010385672.2, XP_010370606.1, XP_030793289.1, XP_010372970.2, XP_010370909.1, XP_010379322.2, XP_030791924.1, XP_010353988.2]	0.712664
	04310 Wnt signaling pathway	A09130 Environmental Information Processing	21	1070	438	33620	0.0424415	1.50647	[XP_030787484.1, XP_010374337.1, XP_010352954.1, XP_030773261.1, XP_010364046.1, XP_010386302.1, XP_010384367.1, XP_030771225.1, XP_010356055.1, XP_010387638.2, XP_010360907.2, XP_010370606.1, XP_030772493.1, XP_010374679.1, XP_030779532.1, XP_010350975.1, XP_030769404.1, XP_030797371.1, XP_030777672.1, XP_010354894.1, XP_030789906.1]	0.698516
	B 09144 Cellular community - eukaryotes	A09140 Cellular Processes	60	1070	1503	33620	0.0432143	1.25431	[XP_010369693.1, XP_010358215.1, XP_010362015.2, XP_010387470.1, XP_030784468.1, XP_010361825.1, XP_010370606.1, XP_010373334.2, XP_030779521.1, XP_030783814.1, XP_010378678.1, XP_030769759.1, XP_030779682.1, XP_010377472.1, XP_010352954.1, XP_010381690.1, XP_010364046.1, XP_010384311.2, XP_010364088.1, XP_010376113.1, XP_010385672.2, XP_010365579.1, XP_030779532.1, XP_030790097.1, XP_010372165.1…	0.682785
	04022 cGMP-PKG signaling pathway	A09130 Environmental Information Processing	20	1070	414	33620	0.0438801	1.5179	[XP_030769517.1, XP_030769759.1, XP_030797986.1, XP_010360912.1, XP_030774723.1, XP_030783483.1, XP_030777974.1, XP_010362015.2, XP_030791329.1, XP_010385672.2, XP_030793960.1, XP_010358814.1, XP_030773324.1, XP_010377249.2, XP_010379322.2, XP_030785970.1, XP_030776363.1, XP_010356554.1, XP_030797100.1, XP_010353988.2]	0.666641
	05216 Thyroid cancer	A09160 Human Diseases	8	1070	125	33620	0.0466834	2.01092	[XP_010385672.2, XP_030796659.1, XP_010364215.2, XP_030769759.1, XP_010356169.1, XP_010353338.1, XP_030773261.1, XP_030777672.1]	0.682961
	03036 Chromosome and associated proteins	A09180 Brite Hierarchies	133	1070	3637	33620	0.0489832	1.14901	[XP_010359537.2, XP_030787484.1, XP_010355693.2, XP_030793113.1, XP_030789227.1, XP_030770021.1, XP_030787427.1, XP_010357933.2, XP_010373334.2, XP_010351524.2, XP_010351491.1, XP_030781124.1, XP_030783553.1, XP_030794761.1, XP_010386486.1, XP_010356304.1, XP_010368679.2, XP_010376217.1, XP_030777042.1, XP_030769759.1, XP_010359191.1, XP_010381690.1, XP_030780885.1, XP_010385014.1, XP_010364088.1…	0.691014
Theropithecus gelada	03000 Transcription factors	A09180 Brite Hierarchies	182	1080	3089	31657	1.25011e-13	1.72703	[XP_025229640.1, XP_025220014.1, XP_025244219.1, XP_025261095.1, XP_025209499.1, XP_025259268.1, XP_025220722.1, XP_025238901.1, XP_025221391.1, XP_025254521.1, XP_025258355.1, XP_025227875.1, XP_025253496.1, XP_025226879.1, XP_025252560.1, XP_025259441.1, XP_025253205.1, XP_025233064.1, XP_025258796.1, XP_025241883.1, XP_025239239.1, XP_025248388.1, XP_025229723.1, XP_025229780.1, XP_025248553.1…	4.75042e-11
	B 09182 Protein families: genetic information processing	A09180 Brite Hierarchies	652	1080	16285	31657	1.20728e-09	1.17356	[XP_025235270.1, XP_025261095.1, XP_025233617.1, XP_025254059.1, XP_025224815.1, XP_025256050.1, XP_025259076.1, XP_025248432.1, XP_025213581.1, XP_025246527.1, XP_025231897.1, XP_025216124.1, XP_025248192.1, XP_025239239.1, XP_025223819.1, XP_025242931.1, XP_025229723.1, XP_025238187.1, XP_025248553.1, XP_025235929.1, XP_025256292.1, XP_025229177.1, XP_025257739.1, XP_025238974.1, XP_025260996.1…	2.29383e-07
	A09180 Brite Hierarchies	A09180 Brite Hierarchies	947	1080	26299	31657	1.2105e-05	1.0555	[XP_025261095.1, XP_025244238.1, XP_025240085.1, XP_025217998.1, XP_025256050.1, XP_025213581.1, XP_025215784.1, XP_025231897.1, XP_025216124.1, XP_025248192.1, XP_025215226.1, XP_025239239.1, XP_025224028.1, XP_025246189.1, XP_025238187.1, XP_025248553.1, XP_025241224.1, XP_025256292.1, XP_025254594.1, XP_025259961.1, XP_025260996.1, XP_025234549.1, XP_025241092.1, XP_025210645.1, XP_025239281.1…	0.00153329
	04330 Notch signaling pathway	A09130 Environmental Information Processing	13	1080	118	31657	0.000200513	3.22929	[XP_025237451.1, XP_025254657.1, XP_025260048.1, XP_025235972.1, XP_025257311.1, XP_025225981.1, XP_025212954.1, XP_025257507.1, XP_025233064.1, XP_025241074.1, XP_025222684.1, XP_025238114.1, XP_025247286.1]	0.0190488
	03009 Ribosome biogenesis	A09180 Brite Hierarchies	27	1080	388	31657	0.000418739	2.03976	[XP_025216736.1, XP_025242552.1, XP_025251910.1, XP_025242869.1, XP_025226700.1, XP_025260712.1, XP_025213883.1, XP_025239306.1, XP_025211976.1, XP_025250786.1, XP_025242497.1, XP_025259362.1, XP_025236232.1, XP_025231711.1, XP_025254675.1, XP_025257739.1, XP_025245547.1, XP_025244515.1, XP_025236560.1, XP_025218159.1, XP_025256210.1, XP_025228266.1, XP_025233609.1, XP_025258113.1, XP_025218750.1…	0.0318241
	03036 Chromosome and associated proteins	A09180 Brite Hierarchies	138	1080	3120	31657	0.000908914	1.29649	[XP_025257894.1, XP_025235609.1, XP_025241506.1, XP_025210009.1, XP_025233617.1, XP_025211615.1, XP_025242306.1, XP_025220722.1, XP_025259076.1, XP_025228765.1, XP_025246527.1, XP_025226129.1, XP_025231897.1, XP_025228023.1, XP_025216124.1, XP_025254070.1, XP_025227332.1, XP_025236639.1, XP_025223262.1, XP_025223819.1, XP_025253594.1, XP_025256793.1, XP_025229218.1, XP_025250290.1, XP_025222604.1…	0.0575645
	03021 Transcription machinery	A09180 Brite Hierarchies	34	1080	577	31657	0.00158299	1.72723	[XP_025246100.1, XP_025232061.1, XP_025228636.1, XP_025221500.1, XP_025218352.1, XP_025228579.1, XP_025240683.1, XP_025222004.1, XP_025260755.1, XP_025219084.1, XP_025210396.1, XP_025215011.1, XP_025217652.1, XP_025216589.1, XP_025220450.1, XP_025256512.1, XP_025224903.1, XP_025213769.1, XP_025209980.1, XP_025222604.1, XP_025236123.1, XP_025233435.1, XP_025215966.1, XP_025230809.1, XP_025236521.1…	0.0859339
	04520 Adherens junction	A09140 Cellular Processes	18	1080	240	31657	0.0015923	2.1984	[XP_025233709.1, XP_025215652.1, XP_025249085.1, XP_025254657.1, XP_025213567.1, XP_025222844.1, XP_025238591.1, XP_025249501.1, XP_025225981.1, XP_025235255.1, XP_025238696.1, XP_025225768.1, XP_025233040.1, XP_025254599.1, XP_025218921.1, XP_025245734.1, XP_025209336.1, XP_025228443.1]	0.0756344
	04950 Maturity onset diabetes of the young	A09160 Human Diseases	7	1080	54	31657	0.0023079	3.79971	[XP_025246341.1, XP_025236809.1, XP_025255504.1, XP_025250562.1, XP_025233064.1, XP_025241883.1, XP_025236019.1]	0.0974445
	04390 Hippo signaling pathway	A09130 Environmental Information Processing	26	1080	432	31657	0.00402879	1.76415	[XP_025215415.1, XP_025233381.1, XP_025253074.1, XP_025209499.1, XP_025244380.1, XP_025226379.1, XP_025225768.1, XP_025254521.1, XP_025260462.1, XP_025229724.1, XP_025243907.1, XP_025213769.1, XP_025211085.1, XP_025215652.1, XP_025229654.1, XP_025210532.1, XP_025239662.1, XP_025232347.1, XP_025230879.1, XP_025235262.1, XP_025236745.1, XP_025218068.1, XP_025221498.1, XP_025229049.1, XP_025250808.1…	0.153094
	99973 Transcription	A09190 Not Included in Pathway or Brite	8	1080	77	31657	0.00470575	3.04541	[XP_025242870.1, XP_025228617.1, XP_025255866.1, XP_025228386.1, XP_025219410.1, XP_025212842.1, XP_025248766.1, XP_025252092.1]	0.162562
	00535 Proteoglycans	A09180 Brite Hierarchies	10	1080	121	31657	0.0085752	2.42248	[XP_025223097.1, XP_025258356.1, XP_025235814.1, XP_025234677.1, XP_025233749.1, XP_025215770.1, XP_025227723.1, XP_025215767.1, XP_025230780.1, XP_025212834.1]	0.271548
	00310 Lysine degradation	A09100 Metabolism	10	1080	129	31657	0.0131038	2.27225	[XP_025256793.1, XP_025235609.1, XP_025259695.1, XP_025223994.1, XP_025233822.1, XP_025213127.1, XP_025226425.1, XP_025242619.1, XP_025234549.1, XP_025259215.1]	0.383035
	04310 Wnt signaling pathway	A09130 Environmental Information Processing	23	1080	412	31657	0.0151176	1.63635	[XP_025243397.1, XP_025211085.1, XP_025209743.1, XP_025254657.1, XP_025253074.1, XP_025233185.1, XP_025238002.1, XP_025235262.1, XP_025244380.1, XP_025236745.1, XP_025225981.1, XP_025226379.1, XP_025238696.1, XP_025218068.1, XP_025227408.1, XP_025250253.1, XP_025241658.1, XP_025218921.1, XP_025260462.1, XP_025209336.1, XP_025247677.1, XP_025256164.1, XP_025247286.1]	0.410335
	B 09192 Unclassified: genetic information processing	A09190 Not Included in Pathway or Brite	9	1080	116	31657	0.0179677	2.27421	[XP_025242870.1, XP_025228617.1, XP_025255866.1, XP_025228386.1, XP_025238083.1, XP_025219410.1, XP_025212842.1, XP_025248766.1, XP_025252092.1]	0.455181
	05217 Basal cell carcinoma	A09160 Human Diseases	11	1080	163	31657	0.0244383	1.97811	[XP_025218068.1, XP_025229654.1, XP_025253074.1, XP_025248598.1, XP_025260462.1, XP_025229724.1, XP_025235262.1, XP_025209336.1, XP_025236745.1, XP_025216129.1, XP_025236353.1]	0.580411
	04929 GnRH secretion	A09150 Organismal Systems	11	1080	167	31657	0.0285357	1.93073	[XP_025237506.1, XP_025227407.1, XP_025216178.1, XP_025246918.1, XP_025254599.1, XP_025216697.1, XP_025225958.1, XP_025244010.1, XP_025209607.1, XP_025255013.1, XP_025231264.1]	0.637857
	B 09132 Signal transduction	A09130 Environmental Information Processing	175	1080	4499	31657	0.0328394	1.14017	[XP_025254187.1, XP_025243397.1, XP_025229640.1, XP_025242785.1, XP_025210484.1, XP_025209743.1, XP_025232124.1, XP_025253074.1, XP_025244238.1, XP_025211404.1, XP_025216697.1, XP_025209499.1, XP_025225054.1, XP_025231573.1, XP_025213197.1, XP_025240604.1, XP_025216252.1, XP_025256615.1, XP_025212954.1, XP_025238901.1, XP_025254521.1, XP_025227407.1, XP_025215034.1, XP_025226129.1, XP_025226879.1…	0.693276
	04934 Cushing syndrome	A09160 Human Diseases	23	1080	447	31657	0.0344526	1.50823	[XP_025240144.1, XP_025256793.1, XP_025211085.1, XP_025258002.1, XP_025220014.1, XP_025253074.1, XP_025216697.1, XP_025225958.1, XP_025235262.1, XP_025236745.1, XP_025213127.1, XP_025250190.1, XP_025218068.1, XP_025227407.1, XP_025254599.1, XP_025231409.1, XP_025248890.1, XP_025260462.1, XP_025213085.1, XP_025209336.1, XP_025255013.1, XP_025237370.1, XP_025231264.1]	0.689052
	04121 Ubiquitin system	A09180 Brite Hierarchies	82	1080	1966	31657	0.0349196	1.22258	[XP_025226726.1, XP_025257163.1, XP_025221357.1, XP_025219963.1, XP_025213443.1, XP_025211404.1, XP_025221441.1, XP_025211402.1, XP_025227395.1, XP_025228748.1, XP_025259441.1, XP_025246475.1, XP_025257507.1, XP_025244790.1, XP_025245017.1, XP_025243967.1, XP_025225421.1, XP_025234992.1, XP_025238187.1, XP_025246107.1, XP_025250811.1, XP_025230661.1, XP_025246072.1, XP_025250121.1, XP_025215988.1…	0.663473
Trachypithecus francoisi	03000 Transcription factors	A09180 Brite Hierarchies	181	1060	3833	38503	3.18079e-13	1.71525	[XP_033057631.1, XP_033080973.1, XP_033070527.1, XP_033033246.1, XP_033078792.1, XP_033080096.1, XP_033046992.1, XP_033076759.1, XP_033070922.1, XP_033035034.1, XP_033039240.1, XP_033058115.1, XP_033088978.1, XP_033078505.1, XP_033067686.1, XP_033061379.1, XP_033048946.1, XP_033082761.1, XP_033081679.1, XP_033034494.1, XP_033085685.1, XP_033041948.1, XP_033058815.1, XP_033049542.1, XP_033049181.1…	1.24051e-10
	03021 Transcription machinery	A09180 Brite Hierarchies	35	1060	690	38503	0.000461636	1.8425	[XP_033047957.1, XP_033077598.1, XP_033053879.1, XP_033078140.1, XP_033054946.1, XP_033034359.1, XP_033066223.1, XP_033060345.1, XP_033047260.1, XP_033057277.1, XP_033088743.1, XP_033090058.1, XP_033050925.1, XP_033069767.1, XP_033048101.1, XP_033056096.1, XP_033086672.1, XP_033045993.1, XP_033046373.1, XP_033047630.1, XP_033068997.1, XP_033042848.1, XP_033050615.1, XP_033094923.1, XP_033083523.1…	0.0900191
	04330 Notch signaling pathway	A09130 Environmental Information Processing	12	1060	148	38503	0.000846807	2.94516	[XP_033064864.1, XP_033071201.1, XP_033080814.1, XP_033076029.1, XP_033091807.1, XP_033047669.1, XP_033068962.1, XP_033060152.1, XP_033072616.1, XP_033086977.1, XP_033085264.1, XP_033072204.1]	0.110085
	04950 Maturity onset diabetes of the young	A09160 Human Diseases	7	1060	57	38503	0.000936765	4.46079	[XP_033071865.1, XP_033050919.1, XP_033042373.1, XP_033059613.1, XP_033045965.1, XP_033068962.1, XP_033049542.1]	0.0913346
	B 09182 Protein families: genetic information processing	A09180 Brite Hierarchies	617	1060	20706	38503	0.00181044	1.08237	[XP_033057631.1, XP_033033411.1, XP_033078434.1, XP_033074303.1, XP_033075959.1, XP_033034716.1, XP_033076759.1, XP_033036919.1, XP_033039538.1, XP_033069666.1, XP_033035034.1, XP_033039240.1, XP_033058115.1, XP_033088232.1, XP_033080814.1, XP_033088978.1, XP_033032208.1, XP_033033050.1, XP_033048908.1, XP_033045993.1, XP_033060100.1, XP_033058815.1, XP_033071662.1, XP_033064868.1, XP_033049542.1…	0.141215
	03009 Ribosome biogenesis	A09180 Brite Hierarchies	23	1060	434	38503	0.00236493	1.92498	[XP_033053629.1, XP_033039895.1, XP_033032821.1, XP_033057852.1, XP_033072666.1, XP_033055720.1, XP_033074303.1, XP_033084730.1, XP_033075956.1, XP_033042586.1, XP_033047935.1, XP_033046180.1, XP_033064066.1, XP_033086571.1, XP_033059965.1, XP_033071473.1, XP_033070397.1, XP_033076381.1, XP_033074729.1, XP_033036234.1, XP_033042977.1, XP_033035729.1, XP_033088507.1]	0.15372
	04934 Cushing syndrome	A09160 Human Diseases	26	1060	521	38503	0.00291044	1.81269	[XP_033032800.1, XP_033060302.1, XP_033086395.1, XP_033031172.1, XP_033063470.1, XP_033041535.1, XP_033072245.1, XP_033049320.1, XP_033072589.1, XP_033086093.1, XP_033039815.1, XP_033089782.1, XP_033089972.1, XP_033044286.1, XP_033058740.1, XP_033039385.1, XP_033058259.1, XP_033048868.1, XP_033074250.1, XP_033039388.1, XP_033066896.1, XP_033073908.1, XP_033057106.1, XP_033078118.1, XP_033092203.1…	0.162153
	A09180 Brite Hierarchies	A09180 Brite Hierarchies	919	1060	32229	38503	0.00355364	1.03576	[XP_033074303.1, XP_033054444.1, XP_033075959.1, XP_033063344.1, XP_033076759.1, XP_033072605.1, XP_033039538.1, XP_033069666.1, XP_033032284.1, XP_033035034.1, XP_033039240.1, XP_033080814.1, XP_033088978.1, XP_033083312.1, XP_033048908.1, XP_033045993.1, XP_033045348.1, XP_033058815.1, XP_033071662.1, XP_033064011.1, XP_033039275.1, XP_033046499.1, XP_033048841.1, XP_033079912.1, XP_033053995.1…	0.17324
	05224 Breast cancer	A09160 Human Diseases	20	1060	380	38503	0.00472824	1.91177	[XP_033032800.1, XP_033042553.1, XP_033039385.1, XP_033080951.1, XP_033052730.1, XP_033086395.1, XP_033048868.1, XP_033035403.1, XP_033031172.1, XP_033063470.1, XP_033072616.1, XP_033085264.1, XP_033072245.1, XP_033049320.1, XP_033073908.1, XP_033086093.1, XP_033039815.1, XP_033089972.1, XP_033087170.1, XP_033068962.1]	0.20489
	04270 Vascular smooth muscle contraction	A09150 Organismal Systems	21	1060	414	38503	0.00583436	1.8425	[XP_033061145.1, XP_033065717.1, XP_033053637.1, XP_033077607.1, XP_033091563.1, XP_033071316.1, XP_033074250.1, XP_033083904.1, XP_033041535.1, XP_033040484.1, XP_033036314.1, XP_033066896.1, XP_033090875.1, XP_033073908.1, XP_033057106.1, XP_033050000.1, XP_033089972.1, XP_033061910.1, XP_033044286.1, XP_033080318.1, XP_033088717.1]	0.22754
	B 09144 Cellular community - eukaryotes	A09140 Cellular Processes	66	1060	1765	38503	0.00776045	1.35828	[XP_033083475.1, XP_033061897.1, XP_033061145.1, XP_033072182.1, XP_033056080.1, XP_033046617.1, XP_033091032.1, XP_033039958.1, XP_033086395.1, XP_033078792.1, XP_033063470.1, XP_033057505.1, XP_033040484.1, XP_033049320.1, XP_033089972.1, XP_033067686.1, XP_033062931.1, XP_033071834.1, XP_033039385.1, XP_033053637.1, XP_033077607.1, XP_033051667.1, XP_033066254.1, XP_033052730.1, XP_033048868.1…	0.275143
	04068 FoxO signaling pathway	A09130 Environmental Information Processing	17	1060	321	38503	0.00824111	1.92368	[XP_033056586.1, XP_033057146.1, XP_033033178.1, XP_033091032.1, XP_033091807.1, XP_033093877.1, XP_033063470.1, XP_033052114.1, XP_033073908.1, XP_033049486.1, XP_033065062.1, XP_033089972.1, XP_033078857.1, XP_033091672.1, XP_033082761.1, XP_033044256.1, XP_033085929.1]	0.267836
	B 09167 Endocrine and metabolic disease	A09160 Human Diseases	53	1060	1392	38503	0.0116059	1.38301	[XP_033080641.1, XP_033086395.1, XP_033063470.1, XP_033080096.1, XP_033049320.1, XP_033072589.1, XP_033089782.1, XP_033089972.1, XP_033068962.1, XP_033058740.1, XP_033094230.1, XP_033039385.1, XP_033081515.1, XP_033048868.1, XP_033074250.1, XP_033049542.1, XP_033053995.1, XP_033092203.1, XP_033085929.1, XP_033032800.1, XP_033060302.1, XP_033071637.1, XP_033082636.1, XP_033071865.1, XP_033080951.1…	0.348177
	04970 Salivary secretion	A09150 Organismal Systems	13	1060	233	38503	0.01303	2.02664	[XP_033061145.1, XP_033065717.1, XP_033038000.1, XP_033074480.1, XP_033074250.1, XP_033069694.1, XP_033041535.1, XP_033036314.1, XP_033066896.1, XP_033059901.1, XP_033044286.1, XP_033079393.1, XP_033078822.1]	0.362979
	04550 Signaling pathways regulating pluripotency of stem cells	A09140 Cellular Processes	19	1060	397	38503	0.014874	1.73841	[XP_033034529.1, XP_033039385.1, XP_033072182.1, XP_033039958.1, XP_033086395.1, XP_033048868.1, XP_033072241.1, XP_033057505.1, XP_033050128.1, XP_033049320.1, XP_033073908.1, XP_033074736.1, XP_033086093.1, XP_033039815.1, XP_033089972.1, XP_033067686.1, XP_033045965.1, XP_033032521.1, XP_033087170.1]	0.386723
	05217 Basal cell carcinoma	A09160 Human Diseases	10	1060	163	38503	0.0151867	2.22844	[XP_033044943.1, XP_033039385.1, XP_033086093.1, XP_033039815.1, XP_033047834.1, XP_033087678.1, XP_033086395.1, XP_033048868.1, XP_033031172.1, XP_033049320.1]	0.370175
	B 09152 Endocrine system	A09150 Organismal Systems	89	1060	2571	38503	0.0157078	1.25741	[XP_033061145.1, XP_033079483.1, XP_033091032.1, XP_033080641.1, XP_033086395.1, XP_033040467.1, XP_033081986.1, XP_033063470.1, XP_033042104.1, XP_033069666.1, XP_033049320.1, XP_033075972.1, XP_033072589.1, XP_033038937.1, XP_033089782.1, XP_033089972.1, XP_033058742.1, XP_033078624.1, XP_033066932.1, XP_033058740.1, XP_033039385.1, XP_033053637.1, XP_033077607.1, XP_033093893.1, XP_033052730.1…	0.360356
	05226 Gastric cancer	A09160 Human Diseases	18	1060	375	38503	0.0169664	1.74353	[XP_033032800.1, XP_033039385.1, XP_033072651.1, XP_033052730.1, XP_033093877.1, XP_033086395.1, XP_033048868.1, XP_033035403.1, XP_033031172.1, XP_033063470.1, XP_033074697.1, XP_033072245.1, XP_033049320.1, XP_033073908.1, XP_033086093.1, XP_033061536.1, XP_033039815.1, XP_033089972.1]	0.367606
	99973 Transcription	A09190 Not Included in Pathway or Brite	7	1060	97	38503	0.0177873	2.62129	[XP_033076733.1, XP_033040404.1, XP_033057098.1, XP_033065116.1, XP_033089740.1, XP_033056014.1, XP_033043208.1]	0.365108
	00535 Proteoglycans	A09180 Brite Hierarchies	8	1060	120	38503	0.0181315	2.42157	[XP_033083810.1, XP_033088120.1, XP_033083312.1, XP_033053418.1, XP_033056788.1, XP_033054486.1, XP_033048249.1, XP_033060202.1]	0.353564
	04320 Dorso-ventral axis formation	A09150 Organismal Systems	6	1060	77	38503	0.019472	2.83041	[XP_033073908.1, XP_033075333.1, XP_033089972.1, XP_033080285.1, XP_033069666.1, XP_033052111.1]	0.361622
	04915 Estrogen signaling pathway	A09150 Organismal Systems	17	1060	354	38503	0.0198384	1.74435	[XP_033042553.1, XP_033080951.1, XP_033091032.1, XP_033076754.1, XP_033093893.1, XP_033052730.1, XP_033074250.1, XP_033041535.1, XP_033066896.1, XP_033038940.1, XP_033073908.1, XP_033038936.1, XP_033038925.1, XP_033038937.1, XP_033089972.1, XP_033044286.1, XP_033052413.1]	0.351682
	04929 GnRH secretion	A09150 Organismal Systems	12	1060	224	38503	0.0220602	1.94591	[XP_033073908.1, XP_033051239.1, XP_033051798.1, XP_033057106.1, XP_033089782.1, XP_033093893.1, XP_033089972.1, XP_033037414.1, XP_033041535.1, XP_033052413.1, XP_033039388.1, XP_033092203.1]	0.374064
	04390 Hippo signaling pathway	A09130 Environmental Information Processing	22	1060	503	38503	0.0235295	1.58871	[XP_033068237.1, XP_033039385.1, XP_033032280.1, XP_033081551.1, XP_033046437.1, XP_033058444.1, XP_033093877.1, XP_033086395.1, XP_033048868.1, XP_033031172.1, XP_033063470.1, XP_033074697.1, XP_033057161.1, XP_033049320.1, XP_033072042.1, XP_033086093.1, XP_033039815.1, XP_033087678.1, XP_033074256.1, XP_033067686.1, XP_033032521.1, XP_033068212.1]	0.382354
	04520 Adherens junction	A09140 Cellular Processes	16	1060	336	38503	0.0249623	1.72969	[XP_033083475.1, XP_033061897.1, XP_033082636.1, XP_033051667.1, XP_033046617.1, XP_033079498.1, XP_033091807.1, XP_033093877.1, XP_033031172.1, XP_033074697.1, XP_033067237.1, XP_033073908.1, XP_033090109.1, XP_033089972.1, XP_033087170.1, XP_033057676.1]	0.389412
	04927 Cortisol synthesis and secretion	A09150 Organismal Systems	12	1060	229	38503	0.0256269	1.90342	[XP_033060302.1, XP_033072589.1, XP_033058259.1, XP_033057106.1, XP_033089782.1, XP_033044286.1, XP_033074250.1, XP_033041535.1, XP_033039388.1, XP_033092203.1, XP_033058740.1, XP_033066896.1]	0.384403
	04350 TGF-beta signaling pathway	A09130 Environmental Information Processing	11	1060	203	38503	0.025671	1.96827	[XP_033072042.1, XP_033073908.1, XP_033032280.1, XP_033034926.1, XP_033091807.1, XP_033093877.1, XP_033089972.1, XP_033074646.1, XP_033032521.1, XP_033072241.1, XP_033053803.1]	0.370803
	04022 cGMP-PKG signaling pathway	A09130 Environmental Information Processing	22	1060	509	38503	0.0263973	1.56998	[XP_033044739.1, XP_033061145.1, XP_033065717.1, XP_033057146.1, XP_033033178.1, XP_033038000.1, XP_033079714.1, XP_033071316.1, XP_033040467.1, XP_033074250.1, XP_033094727.1, XP_033041535.1, XP_033036314.1, XP_033066896.1, XP_033073908.1, XP_033033001.1, XP_033060382.1, XP_033057106.1, XP_033078608.1, XP_033089972.1, XP_033044286.1, XP_033085929.1]	0.367676
	05216 Thyroid cancer	A09160 Human Diseases	8	1060	129	38503	0.0266178	2.25263	[XP_033073908.1, XP_033064876.1, XP_033072651.1, XP_033054485.1, XP_033089972.1, XP_033031172.1, XP_033063470.1, XP_033074697.1]	0.357964
	B 09192 Unclassified: genetic information processing	A09190 Not Included in Pathway or Brite	8	1060	130	38503	0.0277058	2.2353	[XP_033076733.1, XP_033040404.1, XP_033057098.1, XP_033065116.1, XP_033089740.1, XP_033071939.1, XP_033056014.1, XP_033043208.1]	0.360176
	04928 Parathyroid hormone synthesis, secretion and action	A09150 Organismal Systems	16	1060	349	38503	0.0336641	1.66526	[XP_033044739.1, XP_033073244.1, XP_033055995.1, XP_033072651.1, XP_033069813.1, XP_033074250.1, XP_033036977.1, XP_033041535.1, XP_033042104.1, XP_033066896.1, XP_033075972.1, XP_033073908.1, XP_033089972.1, XP_033044286.1, XP_033087170.1, XP_033066932.1]	0.423516
	05225 Hepatocellular carcinoma	A09160 Human Diseases	20	1060	468	38503	0.036505	1.55229	[XP_033032800.1, XP_033077598.1, XP_033039385.1, XP_033054946.1, XP_033052730.1, XP_033093877.1, XP_033086395.1, XP_033083523.1, XP_033048868.1, XP_033090852.1, XP_033031172.1, XP_033063470.1, XP_033072245.1, XP_033049320.1, XP_033073908.1, XP_033093089.1, XP_033086093.1, XP_033039815.1, XP_033089972.1, XP_033048101.1]	0.444904
	00310 Lysine degradation	A09100 Metabolism	10	1060	192	38503	0.040698	1.89185	[XP_033076222.1, XP_033037319.1, XP_033049056.1, XP_033061217.1, XP_033078118.1, XP_033074059.1, XP_033081679.1, XP_033076077.1, XP_033063217.1, XP_033048303.1]	0.480976
	05219 Bladder cancer	A09160 Human Diseases	7	1060	118	38503	0.0449497	2.15479	[XP_033032800.1, XP_033073908.1, XP_033062967.1, XP_033089972.1, XP_033063470.1, XP_033074697.1, XP_033072245.1]	0.515599
	04540 Gap junction	A09140 Cellular Processes	12	1060	250	38503	0.0452643	1.74353	[XP_033073908.1, XP_033061145.1, XP_033071834.1, XP_033046617.1, XP_033091032.1, XP_033038000.1, XP_033089972.1, XP_033044286.1, XP_033074250.1, XP_033041535.1, XP_033066896.1, XP_033034781.1]	0.504373
	03013 RNA transport	A09120 Genetic Information Processing	18	1060	423	38503	0.0469826	1.54568	[XP_033044453.1, XP_033095072.1, XP_033078434.1, XP_033082199.1, XP_033034304.1, XP_033046180.1, XP_033080047.1, XP_033065725.1, XP_033094919.1, XP_033092779.1, XP_033031400.1, XP_033054485.1, XP_033083664.1, XP_033083853.1, XP_033032374.1, XP_033035709.1, XP_033057846.1, XP_033042038.1]	0.508978
Gorilla gorilla	03000 Transcription factors	A09180 Brite Hierarchies	172	1023	3016	32203	2.08722e-14	1.79522	[XP_030859230.1, XP_030869661.1, XP_004062006.2, XP_030860954.1, XP_030871220.1, XP_004050024.1, XP_004054698.2, XP_030869375.1, XP_004044790.1, XP_030863268.1, XP_004033454.1, XP_004061940.1, XP_018887349.2, XP_030862359.1, XP_004050212.1, XP_004047262.2, XP_030868006.1, XP_004049208.2, XP_018885572.1, XP_030867014.1, XP_004049513.1, XP_030860777.1, XP_030866486.1, XP_004032839.1, XP_030863983.1…	7.91056e-12
	B 09182 Protein families: genetic information processing	A09180 Brite Hierarchies	603	1023	16807	32203	6.02037e-06	1.1294	[XP_030859230.1, XP_030860954.1, XP_030861501.1, XP_018886270.1, XP_004054698.2, XP_030863618.1, XP_030863268.1, XP_004061940.1, XP_018869108.2, XP_030862359.1, XP_030867014.1, XP_018887082.2, XP_004033928.2, XP_004064111.1, XP_018875344.1, XP_030866213.1, XP_030867595.1, XP_004063258.1, XP_004041426.1, XP_030869798.1, XP_030868537.1, XP_004024633.1, XP_030871901.1, XP_030859581.1, XP_030871661.1…	0.00114086
	A09180 Brite Hierarchies	A09180 Brite Hierarchies	901	1023	26875	32203	1.64351e-05	1.05535	[XP_030859230.1, XP_018868843.1, XP_004054698.2, XP_030863618.1, XP_018877186.1, XP_030863268.1, XP_030862359.1, XP_030867014.1, XP_018887082.2, XP_030858694.1, XP_004046149.1, XP_018875344.1, XP_018885734.2, XP_004063258.1, XP_030867387.1, XP_004041426.1, XP_018891400.1, XP_030871259.1, XP_030868537.1, XP_004024633.1, XP_030871901.1, XP_030859581.1, XP_018895105.1, XP_004051257.1, XP_004057546.1…	0.0020763
	B 09132 Signal transduction	A09130 Environmental Information Processing	180	1023	4471	32203	0.000414802	1.26733	[XP_030867311.1, XP_030860954.1, XP_004053984.1, XP_018884678.1, XP_018879468.2, XP_030863686.1, XP_030872107.1, XP_030866037.1, XP_018888604.1, XP_030870100.1, XP_004047262.2, XP_030868006.1, XP_018894942.2, XP_030870986.1, XP_018883922.1, XP_030869846.1, XP_030866486.1, XP_004046149.1, XP_004060568.1, XP_018885734.2, XP_030863523.1, XP_004063277.2, XP_004058929.1, XP_018886677.1, XP_018887311.1…	0.0393025
	04520 Adherens junction	A09140 Cellular Processes	17	1023	233	32203	0.0013444	2.29675	[XP_030867795.1, XP_030868147.1, XP_018869151.1, XP_018881039.1, XP_030864121.1, XP_030871879.1, XP_004060985.1, XP_018874587.2, XP_030858531.1, XP_030867666.1, XP_018874155.2, XP_004057920.2, XP_004046187.1, XP_030865335.1, XP_018887680.1, XP_018883922.1, XP_030870590.1]	0.101905
	03009 Ribosome biogenesis	A09180 Brite Hierarchies	24	1023	388	32203	0.00161395	1.94715	[XP_018868596.1, XP_030864564.1, XP_004065199.1, XP_018894651.2, XP_030863523.1, XP_004060777.1, XP_030863684.1, XP_004038833.1, XP_030868475.1, XP_030867378.1, XP_018868982.1, XP_004046683.1, XP_018873250.1, XP_018884251.1, XP_004054056.1, XP_030858387.1, XP_030865715.1, XP_004055664.1, XP_004034293.2, XP_004062929.1, XP_030872201.1, XP_004057939.1, XP_030860579.1, XP_004054191.1]	0.101948
	00535 Proteoglycans	A09180 Brite Hierarchies	9	1023	93	32203	0.00282195	3.04635	[XP_018872107.2, XP_018887042.2, XP_018874999.1, XP_004062683.1, XP_018883558.2, XP_018888889.1, XP_004051898.2, XP_004049560.2, XP_004048312.2]	0.152789
	04330 Notch signaling pathway	A09130 Environmental Information Processing	10	1023	117	32203	0.0041844	2.69051	[XP_030858531.1, XP_018885242.1, XP_030870100.1, XP_018874155.2, XP_030864440.1, XP_030869338.1, XP_030871967.1, XP_018871627.2, XP_030856682.1, XP_030866037.1]	0.198236
	04350 TGF-beta signaling pathway	A09130 Environmental Information Processing	14	1023	198	32203	0.00453787	2.22579	[XP_030867311.1, XP_004060563.1, XP_004028950.1, XP_030868423.1, XP_004029132.1, XP_004026521.1, XP_030868264.1, XP_030858531.1, XP_018874155.2, XP_004047262.2, XP_018888332.1, XP_004056005.1, XP_004059745.1, XP_030870590.1]	0.191095
	04950 Maturity onset diabetes of the young	A09160 Human Diseases	6	1023	51	32203	0.00539443	3.70341	[XP_004061940.1, XP_018895105.1, XP_030868727.1, XP_030866239.1, XP_030863268.1, XP_030869798.1]	0.204449
	03021 Transcription machinery	A09180 Brite Hierarchies	30	1023	580	32203	0.00665171	1.62822	[XP_030861128.1, XP_004042230.1, XP_030870214.1, XP_004056064.1, XP_004062218.1, XP_018868906.2, XP_030863431.1, XP_004045948.1, XP_004047057.2, XP_030856873.1, XP_018888898.2, XP_018876766.1, XP_030860114.1, XP_004060876.1, XP_004063107.1, XP_018871644.1, XP_004045035.2, XP_004033928.2, XP_018893831.2, XP_004064558.1, XP_018878074.1, XP_030870321.1, XP_018878728.2, XP_030859581.1, XP_018889745.1…	0.229182
	A09130 Environmental Information Processing	A09130 Environmental Information Processing	204	1023	5475	32203	0.00696035	1.17292	[XP_030859000.1, XP_030860954.1, XP_018880645.1, XP_004053984.1, XP_018884678.1, XP_030872107.1, XP_018888604.1, XP_030867666.1, XP_030870100.1, XP_030868006.1, XP_030869846.1, XP_004046149.1, XP_004060568.1, XP_018885734.2, XP_030863523.1, XP_018886677.1, XP_018887311.1, XP_018864870.1, XP_030871901.1, XP_030869338.1, XP_018868949.1, XP_030859904.1, XP_030865342.1, XP_030871599.1, XP_030864121.1…	0.219831
	99973 Transcription	A09190 Not Included in Pathway or Brite	7	1023	79	32203	0.012794	2.78928	[XP_004065067.2, XP_018873983.2, XP_018887518.2, XP_018868872.2, XP_030857828.1, XP_004056749.1, XP_004049688.1]	0.372995
	04010 MAPK signaling pathway	A09130 Environmental Information Processing	35	1023	753	32203	0.0169112	1.46317	[XP_004043111.1, XP_030857135.1, XP_018884678.1, XP_030861162.1, XP_004044970.2, XP_018874855.1, XP_018868213.2, XP_030861229.1, XP_018867616.1, XP_004037772.1, XP_030870143.1, XP_004061446.2, XP_004042694.1, XP_004025929.1, XP_018870133.2, XP_018883922.1, XP_018868333.1, XP_004043878.1, XP_018882731.1, XP_030868147.1, XP_030859786.1, XP_030866446.1, XP_004058929.1, XP_018886677.1, XP_018884350.1…	0.45781
	05216 Thyroid cancer	A09160 Human Diseases	8	1023	105	32203	0.0188429	2.3984	[XP_004043849.1, XP_018888332.1, XP_004057920.2, XP_018886677.1, XP_030864121.1, XP_004049341.1, XP_004028101.2, XP_030871781.1]	0.476097
	04068 FoxO signaling pathway	A09130 Environmental Information Processing	16	1023	282	32203	0.0189638	1.78604	[XP_018885734.2, XP_030860954.1, XP_018886677.1, XP_018878296.2, XP_030871781.1, XP_018890589.2, XP_030858561.1, XP_030858531.1, XP_018874155.2, XP_030868006.1, XP_018868949.1, XP_030857175.1, XP_030860347.1, XP_018865798.2, XP_018883922.1, XP_030870590.1]	0.449205
	04915 Estrogen signaling pathway	A09150 Organismal Systems	17	1023	308	32203	0.0202574	1.73748	[XP_030867326.1, XP_018865770.1, XP_018885734.2, XP_018893919.1, XP_030867365.1, XP_030857817.1, XP_018889216.1, XP_004028988.2, XP_030860602.1, XP_018880716.1, XP_030862536.1, XP_030862053.1, XP_004041720.2, XP_004025929.1, XP_018885031.1, XP_030865342.1, XP_030872054.1]	0.451621
	04310 Wnt signaling pathway	A09130 Environmental Information Processing	22	1023	434	32203	0.0222557	1.59571	[XP_030869441.1, XP_004046149.1, XP_030868147.1, XP_004063277.2, XP_030857665.1, XP_030864121.1, XP_030872107.1, XP_030866924.1, XP_030871592.1, XP_030859175.1, XP_004033272.1, XP_030871781.1, XP_018868981.2, XP_030858531.1, XP_018874155.2, XP_018888332.1, XP_004049962.2, XP_004040271.2, XP_004025929.1, XP_030865570.1, XP_004054937.1, XP_018883922.1]	0.468607
	04320 Dorso-ventral axis formation	A09150 Organismal Systems	6	1023	69	32203	0.022288	2.7373	[XP_018890583.1, XP_030870100.1, XP_030866266.1, XP_018868343.1, XP_018886677.1, XP_030871419.1]	0.444586
	05219 Bladder cancer	A09160 Human Diseases	6	1023	71	32203	0.025264	2.6602	[XP_018888332.1, XP_030857166.1, XP_004057920.2, XP_004056005.1, XP_018886677.1, XP_030871781.1]	0.478753
	04390 Hippo signaling pathway	A09130 Environmental Information Processing	21	1023	417	32203	0.0266771	1.58527	[XP_018879612.2, XP_004046149.1, XP_030864121.1, XP_030866924.1, XP_004028950.1, XP_030871592.1, XP_030859959.1, XP_018883683.1, XP_004033272.1, XP_030868423.1, XP_030871781.1, XP_018868981.2, XP_018879744.1, XP_018887760.1, XP_030870364.1, XP_018888332.1, XP_004057920.2, XP_004064783.1, XP_004059745.1, XP_030870590.1, XP_030865372.1]	0.481457
	05202 Transcriptional misregulation in cancer	A09160 Human Diseases	24	1023	493	32203	0.0267659	1.53245	[XP_004057601.1, XP_018882731.1, XP_004043849.1, XP_030870768.1, XP_030857347.1, XP_030857135.1, XP_004050024.1, XP_004062406.1, XP_030860448.1, XP_030857454.1, XP_030858816.1, XP_018891761.2, XP_030856873.1, XP_018888898.2, XP_018887349.2, XP_018881605.1, XP_030860114.1, XP_018889745.1, XP_018888332.1, XP_004042694.1, XP_030858221.1, XP_004045272.1, XP_030868305.1, XP_018881123.2]	0.461103
	B 09144 Cellular community - eukaryotes	A09140 Cellular Processes	59	1023	1444	32203	0.0296492	1.28619	[XP_004058683.1, XP_030869661.1, XP_018868843.1, XP_030857135.1, XP_018879468.2, XP_030869392.1, XP_030871592.1, XP_030868264.1, XP_030867666.1, XP_004056005.1, XP_030865335.1, XP_018883922.1, XP_004046149.1, XP_018881039.1, XP_018885734.2, XP_018886677.1, XP_030871879.1, XP_030866924.1, XP_004029352.1, XP_018874587.2, XP_030871901.1, XP_004057920.2, XP_004046187.1, XP_030870819.1, XP_018887680.1…	0.488568
	03036 Chromosome and associated proteins	A09180 Brite Hierarchies	131	1023	3524	32203	0.0315159	1.17019	[XP_030869661.1, XP_030871220.1, XP_030869514.1, XP_004064525.1, XP_030863034.1, XP_004058184.1, XP_018874070.1, XP_030860114.1, XP_030867609.1, XP_030870225.1, XP_030872383.1, XP_030866213.1, XP_018887417.2, XP_030867595.1, XP_030856906.1, XP_030871901.1, XP_030862766.1, XP_030868741.1, XP_030858506.1, XP_030870819.1, XP_018894113.2, XP_018885040.2, XP_030867044.1, XP_004062194.2, XP_030860013.1…	0.497689
	04929 GnRH secretion	A09150 Organismal Systems	10	1023	160	32203	0.0321495	1.96744	[XP_018874855.1, XP_018878760.2, XP_030867567.1, XP_018868213.2, XP_030861229.1, XP_018880716.1, XP_004058928.2, XP_030863686.1, XP_018885031.1, XP_018889216.1]	0.487387
	04934 Cushing syndrome	A09160 Human Diseases	20	1023	405	32203	0.03569	1.55452	[XP_004046149.1, XP_018865770.1, XP_030857166.1, XP_018886677.1, XP_030864121.1, XP_030866924.1, XP_030871592.1, XP_004033272.1, XP_030871781.1, XP_004050913.1, XP_018874855.1, XP_018891761.2, XP_004028988.2, XP_018881605.1, XP_018868213.2, XP_030870030.1, XP_030861229.1, XP_018884535.2, XP_030865342.1, XP_018894141.2]	0.520251
	B 09192 Unclassified: genetic information processing	A09190 Not Included in Pathway or Brite	8	1023	123	32203	0.0427411	2.04741	[XP_004065067.2, XP_018873983.2, XP_018887518.2, XP_018868872.2, XP_030857828.1, XP_004056749.1, XP_004049688.1, XP_018885043.2]	0.599958
	04927 Cortisol synthesis and secretion	A09150 Organismal Systems	10	1023	169	32203	0.0440385	1.86266	[XP_018874855.1, XP_004028988.2, XP_018881605.1, XP_018868213.2, XP_030870030.1, XP_030861229.1, XP_018865770.1, XP_018884535.2, XP_004050913.1, XP_030865342.1]	0.596093
Homo sapiens	03000 Transcription factors	A09180 Brite Hierarchies	161	958	5834	58188	5.00341e-11	1.67621	[NP_003394.1, NP_005306.1, NP_110389.1, NP_001940.1, NP_006227.1, NP_057354.1, NP_005404.1, NP_001078940.1, NP_004600.2, NP_008874.2, NP_065190.2, NP_542173.2, NP_001166183.1, NP_001013757.1, NP_005163.1, NP_009060.2, NP_786923.1, NP_001537.1, NP_001273897.1, XP_016883130.1, XP_011529321.1, NP_001272807.1, XP_024302186.1, NP_001955.1, XP_011527623.1, NP_036318.1, NP_001272758.1, NP_009015.1, NP_0…	1.87127e-08
	B 09182 Protein families: genetic information processing	A09180 Brite Hierarchies	576	958	29999	58188	4.62847e-08	1.16623	[NP_955475.1, XP_011532509.1, NP_004695.1, NP_001338457.1, NP_060613.1, NP_110389.1, XP_005248178.1, XP_011542514.1, NP_001017963.2, NP_001238781.1, NP_005868.1, NP_004717.2, NP_001096032.1, NP_001230806.1, XP_006724164.1, NP_001108585.2, XP_011524790.1, NP_001013757.1, NP_786923.1, NP_689968.1, XP_006711121.1, NP_001059.2, NP_001015892.1, NP_001955.1, NP_006382.1, XP_016885216.1, NP_001159396.1,…	8.65524e-06
	03009 Ribosome biogenesis	A09180 Brite Hierarchies	28	958	518	58188	6.03688e-08	3.28319	[NP_001271264.1, NP_001355167.1, NP_004695.1, NP_777573.1, NP_065101.1, NP_001128715.1, NP_065147.1, NP_115898.2, XP_016882517.1, NP_778236.2, NP_057018.1, XP_016857827.1, NP_001342203.1, NP_001316633.1, NP_001104792.1, NP_056485.2, NP_054781.1, NP_116045.2, NP_055871.1, XP_011512267.2, XP_005248558.1, NP_006382.1, NP_004389.2, NP_060555.2, XP_011518257.1, NP_001186628.1, NP_001335116.1, NP_05700…	7.52598e-06
	A09180 Brite Hierarchies	A09180 Brite Hierarchies	850	958	48648	58188	3.96669e-06	1.06126	[XP_011532509.1, NP_004695.1, NP_060613.1, XP_011542514.1, NP_001160166.1, XP_016868239.1, XP_011524714.1, NP_001317270.1, NP_689968.1, NP_055878.1, NP_001015892.1, NP_001073870.1, XP_006712480.1, NP_001955.1, NP_006382.1, NP_862827.2, XP_016883001.1, NP_005179.2, NP_001158727.1, NP_036204.2, XP_011528811.1, XP_005256484.1, XP_011541593.1, NP_004464.2, NP_057191.2, XP_005245130.1, NP_036324.1, NP…	0.000370885
	04330 Notch signaling pathway	A09130 Environmental Information Processing	12	958	183	58188	5.79397e-05	3.98289	[XP_011517019.2, NP_004371.2, NP_001070729.2, NP_001276908.1, NP_660142.1, NP_115803.1, NP_001159827.1, XP_011536311.1, XP_005244808.1, NP_000323.2, NP_000426.2, NP_612144.1]	0.00433389
	04950 Maturity onset diabetes of the young	A09160 Human Diseases	8	958	81	58188	5.84259e-05	5.99892	[NP_710141.1, NP_000200.1, NP_006159.2, NP_001121084.1, NP_001158727.1, NP_004489.1, NP_803238.1, NP_963883.2]	0.00364188
	03021 Transcription machinery	A09180 Brite Hierarchies	30	958	955	58188	0.00069957	1.90803	[XP_016875375.1, NP_060489.1, NP_001338457.1, NP_065776.1, NP_004520.2, NP_001307684.1, XP_006722908.1, NP_001366220.1, XP_024307243.1, NP_002276.2, XP_016861165.1, NP_036218.1, NP_005925.2, NP_001358585.1, NP_003176.2, XP_005277488.1, XP_016882377.1, NP_001015892.1, XP_011528520.1, XP_011509096.1, XP_006724099.1, NP_001181919.1, NP_620614.2, NP_001305440.1, NP_003077.2, XP_006724727.1, NP_001304…	0.037377
	00535 Proteoglycans	A09180 Brite Hierarchies	9	958	181	58188	0.00326915	3.02017	[NP_001245139.1, XP_011540765.1, NP_001184225.1, NP_001278789.1, NP_001356325.1, NP_001290161.1, NP_001129603.1, NP_004377.2, NP_001158091.1]	0.152833
	05224 Breast cancer	A09160 Human Diseases	19	958	574	58188	0.00357754	2.01053	[NP_003382.1, XP_011517019.2, NP_036567.2, NP_001167559.1, NP_444284.1, NP_001940.1, XP_005244808.1, NP_000426.2, NP_001341799.1, NP_006513.1, NP_001341299.1, NP_660142.1, NP_003496.1, NP_112573.1, NP_114072.1, NP_002219.1, XP_011543331.1, NP_004456.1, NP_620407.1]	0.148667
	04350 TGF-beta signaling pathway	A09130 Environmental Information Processing	12	958	324	58188	0.00807853	2.24959	[NP_001537.1, NP_001353439.1, NP_004371.2, NP_001941.2, NP_878248.2, XP_011517251.1, NP_001709.1, NP_066998.1, NP_620407.1, NP_998817.1, XP_024308656.1, NP_001341799.1]	0.302137
	04658 Th1 and Th2 cell differentiation	A09150 Organismal Systems	11	958	342	58188	0.0276444	1.95359	[XP_011544127.1, XP_011517019.2, NP_001316057.1, NP_660142.1, NP_001307601.1, NP_115803.1, NP_002219.1, XP_024306047.1, NP_620407.1, XP_011539686.1, NP_000426.2]	0.939909
	04310 Wnt signaling pathway	A09130 Environmental Information Processing	19	958	717	58188	0.0306205	1.60954	[NP_003382.1, XP_011530586.1, NP_444284.1, XP_011528737.1, NP_149111.1, NP_001132940.1, NP_071899.1, NP_001341799.1, NP_006513.1, NP_004371.2, NP_002949.2, NP_003496.1, NP_112573.1, XP_005267488.1, NP_001164100.1, NP_001275646.1, NP_114072.1, NP_002219.1, XP_011543331.1]	0.954338
	B 09132 Signal transduction	A09130 Environmental Information Processing	160	958	8443	58188	0.0307196	1.15104	[XP_011517019.2, XP_011532509.1, XP_011522451.1, NP_004943.1, NP_001017963.2, NP_001238781.1, NP_057354.1, NP_000086.2, NP_003740.2, NP_036370.2, NP_006513.1, NP_001353439.1, NP_001341299.1, NP_660142.1, NP_573572.1, XP_016859813.1, XP_024304479.1, NP_001293142.1, XP_011542285.1, NP_000323.2, NP_003382.1, NP_055878.1, NP_001537.1, NP_001167575.1, XP_016880172.1, NP_001273897.1, NP_001070729.2, XP…	0.883778
	05217 Basal cell carcinoma	A09160 Human Diseases	8	958	223	58188	0.0323969	2.17898	[NP_003382.1, XP_011519833.1, NP_006513.1, NP_003496.1, NP_112573.1, NP_005622.1, NP_114072.1, NP_001077072.1]	0.86546
	05216 Thyroid cancer	A09160 Human Diseases	6	958	145	58188	0.033439	2.51334	[NP_065681.1, NP_444284.1, NP_003283.2, NP_112573.1, NP_620407.1, NP_001341799.1]	0.833746
	99973 Transcription	A09190 Not Included in Pathway or Brite	7	958	192	58188	0.0406421	2.21444	[NP_065071.1, NP_078772.1, NP_001269590.2, XP_011529404.1, NP_001365143.1, NP_001070865.1, NP_001365235.1]	0.950009
	05225 Hepatocellular carcinoma	A09160 Human Diseases	17	958	645	58188	0.0408839	1.60087	[NP_003382.1, XP_016875375.1, NP_036567.2, NP_444284.1, NP_001940.1, XP_006722908.1, NP_001341799.1, NP_620614.2, NP_006513.1, NP_003496.1, XP_011517251.1, NP_112573.1, NP_114072.1, XP_011543331.1, NP_620407.1, NP_037395.2, NP_001358585.1]	0.899446
	03110 Chaperones and folding catalysts	A09180 Brite Hierarchies	16	958	601	58188	0.0429396	1.61701	[NP_689968.1, XP_024309307.1, NP_777596.2, NP_006840.2, NP_001139021.1, NP_001017963.2, XP_011512267.2, NP_057678.1, NP_001121167.1, NP_001123578.1, NP_056073.1, NP_002766.1, NP_003290.1, NP_071760.2, NP_001127890.1, NP_001358173.1]	0.892189
	03420 Nucleotide excision repair	A09120 Genetic Information Processing	6	958	155	58188	0.0439267	2.35119	[NP_063949.2, NP_001333369.1, XP_006717341.1, NP_001341658.1, NP_001073341.1, XP_011509096.1]	0.864663
	04515 Cell adhesion molecules	A09180 Brite Hierarchies	19	958	750	58188	0.044606	1.53872	[NP_055061.1, XP_016861615.1, XP_024302451.1, XP_024306030.1, NP_942088.1, NP_071414.2, NP_001341349.1, NP_001036189.1, NP_001009566.1, NP_001091987.1, XP_011527296.1, NP_112178.2, NP_001399.1, NP_057664.1, XP_011530452.1, NP_003726.1, NP_003728.1, NP_001345164.1, NP_061737.1]	0.834132
	B 09121 Transcription	A09120 Genetic Information Processing	16	958	606	58188	0.0456392	1.60367	[NP_003176.2, NP_005617.2, XP_005277488.1, NP_001341360.1, NP_001070911.1, NP_001015892.1, XP_011509096.1, NP_001158287.1, NP_008869.1, NP_005868.1, NP_001164408.1, XP_006724727.1, XP_011535346.1, XP_024307243.1, NP_001258026.1, NP_001230808.1]	0.812812
	03041 Spliceosome	A09180 Brite Hierarchies	39	958	1781	58188	0.0458461	1.33005	[XP_011524698.1, XP_005256210.1, XP_024307627.1, NP_001156752.1, NP_005617.2, NP_588611.2, NP_001333790.1, NP_277071.2, NP_057191.2, NP_001158287.1, NP_008869.1, XP_005272734.1, NP_005868.1, NP_006796.1, NP_001308627.1, NP_060089.1, XP_005255283.1, NP_001352848.1, NP_001258026.1, NP_002507.1, NP_001230808.1, NP_001231513.1, XP_016871592.1, NP_001353321.1, NP_001278274.1, NP_112241.2, NP_001341360…	0.779384
Pan paniscus	03000 Transcription factors	A09180 Brite Hierarchies	188	1097	4257	41358	1.67732e-12	1.66497	[XP_003811509.2, XP_034817425.1, XP_008948720.1, XP_034796662.1, XP_003832620.2, XP_024781531.2, XP_034821892.1, XP_034792712.1, XP_034793886.1, XP_003825084.1, XP_014198580.2, XP_034813954.1, XP_003811844.2, XP_003826197.2, XP_034809732.1, XP_014200811.1, XP_034809521.1, XP_034784804.1, XP_034803795.1, XP_024785142.2, XP_034792249.1, XP_008976967.2, XP_014197080.2, XP_003831831.1, XP_003814685.1…	6.52479e-10
	03009 Ribosome biogenesis	A09180 Brite Hierarchies	31	1097	429	41358	6.22375e-07	2.72431	[XP_003817904.1, XP_034790782.1, XP_008960691.1, XP_003822529.2, XP_034816815.1, XP_034803675.1, XP_034804054.1, XP_034817299.1, XP_014197930.1, XP_003814588.2, XP_003832856.1, XP_034794567.1, XP_003818822.1, XP_008959516.1, XP_003832488.2, XP_034818004.1, XP_034790480.1, XP_008948984.2, XP_008968157.1, XP_003810531.1, XP_003810008.1, XP_034817669.1, XP_034787939.1, XP_034816680.1, XP_003818188.1…	0.000121052
	A09180 Brite Hierarchies	A09180 Brite Hierarchies	968	1097	34551	41358	5.86181e-06	1.05625	[XP_003817195.2, XP_008948720.1, XP_008961405.1, XP_034806281.1, XP_003815703.2, XP_034803674.1, XP_008956470.2, XP_003820289.2, XP_003809095.1, XP_034797794.1, XP_003814588.2, XP_034785575.1, XP_003809796.2, XP_034790935.1, XP_034803828.1, XP_034809732.1, XP_008961055.1, XP_003845964.2, XP_034806568.1, XP_034810262.1, XP_034815290.1, XP_034798790.1, XP_008976967.2, XP_034785190.1, XP_003813886.2…	0.000760081
	B 09182 Protein families: genetic information processing	A09180 Brite Hierarchies	648	1097	21786	41358	9.24356e-06	1.12137	[XP_003811509.2, XP_008948720.1, XP_008961405.1, XP_003815703.2, XP_034803697.1, XP_008956470.2, XP_034813144.1, XP_034813954.1, XP_003814588.2, XP_003809796.2, XP_034809732.1, XP_008963695.2, XP_008961055.1, XP_003824931.1, XP_034806568.1, XP_034803795.1, XP_034810262.1, XP_034815290.1, XP_034796799.1, XP_008976967.2, XP_034785190.1, XP_003814685.1, XP_034804440.1, XP_003810008.1, XP_034809951.1…	0.000898936
	04330 Notch signaling pathway	A09130 Environmental Information Processing	13	1097	177	41358	0.00094161	2.769	[XP_008966264.2, XP_034785430.1, XP_008953378.2, XP_034810419.1, XP_003825247.1, XP_034819426.1, XP_034789468.1, XP_003820724.2, XP_034790701.1, XP_034817388.1, XP_034801120.1, XP_034800478.1, XP_034794179.1]	0.0732572
	04350 TGF-beta signaling pathway	A09130 Environmental Information Processing	15	1097	243	41358	0.00228491	2.32722	[XP_034804682.1, XP_008966264.2, XP_034789991.1, XP_034808575.1, XP_034802148.1, XP_014201493.1, XP_034808805.1, XP_003812257.1, XP_034823766.1, XP_034817416.1, XP_003816225.1, XP_034816180.1, XP_008949220.1, XP_034822195.1, XP_008951122.2]	0.148138
	99973 Transcription	A09190 Not Included in Pathway or Brite	9	1097	111	41358	0.00284927	3.05684	[XP_003829433.1, XP_034804215.1, XP_034786846.1, XP_034793789.1, XP_034795221.1, XP_034789732.1, XP_034805189.1, XP_034806051.1, XP_034805289.1]	0.158338
	04950 Maturity onset diabetes of the young	A09160 Human Diseases	6	1097	54	41358	0.00299878	4.189	[XP_034792249.1, XP_034821254.1, XP_034814427.1, XP_034822912.1, XP_034803259.1, XP_024781531.2]	0.145816
	00535 Proteoglycans	A09180 Brite Hierarchies	10	1097	136	41358	0.00348268	2.77213	[XP_034802198.1, XP_003807889.1, XP_008968023.2, XP_034798442.1, XP_008958501.1, XP_003814549.1, XP_003807887.1, XP_008958951.2, XP_003815965.1, XP_034815641.1]	0.150529
	B 09192 Unclassified: genetic information processing	A09190 Not Included in Pathway or Brite	11	1097	162	41358	0.00412705	2.55994	[XP_003829433.1, XP_034804215.1, XP_034786846.1, XP_008954889.2, XP_034793789.1, XP_034795221.1, XP_034789732.1, XP_034817244.1, XP_034805189.1, XP_034806051.1, XP_034805289.1]	0.160542
	04520 Adherens junction	A09140 Cellular Processes	17	1097	316	41358	0.00498995	2.02822	[XP_034804682.1, XP_008966264.2, XP_008954382.1, XP_034788517.1, XP_034820797.1, XP_034823539.1, XP_034812956.1, XP_003820035.1, XP_034823766.1, XP_034796439.1, XP_034819153.1, XP_034800284.1, XP_034818991.1, XP_003822933.1, XP_034809348.1, XP_003828118.1, XP_003811901.1]	0.176463
	B 09132 Signal transduction	A09130 Environmental Information Processing	187	1097	5949	41358	0.00703081	1.18509	[XP_003817195.2, XP_003817172.1, XP_008973809.2, XP_034806281.1, XP_034803674.1, XP_034787348.1, XP_003820289.2, XP_014198580.2, XP_003816225.1, XP_034819153.1, XP_034785575.1, XP_034811066.1, XP_034803828.1, XP_003822924.1, XP_034790701.1, XP_034792863.1, XP_034798790.1, XP_034800350.1, XP_003811204.1, XP_034795956.1, XP_034789991.1, XP_034801735.1, XP_003813595.2, XP_008953378.2, XP_003812257.1…	0.227916
	03021 Transcription machinery	A09180 Brite Hierarchies	31	1097	734	41358	0.00818169	1.59228	[XP_034812722.1, XP_034817679.1, XP_034785248.1, XP_034807938.1, XP_034819024.1, XP_003826467.2, XP_003822350.2, XP_003825851.2, XP_003828312.1, XP_034813493.1, XP_008961477.2, XP_034799301.1, XP_034801883.1, XP_008963695.2, XP_003824978.1, XP_003812729.1, XP_008971809.1, XP_034822954.1, XP_034801442.1, XP_008964359.2, XP_034820626.1, XP_003808820.1, XP_034801982.1, XP_014199577.2, XP_034801679.1…	0.244821
	05216 Thyroid cancer	A09160 Human Diseases	8	1097	109	41358	0.00862693	2.76705	[XP_034796439.1, XP_034804682.1, XP_014201493.1, XP_034789122.1, XP_034786256.1, XP_003808638.1, XP_003815642.1, XP_034809348.1]	0.239705
	05224 Breast cancer	A09160 Human Diseases	18	1097	395	41358	0.0194348	1.71802	[XP_034804682.1, XP_034789087.1, XP_034785430.1, XP_008954382.1, XP_008953378.2, XP_014201493.1, XP_034802982.1, XP_034786195.1, XP_003808698.1, XP_003824270.1, XP_034811066.1, XP_034789122.1, XP_003811059.1, XP_034798638.1, XP_034800478.1, XP_034820307.1, XP_034809348.1, XP_034794179.1]	0.504009
	B 09152 Endocrine system	A09150 Organismal Systems	95	1097	2917	41358	0.0227236	1.22784	[XP_003817195.2, XP_003817172.1, XP_003821874.2, XP_003828423.2, XP_034806281.1, XP_003813891.1, XP_003820289.2, XP_034815955.1, XP_034797794.1, XP_008962542.1, XP_034811066.1, XP_034813493.1, XP_008948760.2, XP_034792863.1, XP_003822738.2, XP_034791357.1, XP_034789510.1, XP_034792249.1, XP_003813886.2, XP_034813072.1, XP_034823128.1, XP_008953378.2, XP_034800624.1, XP_008974242.1, XP_003820043.2…	0.552468
	04320 Dorso-ventral axis formation	A09150 Organismal Systems	6	1097	85	41358	0.0255986	2.66125	[XP_034804682.1, XP_034785430.1, XP_034805582.1, XP_034814203.1, XP_034796988.1, XP_034786991.1]	0.585757
	A09130 Environmental Information Processing	A09130 Environmental Information Processing	217	1097	7242	41358	0.0259938	1.12968	[XP_003817195.2, XP_003817172.1, XP_034806281.1, XP_034803674.1, XP_003820289.2, XP_003809095.1, XP_003816225.1, XP_034819153.1, XP_034785575.1, XP_034803828.1, XP_034792863.1, XP_034801347.1, XP_034798790.1, XP_034801735.1, XP_003813595.2, XP_008953378.2, XP_003831700.1, XP_034786195.1, XP_003832377.1, XP_003827316.2, XP_003813923.1, XP_034800284.1, XP_014203118.2, XP_034801120.1, XP_034806703.1…	0.561755
	04915 Estrogen signaling pathway	A09150 Organismal Systems	17	1097	383	41358	0.02819	1.67341	[XP_034804682.1, XP_003813886.2, XP_034802982.1, XP_034794065.1, XP_003813891.1, XP_034823753.1, XP_034817669.1, XP_034797794.1, XP_034817557.1, XP_034808632.1, XP_034797452.1, XP_008962542.1, XP_003832615.1, XP_003824270.1, XP_008948760.2, XP_034793239.1, XP_008962167.1]	0.577153
	04515 Cell adhesion molecules	A09180 Brite Hierarchies	21	1097	504	41358	0.0294733	1.57088	[XP_003811944.2, XP_034795956.1, XP_034816553.1, XP_034815035.1, XP_034812956.1, XP_034788677.1, XP_003820035.1, XP_034819667.1, XP_003829156.2, XP_003823720.2, XP_034807608.1, XP_034796439.1, XP_003819978.1, XP_034787941.1, XP_034819447.1, XP_034800284.1, XP_034797196.1, XP_034813404.1, XP_034810838.1, XP_003811901.1, XP_034798790.1]	0.573256
	04930 Type II diabetes mellitus	A09160 Human Diseases	10	1097	194	41358	0.0349866	1.94335	[XP_034804682.1, XP_034792249.1, XP_034801735.1, XP_003815970.2, XP_034798345.1, XP_034785575.1, XP_003821874.2, XP_034822912.1, XP_034792863.1, XP_034797801.1]	0.648086
	04928 Parathyroid hormone synthesis, secretion and action	A09150 Organismal Systems	16	1097	370	41358	0.0396886	1.63031	[XP_034804682.1, XP_034789087.1, XP_034813072.1, XP_003816813.2, XP_034790754.1, XP_008969285.2, XP_008954382.1, XP_003829270.1, XP_034802965.1, XP_034815955.1, XP_034818091.1, XP_008950443.2, XP_034812184.1, XP_008948760.2, XP_003808638.1, XP_034793239.1]	0.701767
	04934 Cushing syndrome	A09160 Human Diseases	22	1097	553	41358	0.040571	1.49986	[XP_034804682.1, XP_034788213.1, XP_034822910.1, XP_034807538.1, XP_034791831.1, XP_034817684.1, XP_034806281.1, XP_034808632.1, XP_034786195.1, XP_003808698.1, XP_034798345.1, XP_034811066.1, XP_034789122.1, XP_008948760.2, XP_034798638.1, XP_034805047.1, XP_034793239.1, XP_034820307.1, XP_034789695.1, XP_034798208.1, XP_034809348.1, XP_034822907.1]	0.686178
	04929 GnRH secretion	A09150 Organismal Systems	11	1097	227	41358	0.0408278	1.82692	[XP_034817557.1, XP_034804682.1, XP_034816237.1, XP_008962542.1, XP_034798345.1, XP_034807538.1, XP_034806281.1, XP_034805047.1, XP_034823753.1, XP_008968531.2, XP_034794348.1]	0.66175
	04141 Protein processing in endoplasmic reticulum	A09120 Genetic Information Processing	18	1097	435	41358	0.0437817	1.56004	[XP_003811410.1, XP_003820555.2, XP_034794065.1, XP_034806609.1, XP_034801271.1, XP_034814455.1, XP_034817669.1, XP_003819090.2, XP_003824882.1, XP_003822124.1, XP_003832615.1, XP_034793919.1, XP_003805899.2, XP_034800782.1, XP_034817302.1, XP_003822154.1, XP_003814998.1, XP_003821433.2]	0.681244
	04979 Cholesterol metabolism	A09150 Organismal Systems	6	1097	97	41358	0.0445355	2.33202	[XP_008966100.2, XP_034808579.1, XP_034788758.1, XP_003824931.1, XP_003829331.2, XP_003804417.1]	0.666319
	05225 Hepatocellular carcinoma	A09160 Human Diseases	19	1097	470	41358	0.0474463	1.52408	[XP_034804682.1, XP_034822954.1, XP_034789087.1, XP_034796027.1, XP_034813564.1, XP_014201493.1, XP_034819024.1, XP_014199577.2, XP_034823766.1, XP_034801679.1, XP_034786195.1, XP_003808698.1, XP_034811066.1, XP_034789122.1, XP_003824978.1, XP_034798638.1, XP_034820307.1, XP_034809348.1, XP_034819170.1]	0.683578
	04310 Wnt signaling pathway	A09130 Environmental Information Processing	22	1097	563	41358	0.0476112	1.47322	[XP_003823290.2, XP_034789087.1, XP_008966264.2, XP_003811998.2, XP_014201493.1, XP_034823539.1, XP_034814856.1, XP_034793148.1, XP_034813319.1, XP_034815584.1, XP_034804418.1, XP_003831700.1, XP_034786195.1, XP_003808698.1, XP_003824270.1, XP_034811066.1, XP_034789122.1, XP_003822933.1, XP_034798638.1, XP_034820307.1, XP_034815630.1, XP_034809348.1]	0.661456
Pan troglodytes	03000 Transcription factors	A09180 Brite Hierarchies	164	1049	4643	47253	1.64961e-09	1.59111	[XP_024206304.1, XP_513442.2, XP_016795779.1, XP_016792120.2, XP_016789181.1, XP_001174677.2, XP_009446856.1, XP_009441021.2, XP_016792697.1, XP_016811890.2, XP_016814893.1, XP_016791095.1, XP_009428488.1, XP_016793037.1, XP_009440779.1, XP_003315402.1, XP_016788919.1, XP_009448015.2, NP_001238818.1, XP_016778338.2, XP_016785513.2, XP_009452741.1, XP_515927.2, XP_016781055.1, XP_001153136.2, XP_0…	6.28501e-07
	03009 Ribosome biogenesis	A09180 Brite Hierarchies	26	1049	486	47253	4.26193e-05	2.40986	[XP_514097.2, XP_016809529.2, XP_001152281.2, XP_001170125.1, XP_009458199.1, XP_016788225.1, XP_001161750.1, XP_024204997.1, XP_009426592.1, XP_527225.2, XP_531577.2, XP_003314711.2, NP_001192057.1, XP_516036.2, XP_016790101.2, XP_009424597.1, XP_024202708.1, XP_016808651.1, XP_523405.1, XP_024212565.1, XP_016780097.2, XP_526319.2, XP_016780158.1, XP_009438510.1, XP_001166506.1, XP_009422398.1]	0.00811898
	A09180 Brite Hierarchies	A09180 Brite Hierarchies	922	1049	39511	47253	5.28031e-05	1.05116	[XP_016785367.1, XP_016791516.2, XP_016795779.1, NP_001267356.1, XP_016796074.2, XP_016791832.1, XP_001154294.1, XP_016776467.2, XP_515927.2, XP_003309476.2, XP_016800519.1, XP_016774022.1, XP_016798616.1, XP_016786988.1, XP_009458306.1, XP_016775765.2, XP_517954.2, XP_512587.2, XP_024207523.1, XP_003307830.1, XP_001163927.2, XP_003317706.1, XP_016783536.2, XP_024201465.1, XP_003949506.2, XP_0242…	0.006706
	B 09182 Protein families: genetic information processing	A09180 Brite Hierarchies	616	1049	24984	47253	6.70353e-05	1.11064	[XP_016791516.2, XP_016795779.1, NP_001267356.1, XP_016796074.2, XP_016810536.2, XP_526285.2, XP_024212917.1, XP_024212510.1, XP_024209157.1, XP_009448015.2, XP_001159891.2, XP_509089.2, XP_001154294.1, XP_515927.2, XP_016790101.2, XP_016774022.1, XP_024210680.1, XP_016798616.1, XP_009458306.1, XP_016805548.1, XP_001168135.1, XP_001172828.1, XP_001163445.1, XP_016796107.1, XP_003317706.1, XP_0242…	0.00638511
	04350 TGF-beta signaling pathway	A09130 Environmental Information Processing	16	1049	240	47253	0.000106066	3.00305	[XP_517848.2, XP_016810464.1, XP_009455266.1, XP_009453852.1, XP_016790129.1, XP_016797310.2, XP_016797389.1, XP_514508.2, XP_009428488.1, XP_009440543.1, XP_003950760.2, XP_003317171.1, XP_003308955.2, NP_001136266.1, XP_016785513.2, XP_009433538.1]	0.00808219
	00535 Proteoglycans	A09180 Brite Hierarchies	11	1049	131	47253	0.000172796	3.78247	[NP_001129209.1, XP_001146178.1, XP_001144786.1, XP_009451418.1, XP_024206387.1, XP_001148362.2, XP_016777149.1, XP_016813272.2, XP_507828.2, XP_001147684.2, XP_009433316.2]	0.0109725
	04330 Notch signaling pathway	A09130 Environmental Information Processing	14	1049	222	47253	0.000489852	2.84072	[XP_001147268.1, XP_009433184.1, XP_016791516.2, XP_016810433.1, XP_001148591.2, XP_016779789.1, XP_009455997.1, XP_526285.2, XP_024204388.1, XP_024203900.1, XP_518700.2, XP_009428488.1, XP_524847.2, XP_009446587.2]	0.0266619
	04950 Maturity onset diabetes of the young	A09160 Human Diseases	6	1049	50	47253	0.00081527	5.40549	[XP_001150658.2, XP_016793037.1, XP_003310328.2, XP_001170549.2, XP_016815498.1, NP_001074947.1]	0.0388272
	05224 Breast cancer	A09160 Human Diseases	21	1049	472	47253	0.00229549	2.00415	[XP_016810466.1, XP_024203051.1, XP_009433184.1, XP_526931.2, XP_024207675.1, XP_016776923.1, XP_513442.2, XP_016806020.2, XP_009455997.1, XP_009441021.2, XP_024204388.1, XP_016788258.1, XP_024202074.1, XP_016785970.2, XP_003317171.1, XP_524847.2, XP_016793561.2, XP_009453489.1, NP_001136266.1, NP_001129320.1, XP_016800711.1]	0.0971758
	03021 Transcription machinery	A09180 Brite Hierarchies	32	1049	838	47253	0.00241825	1.72012	[XP_016798318.1, XP_009452047.1, XP_016816018.2, XP_001162005.2, XP_016794288.1, XP_016817586.2, XP_024210358.1, XP_016798671.2, XP_016789743.1, XP_016812005.2, XP_016790518.1, XP_016805747.2, XP_016796935.2, XP_016817411.1, XP_016812442.1, XP_001142072.1, XP_016789447.2, XP_016810231.2, XP_016797650.2, XP_016790834.1, XP_016796249.1, XP_001159948.1, XP_009449213.1, XP_016790293.1, XP_016778921.1…	0.0921352
	B 09162 Cancer: specific types	A09160 Human Diseases	56	1049	1806	47253	0.00817103	1.39677	[XP_024203051.1, XP_016816018.2, XP_016781299.2, XP_001168150.1, XP_513442.2, XP_016806020.2, XP_009441021.2, XP_016777175.1, XP_001136859.2, XP_518700.2, XP_024209405.1, XP_009428488.1, XP_016790518.1, XP_016800711.1, XP_009433184.1, XP_016818564.2, XP_024207675.1, XP_016809515.1, XP_508722.2, XP_009455997.1, XP_016778921.1, XP_024204388.1, XP_009429041.1, XP_514508.2, XP_016818414.1, XP_0167786…	0.283015
	04915 Estrogen signaling pathway	A09150 Organismal Systems	17	1049	398	47253	0.00839622	1.92407	[XP_009425874.1, XP_016781299.2, XP_024207675.1, XP_513442.2, NP_001138310.1, XP_016785749.1, XP_003315486.1, XP_016810611.1, XP_001169450.1, XP_515334.1, XP_024206450.1, XP_003317171.1, XP_016797250.2, NP_001233416.1, XP_016793561.2, XP_009450022.1, XP_016816799.1]	0.26658
	05216 Thyroid cancer	A09160 Human Diseases	8	1049	140	47253	0.0132071	2.57404	[XP_016818564.2, XP_009438005.2, XP_001168150.1, XP_016776923.1, XP_009449280.1, XP_003317171.1, NP_001136266.1, XP_009441021.2]	0.38707
	04320 Dorso-ventral axis formation	A09150 Organismal Systems	6	1049	89	47253	0.0144472	3.03679	[XP_016797085.2, XP_016774353.1, XP_024211795.1, XP_003317171.1, XP_009455997.1, XP_024205300.1]	0.39317
	B 09132 Signal transduction	A09130 Environmental Information Processing	178	1049	6888	47253	0.0161277	1.16407	[XP_517848.2, XP_024206304.1, XP_016791516.2, XP_016817063.1, XP_001168150.1, XP_513442.2, XP_001160579.1, XP_016806020.2, XP_016782401.1, XP_024209183.1, XP_009441021.2, XP_526285.2, XP_001155862.1, XP_016791832.1, XP_001147603.2, XP_001136859.2, XP_016787102.2, XP_518700.2, XP_016791095.1, XP_024209405.1, XP_016774938.2, XP_009428488.1, XP_024209157.1, XP_016791260.1, XP_009448015.2, XP_0168007…	0.409642
	05226 Gastric cancer	A09160 Human Diseases	17	1049	433	47253	0.0178929	1.76854	[XP_009455266.1, XP_016810466.1, XP_024203051.1, XP_526931.2, XP_001168150.1, XP_024207675.1, XP_016776923.1, XP_016806020.2, XP_009441021.2, XP_016788258.1, XP_024202649.1, XP_024202074.1, XP_009449280.1, XP_003317171.1, NP_001136266.1, NP_001129320.1, XP_016800711.1]	0.426075
	05225 Hepatocellular carcinoma	A09160 Human Diseases	20	1049	543	47253	0.0202544	1.65914	[XP_009455266.1, XP_016810466.1, XP_024203051.1, XP_016816018.2, XP_024207675.1, XP_016776923.1, XP_016806020.2, XP_009441021.2, XP_016778921.1, XP_016788258.1, XP_009429041.1, XP_024202074.1, XP_016812005.2, XP_016790518.1, XP_016778697.1, XP_003317171.1, NP_001136266.1, NP_001129320.1, XP_016800711.1, XP_016812442.1]	0.453937
	B 09192 Unclassified: genetic information processing	A09190 Not Included in Pathway or Brite	9	1049	182	47253	0.0210017	2.22754	[XP_016794715.1, XP_001169844.2, XP_016774215.1, XP_016799927.1, XP_016796683.1, XP_009431000.2, XP_016782817.1, XP_016777592.2, XP_001159500.2]	0.444536
	99973 Transcription	A09190 Not Included in Pathway or Brite	7	1049	126	47253	0.022685	2.50254	[XP_016794715.1, XP_016774215.1, XP_016799927.1, XP_016796683.1, XP_009431000.2, XP_016782817.1, XP_016777592.2]	0.454893
	04934 Cushing syndrome	A09160 Human Diseases	22	1049	634	47253	0.0278817	1.5631	[XP_016794691.2, XP_009425874.1, XP_016810466.1, XP_016810697.1, XP_016799607.1, XP_016776923.1, XP_003315639.1, XP_024212893.1, XP_016806020.2, XP_024205460.1, XP_009441021.2, XP_016788258.1, XP_016815461.1, XP_024201099.1, XP_024202074.1, XP_521876.2, XP_024203653.1, XP_515334.1, XP_003317171.1, XP_016797250.2, NP_001129320.1, XP_016800711.1]	0.531147
	04515 Cell adhesion molecules	A09180 Brite Hierarchies	20	1049	564	47253	0.0286833	1.59737	[XP_527055.2, XP_001151468.2, XP_001168150.1, XP_003308602.2, XP_016777639.2, XP_024208637.1, XP_024209191.1, XP_016797550.2, XP_016775765.2, XP_016785479.1, XP_016777707.2, XP_016779387.2, XP_009446717.2, XP_001134989.1, XP_016773828.2, XP_003307845.2, NP_001076028.1, XP_016793522.1, XP_024207224.1, XP_024211369.1]	0.520398
	04052 Cytokines and growth factors	A09180 Brite Hierarchies	17	1049	468	47253	0.0340971	1.63628	[XP_024205258.1, XP_024209273.1, XP_003310901.1, XP_526931.2, XP_016791031.1, XP_016790129.1, XP_001155862.1, XP_024204183.1, XP_024209722.1, XP_016778746.2, XP_514508.2, XP_016790314.1, XP_003950760.2, XP_003308464.1, XP_001135281.2, XP_003308955.2, NP_001181859.2]	0.5905
	04520 Adherens junction	A09140 Cellular Processes	15	1049	403	47253	0.037328	1.67664	[XP_009455266.1, XP_001168150.1, XP_003308602.2, XP_016777639.2, XP_001160579.1, XP_009441021.2, XP_519342.2, XP_024202897.1, XP_009428488.1, XP_003317171.1, XP_016812128.2, XP_009453489.1, XP_024207224.1, XP_016812696.1, XP_024211369.1]	0.618346
	A09130 Environmental Information Processing	A09130 Environmental Information Processing	207	1049	8329	47253	0.0398031	1.11952	[XP_016792339.1, XP_016791516.2, XP_001151468.2, XP_001168150.1, XP_016782401.1, XP_024209183.1, XP_526285.2, XP_016791832.1, XP_016787102.2, XP_016791095.1, XP_016774938.2, XP_024209157.1, XP_009448015.2, XP_016785513.2, XP_003309476.2, XP_003310901.1, XP_003312813.2, XP_016774022.1, XP_003951854.1, XP_016797310.2, XP_016775765.2, XP_024203900.1, XP_512587.2, XP_024207523.1, XP_016817443.1, XP_0…	0.631874
	04310 Wnt signaling pathway	A09130 Environmental Information Processing	21	1049	625	47253	0.0414998	1.51354	[XP_024209030.1, XP_001153136.2, XP_024203051.1, XP_016774536.1, XP_016776923.1, XP_513442.2, XP_001160579.1, XP_016806020.2, XP_016782401.1, XP_009441021.2, XP_016788258.1, XP_001147603.2, XP_016807443.2, XP_024212292.1, XP_024202074.1, XP_009428488.1, XP_009425705.2, XP_016797459.1, NP_001136266.1, NP_001129320.1, XP_016800711.1]	0.632458
Pongo abelii	03000 Transcription factors	A09180 Brite Hierarchies	178	1077	3262	31682	1.14111e-10	1.60521	[XP_003778021.1, XP_024091333.1, XP_002824412.2, XP_009237530.1, XP_002824439.1, XP_024098820.1, XP_024092657.1, XP_002824168.1, XP_002830562.2, XP_024088974.1, XP_024096765.1, XP_024100265.1, XP_009240564.1, XP_024098515.1, XP_024106933.1, XP_009231476.1, XP_002822906.2, XP_002815238.2, XP_002818233.1, XP_024098595.1, XP_002811371.2, XP_024088830.1, XP_024109612.1, XP_024094578.1, XP_009237297.1…	4.34763e-08
	03009 Ribosome biogenesis	A09180 Brite Hierarchies	31	1077	395	31682	1.63234e-05	2.30867	[XP_009239541.2, XP_024109196.1, XP_024087519.1, XP_024103706.1, XP_024113142.1, XP_024099315.1, XP_002813723.1, XP_024110736.1, XP_002823828.2, XP_024090796.1, XP_009239460.2, XP_024101130.1, XP_024113288.1, NP_001126147.1, XP_024096232.1, XP_002815102.1, XP_024089958.1, NP_001125038.1, XP_002824657.1, NP_001129000.1, XP_002830447.1, XP_024090082.1, XP_024090388.1, XP_002819029.1, XP_024098772.1…	0.0031096
	04330 Notch signaling pathway	A09130 Environmental Information Processing	14	1077	138	31682	0.000267036	2.98432	[XP_002826106.2, XP_024088714.1, XP_024099046.1, XP_024087318.1, XP_024092682.1, XP_024108478.1, XP_024104526.1, XP_002822418.2, XP_009232691.2, XP_024112322.1, XP_024103920.1, XP_024100730.1, XP_002828866.1, XP_024113181.1]	0.0339135
	A09180 Brite Hierarchies	A09180 Brite Hierarchies	940	1077	26527	31682	0.000559076	1.04241	[XP_024105757.1, XP_009237530.1, XP_024092657.1, NP_001124762.1, XP_002824149.1, XP_024096765.1, XP_024103249.1, XP_024102403.1, XP_002813242.2, XP_002815238.2, XP_024090902.1, XP_002818063.1, XP_024109612.1, XP_009237794.1, XP_002828320.2, XP_024105592.1, XP_002831512.2, XP_009240877.2, XP_024093531.1, XP_024101638.1, XP_024089837.1, XP_024090191.1, XP_024100947.1, XP_024088436.1, XP_024105779.1…	0.053252
	B 09182 Protein families: genetic information processing	A09180 Brite Hierarchies	618	1077	16629	31682	0.000580406	1.09325	[XP_024105757.1, XP_009237530.1, XP_024092657.1, NP_001124762.1, XP_002824149.1, XP_024096765.1, XP_024092491.1, XP_024102403.1, XP_002813242.2, XP_002815238.2, XP_002821267.1, XP_024090902.1, XP_024098595.1, XP_024109612.1, XP_024088446.1, XP_024113288.1, XP_009237794.1, XP_009237542.1, XP_024089958.1, XP_024092318.1, XP_002831512.2, XP_009240877.2, XP_002829265.1, XP_024101638.1, XP_024096633.1…	0.0442269
	04950 Maturity onset diabetes of the young	A09160 Human Diseases	8	1077	57	31682	0.000655235	4.12869	[XP_002825515.1, XP_009238439.2, XP_024106664.1, XP_024106665.1, XP_002824168.1, XP_024105896.1, XP_009240821.1, XP_024094654.1]	0.0416074
	00535 Proteoglycans	A09180 Brite Hierarchies	11	1077	103	31682	0.000766764	3.14161	[XP_024101640.1, XP_024092902.1, XP_002815763.2, XP_002820006.1, XP_002818423.2, XP_024087112.1, XP_024096333.1, XP_002822311.1, XP_002820926.1, XP_024094988.1, XP_024094699.1]	0.0417339
	04929 GnRH secretion	A09150 Organismal Systems	13	1077	137	31682	0.000825153	2.79138	[XP_024090255.1, XP_024096190.1, XP_024095453.1, XP_024111007.1, XP_024100483.1, XP_024103638.1, XP_002809970.2, XP_024092548.1, XP_024102406.1, XP_024095558.1, XP_024090579.1, XP_024089790.1, XP_024108513.1]	0.0392979
	04350 TGF-beta signaling pathway	A09130 Environmental Information Processing	16	1077	194	31682	0.00102606	2.42614	[XP_024094578.1, XP_002826106.2, XP_002812295.2, XP_009239196.2, NP_001127676.1, XP_002826575.1, XP_024095453.1, XP_009242363.2, XP_009232691.2, XP_024108042.1, XP_002816514.1, XP_024104721.1, XP_024097978.1, XP_009243363.2, XP_024103873.1, XP_003779066.2]	0.0434367
	04390 Hippo signaling pathway	A09130 Environmental Information Processing	26	1077	426	31682	0.00320166	1.7954	[XP_009233464.1, XP_002818308.1, XP_024091089.1, XP_003776382.1, XP_009242363.2, XP_024094193.1, XP_024108042.1, XP_024108071.1, XP_024104721.1, NP_001127374.1, XP_009246752.2, XP_002815428.2, XP_003779066.2, XP_024109588.1, XP_024094578.1, XP_002812295.2, XP_024099299.1, NP_001124773.1, XP_002814367.1, XP_024092549.1, XP_009237395.1, NP_001162068.1, XP_024103873.1, XP_024102530.1, XP_024090705.1…	0.121983
	04934 Cushing syndrome	A09160 Human Diseases	25	1077	421	31682	0.00535778	1.74685	[XP_002818308.1, XP_024091089.1, XP_009247256.2, XP_024112209.1, XP_024096991.1, XP_024111007.1, XP_024107318.1, XP_024095558.1, XP_002819552.2, XP_024089790.1, XP_024090255.1, XP_024109588.1, XP_024096190.1, XP_002816719.2, XP_024099299.1, NP_001124773.1, XP_024095453.1, XP_024100483.1, XP_024111044.1, XP_024092549.1, NP_001162068.1, NP_001124883.1, XP_024101137.1, XP_002827145.1, XP_024090705.1]	0.185574
	04930 Type II diabetes mellitus	A09160 Human Diseases	11	1077	133	31682	0.00581357	2.43298	[XP_024090255.1, XP_024106193.1, XP_024086711.1, XP_024106664.1, XP_024106665.1, XP_002824168.1, XP_024095453.1, XP_024100483.1, XP_024093646.1, XP_002812977.1, XP_024108535.1]	0.184581
	04320 Dorso-ventral axis formation	A09150 Organismal Systems	6	1077	50	31682	0.00675539	3.53003	[XP_024089800.1, XP_024108806.1, XP_024095453.1, XP_024108478.1, XP_024109454.1, XP_024101924.1]	0.197985
	04550 Signaling pathways regulating pluripotency of stem cells	A09140 Cellular Processes	20	1077	319	31682	0.00676472	1.84432	[XP_002825515.1, XP_024109588.1, XP_024094578.1, XP_002818308.1, XP_024096933.1, XP_024091089.1, XP_024099299.1, XP_024095453.1, XP_024098271.1, XP_009241216.2, XP_009242363.2, XP_002821159.1, XP_024089157.1, XP_002814367.1, XP_024106933.1, XP_024092549.1, XP_002816514.1, XP_024106458.1, NP_001162068.1, XP_024090705.1]	0.184097
	05224 Breast cancer	A09160 Human Diseases	21	1077	345	31682	0.00776102	1.79059	[XP_024109588.1, XP_002818308.1, XP_024091089.1, XP_024088714.1, XP_024099299.1, NP_001124773.1, XP_024087318.1, XP_024095453.1, XP_002822433.2, XP_024108478.1, XP_024104526.1, XP_024094377.1, XP_009242363.2, XP_024092549.1, XP_024106458.1, NP_001162068.1, XP_009238969.1, XP_024092984.1, XP_002810809.2, XP_024090705.1, XP_002828866.1]	0.19713
	04520 Adherens junction	A09140 Cellular Processes	15	1077	225	31682	0.0104259	1.96113	[XP_002827197.2, NP_001128797.1, XP_002826106.2, XP_024105235.1, XP_024096150.1, XP_024104115.1, XP_024095453.1, XP_024100288.1, XP_024093668.1, XP_009232691.2, XP_024108042.1, XP_002809951.1, NP_001127374.1, XP_024106458.1, XP_024103516.1]	0.248267
	04927 Cortisol synthesis and secretion	A09150 Organismal Systems	13	1077	187	31682	0.011889	2.04503	[XP_024090255.1, XP_024096190.1, XP_009247256.2, XP_002816719.2, XP_024096991.1, XP_024111007.1, XP_024100483.1, XP_024107318.1, XP_024095558.1, NP_001124883.1, XP_024101137.1, XP_002819552.2, XP_024089790.1]	0.266453
	03021 Transcription machinery	A09180 Brite Hierarchies	31	1077	593	31682	0.0125957	1.53781	[XP_024098113.1, XP_024095386.1, XP_024108460.1, XP_002824149.1, XP_002820362.1, XP_024100749.1, XP_024103958.1, XP_024096284.1, XP_024107454.1, XP_024091821.1, XP_002823254.1, XP_024088446.1, XP_024101213.1, XP_024109980.1, XP_024105807.1, XP_009249637.1, XP_002831936.1, XP_024094904.1, NP_001126620.1, XP_024112132.1, XP_024108574.1, XP_002821823.1, XP_024105668.1, XP_024092566.1, NP_001127553.1…	0.266608
	B 09192 Unclassified: genetic information processing	A09190 Not Included in Pathway or Brite	10	1077	132	31682	0.0148598	2.22855	[XP_009247624.2, XP_024088053.1, XP_009233636.2, XP_002818553.1, XP_024096576.1, XP_024104320.1, XP_024090087.1, XP_009245424.1, XP_024107314.1, XP_002831211.2]	0.297978
	99973 Transcription	A09190 Not Included in Pathway or Brite	8	1077	95	31682	0.0156787	2.47721	[XP_009247624.2, XP_024088053.1, XP_009233636.2, XP_024096576.1, XP_024090087.1, XP_009245424.1, XP_024107314.1, XP_002831211.2]	0.298679
	B 09132 Signal transduction	A09130 Environmental Information Processing	172	1077	4356	31682	0.0189339	1.16155	[XP_009233464.1, XP_002818308.1, XP_024091089.1, XP_024093472.1, NP_001125731.1, XP_002812977.1, XP_024094193.1, XP_009247170.2, XP_024112322.1, XP_002820941.2, XP_024095558.1, XP_002814904.1, XP_024105926.1, XP_024090902.1, XP_024088830.1, XP_024102792.1, XP_024090255.1, XP_002827197.2, XP_024094578.1, XP_002826106.2, XP_002821191.2, XP_024088714.1, NP_001124773.1, XP_024087318.1, XP_002828320.2…	0.343514
	03036 Chromosome and associated proteins	A09180 Brite Hierarchies	139	1077	3470	31682	0.0225263	1.17837	[XP_024092657.1, XP_024096727.1, XP_024112209.1, XP_024092280.1, XP_024103015.1, XP_024094193.1, XP_009247170.2, XP_024106933.1, XP_024102144.1, XP_002820941.2, XP_024102403.1, XP_024090902.1, XP_024113394.1, XP_024108779.1, XP_024109612.1, XP_024088901.1, XP_002826106.2, XP_009237794.1, XP_009237542.1, XP_002815377.1, XP_024094536.1, XP_009232691.2, XP_024113261.1, XP_002831512.2, XP_024090111.1…	0.390115
	04310 Wnt signaling pathway	A09130 Environmental Information Processing	22	1077	419	31682	0.0303909	1.54456	[XP_024109588.1, XP_002827197.2, XP_009238864.1, XP_002818308.1, XP_002826106.2, XP_024091089.1, XP_024099299.1, NP_001124773.1, XP_024111007.1, XP_009242363.2, XP_009232691.2, XP_009247170.2, XP_002824849.2, XP_024092549.1, XP_002815428.2, NP_001162068.1, XP_024100776.1, XP_024095748.1, XP_002819131.1, XP_024101874.1, XP_002810809.2, XP_024090705.1]	0.503432
	B 09167 Endocrine and metabolic disease	A09160 Human Diseases	50	1077	1124	31682	0.0330268	1.30858	[XP_002818308.1, XP_024091149.1, XP_024091089.1, XP_002824168.1, XP_024112209.1, XP_024096991.1, XP_002812977.1, XP_002821850.2, XP_024108042.1, XP_002811851.2, XP_024095558.1, XP_024103516.1, XP_024094654.1, XP_024090255.1, XP_002825515.1, XP_024109588.1, XP_002816115.1, XP_024099299.1, NP_001124773.1, XP_009240821.1, XP_024092549.1, XP_024106665.1, NP_001162068.1, XP_024103166.1, NP_001124883.1…	0.5243
	04068 FoxO signaling pathway	A09130 Environmental Information Processing	15	1077	268	31682	0.041586	1.64647	[XP_002827197.2, XP_002826106.2, XP_024086711.1, XP_024089274.1, XP_024093695.1, NP_001124773.1, XP_024095453.1, XP_002812977.1, XP_009232691.2, XP_003776985.2, XP_024108042.1, XP_002820941.2, XP_002823483.1, XP_024087521.1, XP_024088830.1]	0.633771
	03041 Spliceosome	A09180 Brite Hierarchies	45	1077	1018	31682	0.0450786	1.30035	[XP_003778021.1, XP_024093015.1, XP_002826613.1, XP_002810560.1, XP_024087388.1, NP_001124762.1, XP_024100261.1, XP_024105818.1, XP_002824680.1, XP_024086965.1, XP_024099789.1, XP_009248632.2, NP_001126465.1, XP_024111099.1, NP_001126744.1, XP_024104990.1, NP_001125729.1, XP_024109467.1, XP_024094862.1, XP_024087287.1, XP_002828147.1, XP_003777765.2, XP_009241345.2, XP_009242097.1, XP_024110982.1…	0.660574
	A09130 Environmental Information Processing	A09130 Environmental Information Processing	201	1077	5301	31682	0.0473571	1.11541	[XP_024093472.1, NP_001125731.1, XP_009247170.2, XP_024112322.1, XP_002820941.2, XP_024105926.1, XP_024090902.1, XP_024103516.1, XP_024102792.1, XP_024088714.1, NP_001124773.1, XP_024087318.1, XP_002828320.2, NP_001127573.1, XP_002824849.2, XP_024098490.1, XP_009237395.1, NP_001162068.1, XP_024103166.1, XP_024092984.1, XP_024102038.1, XP_024093680.1, XP_024089274.1, XP_024093932.1, XP_002829110.2…	0.668262
Nomascus leucogenys	03000 Transcription factors	A09180 Brite Hierarchies	188	1092	2819	31565	0	1.92773	[XP_030674781.1, XP_030652722.1, XP_003257829.1, XP_030682511.1, XP_030652056.1, XP_030673043.1, XP_030670880.1, XP_030683850.1, XP_030654119.1, XP_003255374.1, XP_030651022.1, XP_030653161.1, XP_003257512.2, XP_030684854.1, XP_030668775.1, XP_030679052.1, XP_003276135.1, XP_003272215.1, XP_003255438.1, XP_030678727.1, XP_003273197.1, XP_030663821.1, XP_003270194.1, XP_012353262.2, XP_030668357.1…	0
	B 09182 Protein families: genetic information processing	A09180 Brite Hierarchies	663	1092	16363	31565	1.18536e-09	1.17121	[XP_003281526.1, XP_003281481.2, XP_030661355.1, XP_003268152.1, XP_030651150.1, XP_030671888.1, XP_030661705.1, XP_003257829.1, XP_030671658.1, XP_030681444.1, XP_030667108.1, XP_003255374.1, XP_003265763.1, XP_030657254.1, XP_030679052.1, XP_003273197.1, XP_012366278.1, XP_030664410.1, XP_003270194.1, XP_030668357.1, XP_003275377.1, XP_012355864.2, XP_030675381.1, XP_030669691.1, XP_004087599.1…	2.26996e-07
	A09180 Brite Hierarchies	A09180 Brite Hierarchies	964	1092	26294	31565	1.79329e-06	1.05975	[XP_003281526.1, XP_030685115.1, XP_003281481.2, XP_030661355.1, XP_030651150.1, XP_030661705.1, XP_003257829.1, XP_030671658.1, XP_030667108.1, XP_030683308.1, XP_003255374.1, XP_030657254.1, XP_030680260.1, XP_030658198.1, XP_030664410.1, XP_030668357.1, XP_003275377.1, XP_012355864.2, XP_030675381.1, XP_030669691.1, XP_030653135.1, XP_030671710.1, XP_030680908.1, XP_003269883.1, XP_030652083.1…	0.000228943
	04330 Notch signaling pathway	A09130 Environmental Information Processing	15	1092	150	31565	0.000231433	2.89057	[XP_030673212.1, XP_003269267.1, XP_030652480.1, XP_030656791.1, XP_003275582.1, XP_030671340.1, XP_030677308.1, XP_030676438.1, XP_003258179.2, XP_030658974.1, XP_030659196.1, XP_030661079.1, XP_003255642.1, XP_030674070.1, XP_030677497.1]	0.0221597
	04950 Maturity onset diabetes of the young	A09160 Human Diseases	7	1092	42	31565	0.000544156	4.81761	[XP_003265896.2, XP_003270260.2, XP_030650980.1, XP_030651418.1, XP_030681696.1, XP_003266991.1, XP_030681847.1]	0.0416823
	03021 Transcription machinery	A09180 Brite Hierarchies	33	1092	531	31565	0.000968536	1.7964	[XP_003268152.1, XP_030682116.1, XP_030663577.1, XP_030665861.1, XP_030652954.1, XP_030666096.1, XP_030662610.1, XP_030671658.1, XP_030656434.1, XP_030658867.1, XP_030661526.1, XP_030663635.1, XP_030678306.1, XP_003275377.1, XP_003252258.1, XP_030682625.1, XP_030676703.1, XP_030674042.1, XP_030655712.1, XP_030653114.1, XP_012356654.1, XP_030662220.1, XP_030676435.1, XP_030683158.1, XP_030653175.1…	0.0618249
	04350 TGF-beta signaling pathway	A09130 Environmental Information Processing	16	1092	192	31565	0.00110273	2.40881	[XP_003277250.2, XP_003269267.1, XP_030673228.1, XP_030671340.1, XP_003268155.2, XP_030682510.1, XP_030664795.1, XP_030651022.1, XP_003273361.2, XP_012363626.2, XP_003280066.1, XP_003276033.2, XP_003267178.2, XP_030650601.1, XP_030670543.1, XP_030673132.1]	0.0603351
	04929 GnRH secretion	A09150 Organismal Systems	14	1092	170	31565	0.00244731	2.38047	[XP_030671369.1, XP_030654155.1, XP_030682623.1, XP_012360718.2, XP_030662424.1, XP_030679992.1, XP_030669900.1, XP_003260596.1, XP_030683308.1, XP_030653672.1, XP_030667456.1, XP_012363626.2, XP_030680260.1, XP_030658198.1]	0.117165
	00535 Proteoglycans	A09180 Brite Hierarchies	10	1092	101	31565	0.0026358	2.86195	[XP_030679115.1, XP_030681896.1, XP_003260544.1, XP_003254729.1, XP_003272682.1, XP_030674603.1, XP_003261303.2, XP_003261608.1, XP_030676203.1, XP_030662029.1]	0.112168
	04390 Hippo signaling pathway	A09130 Environmental Information Processing	26	1092	420	31565	0.00333938	1.7894	[XP_030660284.1, XP_030656541.1, XP_030651131.1, XP_004092544.1, XP_030682510.1, XP_030664795.1, XP_030673651.1, XP_003278068.1, XP_030662800.1, XP_030683850.1, XP_030651022.1, XP_003273361.2, XP_030678727.1, XP_030650601.1, XP_030669632.1, XP_003272425.1, XP_030682859.1, XP_003252449.1, XP_030653954.1, XP_003257017.2, XP_030681175.1, XP_003276033.2, XP_003261284.1, XP_030678563.1, XP_003267178.2…	0.127898
	03009 Ribosome biogenesis	A09180 Brite Hierarchies	22	1092	347	31565	0.00500996	1.83264	[XP_003263000.2, XP_030662228.1, XP_030664824.1, XP_030659552.1, XP_030655161.1, XP_003261340.2, XP_030677570.1, XP_003266890.1, XP_030677529.1, XP_030682564.1, XP_003279372.1, XP_003260745.2, XP_030684615.1, XP_003272292.2, XP_012351461.1, XP_003254973.1, XP_003254003.1, XP_030660633.1, XP_003280322.1, XP_003265763.1, XP_030654999.1, XP_003268684.1]	0.174438
	99973 Transcription	A09190 Not Included in Pathway or Brite	8	1092	78	31565	0.00552662	2.96468	[XP_030671346.1, XP_030685126.1, XP_003262642.2, XP_030670811.1, XP_030653561.1, XP_003267424.2, XP_012354221.1, XP_030662910.1]	0.176391
	04550 Signaling pathways regulating pluripotency of stem cells	A09140 Cellular Processes	20	1092	311	31565	0.0062088	1.85889	[XP_004091028.2, XP_030656541.1, XP_030683197.1, XP_003272425.1, XP_030673228.1, XP_003252449.1, XP_030682510.1, XP_030673043.1, XP_030673000.1, XP_030653954.1, XP_030651022.1, XP_030663340.1, XP_012363626.2, XP_030650411.1, XP_003261284.1, XP_030678727.1, XP_003267178.2, XP_030663355.1, XP_030673194.1, XP_003266991.1]	0.182921
	B 09192 Unclassified: genetic information processing	A09190 Not Included in Pathway or Brite	9	1092	111	31565	0.0150026	2.3437	[XP_030671346.1, XP_030685126.1, XP_003262642.2, XP_003272236.2, XP_030670811.1, XP_030653561.1, XP_003267424.2, XP_012354221.1, XP_030662910.1]	0.41043
	05224 Breast cancer	A09160 Human Diseases	19	1092	317	31565	0.0150339	1.73252	[XP_030656541.1, XP_030681109.1, XP_003272425.1, XP_003277806.1, XP_003252449.1, XP_030676438.1, XP_030673000.1, XP_030653954.1, XP_003278068.1, XP_030683850.1, XP_030658974.1, XP_030651022.1, XP_030659196.1, XP_030668775.1, XP_012363626.2, XP_030661079.1, XP_003261284.1, XP_030673229.1, XP_030674070.1]	0.383865
	04320 Dorso-ventral axis formation	A09150 Organismal Systems	6	1092	63	31565	0.0215579	2.75292	[XP_030676834.1, XP_012361252.1, XP_030668480.1, XP_012363626.2, XP_030657040.1, XP_030674070.1]	0.516042
	04657 IL-17 signaling pathway	A09150 Organismal Systems	12	1092	181	31565	0.0240304	1.9164	[XP_003276213.2, XP_030680910.1, XP_003265785.2, XP_030682345.1, XP_003265789.1, XP_030668775.1, XP_012363626.2, XP_003273084.1, XP_030667384.1, XP_003258391.1, XP_003269991.2, XP_030651406.1]	0.541391
	B 09121 Transcription	A09120 Genetic Information Processing	22	1092	410	31565	0.0291755	1.55104	[XP_004090873.1, XP_030661355.1, XP_003268152.1, XP_030682116.1, XP_030663577.1, XP_030665861.1, XP_030658949.1, XP_030651854.1, XP_030655712.1, XP_003275838.1, XP_003263718.1, XP_004092239.1, XP_003267921.1, XP_003256645.1, XP_003258117.1, XP_012352713.1, XP_003266631.1, XP_003260681.2, XP_030662742.1, XP_003259767.2, XP_030653644.1, XP_030668303.1]	0.620789
	05202 Transcriptional misregulation in cancer	A09160 Human Diseases	24	1092	472	31565	0.0402319	1.46978	[XP_003252258.1, XP_003272429.2, XP_030663806.1, XP_030682345.1, XP_030659541.1, XP_030682520.1, XP_004087599.1, XP_030667480.1, XP_030676098.1, XP_003266528.1, XP_030674901.1, XP_030651022.1, XP_030652611.1, XP_030653425.1, XP_030684854.1, XP_030663635.1, XP_030679898.1, XP_003272508.1, XP_030674446.1, XP_003260425.1, XP_003272215.1, XP_003270501.1, XP_003255642.1, XP_030653644.1]	0.81099
	04121 Ubiquitin system	A09180 Brite Hierarchies	81	1092	1939	31565	0.0454746	1.20751	[XP_003281063.2, XP_003275582.1, XP_030666265.1, XP_030671888.1, XP_030669782.1, XP_003260957.1, XP_030652056.1, XP_030683810.1, XP_003271180.2, XP_030661564.1, XP_003262001.1, XP_030669176.1, XP_030663401.1, XP_003273084.1, XP_030668758.1, XP_030683762.1, XP_030662963.1, XP_003277022.1, XP_030665660.1, XP_003274837.1, XP_030681637.1, XP_003257392.1, XP_030672175.1, XP_030669374.1, XP_030683084.1…	0.870839
Hylobates moloch	03000 Transcription factors	A09180 Brite Hierarchies	183	1085	3125	33089	4.77396e-15	1.78589	[XP_032615115.1, XP_031996303.1, XP_031990637.1, XP_032611233.1, XP_032609218.1, XP_032025580.1, XP_032035382.1, XP_032035216.1, XP_031993787.1, XP_032028127.1, XP_032617570.1, XP_032007234.1, XP_031997496.1, XP_032011546.1, XP_031997349.1, XP_032031635.1, XP_032614718.1, XP_032019653.1, XP_031994014.1, XP_032015432.1, XP_032609181.1, XP_032007621.1, XP_031992749.1, XP_032012723.1, XP_032018499.1…	1.79501e-12
	B 09182 Protein families: genetic information processing	A09180 Brite Hierarchies	646	1085	17562	33089	7.68273e-06	1.12179	[XP_032018947.1, XP_032007867.1, XP_032031357.1, XP_032018258.1, XP_031994161.1, XP_032035849.1, XP_032023211.1, XP_032617570.1, XP_032024746.1, XP_032013229.1, XP_032609079.1, XP_032005709.1, XP_032030873.1, XP_032615447.1, XP_032615217.1, XP_032025030.1, XP_031996823.1, XP_032011113.1, XP_031992749.1, XP_032012723.1, XP_032018499.1, XP_031997198.1, XP_032031345.1, XP_032031094.1, XP_032003036.1…	0.00144435
	A09180 Brite Hierarchies	A09180 Brite Hierarchies	952	1085	27660	33089	6.21263e-05	1.04964	[XP_032018947.1, XP_031994161.1, XP_032035849.1, XP_032021491.1, XP_031996725.1, XP_032035551.1, XP_032028493.1, XP_032032278.1, XP_032024746.1, XP_032013229.1, XP_032609079.1, XP_032615217.1, XP_032025030.1, XP_031996823.1, XP_031995017.1, XP_032011113.1, XP_031995248.1, XP_032012723.1, XP_032032857.1, XP_032018499.1, XP_032031345.1, XP_032026226.1, XP_032003013.1, XP_032614406.1, XP_031997549.1…	0.00778649
	04330 Notch signaling pathway	A09130 Environmental Information Processing	14	1085	142	33089	0.000250029	3.00672	[XP_032013033.1, XP_032025874.1, XP_032024500.1, XP_031996362.1, XP_031993787.1, XP_032028759.1, XP_031997282.1, XP_032001323.1, XP_032023101.1, XP_032614580.1, XP_032024202.1, XP_032003393.1, XP_032021578.1, XP_032035694.1]	0.0235027
	03009 Ribosome biogenesis	A09180 Brite Hierarchies	25	1085	356	33089	0.000332815	2.14163	[XP_032001152.1, XP_032006565.1, XP_032031357.1, XP_032032610.1, XP_032004631.1, XP_032023211.1, XP_032013680.1, XP_031996972.1, XP_032024403.1, XP_032014243.1, XP_031994574.1, XP_032022624.1, XP_032018370.1, XP_031993841.1, XP_032031094.1, XP_031999758.1, XP_032617532.1, XP_031995206.1, XP_031991177.1, XP_032024497.1, XP_032610809.1, XP_032014480.1, XP_032613735.1, XP_032024125.1, XP_032024188.1]	0.0250277
	04950 Maturity onset diabetes of the young	A09160 Human Diseases	7	1085	53	33089	0.00165347	4.02788	[XP_032614406.1, XP_032609489.1, XP_032611786.1, XP_032005057.1, XP_032031185.1, XP_031998272.1, XP_032019739.1]	0.103617
	04350 TGF-beta signaling pathway	A09130 Environmental Information Processing	15	1085	198	33089	0.00236158	2.31036	[XP_031998817.1, XP_032034858.1, XP_031993787.1, XP_032031168.1, XP_032030565.1, XP_031996758.1, XP_032001323.1, XP_032020559.1, XP_031997037.1, XP_032028233.1, XP_032616309.1, XP_032026381.1, XP_032012647.1, XP_032013502.1, XP_031995302.1]	0.126851
	03021 Transcription machinery	A09180 Brite Hierarchies	32	1085	577	33089	0.00296591	1.69133	[XP_032029236.1, XP_032032596.1, XP_031995710.1, XP_032615321.1, XP_032032423.1, XP_032611943.1, XP_032016455.1, XP_032008827.1, XP_032025587.1, XP_032019080.1, XP_032613033.1, XP_032018547.1, XP_032017974.1, XP_032007545.1, XP_032612296.1, XP_032025877.1, XP_032005318.1, XP_032029288.1, XP_032031665.1, XP_032025306.1, XP_032612471.1, XP_032610980.1, XP_031994826.1, XP_032000933.1, XP_032017028.1…	0.139398
	99973 Transcription	A09190 Not Included in Pathway or Brite	8	1085	83	33089	0.00587096	2.93945	[XP_032036129.1, XP_032609794.1, XP_031997162.1, XP_032612360.1, XP_032613680.1, XP_031995688.1, XP_032031430.1, XP_031992463.1]	0.245276
	03008 Ribosome biogenesis in eukaryotes	A09120 Genetic Information Processing	10	1085	128	33089	0.00963936	2.38256	[XP_032014243.1, XP_032032610.1, XP_032610809.1, XP_032031094.1, XP_032013680.1, XP_031996972.1, XP_032617532.1, XP_032024403.1, XP_032014480.1, XP_032613735.1]	0.36244
	04068 FoxO signaling pathway	A09130 Environmental Information Processing	17	1085	278	33089	0.010784	1.86491	[XP_032025914.1, XP_032002002.1, XP_032035689.1, XP_032001963.1, XP_031993787.1, XP_032000401.1, XP_032609511.1, XP_032001323.1, XP_032020559.1, XP_032610097.1, XP_032011986.1, XP_032009642.1, XP_032610276.1, XP_031994251.1, XP_032016357.1, XP_032007202.1, XP_031995302.1]	0.368616
	04929 GnRH secretion	A09150 Organismal Systems	13	1085	192	33089	0.0110809	2.06489	[XP_032018651.1, XP_032010313.1, XP_031997689.1, XP_032017159.1, XP_032000678.1, XP_032012536.1, XP_032020545.1, XP_031994296.1, XP_031991073.1, XP_032612838.1, XP_032034353.1, XP_032009899.1, XP_031995302.1]	0.347203
	04390 Hippo signaling pathway	A09130 Environmental Information Processing	24	1085	444	33089	0.0122995	1.64847	[XP_032029713.1, XP_032014155.1, XP_032026318.1, XP_032029953.1, XP_031998817.1, XP_032034858.1, XP_032617009.1, XP_032001732.1, XP_032017718.1, XP_032020559.1, XP_031991749.1, XP_031997037.1, XP_032028233.1, XP_032009642.1, XP_032616309.1, XP_032613025.1, XP_032610356.1, XP_032002903.1, XP_032617437.1, XP_032020981.1, XP_032613385.1, XP_032002911.1, XP_032033659.1, XP_032616569.1]	0.355739
	B 09192 Unclassified: genetic information processing	A09190 Not Included in Pathway or Brite	9	1085	116	33089	0.0142557	2.36613	[XP_032036129.1, XP_032609794.1, XP_031997162.1, XP_032612360.1, XP_031996428.1, XP_032613680.1, XP_031995688.1, XP_032031430.1, XP_031992463.1]	0.382868
	05224 Breast cancer	A09160 Human Diseases	20	1085	356	33089	0.0144325	1.7133	[XP_032009589.1, XP_032025874.1, XP_032617009.1, XP_032609511.1, XP_031991335.1, XP_031997282.1, XP_032614580.1, XP_032009642.1, XP_031992415.1, XP_032616309.1, XP_031998837.1, XP_032610356.1, XP_032002903.1, XP_032617437.1, XP_032021578.1, XP_032035694.1, XP_032002911.1, XP_031995302.1, XP_032000336.1, XP_032033659.1]	0.361774
	05202 Transcriptional misregulation in cancer	A09160 Human Diseases	26	1085	507	33089	0.0174375	1.56394	[XP_032013033.1, XP_032616206.1, XP_031990637.1, XP_032023465.1, XP_032022189.1, XP_031995710.1, XP_031997123.1, XP_032609218.1, XP_032020564.1, XP_031997496.1, XP_032616309.1, XP_032006458.1, XP_032013998.1, XP_032012257.1, XP_032614578.1, XP_032609207.1, XP_032025883.1, XP_032026283.1, XP_031998438.1, XP_032614612.1, XP_032017006.1, XP_032005091.1, XP_032036062.1, XP_032014231.1, XP_031999286.1…	0.40978
	00535 Proteoglycans	A09180 Brite Hierarchies	8	1085	103	33089	0.0201043	2.36868	[XP_032022873.1, XP_032617471.1, XP_031997899.1, XP_032030716.1, XP_031993285.1, XP_032613527.1, XP_032020415.1, XP_032015893.1]	0.44466
	04930 Type II diabetes mellitus	A09160 Human Diseases	10	1085	158	33089	0.0358807	1.93018	[XP_032614406.1, XP_032018651.1, XP_032021728.1, XP_032610097.1, XP_032017159.1, XP_031993378.1, XP_032005057.1, XP_032007202.1, XP_032025789.1, XP_031995302.1]	0.749509
	04550 Signaling pathways regulating pluripotency of stem cells	A09140 Cellular Processes	18	1085	344	33089	0.0359765	1.59576	[XP_032000322.1, XP_032029953.1, XP_031998817.1, XP_032614727.1, XP_032617009.1, XP_032013684.1, XP_031996758.1, XP_032613623.1, XP_031997023.1, XP_032616309.1, XP_032610356.1, XP_032031185.1, XP_032032891.1, XP_032002903.1, XP_032617437.1, XP_032002911.1, XP_031995302.1, XP_032000336.1]	0.711957
	04520 Adherens junction	A09140 Cellular Processes	14	1085	255	33089	0.0426974	1.67433	[XP_032017116.1, XP_031993787.1, XP_032001323.1, XP_032020559.1, XP_032016373.1, XP_032023600.1, XP_032018387.1, XP_032011325.1, XP_032615350.1, XP_032617499.1, XP_031995302.1, XP_032000336.1, XP_032033659.1, XP_032032317.1]	0.802712
	04934 Cushing syndrome	A09160 Human Diseases	22	1085	458	33089	0.0494563	1.46491	[XP_032018651.1, XP_032023465.1, XP_032032597.1, XP_032017159.1, XP_032000678.1, XP_032617009.1, XP_031999354.1, XP_032005895.1, XP_031994296.1, XP_031997240.1, XP_032017006.1, XP_032009642.1, XP_032022255.1, XP_032036050.1, XP_032610356.1, XP_032002903.1, XP_032617437.1, XP_032004255.1, XP_032612838.1, XP_032002911.1, XP_031995302.1, XP_032033659.1]	0.885504
Carlito syrichta	03000 Transcription factors	A09180 Brite Hierarchies	94	681	1567	20200	2.81593e-08	1.77936	[XP_021572190.1, XP_008071725.1, XP_008068328.1, XP_021561925.1, XP_008069627.1, XP_008059921.1, XP_008061299.1, XP_008052184.1, XP_008070172.1, XP_008069201.1, XP_008056461.1, XP_008069273.1, XP_021573425.1, XP_008070059.1, XP_008059573.2, XP_021572396.1, XP_021564730.1, XP_008070032.1, XP_008049096.1, XP_008062492.1, XP_021563318.1, XP_008068220.1, XP_008069920.1, XP_021571147.1, XP_008055277.1…	1.01374e-05
	03021 Transcription machinery	A09180 Brite Hierarchies	32	681	401	20200	6.58263e-06	2.36706	[XP_021563602.1, XP_021562078.1, XP_021564907.1, XP_008064230.1, XP_008062454.1, XP_008064888.1, XP_021568615.1, XP_008046854.1, XP_008070499.1, XP_021573650.1, XP_008069355.1, XP_008056743.1, XP_021565320.1, XP_008071408.1, XP_008058025.1, XP_008064474.1, XP_008053681.1, XP_008064932.1, XP_008049197.1, XP_008065778.1, XP_008069090.1, XP_008049820.1, XP_021571510.1, XP_008067587.1, XP_008057175.2…	0.00118487
	03036 Chromosome and associated proteins	A09180 Brite Hierarchies	100	681	2013	20200	4.768e-05	1.47354	[XP_021571623.1, XP_008067923.1, XP_008049728.1, XP_008051499.1, XP_008061628.1, XP_008057094.1, XP_008050054.2, XP_008066946.1, XP_008058025.1, XP_008057752.1, XP_021563091.1, XP_008054588.1, XP_021564399.1, XP_021571510.1, XP_008049679.2, XP_021569635.1, XP_008069173.1, XP_021569213.1, XP_021565100.1, XP_021566107.1, XP_008058646.1, XP_021574354.1, XP_021571419.1, XP_008064888.1, XP_008055211.2…	0.0057216
	B 09182 Protein families: genetic information processing	A09180 Brite Hierarchies	398	681	10358	20200	7.93659e-05	1.13975	[XP_008068328.1, XP_021563602.1, XP_008046220.1, XP_008049728.1, XP_021564907.1, XP_008062454.1, XP_021566714.1, XP_008053095.1, XP_021566910.1, XP_021564730.1, XP_021563287.1, XP_008055711.1, XP_008057094.1, XP_008066946.1, XP_008058025.1, XP_021564960.1, XP_008066792.1, XP_008062540.1, XP_008058617.1, XP_008053410.2, XP_008068317.1, XP_008047842.1, XP_008059899.1, XP_008064032.1, XP_008068185.1…	0.00714293
	04550 Signaling pathways regulating pluripotency of stem cells	A09140 Cellular Processes	15	681	179	20200	0.00111718	2.48566	[XP_021568730.1, XP_008059949.1, XP_008048560.1, XP_021564623.1, XP_008062615.1, XP_021570619.1, XP_008061292.1, XP_008059899.1, XP_008070172.1, XP_008064980.1, XP_008046910.1, XP_008062026.1, XP_021573425.1, XP_008051421.1, XP_008069920.1]	0.0804368
	00535 Proteoglycans	A09180 Brite Hierarchies	8	681	74	20200	0.00340437	3.20673	[XP_008053334.1, XP_008067788.1, XP_008056080.1, XP_008062643.1, XP_008053331.1, XP_008051156.1, XP_008070974.1, XP_008054962.1]	0.175082
	B 09192 Unclassified: genetic information processing	A09190 Not Included in Pathway or Brite	7	681	59	20200	0.00357644	3.51925	[XP_021574012.1, XP_008046858.2, XP_008046489.1, XP_008055802.1, XP_021562693.1, XP_021572698.1, XP_008069019.1]	0.16094
	04929 GnRH secretion	A09150 Organismal Systems	10	681	110	20200	0.0040381	2.69657	[XP_008058440.1, XP_008065020.1, XP_008046190.1, XP_008072842.1, XP_008064973.1, XP_008061292.1, XP_008046774.1, XP_008046910.1, XP_008059014.1, XP_008048411.1]	0.161524
	03041 Spliceosome	A09180 Brite Hierarchies	39	681	741	20200	0.00417123	1.56117	[XP_021563081.1, XP_008069397.1, XP_021565954.1, XP_008050251.1, XP_008059212.1, XP_021574744.1, XP_008054663.1, XP_021563287.1, XP_021574338.1, XP_008058163.1, XP_008057417.1, XP_021564889.1, XP_008061705.1, XP_021564960.1, XP_008048512.1, XP_008068605.1, XP_021568519.1, XP_021570792.1, XP_008058617.1, XP_021567666.1, XP_008068317.1, XP_008067660.1, XP_008049196.2, XP_021565836.1, XP_021571214.1…	0.150164
	B 09121 Transcription	A09120 Genetic Information Processing	22	681	360	20200	0.00554257	1.81269	[XP_008058617.1, XP_008069397.1, XP_021565954.1, XP_008049197.1, XP_008065778.1, XP_008059212.1, XP_008064230.1, XP_021574744.1, XP_008054663.1, XP_008063108.1, XP_008067587.1, XP_021563287.1, XP_008054362.1, XP_008058163.1, XP_021566809.1, XP_021567363.1, XP_008069355.1, XP_021562520.1, XP_008071408.1, XP_008058025.1, XP_008064501.1, XP_008048512.1]	0.181393
	B 09144 Cellular community - eukaryotes	A09140 Cellular Processes	44	681	877	20200	0.00572848	1.48819	[XP_021568243.1, XP_008051305.1, XP_008059949.1, XP_008068058.1, XP_008062615.1, XP_021570619.1, XP_021572441.1, XP_021572545.1, XP_008061292.1, XP_008070172.1, XP_008055565.1, XP_008064980.1, XP_021571419.1, XP_021568930.1, XP_008046910.1, XP_021573425.1, XP_008050552.1, XP_008046854.1, XP_008054622.2, XP_008049010.1, XP_008069920.1, XP_021569838.1, XP_008055157.2, XP_008065020.1, XP_021568730.1…	0.171855
	04520 Adherens junction	A09140 Cellular Processes	11	681	143	20200	0.00918615	2.28171	[XP_021568243.1, XP_021568602.1, XP_021574767.1, XP_008050552.1, XP_008054622.2, XP_021563050.1, XP_008064107.1, XP_008067665.1, XP_008061292.1, XP_008055565.1, XP_008057610.2]	0.254386
	00310 Lysine degradation	A09100 Metabolism	8	681	90	20200	0.0109851	2.63665	[XP_008057752.1, XP_021563259.1, XP_021566107.1, XP_008049767.2, XP_021563318.1, XP_008069072.1, XP_008066946.1, XP_021570121.1]	0.263642
	04330 Notch signaling pathway	A09130 Environmental Information Processing	7	681	73	20200	0.011424	2.84433	[XP_021574767.1, XP_008062943.1, XP_021563823.1, XP_008067665.1, XP_008055445.1, XP_021567753.1, XP_008066983.1]	0.25704
	03009 Ribosome biogenesis	A09180 Brite Hierarchies	19	681	319	20200	0.0122553	1.76672	[XP_008070867.1, XP_008067901.1, XP_008061402.1, XP_021565055.1, XP_021573201.1, XP_008052988.1, XP_008052744.1, XP_008058191.1, XP_021562424.1, XP_008060128.2, XP_008049679.2, XP_021571021.1, XP_008058415.1, XP_021567225.1, XP_021566482.1, XP_008046880.1, XP_008061987.1, XP_008066792.1, XP_008052444.1]	0.259524
	04020 Calcium signaling pathway	A09130 Environmental Information Processing	18	681	307	20200	0.016763	1.73916	[XP_008059901.2, XP_008062367.1, XP_008065020.1, XP_008066162.1, XP_008061489.2, XP_021572545.1, XP_008055140.1, XP_021573876.1, XP_008064067.1, XP_008053878.1, XP_008059014.1, XP_008048411.1, XP_008052121.1, XP_021563748.1, XP_008059240.1, XP_008072239.1, XP_008072842.1, XP_021574823.1]	0.33526
	05206 MicroRNAs in cancer	A09160 Human Diseases	15	681	258	20200	0.0291735	1.72455	[XP_008055159.1, XP_021574166.1, XP_008067665.1, XP_008061292.1, XP_021571551.1, XP_008059899.1, XP_008046793.1, XP_008046910.1, XP_021574767.1, XP_021565877.1, XP_008059240.1, XP_008049010.1, XP_008054833.1, XP_008069008.1, XP_008066983.1]	0.552761
	04091 Lectins	A09180 Brite Hierarchies	11	681	173	20200	0.0328504	1.88604	[XP_008057679.1, XP_021561662.1, XP_008058200.1, XP_021569409.1, XP_008046220.1, XP_008065179.1, XP_008057540.1, XP_008070349.1, XP_021561665.1, XP_008048185.1, XP_021564549.1]	0.591307
	03022 Basal transcription factors	A09120 Genetic Information Processing	6	681	73	20200	0.0364075	2.43799	[XP_008067587.1, XP_008049197.1, XP_021566809.1, XP_021562520.1, XP_008071408.1, XP_008058025.1]	0.624129
	05215 Prostate cancer	A09160 Human Diseases	10	681	159	20200	0.0432656	1.86555	[XP_021574767.1, XP_008059240.1, XP_008062271.1, XP_008049010.1, XP_008067665.1, XP_008061292.1, XP_008062492.1, XP_021571551.1, XP_021570796.1, XP_008046910.1]	0.648984
Microcebus murinus	03000 Transcription factors	A09180 Brite Hierarchies	196	1139	3571	36056	7.77156e-15	1.73748	[XP_012629523.1, XP_012625269.1, XP_012603620.1, XP_012600915.1, XP_012645893.1, XP_012607484.1, XP_012636955.1, XP_012636473.1, XP_012626008.1, XP_012597763.1, XP_012608890.1, XP_012608370.1, XP_012632041.2, XP_012644633.2, XP_012645433.1, XP_012620123.1, XP_012619255.1, XP_012610750.1, XP_012606284.1, XP_012592429.1, XP_012593090.1, XP_012641641.1, XP_012621608.1, XP_012601741.1, XP_020143183.1…	2.99982e-12
	B 09182 Protein families: genetic information processing	A09180 Brite Hierarchies	668	1139	18408	36056	1.02773e-07	1.14875	[XP_012629523.1, XP_012634063.1, XP_012605763.1, XP_020136799.1, XP_012607484.1, XP_012636955.1, XP_012636473.1, XP_012636978.1, XP_012625491.1, XP_012646678.1, XP_012626008.1, XP_012596082.1, XP_012642140.1, XP_012608370.1, XP_012620123.1, XP_012619255.1, XP_012632486.1, XP_012641701.2, XP_012646523.1, XP_012626664.1, XP_012623803.1, XP_020145895.1, XP_012633986.1, XP_012603341.1, XP_012610750.1…	1.98352e-05
	03021 Transcription machinery	A09180 Brite Hierarchies	42	1139	624	36056	4.49382e-06	2.13068	[XP_020140266.1, XP_012598661.1, XP_012592769.2, XP_012591673.1, XP_012605368.1, XP_012625222.2, XP_012637505.1, XP_012613943.1, XP_012613464.1, XP_012638003.1, XP_012606034.1, XP_012644362.2, XP_012591578.1, XP_012638943.1, XP_012592148.1, XP_012636460.1, XP_012603385.1, XP_012629078.1, XP_012617406.1, XP_012613832.2, XP_012615034.1, XP_012633986.1, XP_012597625.1, XP_012596033.1, XP_020140832.1…	0.000578205
	04512 ECM-receptor interaction	A09130 Environmental Information Processing	15	1139	177	36056	0.000530336	2.6827	[XP_020139534.1, XP_012601477.1, XP_020146004.1, XP_012592026.1, XP_012629526.1, XP_020144943.1, XP_020143803.1, XP_012629525.1, XP_020140152.1, XP_012634464.1, XP_020140140.1, XP_012607324.1, XP_012601619.2, XP_012619959.1, XP_012632045.1]	0.0511774
	04950 Maturity onset diabetes of the young	A09160 Human Diseases	8	1139	60	36056	0.000577096	4.22078	[XP_012608370.1, XP_012635708.1, XP_012597747.1, XP_012603620.1, XP_012594664.1, XP_020137108.1, XP_012626385.2, XP_012636318.1]	0.0445518
	03009 Ribosome biogenesis	A09180 Brite Hierarchies	23	1139	378	36056	0.00230505	1.92615	[XP_012639462.1, XP_012607705.2, XP_020138674.1, XP_012635728.1, XP_012643198.1, XP_012631065.1, XP_020145810.1, XP_020139391.1, XP_012601123.1, XP_012626928.1, XP_012603272.1, XP_012599880.1, XP_020136435.1, XP_020138512.1, XP_012629200.1, XP_012607632.1, XP_012615801.1, XP_012616402.1, XP_012630926.1, XP_012642865.1, XP_012634888.2, XP_012641387.1, XP_012621422.2]	0.148291
	04929 GnRH secretion	A09150 Organismal Systems	13	1139	176	36056	0.0040678	2.33822	[XP_012632161.1, XP_012591143.1, XP_012598896.2, XP_012615815.2, XP_012604662.1, XP_012602298.1, XP_020139398.1, XP_012624474.1, XP_012619186.1, XP_012593634.1, XP_012601325.2, XP_012645235.1, XP_012619772.1]	0.22431
	00199 Cytochrome P450	A09180 Brite Hierarchies	9	1139	100	36056	0.00443484	2.84903	[XP_012613823.1, XP_012613821.1, XP_020140101.1, XP_020137324.1, XP_012613818.1, XP_012613814.1, XP_012613824.2, XP_012613825.1, XP_012616216.1]	0.213981
	04928 Parathyroid hormone synthesis, secretion and action	A09150 Organismal Systems	18	1139	286	36056	0.00462677	1.99233	[XP_012632161.1, XP_012635959.1, XP_012599681.1, XP_012602298.1, XP_020142588.1, XP_012604426.1, XP_012646812.1, XP_012610703.1, XP_012592909.1, XP_012607613.1, XP_012623476.1, XP_012599419.1, XP_012619058.1, XP_012619998.1, XP_012635922.2, XP_020144610.1, XP_012619772.1, XP_012629669.1]	0.198437
	04350 TGF-beta signaling pathway	A09130 Environmental Information Processing	15	1139	221	36056	0.00470319	2.14859	[XP_012617414.1, XP_012632161.1, XP_012630509.1, XP_012614139.1, XP_012598065.1, XP_012629120.1, XP_012597234.1, XP_012643137.1, XP_012640836.1, XP_012609025.1, XP_012619058.1, XP_012613469.1, XP_012619772.1, XP_012629688.2, XP_012609152.1]	0.181543
	00590 Arachidonic acid metabolism	A09100 Metabolism	9	1139	103	36056	0.00538422	2.76604	[XP_012613823.1, XP_012613821.1, XP_012630928.1, XP_012591547.1, XP_020137324.1, XP_012613818.1, XP_012613814.1, XP_012613824.2, XP_012613825.1]	0.188937
	05206 MicroRNAs in cancer	A09160 Human Diseases	25	1139	468	36056	0.00805098	1.69102	[XP_012610821.1, XP_012623357.1, XP_012624671.1, XP_012608680.1, XP_012642140.1, XP_012597234.1, XP_012626418.1, XP_012618166.1, XP_012601219.1, XP_012619772.1, XP_012632161.1, XP_012604932.1, XP_012600635.1, XP_012596534.1, XP_012613124.1, XP_012609139.2, XP_012628731.1, XP_012607459.1, XP_012609071.1, XP_020140872.1, XP_012640836.1, XP_012619959.1, XP_012644470.1, XP_012623610.1, XP_020140069.1]	0.258973
	04052 Cytokines and growth factors	A09180 Brite Hierarchies	22	1139	398	36056	0.00855169	1.74982	[XP_020145185.1, XP_012646245.1, XP_012623357.1, XP_012591114.1, XP_012628731.1, XP_012631204.2, XP_012608396.2, XP_012600770.2, XP_012609025.1, XP_012606970.1, XP_020140121.1, XP_012626178.1, XP_020140403.1, XP_012595875.1, XP_012617191.2, XP_012601219.1, XP_012616296.1, XP_012613469.1, XP_012609144.1, XP_012609739.1, XP_012620176.1, XP_012619791.2]	0.253919
	99973 Transcription	A09190 Not Included in Pathway or Brite	8	1139	92	36056	0.00870386	2.75268	[XP_012617921.1, XP_020140689.1, XP_012618709.1, XP_012618839.1, XP_012632907.1, XP_012598177.1, XP_012639802.1, XP_012597105.1]	0.239978
	A09180 Brite Hierarchies	A09180 Brite Hierarchies	981	1139	30130	36056	0.0088262	1.03068	[XP_012612735.1, XP_020136799.1, XP_012607484.1, XP_012636955.1, XP_020138910.1, XP_012625491.1, XP_012596082.1, XP_012634184.1, XP_012642140.1, XP_012603681.1, XP_020138605.1, XP_012603726.1, XP_012620123.1, XP_012632486.1, XP_012643904.1, XP_012641701.2, XP_012614192.1, XP_012623803.1, XP_012600362.1, XP_020145895.1, XP_012603341.1, XP_012619604.1, XP_012610750.1, XP_012639923.2, XP_012591897.1…	0.227128
	03041 Spliceosome	A09180 Brite Hierarchies	50	1139	1115	36056	0.00884206	1.41954	[XP_012619598.1, XP_012596082.1, XP_012616928.1, XP_012617084.1, XP_012619694.1, XP_012633438.1, XP_012596654.1, XP_012593901.2, XP_012611812.1, XP_012605157.1, XP_012646068.1, XP_020136909.1, XP_012626898.1, XP_012626664.1, XP_012613629.1, XP_012614655.1, XP_012612974.2, XP_020138089.1, XP_012630676.1, XP_012615801.1, XP_012635402.1, XP_012613843.1, XP_012609851.1, XP_012594631.1, XP_012642228.1…	0.213315
	B 09121 Transcription	A09120 Genetic Information Processing	24	1139	450	36056	0.00945349	1.68831	[XP_012635402.1, XP_012636460.1, XP_012617406.1, XP_012613843.1, XP_012609851.1, XP_012642228.1, XP_012619598.1, XP_012607130.1, XP_012619354.1, XP_012606052.1, XP_012608159.1, XP_012622864.1, XP_012617084.1, XP_020138402.1, XP_012613738.1, XP_020139130.1, XP_012596654.1, XP_012638003.1, XP_012617128.1, XP_012636946.2, XP_012638570.2, XP_012592148.1, XP_012608053.1, XP_012595400.1]	0.21465
	04320 Dorso-ventral axis formation	A09150 Organismal Systems	7	1139	77	36056	0.0108974	2.8778	[XP_012632161.1, XP_012593774.1, XP_012592685.1, XP_012623476.1, XP_012593029.1, XP_012621313.1, XP_012619772.1]	0.233689
	04330 Notch signaling pathway	A09130 Environmental Information Processing	11	1139	157	36056	0.0114327	2.21792	[XP_012635708.1, XP_012596534.1, XP_012597234.1, XP_020142914.1, XP_012631265.2, XP_012599348.1, XP_012621728.1, XP_012632569.1, XP_020140069.1, XP_020138837.1, XP_020138567.1]	0.232264
	B 09167 Endocrine and metabolic disease	A09160 Human Diseases	52	1139	1189	36056	0.0120515	1.38444	[XP_012594116.1, XP_012603620.1, XP_012636473.1, XP_012595764.1, XP_012604426.1, XP_012608370.1, XP_012590948.1, XP_012602918.1, XP_012593634.1, XP_012605827.1, XP_020140317.1, XP_012604932.1, XP_012635708.1, XP_012621122.2, XP_012613124.1, XP_012594664.1, XP_020137108.1, XP_012630601.1, XP_012643640.1, XP_012635056.1, XP_012634047.1, XP_012626178.1, XP_012619058.1, XP_012636318.1, XP_012598896.2…	0.232594
	05224 Breast cancer	A09160 Human Diseases	21	1139	396	36056	0.0153555	1.67872	[XP_012632161.1, XP_012635708.1, XP_012621122.2, XP_012596534.1, XP_012613124.1, XP_020142914.1, XP_012602799.1, XP_012598420.1, XP_012626008.1, XP_012595764.1, XP_012609071.1, XP_012607574.1, XP_012635056.1, XP_012640836.1, XP_012631265.2, XP_012634047.1, XP_012623476.1, XP_012595875.1, XP_012619058.1, XP_012619772.1, XP_020140069.1]	0.282249
	04713 Circadian entrainment	A09150 Organismal Systems	17	1139	300	36056	0.0153914	1.79383	[XP_012632161.1, XP_012601737.1, XP_012611415.1, XP_012598896.2, XP_012599681.1, XP_012624071.1, XP_012604662.1, XP_012631073.1, XP_012602298.1, XP_020141528.1, XP_020138782.1, XP_012629869.1, XP_012645235.1, XP_012639850.1, XP_012635922.2, XP_020144610.1, XP_012619772.1]	0.270049
	03022 Basal transcription factors	A09120 Genetic Information Processing	8	1139	102	36056	0.0156192	2.48281	[XP_012613738.1, XP_012638003.1, XP_012617128.1, XP_012638570.2, XP_012592148.1, XP_012622864.1, XP_020138402.1, XP_012595400.1]	0.262131
	04934 Cushing syndrome	A09160 Human Diseases	24	1139	471	36056	0.0157079	1.61304	[XP_012632161.1, XP_012621122.2, XP_012613124.1, XP_012602799.1, XP_012598896.2, XP_012613609.1, XP_012599681.1, XP_012636473.1, XP_012616594.1, XP_012602298.1, XP_012595764.1, XP_012609071.1, XP_012643640.1, XP_012607574.1, XP_012635056.1, XP_012593634.1, XP_012634047.1, XP_012623476.1, XP_020138108.1, XP_012619058.1, XP_012645235.1, XP_012635922.2, XP_020144610.1, XP_012619772.1]	0.252636
	04730 Long-term depression	A09150 Organismal Systems	8	1139	105	36056	0.0183068	2.41187	[XP_012632161.1, XP_012611415.1, XP_020142843.1, XP_012623476.1, XP_012602298.1, XP_020138782.1, XP_020139386.1, XP_012619772.1]	0.282657
	B 09192 Unclassified: genetic information processing	A09190 Not Included in Pathway or Brite	9	1139	129	36056	0.0214867	2.20855	[XP_012623925.1, XP_012617921.1, XP_020140689.1, XP_012618709.1, XP_012618839.1, XP_012632907.1, XP_012598177.1, XP_012639802.1, XP_012597105.1]	0.318995
	04550 Signaling pathways regulating pluripotency of stem cells	A09140 Cellular Processes	20	1139	394	36056	0.0266257	1.6069	[XP_012632161.1, XP_012597820.1, XP_012621122.2, XP_012603620.1, XP_012602799.1, XP_012608974.1, XP_012610925.1, XP_012632864.1, XP_012592429.1, XP_012595764.1, XP_012637945.1, XP_012607574.1, XP_012635056.1, XP_012640836.1, XP_012628854.1, XP_012634047.1, XP_012620351.1, XP_012613469.1, XP_012619772.1, XP_012609152.1]	0.380649
	05219 Bladder cancer	A09160 Human Diseases	7	1139	93	36056	0.027995	2.3827	[XP_012632161.1, XP_012613124.1, XP_012640836.1, XP_012623476.1, XP_012628731.1, XP_012609071.1, XP_012619772.1]	0.385931
	01522 Endocrine resistance	A09160 Human Diseases	14	1139	254	36056	0.0320156	1.74481	[XP_012632161.1, XP_012596534.1, XP_020139599.1, XP_012613124.1, XP_020142914.1, XP_012598420.1, XP_012599681.1, XP_012609071.1, XP_012623476.1, XP_012619058.1, XP_012635922.2, XP_020144610.1, XP_012619772.1, XP_020140069.1]	0.426138
	04022 cGMP-PKG signaling pathway	A09130 Environmental Information Processing	23	1139	481	36056	0.0335206	1.51369	[XP_012632161.1, XP_012604932.1, XP_020136043.1, XP_012640962.2, XP_012641811.1, XP_012611415.1, XP_012599681.1, XP_012602298.1, XP_012642345.1, XP_012627850.1, XP_012607459.1, XP_012600527.1, XP_012608411.1, XP_020139203.1, XP_012593634.1, XP_012619998.1, XP_020138173.1, XP_012635922.2, XP_020144610.1, XP_012594504.1, XP_012605827.1, XP_012619772.1, XP_012630595.1]	0.431298
	B 09144 Cellular community - eukaryotes	A09140 Cellular Processes	63	1139	1584	36056	0.0369437	1.25904	[XP_012603620.1, XP_012605059.1, XP_012611415.1, XP_012632864.1, XP_012623987.1, XP_012595764.1, XP_012629525.1, XP_012597234.1, XP_012601619.2, XP_012620351.1, XP_012604140.1, XP_012646567.1, XP_012635982.1, XP_020139534.1, XP_012621122.2, XP_012601477.1, XP_012613124.1, XP_012592026.1, XP_012592429.1, XP_012627850.1, XP_012637945.1, XP_012635056.1, XP_012608411.1, XP_012632283.2, XP_012634047.1…	0.460008
	04915 Estrogen signaling pathway	A09150 Organismal Systems	15	1139	285	36056	0.0383731	1.6661	[XP_012632161.1, XP_012598420.1, XP_012599681.1, XP_012615815.2, XP_012604662.1, XP_012602298.1, XP_012626008.1, XP_012624474.1, XP_020142843.1, XP_020143479.1, XP_012619058.1, XP_012601764.1, XP_012635922.2, XP_020144610.1, XP_012619772.1]	0.462875
	04970 Salivary secretion	A09150 Organismal Systems	11	1139	193	36056	0.0435689	1.80422	[XP_020141528.1, XP_020136043.1, XP_012641811.1, XP_012611415.1, XP_012599681.1, XP_012602298.1, XP_012595821.1, XP_012627850.1, XP_012635922.2, XP_020144610.1, XP_012594504.1]	0.509624
	04121 Ubiquitin system	A09180 Brite Hierarchies	88	1139	2334	36056	0.0487331	1.19354	[XP_020139566.1, XP_012605763.1, XP_012602056.1, XP_020140096.1, XP_012623352.1, XP_012638486.1, XP_012638465.1, XP_020145504.1, XP_012626716.1, XP_012633497.1, XP_012604614.1, XP_012645938.1, XP_012632569.1, XP_012613008.1, XP_012623228.1, XP_012593657.1, XP_012641630.1, XP_012598594.1, XP_012600490.1, XP_020136435.1, XP_012620852.1, XP_020140593.1, XP_020138707.1, XP_012625724.2, XP_012646977.1…	0.553264
	03036 Chromosome and associated proteins	A09180 Brite Hierarchies	142	1139	3933	36056	0.0497393	1.14293	[XP_012634063.1, XP_020136799.1, XP_012592769.2, XP_020137693.1, XP_012642140.1, XP_012599815.1, XP_012629504.1, XP_012610691.1, XP_012613008.1, XP_012631245.1, XP_012630479.1, XP_012600019.1, XP_012609912.1, XP_012641701.2, XP_012616402.1, XP_012638943.1, XP_012594104.1, XP_012612038.1, XP_020139599.1, XP_012615034.1, XP_012596033.1, XP_020141925.1, XP_012592132.1, XP_012602790.1, XP_012621399.1…	0.548553
	03420 Nucleotide excision repair	A09120 Genetic Information Processing	6	1139	84	36056	0.0499645	2.26113	[XP_012592236.1, XP_020139164.1, XP_012600019.1, XP_012616513.1, XP_012594411.1, XP_012595400.1]	0.53573
Otolemur garnettii	03000 Transcription factors	A09180 Brite Hierarchies	140	835	1855	21706	3.77476e-15	1.9619	[XP_003793263.1, XP_003800922.1, XP_012666303.1, XP_003781982.1, XP_003799570.1, XP_023372177.1, XP_003799977.1, XP_003791968.1, XP_023372275.1, XP_003788577.1, XP_023375002.1, XP_003792678.1, XP_012667533.1, XP_003782224.1, XP_023365950.1, XP_003789893.1, XP_003783344.1, XP_003800142.1, XP_003798472.1, XP_003790080.1, XP_023363265.1, XP_003797059.1, XP_003791512.1, XP_003785216.1, XP_012667525.1…	1.41931e-12
	B 09182 Protein families: genetic information processing	A09180 Brite Hierarchies	509	835	10671	21706	1.95988e-12	1.23996	[XP_023374353.1, XP_003793519.1, XP_012658151.2, XP_023373369.1, XP_023364578.1, XP_003783905.1, XP_003786491.1, XP_003791162.1, XP_012667533.1, XP_003800142.1, XP_023366471.1, XP_003797059.1, XP_003782405.1, XP_003791512.1, XP_023374932.1, XP_012667085.2, XP_023370900.1, XP_023369486.1, XP_003802237.1, XP_003784092.1, XP_003789230.1, XP_023366178.1, XP_003783579.1, XP_003792839.1, XP_023369440.1…	3.68457e-10
	03036 Chromosome and associated proteins	A09180 Brite Hierarchies	127	835	2128	21706	3.26328e-07	1.55141	[XP_023374353.1, XP_023373369.1, XP_012660780.1, XP_023371049.1, XP_003787065.1, XP_003804138.2, XP_012668412.1, XP_003801707.1, XP_003799367.1, XP_003783905.1, XP_003786491.1, XP_003795827.1, XP_023369490.1, XP_012663820.1, XP_023363797.1, XP_023365950.1, XP_003786125.1, XP_023367708.1, XP_023366471.1, XP_023370711.1, XP_023368403.1, XP_023373855.1, XP_003803081.1, XP_012659690.1, XP_003797059.1…	4.08998e-05
	A09180 Brite Hierarchies	A09180 Brite Hierarchies	727	835	17924	21706	0.000187488	1.05437	[XP_023371832.1, XP_023374353.1, XP_003793519.1, XP_003787170.1, XP_012658151.2, XP_023373369.1, XP_012659663.1, XP_012661147.1, XP_023364578.1, XP_003783905.1, XP_003786491.1, XP_012658403.2, XP_003791162.1, XP_012667533.1, XP_023367667.1, XP_012657309.1, XP_003800142.1, XP_023373587.1, XP_023366471.1, XP_003788464.1, XP_003797059.1, XP_003782405.1, XP_012657362.1, XP_003787784.1, XP_003791512.1…	0.0176238
	03021 Transcription machinery	A09180 Brite Hierarchies	29	835	393	21706	0.000663965	1.91822	[XP_023368474.1, XP_012666886.2, XP_003784196.1, XP_003796555.1, XP_023374353.1, XP_023371894.1, XP_003795131.1, XP_012663921.1, XP_012668238.1, XP_023369436.1, XP_003787080.1, XP_012665127.1, XP_023363821.1, XP_003797904.2, XP_012659717.1, XP_023364918.1, XP_023366471.1, XP_023367582.1, XP_023371282.1, XP_023371697.1, XP_012665207.1, XP_003793870.1, XP_012668421.1, XP_012658891.1, XP_023372491.1…	0.0499301
	04950 Maturity onset diabetes of the young	A09160 Human Diseases	7	835	41	21706	0.000871365	4.43821	[XP_023365723.1, XP_003791512.1, XP_003790080.1, XP_003802230.1, XP_012666303.1, XP_023375002.1, XP_003802381.1]	0.0546055
	03009 Ribosome biogenesis	A09180 Brite Hierarchies	23	835	294	21706	0.00107117	2.03364	[XP_003801005.1, XP_012668754.1, XP_012659656.1, XP_023366823.1, XP_023368033.1, XP_023369767.1, XP_023371813.1, XP_023366633.1, XP_003798131.1, XP_003792928.1, XP_003789407.1, XP_003787346.1, XP_012660025.1, XP_003802172.1, XP_012668519.1, XP_003803977.1, XP_003781136.1, XP_012665398.1, XP_003786491.1, XP_003792676.1, XP_003789135.1, XP_003785079.1, XP_003798235.1]	0.0575369
	00310 Lysine degradation	A09100 Metabolism	11	835	110	21706	0.00342106	2.59952	[XP_003793260.1, XP_012662955.1, XP_012664517.1, XP_023370900.1, XP_023368506.1, XP_023370221.1, XP_003801535.1, XP_023370202.1, XP_023372685.1, XP_003794215.1, XP_023372481.1]	0.16079
	03041 Spliceosome	A09180 Brite Hierarchies	44	835	751	21706	0.00386311	1.52302	[XP_023371374.1, XP_012667202.1, XP_012661723.1, XP_003795987.1, XP_003784259.1, XP_023368289.1, XP_003788328.1, XP_003789398.1, XP_023373826.1, XP_003797248.1, XP_012658195.1, XP_003792775.1, XP_003789920.1, XP_023374065.1, XP_003784136.1, XP_003792676.1, XP_012665127.1, XP_003793247.1, XP_003792040.1, XP_012668283.1, XP_003797114.1, XP_023363409.1, XP_023370773.1, XP_012658398.1, XP_003782174.1…	0.161392
	04320 Dorso-ventral axis formation	A09150 Organismal Systems	6	835	43	21706	0.00575796	3.62724	[XP_003794898.1, XP_012668325.1, XP_023375013.1, XP_003795827.1, XP_012661369.1, XP_023363270.1]	0.216499
	04928 Parathyroid hormone synthesis, secretion and action	A09150 Organismal Systems	15	835	188	21706	0.00621357	2.07409	[XP_023368259.1, XP_023370534.1, XP_012660948.1, XP_003796609.1, XP_023372057.1, XP_012661369.1, XP_003788464.1, XP_003796610.1, XP_003788352.1, XP_003787784.1, XP_012662903.1, XP_023368635.1, XP_012660260.1, XP_003795827.1, XP_003782204.1]	0.212391
	05206 MicroRNAs in cancer	A09160 Human Diseases	20	835	282	21706	0.00658747	1.84363	[XP_003794898.1, XP_012658572.1, XP_003790511.2, XP_003793051.1, XP_003789101.1, XP_003784942.1, XP_012661369.1, XP_003788464.1, XP_023366405.1, XP_012661527.1, XP_012660994.1, XP_003790880.1, XP_003787065.1, XP_023374960.1, XP_003786462.1, XP_003786776.1, XP_023368077.1, XP_003795827.1, XP_023370202.1, XP_003796373.2]	0.206407
	04330 Notch signaling pathway	A09130 Environmental Information Processing	9	835	91	21706	0.00831255	2.57095	[XP_003794898.1, XP_003790880.1, XP_003781370.1, XP_003802148.1, XP_003787684.1, XP_003789101.1, XP_023372592.1, XP_003791554.1, XP_003790225.1]	0.240425
	99973 Transcription	A09190 Not Included in Pathway or Brite	5	835	40	21706	0.0179753	3.2494	[XP_012656751.1, XP_003800989.1, XP_003791129.1, XP_023365173.1, XP_003786981.1]	0.482765
	05202 Transcriptional misregulation in cancer	A09160 Human Diseases	21	835	335	21706	0.0199688	1.62955	[XP_023364936.1, XP_003798483.1, XP_012660948.1, XP_023371651.1, XP_012659040.1, XP_012668238.1, XP_003787741.1, XP_012659511.1, XP_023368635.1, XP_012661384.1, XP_012660260.1, XP_003786776.1, XP_003788578.1, XP_003785216.1, XP_012656988.1, XP_003788576.1, XP_012660820.2, XP_003788577.1, XP_003782093.1, XP_003796373.2, XP_012656780.1]	0.500552
	01522 Endocrine resistance	A09160 Human Diseases	12	835	164	21706	0.0249162	1.90209	[XP_003794898.1, XP_003787784.1, XP_012661384.1, XP_023367691.1, XP_003789101.1, XP_003793174.1, XP_012660948.1, XP_003786462.1, XP_023372057.1, XP_003795827.1, XP_012661369.1, XP_003788464.1]	0.58553
	03110 Chaperones and folding catalysts	A09180 Brite Hierarchies	18	835	290	21706	0.032182	1.6135	[XP_003790786.1, XP_003786811.1, XP_003792752.1, XP_003791822.1, XP_003783468.2, XP_023370703.1, XP_003802959.1, XP_003787161.1, XP_012657056.1, XP_003796441.1, XP_003782658.1, XP_003794950.1, XP_023374932.1, XP_012663506.2, XP_003791773.1, XP_012656577.1, XP_012656986.1, XP_023366578.1]	0.71179
	B 09144 Cellular community - eukaryotes	A09140 Cellular Processes	49	835	971	21706	0.0322558	1.31181	[XP_003780856.1, XP_023371226.1, XP_023370385.1, XP_003785831.1, XP_023369876.1, XP_023371795.1, XP_023366395.1, XP_012667761.1, XP_003786315.1, XP_003795827.1, XP_003782224.1, XP_023366929.1, XP_003800142.1, XP_003789824.1, XP_023367708.1, XP_023373587.1, XP_012657470.1, XP_003788464.1, XP_012661527.1, XP_003787784.1, XP_003790880.1, XP_023373464.1, XP_012656616.1, XP_003788568.1, XP_003801122.1…	0.673788
	04915 Estrogen signaling pathway	A09150 Organismal Systems	14	835	211	21706	0.0340461	1.7248	[XP_003790313.1, XP_003780832.1, XP_003795247.1, XP_012660948.1, XP_023372057.1, XP_003789005.1, XP_012661369.1, XP_003788464.1, XP_003787784.1, XP_023367691.1, XP_012656577.1, XP_003793174.1, XP_012658403.2, XP_003795827.1]	0.673755
	03040 Spliceosome	A09120 Genetic Information Processing	14	835	213	21706	0.0364254	1.70861	[XP_023371374.1, XP_012668283.1, XP_003795987.1, XP_023363409.1, XP_003792775.1, XP_003789920.1, XP_023374065.1, XP_003781108.1, XP_023373164.1, XP_003798854.1, XP_023364547.1, XP_003800813.1, XP_003784136.1, XP_023371153.1]	0.684798
	04550 Signaling pathways regulating pluripotency of stem cells	A09140 Cellular Processes	15	835	239	21706	0.0438205	1.6315	[XP_023365723.1, XP_003800142.1, XP_003802580.1, XP_003788365.1, XP_003793928.1, XP_023373464.1, XP_023369876.1, XP_023373488.1, XP_003788568.1, XP_003786315.1, XP_003795827.1, XP_003782064.1, XP_003782224.1, XP_023366929.1, XP_003801122.1]	0.784595
	04040 Ion channels	A09180 Brite Hierarchies	28	835	520	21706	0.0470513	1.39974	[XP_023374062.1, XP_003794859.1, XP_003793199.2, XP_003797953.1, XP_003789730.1, XP_012663924.1, XP_012660780.1, XP_023371001.1, XP_023365345.1, XP_003781250.1, XP_003782834.1, XP_023368607.1, XP_003788958.2, XP_003796591.1, XP_023366142.1, XP_012667511.1, XP_012666677.1, XP_003795247.1, XP_003790810.1, XP_003787748.1, XP_003793601.1, XP_012663912.1, XP_012657362.1, XP_003784096.1, XP_003786558.1…	0.804149
	03008 Ribosome biogenesis in eukaryotes	A09120 Genetic Information Processing	8	835	104	21706	0.0472786	1.99963	[XP_003802172.1, XP_012668754.1, XP_012659656.1, XP_023368033.1, XP_012665398.1, XP_003798131.1, XP_003785079.1, XP_012660025.1]	0.772902
	00199 Cytochrome P450	A09180 Brite Hierarchies	6	835	69	21706	0.0493082	2.26045	[XP_023368701.1, XP_003796667.1, XP_012664838.1, XP_003796670.1, XP_003787734.1, XP_003796563.1]	0.772495
Propithecus coquereli	03000 Transcription factors	A09180 Brite Hierarchies	182	1041	1649	18811	0	1.9944	[XP_012518255.1, XP_012511912.1, XP_012513886.1, XP_012511453.1, XP_012506187.1, XP_012513904.1, XP_012507521.1, XP_012510171.1, XP_012496127.1, XP_012496650.1, XP_012501859.1, XP_012509272.1, XP_012493358.1, XP_012499895.1, XP_012508905.1, XP_012516007.1, XP_012507103.1, XP_012497514.1, XP_012506247.1, XP_012506194.1, XP_012503628.1, XP_012509536.1, XP_012494131.1, XP_012506190.1, XP_012502587.1…	0
	B 09182 Protein families: genetic information processing	A09180 Brite Hierarchies	610	1041	9159	18811	2.73093e-11	1.20349	[XP_012518048.1, XP_012518255.1, XP_012512501.1, XP_012510092.1, XP_012504775.1, XP_012497130.1, XP_012518507.1, XP_012507404.1, XP_012513904.1, XP_012517432.1, XP_012508325.1, XP_012509476.1, XP_012517553.1, XP_012508905.1, XP_012498740.1, XP_012497514.1, XP_012502749.1, XP_012509574.1, XP_012514343.1, XP_012494534.1, XP_012513445.1, XP_012517599.1, XP_012512186.1, XP_012500656.1, XP_012496267.1…	5.24338e-09
	03036 Chromosome and associated proteins	A09180 Brite Hierarchies	129	1041	1745	18811	0.000363783	1.33584	[XP_012518255.1, XP_012501693.1, XP_012511453.1, XP_012498721.1, XP_012519696.1, XP_012516007.1, XP_012507122.1, XP_012510423.1, XP_012509574.1, XP_012501584.1, XP_012517599.1, XP_012499502.1, XP_012510917.1, XP_012518079.1, XP_012517591.1, XP_012516813.1, XP_012506718.1, XP_012510543.1, XP_012493178.1, XP_012517251.1, XP_012514272.1, XP_012517658.1, XP_012495823.1, XP_012506962.1, XP_012495349.1…	0.0465643
	A09180 Brite Hierarchies	A09180 Brite Hierarchies	900	1041	15591	18811	0.000720964	1.04311	[XP_012518048.1, XP_012518255.1, XP_012512501.1, XP_012510092.1, XP_012518507.1, XP_012516511.1, XP_012507404.1, XP_012513904.1, XP_012498556.1, XP_012506450.1, XP_012500490.1, XP_012517553.1, XP_012508905.1, XP_012497514.1, XP_012500742.1, XP_012502749.1, XP_012514343.1, XP_012513445.1, XP_012517599.1, XP_012512186.1, XP_012502801.1, XP_012516108.1, XP_012493178.1, XP_012499138.1, XP_012514003.1…	0.0692126
	99973 Transcription	A09190 Not Included in Pathway or Brite	8	1041	37	18811	0.000785602	3.90705	[XP_012509387.1, XP_012493540.1, XP_012515759.1, XP_012511755.1, XP_012518805.1, XP_012513809.1, XP_012513826.1, XP_012499231.1]	0.0603342
	03041 Spliceosome	A09180 Brite Hierarchies	53	1041	616	18811	0.000968793	1.55473	[XP_012512771.1, XP_012493292.1, XP_012511645.1, XP_012520065.1, XP_012517432.1, XP_012503994.1, XP_012519946.1, XP_012510941.1, XP_012500241.1, XP_012501427.1, XP_012498740.1, XP_012502749.1, XP_012512967.1, XP_012496735.1, XP_012503572.1, XP_012514343.1, XP_012513445.1, XP_012501740.1, XP_012510161.1, XP_012521127.1, XP_012516709.1, XP_012504844.1, XP_012508872.1, XP_012504780.1, XP_012501593.1…	0.0620028
	04350 TGF-beta signaling pathway	A09130 Environmental Information Processing	15	1041	124	18811	0.0035394	2.1859	[XP_012515993.1, XP_012509373.1, XP_012520532.1, XP_012500841.1, XP_012498931.1, XP_012503193.1, XP_012507001.1, XP_012494264.1, XP_012495083.1, XP_012515643.1, XP_012519211.1, XP_012493615.1, XP_012494129.1, XP_012499584.1, XP_012512397.1]	0.194161
	04928 Parathyroid hormone synthesis, secretion and action	A09150 Organismal Systems	18	1041	161	18811	0.00354181	2.02026	[XP_012509373.1, XP_012513886.1, XP_012496041.1, XP_012503322.1, XP_012499226.1, XP_012507521.1, XP_012503450.1, XP_012501859.1, XP_012519660.1, XP_012499131.1, XP_012515643.1, XP_012505199.1, XP_012499584.1, XP_012504881.1, XP_012512704.1, XP_012497861.1, XP_012509536.1, XP_012520103.1]	0.170007
	B 09192 Unclassified: genetic information processing	A09190 Not Included in Pathway or Brite	9	1041	58	18811	0.00433417	2.80398	[XP_012509387.1, XP_012493540.1, XP_012515759.1, XP_012511755.1, XP_012518805.1, XP_012513809.1, XP_012506834.1, XP_012513826.1, XP_012499231.1]	0.184925
	04929 GnRH secretion	A09150 Organismal Systems	14	1041	115	18811	0.00448196	2.19984	[XP_012507735.1, XP_012515571.1, XP_012515015.1, XP_012510712.1, XP_012502947.1, XP_012493729.1, XP_012515643.1, XP_012520184.1, XP_012514013.1, XP_012499584.1, XP_012504881.1, XP_012517367.1, XP_012517373.1, XP_012500808.1]	0.172107
	04950 Maturity onset diabetes of the young	A09160 Human Diseases	7	1041	40	18811	0.00584062	3.16227	[XP_012513472.1, XP_012508585.1, XP_012497514.1, XP_012494555.1, XP_012503467.1, XP_012502643.1, XP_012509606.1]	0.203891
	00310 Lysine degradation	A09100 Metabolism	11	1041	83	18811	0.00590804	2.39484	[XP_012519738.1, XP_012518079.1, XP_012517591.1, XP_012507081.1, XP_012519403.1, XP_012508821.1, XP_012519024.1, XP_012517658.1, XP_012517599.1, XP_012510885.1, XP_012519028.1]	0.189057
	04320 Dorso-ventral axis formation	A09150 Organismal Systems	6	1041	31	18811	0.00633176	3.49744	[XP_012515643.1, XP_012505199.1, XP_012512610.1, XP_012499584.1, XP_012493851.1, XP_012499788.1]	0.18703
	04915 Estrogen signaling pathway	A09150 Organismal Systems	19	1041	186	18811	0.007405	1.84587	[XP_012509373.1, XP_012494899.1, XP_012515714.1, XP_012511645.1, XP_012515726.1, XP_012519168.1, XP_012502513.1, XP_012503450.1, XP_012505714.1, XP_012515571.1, XP_012510986.1, XP_012516213.1, XP_012493729.1, XP_012515643.1, XP_012509017.1, XP_012499584.1, XP_012504881.1, XP_012497861.1, XP_012517373.1]	0.203109
	01522 Endocrine resistance	A09160 Human Diseases	15	1041	136	18811	0.00832279	1.99303	[XP_012509100.1, XP_012509373.1, XP_012494899.1, XP_012518212.1, XP_012519168.1, XP_012503450.1, XP_012515643.1, XP_012505199.1, XP_012509017.1, XP_012499584.1, XP_012497861.1, XP_012494131.1, XP_012521031.1, XP_012506381.1, XP_012493419.1]	0.213063
	03021 Transcription machinery	A09180 Brite Hierarchies	30	1041	342	18811	0.00871531	1.5851	[XP_012502301.1, XP_012508327.1, XP_012505551.1, XP_012505387.1, XP_012510171.1, XP_012501442.1, XP_012511519.1, XP_012505323.1, XP_012520454.1, XP_012512851.1, XP_012504830.1, XP_012518189.1, XP_012511287.1, XP_012498899.1, XP_012500287.1, XP_012520070.1, XP_012516330.1, XP_012506718.1, XP_012504010.1, XP_012509633.1, XP_012520468.1, XP_012499432.1, XP_012512209.1, XP_012493192.1, XP_012496725.1…	0.209168
	03009 Ribosome biogenesis	A09180 Brite Hierarchies	25	1041	272	18811	0.00907264	1.66086	[XP_012516822.1, XP_012511645.1, XP_012513881.1, XP_012495514.1, XP_012510534.1, XP_012520042.1, XP_012508325.1, XP_012515377.1, XP_012497702.1, XP_012512737.1, XP_012499355.1, XP_012496755.1, XP_012517979.1, XP_012509637.1, XP_012500943.1, XP_012510161.1, XP_012518979.1, XP_012500133.1, XP_012496915.1, XP_012508917.1, XP_012507618.1, XP_012516722.1, XP_012516993.1, XP_012514585.1, XP_012519017.1]	0.204935
	04330 Notch signaling pathway	A09130 Environmental Information Processing	10	1041	77	18811	0.00973884	2.34677	[XP_012509100.1, XP_012512501.1, XP_012509843.1, XP_012510385.1, XP_012518212.1, XP_012497514.1, XP_012503193.1, XP_012515476.1, XP_012493615.1, XP_012518948.1]	0.207762
	B 09132 Signal transduction	A09130 Environmental Information Processing	175	1041	2692	18811	0.0111488	1.17469	[XP_012507989.1, XP_012512501.1, XP_012516889.1, XP_012514207.1, XP_012498390.1, XP_012511645.1, XP_012516511.1, XP_012507001.1, XP_012499627.1, XP_012504274.1, XP_012518948.1, XP_012501859.1, XP_012500101.1, XP_012517082.1, XP_012499164.1, XP_012493392.1, XP_012508905.1, XP_012505199.1, XP_012497514.1, XP_012500742.1, XP_012502154.1, XP_012520643.1, XP_012497861.1, XP_012512397.1, XP_012509536.1…	0.225324
	05206 MicroRNAs in cancer	A09160 Human Diseases	22	1041	241	18811	0.0147953	1.64955	[XP_012507989.1, XP_012509100.1, XP_012494120.1, XP_012518212.1, XP_012510368.1, XP_012503193.1, XP_012514254.1, XP_012514272.1, XP_012515643.1, XP_012493403.1, XP_012514533.1, XP_012500961.1, XP_012495656.1, XP_012493615.1, XP_012499584.1, XP_012498049.1, XP_012494131.1, XP_012517599.1, XP_012521031.1, XP_012503026.1, XP_012506381.1, XP_012510833.1]	0.28407
	05224 Breast cancer	A09160 Human Diseases	19	1041	204	18811	0.0185305	1.683	[XP_012516366.1, XP_012509100.1, XP_012509373.1, XP_012494899.1, XP_012518212.1, XP_012517672.1, XP_012519168.1, XP_012497950.1, XP_012499689.1, XP_012515643.1, XP_012520210.1, XP_012505199.1, XP_012497514.1, XP_012509017.1, XP_012499584.1, XP_012494131.1, XP_012500073.1, XP_012521031.1, XP_012506381.1]	0.338844
	04121 Ubiquitin system	A09180 Brite Hierarchies	75	1041	1088	18811	0.02825	1.24564	[XP_012518048.1, XP_012505097.1, XP_012518507.1, XP_012516090.1, XP_012513904.1, XP_012499627.1, XP_012503148.1, XP_012518908.1, XP_012508425.1, XP_012513483.1, XP_012518873.1, XP_012519735.1, XP_012519718.1, XP_012515667.1, XP_012503094.1, XP_012509574.1, XP_012511990.1, XP_012501584.1, XP_012517557.1, XP_012510611.1, XP_012508318.1, XP_012509843.1, XP_012503134.1, XP_012513874.1, XP_012518328.1…	0.493092
	04934 Cushing syndrome	A09160 Human Diseases	22	1041	260	18811	0.031799	1.52901	[XP_012516366.1, XP_012509373.1, XP_012505054.1, XP_012517672.1, XP_012507735.1, XP_012508821.1, XP_012503450.1, XP_012497950.1, XP_012499689.1, XP_012502947.1, XP_012515643.1, XP_012518884.1, XP_012505199.1, XP_012499584.1, XP_012504881.1, XP_012497861.1, XP_012517367.1, XP_012494131.1, XP_012500073.1, XP_012521031.1, XP_012510885.1, XP_012506381.1]	0.530906
	04930 Type II diabetes mellitus	A09160 Human Diseases	10	1041	93	18811	0.0327321	1.94302	[XP_012495430.1, XP_012515643.1, XP_012493403.1, XP_012496953.1, XP_012499584.1, XP_012498049.1, XP_012500496.1, XP_012503467.1, XP_012517367.1, XP_012503026.1]	0.523713
	05217 Basal cell carcinoma	A09160 Human Diseases	10	1041	93	18811	0.0327321	1.94302	[XP_012516366.1, XP_012499164.1, XP_012499689.1, XP_012517672.1, XP_012519211.1, XP_012520260.1, XP_012498198.1, XP_012500121.1, XP_012500073.1, XP_012497950.1]	0.523713
	04550 Signaling pathways regulating pluripotency of stem cells	A09140 Cellular Processes	18	1041	203	18811	0.0330186	1.60228	[XP_012516366.1, XP_012516070.1, XP_012506163.1, XP_012517672.1, XP_012494642.1, XP_012511453.1, XP_012499972.1, XP_012498721.1, XP_012510922.1, XP_012497950.1, XP_012496492.1, XP_012496152.1, XP_012515643.1, XP_012513472.1, XP_012519211.1, XP_012494129.1, XP_012499584.1, XP_012500073.1]	0.487659
	04371 Apelin signaling pathway	A09130 Environmental Information Processing	15	1041	163	18811	0.0369146	1.66289	[XP_012508829.1, XP_012518212.1, XP_012511194.1, XP_012499226.1, XP_012520036.1, XP_012503450.1, XP_012501859.1, XP_012515643.1, XP_012514533.1, XP_012498544.1, XP_012499584.1, XP_012519047.1, XP_012504881.1, XP_012497861.1, XP_012521031.1]	0.525008
	04024 cAMP signaling pathway	A09130 Environmental Information Processing	26	1041	326	18811	0.0395466	1.44118	[XP_012514412.1, XP_012507735.1, XP_012516511.1, XP_012503450.1, XP_012515643.1, XP_012505199.1, XP_012493615.1, XP_012494325.1, XP_012499584.1, XP_012501186.1, XP_012497861.1, XP_012506977.1, XP_012494899.1, XP_012500841.1, XP_012503070.1, XP_012503193.1, XP_012498198.1, XP_012515571.1, XP_012493729.1, XP_012496439.1, XP_012502162.1, XP_012518884.1, XP_012503294.1, XP_012518290.1, XP_012500808.1…	0.542354
	04270 Vascular smooth muscle contraction	A09150 Organismal Systems	18	1041	208	18811	0.0404693	1.56376	[XP_012502359.1, XP_012493546.1, XP_012507735.1, XP_012511156.1, XP_012503139.1, XP_012503450.1, XP_012514633.1, XP_012518784.1, XP_012515643.1, XP_012505199.1, XP_012509693.1, XP_012494742.1, XP_012506064.1, XP_012499584.1, XP_012504881.1, XP_012497861.1, XP_012503216.1, XP_012500255.1]	0.535869
	04310 Wnt signaling pathway	A09130 Environmental Information Processing	21	1041	253	18811	0.0420449	1.49989	[XP_012516366.1, XP_012494146.1, XP_012494899.1, XP_012512281.1, XP_012517672.1, XP_012504774.1, XP_012503193.1, XP_012510567.1, XP_012503748.1, XP_012499627.1, XP_012497950.1, XP_012493913.1, XP_012499689.1, XP_012519171.1, XP_012502154.1, XP_012493615.1, XP_012498068.1, XP_012504881.1, XP_012500073.1, XP_012521031.1, XP_012505475.1]	0.538174
	B 09167 Endocrine and metabolic disease	A09160 Human Diseases	50	1041	705	18811	0.042879	1.28157	[XP_012495430.1, XP_012514207.1, XP_012513556.1, XP_012501859.1, XP_012493392.1, XP_012515435.1, XP_012505199.1, XP_012497514.1, XP_012499584.1, XP_012500496.1, XP_012494555.1, XP_012511380.1, XP_012497861.1, XP_012517367.1, XP_012494131.1, XP_012510885.1, XP_012508585.1, XP_012494779.1, XP_012499689.1, XP_012518884.1, XP_012496953.1, XP_012503467.1, XP_012502496.1, XP_012502643.1, XP_012503026.1…	0.531146
	00199 Cytochrome P450	A09180 Brite Hierarchies	7	1041	59	18811	0.0434641	2.14391	[XP_012520581.1, XP_012510153.1, XP_012519082.1, XP_012518203.1, XP_012512005.1, XP_012518201.1, XP_012499495.1]	0.52157
	04022 cGMP-PKG signaling pathway	A09130 Environmental Information Processing	22	1041	269	18811	0.0437283	1.47785	[XP_012508829.1, XP_012497361.1, XP_012507735.1, XP_012511194.1, XP_012499226.1, XP_012503450.1, XP_012514633.1, XP_012518784.1, XP_012515643.1, XP_012496439.1, XP_012493403.1, XP_012509693.1, XP_012494742.1, XP_012503294.1, XP_012499584.1, XP_012498049.1, XP_012500496.1, XP_012504881.1, XP_012497861.1, XP_012510490.1, XP_012500255.1, XP_012501353.1]	0.508838
Castor canadensis	03000 Transcription factors	A09180 Brite Hierarchies	139	851	1749	21910	7.77156e-16	2.04615	[XP_020012115.1, XP_020014254.1, XP_020035995.1, XP_020028250.1, XP_020018490.1, XP_020032705.1, XP_020030600.1, XP_020027815.1, XP_020033509.1, XP_020009587.1, XP_020043247.1, XP_020016284.1, XP_020011587.1, XP_020010719.1, XP_020026145.1, XP_020026567.1, XP_020021131.1, XP_020017265.1, XP_020010063.1, XP_020027356.1, XP_020040466.1, XP_020014959.1, XP_020042896.1, XP_020043333.1, XP_020017705.1…	2.98428e-13
	B 09182 Protein families: genetic information processing	A09180 Brite Hierarchies	500	851	10826	21910	1.54037e-08	1.18909	[XP_020017942.1, XP_020012115.1, XP_020035995.1, XP_020033792.1, XP_020038470.1, XP_020018490.1, XP_020037693.1, XP_020016683.1, XP_020017649.1, XP_020036433.1, XP_020033509.1, XP_020018197.1, XP_020039413.1, XP_020031536.1, XP_020011752.1, XP_020029833.1, XP_020036369.1, XP_020016969.1, XP_020013944.1, XP_020031950.1, XP_020042145.1, XP_020017265.1, XP_020008507.1, XP_020033671.1, XP_020017868.1…	2.95751e-06
	A09180 Brite Hierarchies	A09180 Brite Hierarchies	749	851	18157	21910	1.44739e-05	1.06206	[XP_020017942.1, XP_020012115.1, XP_020035995.1, XP_020023907.1, XP_020033792.1, XP_020038470.1, XP_020018490.1, XP_020037693.1, XP_020015928.1, XP_020016683.1, XP_020038417.1, XP_020017649.1, XP_020036433.1, XP_020033509.1, XP_020018197.1, XP_020039413.1, XP_020031536.1, XP_020027970.1, XP_020039873.1, XP_020018656.1, XP_020011752.1, XP_020029833.1, XP_020036369.1, XP_020036577.1, XP_020012586.1…	0.00185266
	99973 Transcription	A09190 Not Included in Pathway or Brite	9	851	50	21910	0.00011539	4.63431	[XP_020007898.1, XP_020019567.1, XP_020039357.1, XP_020020660.1, XP_020035566.1, XP_020028957.1, XP_020029739.1, XP_020030769.1, XP_020021347.1]	0.0110775
	B 09192 Unclassified: genetic information processing	A09190 Not Included in Pathway or Brite	10	851	66	21910	0.000217651	3.90094	[XP_020007898.1, XP_020035202.1, XP_020019567.1, XP_020039357.1, XP_020020660.1, XP_020035566.1, XP_020028957.1, XP_020029739.1, XP_020030769.1, XP_020021347.1]	0.0167156
	03009 Ribosome biogenesis	A09180 Brite Hierarchies	24	851	303	21910	0.000810829	2.0393	[XP_020023841.1, XP_020037186.1, XP_020017497.1, XP_020007244.1, XP_020012522.1, XP_020036827.1, XP_020037421.1, XP_020023368.1, XP_020036362.1, XP_020018504.1, XP_020035660.1, XP_020027644.1, XP_020018757.1, XP_020007883.1, XP_020011851.1, XP_020011949.1, XP_020038875.1, XP_020012777.1, XP_020038959.1, XP_020019748.1, XP_020026066.1, XP_020014787.1, XP_020035584.1, XP_020040740.1]	0.0518931
	03021 Transcription machinery	A09180 Brite Hierarchies	31	851	433	21910	0.00085247	1.84326	[XP_020006946.1, XP_020011735.1, XP_020032268.1, XP_020041353.1, XP_020022484.1, XP_020030410.1, XP_020014466.1, XP_020035601.1, XP_020038822.1, XP_020039413.1, XP_020007706.1, XP_020035780.1, XP_020041660.1, XP_020011714.1, XP_020015231.1, XP_020007690.1, XP_020026655.1, XP_020029833.1, XP_020028766.1, XP_020037539.1, XP_020023370.1, XP_020043812.1, XP_020033423.1, XP_020040679.1, XP_020019234.1…	0.0467641
	04950 Maturity onset diabetes of the young	A09160 Human Diseases	6	851	33	21910	0.00152105	4.68112	[XP_020028721.1, XP_020008464.1, XP_020043333.1, XP_020034335.1, XP_020025960.1, XP_020038839.1]	0.0730105
	03041 Spliceosome	A09180 Brite Hierarchies	44	851	737	21910	0.00327638	1.53709	[XP_020036606.1, XP_020036375.1, XP_020027624.1, XP_020016683.1, XP_020009465.1, XP_020017003.1, XP_020043664.1, XP_020029519.1, XP_020009566.1, XP_020042082.1, XP_020021876.1, XP_020031536.1, XP_020028377.1, XP_020027012.1, XP_020036668.1, XP_020036716.1, XP_020035173.1, XP_020025331.1, XP_020015231.1, XP_020040932.1, XP_020032953.1, XP_020015864.1, XP_020037437.1, XP_020034416.1, XP_020029356.1…	0.139792
	04929 GnRH secretion	A09150 Organismal Systems	10	851	102	21910	0.00630898	2.52414	[XP_020007275.1, XP_020024811.1, XP_020021686.1, XP_020042309.1, XP_020016083.1, XP_020040613.1, XP_020021807.1, XP_020038417.1, XP_020010070.1, XP_020024993.1]	0.242265
	04330 Notch signaling pathway	A09130 Environmental Information Processing	9	851	92	21910	0.00945464	2.51865	[XP_020019799.1, XP_020027063.1, XP_020012115.1, XP_020019141.1, XP_020012523.1, XP_020011705.1, XP_020036982.1, XP_020026198.1, XP_020039752.1]	0.330053
	04977 Vitamin digestion and absorption	A09150 Organismal Systems	5	851	35	21910	0.0107847	3.67803	[XP_020039911.1, XP_020037164.1, XP_020032498.1, XP_020033886.1, XP_020010535.1]	0.345109
	03036 Chromosome and associated proteins	A09180 Brite Hierarchies	106	851	2205	21910	0.0121556	1.23768	[XP_020012115.1, XP_020036813.1, XP_020033792.1, XP_020038470.1, XP_020041353.1, XP_020031156.1, XP_020041086.1, XP_020029717.1, XP_020017649.1, XP_020032593.1, XP_020043247.1, XP_020011714.1, XP_020015329.1, XP_020035957.1, XP_020033072.1, XP_020024693.1, XP_020028766.1, XP_020036369.1, XP_020013865.1, XP_020013944.1, XP_020031950.1, XP_020015712.1, XP_020042145.1, XP_020033671.1, XP_020033423.1…	0.359058
	04915 Estrogen signaling pathway	A09150 Organismal Systems	15	851	202	21910	0.0126348	1.91185	[XP_020034428.1, XP_020036043.1, XP_020042309.1, XP_020040613.1, XP_020014216.1, XP_020038417.1, XP_020007656.1, XP_020024811.1, XP_020042057.1, XP_020034070.1, XP_020016083.1, XP_020010471.1, XP_020011207.1, XP_020008047.1, XP_020034072.1]	0.346555
	04927 Cortisol synthesis and secretion	A09150 Organismal Systems	9	851	101	21910	0.0167519	2.29421	[XP_020007275.1, XP_020024065.1, XP_020042309.1, XP_020012297.1, XP_020042057.1, XP_020016083.1, XP_020040613.1, XP_020042604.1, XP_020024993.1]	0.42885
	04928 Parathyroid hormone synthesis, secretion and action	A09150 Organismal Systems	14	851	193	21910	0.0187768	1.8676	[XP_020036812.1, XP_020042309.1, XP_020012586.1, XP_020013583.1, XP_020040613.1, XP_020012380.1, XP_020020235.1, XP_020011680.1, XP_020019754.1, XP_020017366.1, XP_020015199.1, XP_020033381.1, XP_020042057.1, XP_020016083.1]	0.450644
	05206 MicroRNAs in cancer	A09160 Human Diseases	18	851	276	21910	0.0228253	1.6791	[XP_020017942.1, XP_020012115.1, XP_020021705.1, XP_020037164.1, XP_020029290.1, XP_020019671.1, XP_020039503.1, XP_020041910.1, XP_020026198.1, XP_020013728.1, XP_020008507.1, XP_020033671.1, XP_020042825.1, XP_020009534.1, XP_020040465.1, XP_020011705.1, XP_020037991.1, XP_020035521.1]	0.515583
	04310 Wnt signaling pathway	A09130 Environmental Information Processing	19	851	296	21910	0.0228424	1.65263	[XP_020012115.1, XP_020028990.1, XP_020033330.1, XP_020009029.1, XP_020042309.1, XP_020024715.1, XP_020034570.1, XP_020026198.1, XP_020038097.1, XP_020021304.1, XP_020013357.1, XP_020034544.1, XP_020043143.1, XP_020040465.1, XP_020016083.1, XP_020032912.1, XP_020010885.1, XP_020033339.1, XP_020038111.1]	0.487304
	04924 Renin secretion	A09150 Organismal Systems	9	851	109	21910	0.0261131	2.12583	[XP_020007275.1, XP_020009556.1, XP_020042309.1, XP_020033573.1, XP_020042057.1, XP_020016083.1, XP_020040613.1, XP_020016113.1, XP_020021880.1]	0.52776
	04658 Th1 and Th2 cell differentiation	A09150 Organismal Systems	10	851	128	21910	0.0276353	2.01142	[XP_020019799.1, XP_020027063.1, XP_020010063.1, XP_020018043.1, XP_020029898.1, XP_020033160.1, XP_020019909.1, XP_020011705.1, XP_020039752.1, XP_020033178.1]	0.530598
	04742 Taste transduction	A09150 Organismal Systems	8	851	95	21910	0.0314694	2.1681	[XP_020021202.1, XP_020042309.1, XP_020011506.1, XP_020016083.1, XP_020033730.1, XP_020011207.1, XP_020038417.1, XP_020016995.1]	0.575441
	04068 FoxO signaling pathway	A09130 Environmental Information Processing	13	851	189	21910	0.0334707	1.7709	[XP_020023341.1, XP_020012115.1, XP_020008876.1, XP_020012586.1, XP_020039503.1, XP_020041910.1, XP_020026198.1, XP_020038097.1, XP_020023432.1, XP_020026991.1, XP_020011207.1, XP_020034237.1, XP_020035521.1]	0.584215
	04520 Adherens junction	A09140 Cellular Processes	11	851	152	21910	0.0351504	1.86321	[XP_020010663.1, XP_020012115.1, XP_020011962.1, XP_020007534.1, XP_020023878.1, XP_020007916.1, XP_020034510.1, XP_020041533.1, XP_020026991.1, XP_020026198.1, XP_020038097.1]	0.586859
	03022 Basal transcription factors	A09120 Genetic Information Processing	7	851	81	21910	0.0378786	2.22498	[XP_020018249.1, XP_020020281.1, XP_020041660.1, XP_020027907.1, XP_020030410.1, XP_020023370.1, XP_020035601.1]	0.581815
	05150 Staphylococcus aureus infection	A09160 Human Diseases	8	851	100	21910	0.0408262	2.05969	[XP_020007656.1, XP_020033160.1, XP_020034070.1, XP_020014216.1, XP_020010471.1, XP_020014272.1, XP_020034072.1, XP_020033178.1]	0.602971
	03015 mRNA surveillance pathway	A09120 Genetic Information Processing	11	851	156	21910	0.0412151	1.81544	[XP_020016032.1, XP_020032632.1, XP_020016052.1, XP_020034662.1, XP_020028434.1, XP_020032684.1, XP_020037201.1, XP_020037539.1, XP_020022848.1, XP_020019462.1, XP_020043664.1]	0.586171
	04720 Long-term potentiation	A09150 Organismal Systems	9	851	120	21910	0.0442943	1.93096	[XP_020012115.1, XP_020020817.1, XP_020007246.1, XP_020042309.1, XP_020012586.1, XP_020016083.1, XP_020040613.1, XP_020011207.1, XP_020026198.1]	0.607465
	04371 Apelin signaling pathway	A09130 Environmental Information Processing	14	851	217	21910	0.0443982	1.66104	[XP_020023864.1, XP_020023341.1, XP_020015793.1, XP_020042309.1, XP_020033573.1, XP_020040613.1, XP_020011680.1, XP_020017366.1, XP_020016589.1, XP_020042057.1, XP_020016083.1, XP_020011705.1, XP_020026991.1, XP_020030502.1]	0.587894
	04935 Growth hormone synthesis, secretion and action	A09150 Organismal Systems	12	851	180	21910	0.0487008	1.71641	[XP_020008507.1, XP_020007275.1, XP_020031947.1, XP_020012115.1, XP_020042309.1, XP_020042057.1, XP_020016083.1, XP_020040613.1, XP_020041910.1, XP_020026198.1, XP_020033707.1, XP_020035521.1]	0.62337

## Sheet: Rodentia
Table S11. The KEGG results of the CDSs containing SSRs in genomes of 28 rodents.
Species	Term Name	MainClass	GeneHitsInSelectedSet	AllGenesInSelectedSet	GeneHitsInBackground	AllGenesInBackground	p-value	enrichFactor	GeneListInSelectedSets	corrected p-value(BH method)
Castor canadensis	03000 Transcription factors	A09180 Brite Hierarchies	139	851	1749	21910	7.77156e-16	2.04615	[XP_020012115.1, XP_020014254.1, XP_020035995.1, XP_020028250.1, XP_020018490.1, XP_020032705.1, XP_020030600.1, XP_020027815.1, XP_020033509.1, XP_020009587.1, XP_020043247.1, XP_020016284.1, XP_020011587.1, XP_020010719.1, XP_020026145.1, XP_020026567.1, XP_020021131.1, XP_020017265.1, XP_020010063.1, XP_020027356.1, XP_020040466.1, XP_020014959.1, XP_020042896.1, XP_020043333.1, XP_020017705.1…	2.98428e-13
	B 09182 Protein families: genetic information processing	A09180 Brite Hierarchies	500	851	10826	21910	1.54037e-08	1.18909	[XP_020017942.1, XP_020012115.1, XP_020035995.1, XP_020033792.1, XP_020038470.1, XP_020018490.1, XP_020037693.1, XP_020016683.1, XP_020017649.1, XP_020036433.1, XP_020033509.1, XP_020018197.1, XP_020039413.1, XP_020031536.1, XP_020011752.1, XP_020029833.1, XP_020036369.1, XP_020016969.1, XP_020013944.1, XP_020031950.1, XP_020042145.1, XP_020017265.1, XP_020008507.1, XP_020033671.1, XP_020017868.1…	2.95751e-06
	A09180 Brite Hierarchies	A09180 Brite Hierarchies	749	851	18157	21910	1.44739e-05	1.06206	[XP_020017942.1, XP_020012115.1, XP_020035995.1, XP_020023907.1, XP_020033792.1, XP_020038470.1, XP_020018490.1, XP_020037693.1, XP_020015928.1, XP_020016683.1, XP_020038417.1, XP_020017649.1, XP_020036433.1, XP_020033509.1, XP_020018197.1, XP_020039413.1, XP_020031536.1, XP_020027970.1, XP_020039873.1, XP_020018656.1, XP_020011752.1, XP_020029833.1, XP_020036369.1, XP_020036577.1, XP_020012586.1…	0.00185266
	99973 Transcription	A09190 Not Included in Pathway or Brite	9	851	50	21910	0.00011539	4.63431	[XP_020007898.1, XP_020019567.1, XP_020039357.1, XP_020020660.1, XP_020035566.1, XP_020028957.1, XP_020029739.1, XP_020030769.1, XP_020021347.1]	0.0110775
	B 09192 Unclassified: genetic information processing	A09190 Not Included in Pathway or Brite	10	851	66	21910	0.000217651	3.90094	[XP_020007898.1, XP_020035202.1, XP_020019567.1, XP_020039357.1, XP_020020660.1, XP_020035566.1, XP_020028957.1, XP_020029739.1, XP_020030769.1, XP_020021347.1]	0.0167156
	03009 Ribosome biogenesis	A09180 Brite Hierarchies	24	851	303	21910	0.000810829	2.0393	[XP_020023841.1, XP_020037186.1, XP_020017497.1, XP_020007244.1, XP_020012522.1, XP_020036827.1, XP_020037421.1, XP_020023368.1, XP_020036362.1, XP_020018504.1, XP_020035660.1, XP_020027644.1, XP_020018757.1, XP_020007883.1, XP_020011851.1, XP_020011949.1, XP_020038875.1, XP_020012777.1, XP_020038959.1, XP_020019748.1, XP_020026066.1, XP_020014787.1, XP_020035584.1, XP_020040740.1]	0.0518931
	03021 Transcription machinery	A09180 Brite Hierarchies	31	851	433	21910	0.00085247	1.84326	[XP_020006946.1, XP_020011735.1, XP_020032268.1, XP_020041353.1, XP_020022484.1, XP_020030410.1, XP_020014466.1, XP_020035601.1, XP_020038822.1, XP_020039413.1, XP_020007706.1, XP_020035780.1, XP_020041660.1, XP_020011714.1, XP_020015231.1, XP_020007690.1, XP_020026655.1, XP_020029833.1, XP_020028766.1, XP_020037539.1, XP_020023370.1, XP_020043812.1, XP_020033423.1, XP_020040679.1, XP_020019234.1…	0.0467641
	04950 Maturity onset diabetes of the young	A09160 Human Diseases	6	851	33	21910	0.00152105	4.68112	[XP_020028721.1, XP_020008464.1, XP_020043333.1, XP_020034335.1, XP_020025960.1, XP_020038839.1]	0.0730105
	03041 Spliceosome	A09180 Brite Hierarchies	44	851	737	21910	0.00327638	1.53709	[XP_020036606.1, XP_020036375.1, XP_020027624.1, XP_020016683.1, XP_020009465.1, XP_020017003.1, XP_020043664.1, XP_020029519.1, XP_020009566.1, XP_020042082.1, XP_020021876.1, XP_020031536.1, XP_020028377.1, XP_020027012.1, XP_020036668.1, XP_020036716.1, XP_020035173.1, XP_020025331.1, XP_020015231.1, XP_020040932.1, XP_020032953.1, XP_020015864.1, XP_020037437.1, XP_020034416.1, XP_020029356.1…	0.139792
	04929 GnRH secretion	A09150 Organismal Systems	10	851	102	21910	0.00630898	2.52414	[XP_020007275.1, XP_020024811.1, XP_020021686.1, XP_020042309.1, XP_020016083.1, XP_020040613.1, XP_020021807.1, XP_020038417.1, XP_020010070.1, XP_020024993.1]	0.242265
	04330 Notch signaling pathway	A09130 Environmental Information Processing	9	851	92	21910	0.00945464	2.51865	[XP_020019799.1, XP_020027063.1, XP_020012115.1, XP_020019141.1, XP_020012523.1, XP_020011705.1, XP_020036982.1, XP_020026198.1, XP_020039752.1]	0.330053
	04977 Vitamin digestion and absorption	A09150 Organismal Systems	5	851	35	21910	0.0107847	3.67803	[XP_020039911.1, XP_020037164.1, XP_020032498.1, XP_020033886.1, XP_020010535.1]	0.345109
	03036 Chromosome and associated proteins	A09180 Brite Hierarchies	106	851	2205	21910	0.0121556	1.23768	[XP_020012115.1, XP_020036813.1, XP_020033792.1, XP_020038470.1, XP_020041353.1, XP_020031156.1, XP_020041086.1, XP_020029717.1, XP_020017649.1, XP_020032593.1, XP_020043247.1, XP_020011714.1, XP_020015329.1, XP_020035957.1, XP_020033072.1, XP_020024693.1, XP_020028766.1, XP_020036369.1, XP_020013865.1, XP_020013944.1, XP_020031950.1, XP_020015712.1, XP_020042145.1, XP_020033671.1, XP_020033423.1…	0.359058
	04915 Estrogen signaling pathway	A09150 Organismal Systems	15	851	202	21910	0.0126348	1.91185	[XP_020034428.1, XP_020036043.1, XP_020042309.1, XP_020040613.1, XP_020014216.1, XP_020038417.1, XP_020007656.1, XP_020024811.1, XP_020042057.1, XP_020034070.1, XP_020016083.1, XP_020010471.1, XP_020011207.1, XP_020008047.1, XP_020034072.1]	0.346555
	04927 Cortisol synthesis and secretion	A09150 Organismal Systems	9	851	101	21910	0.0167519	2.29421	[XP_020007275.1, XP_020024065.1, XP_020042309.1, XP_020012297.1, XP_020042057.1, XP_020016083.1, XP_020040613.1, XP_020042604.1, XP_020024993.1]	0.42885
	04928 Parathyroid hormone synthesis, secretion and action	A09150 Organismal Systems	14	851	193	21910	0.0187768	1.8676	[XP_020036812.1, XP_020042309.1, XP_020012586.1, XP_020013583.1, XP_020040613.1, XP_020012380.1, XP_020020235.1, XP_020011680.1, XP_020019754.1, XP_020017366.1, XP_020015199.1, XP_020033381.1, XP_020042057.1, XP_020016083.1]	0.450644
	05206 MicroRNAs in cancer	A09160 Human Diseases	18	851	276	21910	0.0228253	1.6791	[XP_020017942.1, XP_020012115.1, XP_020021705.1, XP_020037164.1, XP_020029290.1, XP_020019671.1, XP_020039503.1, XP_020041910.1, XP_020026198.1, XP_020013728.1, XP_020008507.1, XP_020033671.1, XP_020042825.1, XP_020009534.1, XP_020040465.1, XP_020011705.1, XP_020037991.1, XP_020035521.1]	0.515583
	04310 Wnt signaling pathway	A09130 Environmental Information Processing	19	851	296	21910	0.0228424	1.65263	[XP_020012115.1, XP_020028990.1, XP_020033330.1, XP_020009029.1, XP_020042309.1, XP_020024715.1, XP_020034570.1, XP_020026198.1, XP_020038097.1, XP_020021304.1, XP_020013357.1, XP_020034544.1, XP_020043143.1, XP_020040465.1, XP_020016083.1, XP_020032912.1, XP_020010885.1, XP_020033339.1, XP_020038111.1]	0.487304
	04924 Renin secretion	A09150 Organismal Systems	9	851	109	21910	0.0261131	2.12583	[XP_020007275.1, XP_020009556.1, XP_020042309.1, XP_020033573.1, XP_020042057.1, XP_020016083.1, XP_020040613.1, XP_020016113.1, XP_020021880.1]	0.52776
	04658 Th1 and Th2 cell differentiation	A09150 Organismal Systems	10	851	128	21910	0.0276353	2.01142	[XP_020019799.1, XP_020027063.1, XP_020010063.1, XP_020018043.1, XP_020029898.1, XP_020033160.1, XP_020019909.1, XP_020011705.1, XP_020039752.1, XP_020033178.1]	0.530598
	04742 Taste transduction	A09150 Organismal Systems	8	851	95	21910	0.0314694	2.1681	[XP_020021202.1, XP_020042309.1, XP_020011506.1, XP_020016083.1, XP_020033730.1, XP_020011207.1, XP_020038417.1, XP_020016995.1]	0.575441
	04068 FoxO signaling pathway	A09130 Environmental Information Processing	13	851	189	21910	0.0334707	1.7709	[XP_020023341.1, XP_020012115.1, XP_020008876.1, XP_020012586.1, XP_020039503.1, XP_020041910.1, XP_020026198.1, XP_020038097.1, XP_020023432.1, XP_020026991.1, XP_020011207.1, XP_020034237.1, XP_020035521.1]	0.584215
	04520 Adherens junction	A09140 Cellular Processes	11	851	152	21910	0.0351504	1.86321	[XP_020010663.1, XP_020012115.1, XP_020011962.1, XP_020007534.1, XP_020023878.1, XP_020007916.1, XP_020034510.1, XP_020041533.1, XP_020026991.1, XP_020026198.1, XP_020038097.1]	0.586859
	03022 Basal transcription factors	A09120 Genetic Information Processing	7	851	81	21910	0.0378786	2.22498	[XP_020018249.1, XP_020020281.1, XP_020041660.1, XP_020027907.1, XP_020030410.1, XP_020023370.1, XP_020035601.1]	0.581815
	05150 Staphylococcus aureus infection	A09160 Human Diseases	8	851	100	21910	0.0408262	2.05969	[XP_020007656.1, XP_020033160.1, XP_020034070.1, XP_020014216.1, XP_020010471.1, XP_020014272.1, XP_020034072.1, XP_020033178.1]	0.602971
	03015 mRNA surveillance pathway	A09120 Genetic Information Processing	11	851	156	21910	0.0412151	1.81544	[XP_020016032.1, XP_020032632.1, XP_020016052.1, XP_020034662.1, XP_020028434.1, XP_020032684.1, XP_020037201.1, XP_020037539.1, XP_020022848.1, XP_020019462.1, XP_020043664.1]	0.586171
	04720 Long-term potentiation	A09150 Organismal Systems	9	851	120	21910	0.0442943	1.93096	[XP_020012115.1, XP_020020817.1, XP_020007246.1, XP_020042309.1, XP_020012586.1, XP_020016083.1, XP_020040613.1, XP_020011207.1, XP_020026198.1]	0.607465
	04371 Apelin signaling pathway	A09130 Environmental Information Processing	14	851	217	21910	0.0443982	1.66104	[XP_020023864.1, XP_020023341.1, XP_020015793.1, XP_020042309.1, XP_020033573.1, XP_020040613.1, XP_020011680.1, XP_020017366.1, XP_020016589.1, XP_020042057.1, XP_020016083.1, XP_020011705.1, XP_020026991.1, XP_020030502.1]	0.587894
	04935 Growth hormone synthesis, secretion and action	A09150 Organismal Systems	12	851	180	21910	0.0487008	1.71641	[XP_020008507.1, XP_020007275.1, XP_020031947.1, XP_020012115.1, XP_020042309.1, XP_020042057.1, XP_020016083.1, XP_020040613.1, XP_020041910.1, XP_020026198.1, XP_020033707.1, XP_020035521.1]	0.62337
Dipodomys ordii	03000 Transcription factors	A09180 Brite Hierarchies	165	1020	1382	18859	2.22045e-16	2.20747	[XP_012877365.1, XP_012885442.1, XP_012868296.1, XP_012882940.1, XP_012865541.1, XP_012888464.1, XP_012874389.1, XP_012879503.1, XP_012878413.1, XP_012869239.1, XP_012875625.1, XP_012872114.1, XP_012876120.1, XP_012885822.1, XP_012877945.1, XP_012881568.1, XP_012873148.1, XP_012883959.1, XP_012884661.1, XP_012868126.1, XP_012866677.1, XP_012866310.1, XP_012882913.1, XP_012888227.1, XP_012893161.1…	8.65974e-14
	B 09182 Protein families: genetic information processing	A09180 Brite Hierarchies	592	1020	8913	18859	8.54206e-13	1.22805	[XP_012872012.1, XP_012868296.1, XP_012893482.1, XP_012867168.1, XP_012871717.1, XP_012884375.1, XP_012871344.1, XP_012874117.1, XP_012868066.1, XP_012883804.1, XP_012886457.1, XP_012888460.1, XP_012869239.1, XP_012885296.1, XP_012876120.1, XP_012874238.1, XP_012883959.1, XP_012866310.1, XP_012866127.1, XP_012891336.1, XP_012878696.1, XP_012871728.1, XP_012888626.1, XP_012883149.1, XP_012887969.1…	1.6657e-10
	03021 Transcription machinery	A09180 Brite Hierarchies	46	1020	361	18859	5.82285e-08	2.35597	[XP_012868523.1, XP_012873797.1, XP_012888154.1, XP_012888658.1, XP_012877611.1, XP_012890196.1, XP_012871344.1, XP_012887122.1, XP_012885319.1, XP_012876751.1, XP_012864871.1, XP_012884910.1, XP_012885296.1, XP_012882773.1, XP_012873904.1, XP_012891206.1, XP_012889400.1, XP_012878536.1, XP_012874238.1, XP_012877487.1, XP_012881590.1, XP_012869107.1, XP_012885726.1, XP_012873786.1, XP_012877879.1…	7.56971e-06
	A09180 Brite Hierarchies	A09180 Brite Hierarchies	890	1020	15659	18859	8.1716e-05	1.05086	[XP_012872012.1, XP_012893482.1, XP_012867168.1, XP_012871717.1, XP_012884375.1, XP_012874117.1, XP_012868066.1, XP_012868623.1, XP_012891019.1, XP_012876120.1, XP_012880933.1, XP_012878696.1, XP_012871728.1, XP_012888626.1, XP_012876362.1, XP_012875090.1, XP_012872145.1, XP_012866017.1, XP_012873611.1, XP_012892825.1, XP_012885416.1, XP_012878565.1, XP_012875749.1, XP_012872289.1, XP_012893460.1…	0.00796731
	03036 Chromosome and associated proteins	A09180 Brite Hierarchies	128	1020	1756	18859	0.00026616	1.34773	[XP_012890528.1, XP_012871717.1, XP_012884375.1, XP_012868066.1, XP_012873716.1, XP_012864530.1, XP_012888359.1, XP_012885822.1, XP_012873904.1, XP_012864342.1, XP_012886912.1, XP_012875174.1, XP_012882213.1, XP_012884830.1, XP_012866677.1, XP_012866127.1, XP_012887050.1, XP_012879079.1, XP_012878696.1, XP_012864673.1, XP_012888626.1, XP_012883149.1, XP_012871747.1, XP_012866161.1, XP_012874011.1…	0.0207605
	03009 Ribosome biogenesis	A09180 Brite Hierarchies	28	1020	261	18859	0.000439379	1.98352	[XP_012879043.1, XP_012864933.1, XP_012879299.1, XP_012865691.1, XP_012868922.1, XP_012880684.1, XP_012869328.1, XP_012866723.1, XP_012883665.1, XP_012875493.1, XP_012889385.1, XP_012888313.1, XP_012882456.1, XP_012887095.1, XP_012883317.1, XP_012879306.1, XP_012884426.1, XP_012878654.1, XP_012868530.1, XP_012875090.1, XP_012870955.1, XP_012882810.1, XP_012868595.1, XP_012869190.1, XP_012872088.1…	0.0285596
	B 09192 Unclassified: genetic information processing	A09190 Not Included in Pathway or Brite	10	1020	54	18859	0.00055753	3.42393	[XP_012873673.1, XP_012871546.1, XP_012871905.1, XP_012880773.1, XP_012880373.1, XP_012867315.1, XP_012868562.1, XP_012865991.1, XP_012881103.1, XP_012881407.1]	0.0310624
	04330 Notch signaling pathway	A09130 Environmental Information Processing	11	1020	69	18859	0.00111867	2.94756	[XP_012890505.1, XP_012884695.1, XP_012885921.1, XP_012874820.1, XP_012884825.1, XP_012884958.1, XP_012888165.1, XP_012872991.1, XP_012880234.1, XP_012886465.1, XP_012866677.1]	0.0545351
	04310 Wnt signaling pathway	A09130 Environmental Information Processing	23	1020	213	18859	0.00125603	1.99649	[XP_012873031.1, XP_012872289.1, XP_012893241.1, XP_012869340.1, XP_012880127.1, XP_012874191.1, XP_012885122.1, XP_012891451.1, XP_012879194.1, XP_012871744.1, XP_012879197.1, XP_012879173.1, XP_012874733.1, XP_012884452.1, XP_012865878.1, XP_012865654.1, XP_012880234.1, XP_012881557.1, XP_012872056.1, XP_012869688.1, XP_012869279.1, XP_012866457.1, XP_012866677.1]	0.054428
	99973 Transcription	A09190 Not Included in Pathway or Brite	8	1020	41	18859	0.00138075	3.60765	[XP_012873673.1, XP_012871546.1, XP_012871905.1, XP_012880373.1, XP_012867315.1, XP_012868562.1, XP_012881103.1, XP_012881407.1]	0.0538491
	04934 Cushing syndrome	A09160 Human Diseases	23	1020	231	18859	0.0035801	1.84092	[XP_012887810.1, XP_012893241.1, XP_012893193.1, XP_012892468.1, XP_012868989.1, XP_012880127.1, XP_012886200.1, XP_012879503.1, XP_012891451.1, XP_012879194.1, XP_012887969.1, XP_012874241.1, XP_012877017.1, XP_012884452.1, XP_012865654.1, XP_012874780.1, XP_012885878.1, XP_012875057.1, XP_012869068.1, XP_012881557.1, XP_012887020.1, XP_012866457.1, XP_012865135.1]	0.126931
	03041 Spliceosome	A09180 Brite Hierarchies	48	1020	611	18859	0.00615108	1.45251	[XP_012870540.1, XP_012876043.1, XP_012887604.1, XP_012882966.1, XP_012872012.1, XP_012890009.1, XP_012889475.1, XP_012880804.1, XP_012864393.1, XP_012892455.1, XP_012873624.1, XP_012891013.1, XP_012880473.1, XP_012870620.1, XP_012881020.1, XP_012883804.1, XP_012873457.1, XP_012889387.1, XP_012875858.1, XP_012866941.1, XP_012872131.1, XP_012880499.1, XP_012873734.1, XP_012893065.1, XP_012869027.1…	0.19991
	04919 Thyroid hormone signaling pathway	A09150 Organismal Systems	17	1020	161	18859	0.00639305	1.95228	[XP_012890505.1, XP_012879770.1, XP_012871136.1, XP_012884825.1, XP_012887122.1, XP_012885319.1, XP_012865654.1, XP_012882470.1, XP_012880234.1, XP_012887020.1, XP_012879682.1, XP_012866457.1, XP_012867502.1, XP_012871803.1, XP_012890489.1, XP_012867710.1, XP_012866677.1]	0.191791
	04390 Hippo signaling pathway	A09130 Environmental Information Processing	20	1020	213	18859	0.0117381	1.73608	[XP_012869084.1, XP_012885663.1, XP_012893241.1, XP_012888499.1, XP_012880127.1, XP_012868066.1, XP_012888464.1, XP_012891451.1, XP_012879194.1, XP_012872307.1, XP_012885325.1, XP_012879173.1, XP_012876709.1, XP_012884452.1, XP_012872082.1, XP_012889291.1, XP_012881557.1, XP_012869279.1, XP_012881356.1, XP_012867710.1]	0.326989
	05224 Breast cancer	A09160 Human Diseases	18	1020	190	18859	0.0149393	1.75161	[XP_012890505.1, XP_012873031.1, XP_012893241.1, XP_012879770.1, XP_012874820.1, XP_012884825.1, XP_012872498.1, XP_012880127.1, XP_012891451.1, XP_012879194.1, XP_012887969.1, XP_012877017.1, XP_012884452.1, XP_012874026.1, XP_012885878.1, XP_012882470.1, XP_012881557.1, XP_012887020.1]	0.388421
	00310 Lysine degradation	A09100 Metabolism	10	1020	85	18859	0.0162282	2.1752	[XP_012874241.1, XP_012879328.1, XP_012881736.1, XP_012878529.1, XP_012867146.1, XP_012888596.1, XP_012890176.1, XP_012865135.1, XP_012882667.1, XP_012890456.1]	0.395563
	00535 Proteoglycans	A09180 Brite Hierarchies	9	1020	78	18859	0.0245944	2.13337	[XP_012886122.1, XP_012867391.1, XP_012866348.1, XP_012881858.1, XP_012881863.1, XP_012880132.1, XP_012888354.1, XP_012886485.1, XP_012883765.1]	0.564225
	04915 Estrogen signaling pathway	A09150 Organismal Systems	16	1020	182	18859	0.0382583	1.62543	[XP_012893474.1, XP_012882411.1, XP_012879770.1, XP_012887969.1, XP_012886134.1, XP_012870709.1, XP_012892815.1, XP_012865654.1, XP_012893393.1, XP_012874780.1, XP_012869068.1, XP_012882470.1, XP_012887020.1, XP_012893042.1, XP_012866457.1, XP_012893067.1]	0.785301
	04550 Signaling pathways regulating pluripotency of stem cells	A09140 Cellular Processes	17	1020	197	18859	0.0388807	1.59552	[XP_012893241.1, XP_012869752.1, XP_012888499.1, XP_012885903.1, XP_012885865.1, XP_012880127.1, XP_012891451.1, XP_012878803.1, XP_012884452.1, XP_012884230.1, XP_012877945.1, XP_012879878.1, XP_012881557.1, XP_012887020.1, XP_012868126.1, XP_012867710.1, XP_012873316.1]	0.758174
	04350 TGF-beta signaling pathway	A09130 Environmental Information Processing	11	1020	112	18859	0.0399394	1.81591	[XP_012869084.1, XP_012868312.1, XP_012872082.1, XP_012885865.1, XP_012867342.1, XP_012880234.1, XP_012887020.1, XP_012887969.1, XP_012872307.1, XP_012867710.1, XP_012866677.1]	0.741732
	B 09144 Cellular community - eukaryotes	A09140 Cellular Processes	54	1020	784	18859	0.0402981	1.27349	[XP_012868569.1, XP_012885903.1, XP_012868066.1, XP_012886200.1, XP_012880308.1, XP_012878803.1, XP_012884452.1, XP_012877945.1, XP_012874489.1, XP_012872056.1, XP_012868126.1, XP_012864994.1, XP_012866677.1, XP_012880024.1, XP_012864673.1, XP_012875469.1, XP_012879173.1, XP_012877017.1, XP_012875370.1, XP_012888017.1, XP_012880234.1, XP_012881557.1, XP_012883716.1, XP_012867710.1, XP_012866624.1…	0.714376
	04515 Cell adhesion molecules	A09180 Brite Hierarchies	19	1020	230	18859	0.0441279	1.52737	[XP_012865253.1, XP_012890038.1, XP_012875749.1, XP_012865319.1, XP_012877564.1, XP_012867147.1, XP_012868066.1, XP_012888856.1, XP_012888106.1, XP_012887364.1, XP_012885347.1, XP_012868123.1, XP_012884965.1, XP_012880433.1, XP_012864355.1, XP_012887226.1, XP_012888017.1, XP_012875755.1, XP_012875754.1]	0.748255
	03022 Basal transcription factors	A09120 Genetic Information Processing	7	1020	61	18859	0.04571	2.12171	[XP_012868523.1, XP_012888658.1, XP_012888647.1, XP_012871344.1, XP_012868860.1, XP_012878123.1, XP_012864871.1]	0.742787
	04916 Melanogenesis	A09150 Organismal Systems	12	1020	130	18859	0.0491488	1.7067	[XP_012884452.1, XP_012893241.1, XP_012865654.1, XP_012874780.1, XP_012880127.1, XP_012869068.1, XP_012880234.1, XP_012881557.1, XP_012887020.1, XP_012866457.1, XP_012879194.1, XP_012866677.1]	0.766722
Fukomys damarensis	B 09182 Protein families: genetic information processing	A09180 Brite Hierarchies	375	637	11847	24405	7.5423e-08	1.21272	[XP_010633348.1, XP_010626086.1, XP_010610173.1, XP_010616216.1, XP_010614435.1, XP_010604313.1, XP_010604008.1, XP_010630055.1, XP_010617039.1, XP_010622268.1, XP_010623504.1, XP_010619403.1, XP_010609764.1, XP_010632212.1, XP_010641210.1, XP_010642553.1, XP_010610546.1, XP_010625361.1, XP_010609511.2, XP_010622174.1, XP_010604810.1, XP_010621904.1, XP_010613600.1, XP_010602084.1, XP_010621143.1…	2.63226e-05
	03000 Transcription factors	A09180 Brite Hierarchies	82	637	1818	24405	8.27329e-07	1.72806	[XP_010603685.1, XP_010639304.1, XP_010635714.1, XP_010627422.1, XP_010610651.1, XP_010626086.1, XP_010609225.1, XP_010619631.1, XP_010610676.1, XP_010633768.1, XP_010620703.1, XP_010642491.1, XP_010632212.1, XP_010610546.1, XP_010639400.1, XP_010624909.1, XP_010628804.1, XP_010643313.1, XP_010604810.1, XP_010608713.1, XP_010639619.1, XP_010634134.1, XP_010608109.1, XP_010631138.1, XP_010620174.1…	0.000144369
	03021 Transcription machinery	A09180 Brite Hierarchies	29	637	418	24405	2.07973e-06	2.65804	[XP_010642957.1, XP_010633348.1, XP_010640607.1, XP_010638428.1, XP_010635658.1, XP_010608093.1, XP_010641573.1, XP_010641552.1, XP_010617808.1, XP_010612876.1, XP_010621797.1, XP_010638499.1, XP_010606923.2, XP_010621709.1, XP_010606613.1, XP_010635828.1, XP_010631323.1, XP_010624284.2, XP_010630258.1, XP_010615153.1, XP_019060466.1, XP_010619043.1, XP_010622121.1, XP_010627230.1, XP_010627822.1…	0.000241942
	03036 Chromosome and associated proteins	A09180 Brite Hierarchies	104	637	2574	24405	4.06622e-06	1.54798	[XP_010602137.1, XP_010633348.1, XP_010626357.1, XP_010626086.1, XP_010610173.1, XP_010621197.1, XP_010630055.1, XP_010617039.1, XP_010617701.1, XP_010610546.1, XP_010623038.1, XP_010610795.1, XP_010608233.2, XP_010609511.2, XP_010622174.1, XP_010608799.1, XP_010604810.1, XP_010621904.1, XP_010602258.1, XP_010628130.1, XP_010609048.1, XP_010627808.1, XP_010633520.1, XP_010636121.1, XP_010638481.1…	0.000354778
	03009 Ribosome biogenesis	A09180 Brite Hierarchies	24	637	339	24405	1.11474e-05	2.71238	[XP_010602867.1, XP_010613600.1, XP_010602101.1, XP_010625257.1, XP_010616104.1, XP_010621143.1, XP_010642309.1, XP_010614435.1, XP_010612517.1, XP_010630055.1, XP_010633330.2, XP_010623504.1, XP_010604396.1, XP_010616539.1, XP_010603575.1, XP_010630499.1, XP_010622364.1, XP_010631542.1, XP_010643400.1, XP_010636009.1, XP_010628206.1, XP_010602414.1, XP_010624130.1, XP_010608947.1]	0.000778088
	03041 Spliceosome	A09180 Brite Hierarchies	39	637	715	24405	1.38452e-05	2.08977	[XP_010642663.1, XP_010623895.1, XP_010606243.1, XP_010636133.1, XP_010612142.1, XP_010636728.1, XP_010625361.1, XP_010639423.1, XP_010607645.1, XP_010639678.1, XP_010641231.1, XP_010612457.1, XP_010615916.1, XP_010641768.1, XP_010626687.1, XP_010634475.1, XP_019062074.1, XP_010625825.1, XP_010626032.1, XP_010615036.1, XP_019061672.1, XP_010640505.1, XP_010606923.2, XP_010636087.1, XP_010602084.1…	0.000805327
	03040 Spliceosome	A09120 Genetic Information Processing	15	637	188	24405	0.000131887	3.05684	[XP_010642663.1, XP_010636087.1, XP_010602084.1, XP_010636133.1, XP_010636728.1, XP_010625361.1, XP_010639423.1, XP_010641231.1, XP_010615916.1, XP_010641768.1, XP_010634475.1, XP_010623981.1, XP_010643727.2, XP_010615036.1, XP_019061672.1]	0.00657551
	B 09121 Transcription	A09120 Genetic Information Processing	20	637	300	24405	0.000134199	2.55416	[XP_010642663.1, XP_010636087.1, XP_010602084.1, XP_010621709.1, XP_010636133.1, XP_010636728.1, XP_010625361.1, XP_010639423.1, XP_010641231.1, XP_010615916.1, XP_010641768.1, XP_010627230.1, XP_010627822.1, XP_010634475.1, XP_010617808.1, XP_010614546.1, XP_010623981.1, XP_010643727.2, XP_010615036.1, XP_019061672.1]	0.00585441
	04330 Notch signaling pathway	A09130 Environmental Information Processing	9	637	90	24405	0.00057268	3.83124	[XP_010610546.1, XP_010631939.1, XP_010605333.1, XP_019060892.1, XP_010622053.1, XP_010609186.1, XP_010612831.1, XP_019060066.1, XP_010642491.1]	0.0222073
	04020 Calcium signaling pathway	A09130 Environmental Information Processing	18	637	347	24405	0.00473253	1.98739	[XP_010639043.1, XP_010618839.1, XP_010605855.1, XP_010624944.1, XP_010631172.1, XP_019060741.1, XP_010638034.1, XP_010643017.1, XP_010630774.1, XP_010641210.1, XP_010629509.1, XP_019060249.1, XP_010602715.1, XP_010601466.1, XP_010643420.1, XP_010628590.1, XP_010604616.1, XP_010602425.1]	0.165165
	04040 Ion channels	A09180 Brite Hierarchies	24	637	529	24405	0.00663348	1.73818	[XP_010618839.1, XP_010642223.1, XP_010631172.1, XP_010642162.1, XP_010636740.1, XP_019060741.1, XP_010638034.1, XP_010615538.2, XP_010621601.1, XP_010605965.1, XP_019060249.1, XP_010625927.1, XP_010636672.1, XP_010602715.1, XP_010643420.1, XP_010628590.1, XP_010605196.1, XP_010621787.1, XP_010612460.1, XP_010604616.1, XP_010602425.1, XP_019060104.1, XP_010637330.1, XP_010615001.1]	0.210462
	04929 GnRH secretion	A09150 Organismal Systems	8	637	112	24405	0.00914074	2.7366	[XP_010618839.1, XP_019060249.1, XP_010642223.1, XP_010642162.1, XP_010643420.1, XP_010612460.1, XP_010604616.1, XP_010615001.1]	0.265843
	00537 Glycosylphosphatidylinositol (GPI)-anchored proteins	A09180 Brite Hierarchies	9	637	139	24405	0.0108712	2.48066	[XP_010611354.1, XP_010612079.1, XP_010612138.1, XP_010608028.1, XP_010630070.1, XP_010639093.1, XP_010630089.1, XP_010633665.1, XP_010630069.1]	0.29185
	A09180 Brite Hierarchies	A09180 Brite Hierarchies	553	637	20404	24405	0.0136111	1.03836	[XP_010633348.1, XP_010630070.1, XP_010616216.1, XP_010604313.1, XP_010604008.1, XP_010617039.1, XP_010622268.1, XP_010623504.1, XP_010619403.1, XP_010642553.1, XP_010613259.1, XP_010604095.1, XP_019060755.1, XP_010621904.1, XP_019061675.1, XP_010630082.1, XP_010624850.1, XP_010606613.1, XP_010620174.1, XP_010608663.1, XP_010609048.1, XP_010630258.1, XP_010625925.1, XP_010615153.1, XP_010633520.1…	0.339305
	04310 Wnt signaling pathway	A09130 Environmental Information Processing	12	637	248	24405	0.0303666	1.85383	[XP_010610546.1, XP_010609502.1, XP_010617364.1, XP_010605313.1, XP_010640640.1, XP_010643430.1, XP_010604619.1, XP_010641185.1, XP_010636126.1, XP_010631527.1, XP_010634029.1, XP_010642491.1]	0.706529
	04391 Hippo signaling pathway - fly	A09130 Environmental Information Processing	8	637	147	24405	0.0393457	2.08503	[XP_010616549.1, XP_010642587.1, XP_010639304.1, XP_010622417.1, XP_010617148.1, XP_010633715.1, XP_010641185.1, XP_010629276.1]	0.858229
	A09130 Environmental Information Processing	A09130 Environmental Information Processing	123	637	4062	24405	0.0397588	1.16012	[XP_010639304.1, XP_010637414.1, XP_010622053.1, XP_010638753.2, XP_010641210.1, XP_010610546.1, XP_010639862.1, XP_010601398.1, XP_010640640.1, XP_010612831.1, XP_010604833.1, XP_010627665.1, XP_010613600.1, XP_010631172.1, XP_010605313.1, XP_010612138.1, XP_010624648.1, XP_010630774.1, XP_010625925.1, XP_019060066.1, XP_010611354.1, XP_010604883.1, XP_010617148.1, XP_010643420.1, XP_010628590.1…	0.816224
	04658 Th1 and Th2 cell differentiation	A09150 Organismal Systems	7	637	122	24405	0.0410403	2.19825	[XP_010631939.1, XP_010616111.1, XP_010621859.1, XP_010622053.1, XP_010621808.1, XP_010609186.1, XP_010631138.1]	0.795726
	04630 JAK-STAT signaling pathway	A09130 Environmental Information Processing	11	637	232	24405	0.0419506	1.81654	[XP_010610546.1, XP_010627665.1, XP_010621859.1, XP_010624247.1, XP_010641185.1, XP_019060362.1, XP_010621860.1, XP_010605419.1, XP_010631178.2, XP_010634029.1, XP_010642491.1]	0.770567
	B 09133 Signaling molecules and interaction	A09130 Environmental Information Processing	42	637	1221	24405	0.0422476	1.31787	[XP_010642706.1, XP_010601753.1, XP_010624944.1, XP_010637414.1, XP_010636740.1, XP_010642623.1, XP_010602305.1, XP_010637476.1, XP_010638753.2, XP_010621860.1, XP_010605887.1, XP_010627780.1, XP_010638901.1, XP_010639862.1, XP_010638899.1, XP_010613316.1, XP_010602715.1, XP_010625461.1, XP_010622251.1, XP_010627665.1, XP_010605855.1, XP_010624247.1, XP_010605041.1, XP_010621601.1, XP_010628315.1…	0.737221
	B 09132 Signal transduction	A09130 Environmental Information Processing	101	637	3302	24405	0.0486995	1.17188	[XP_010639304.1, XP_010622053.1, XP_010641210.1, XP_010610546.1, XP_010601398.1, XP_010640640.1, XP_010612831.1, XP_010604833.1, XP_010627665.1, XP_010613600.1, XP_010631172.1, XP_010605313.1, XP_010612138.1, XP_010624648.1, XP_010630774.1, XP_019060066.1, XP_010604883.1, XP_010617148.1, XP_010643420.1, XP_010628590.1, XP_010605419.1, XP_019060514.1, XP_010631939.1, XP_010641115.1, XP_010642623.1…	0.772551
	00310 Lysine degradation	A09100 Metabolism	7	637	127	24405	0.0491236	2.11171	[XP_019060075.1, XP_010630247.1, XP_010608233.2, XP_010626086.1, XP_010615773.1, XP_010621904.1, XP_010617701.1]	0.745397
Heterocephalus glaber	03000 Transcription factors	A09180 Brite Hierarchies	176	920	2975	35016	0	2.25167	[XP_012920526.1, XP_004867193.1, XP_021109133.1, XP_004835434.1, XP_004845590.1, XP_004860583.1, XP_004866912.1, XP_021112430.1, XP_012928836.2, XP_004870863.1, XP_021111337.1, XP_021112499.1, XP_021116504.1, XP_021109803.1, XP_021112709.1, XP_004872396.1, XP_004868381.1, XP_021103799.1, XP_004836129.1, XP_004839565.1, XP_021101554.1, XP_004837023.1, XP_004857369.1, XP_004838249.1, XP_004838704.1…	0
	B 09182 Protein families: genetic information processing	A09180 Brite Hierarchies	608	920	17509	35016	0	1.32166	[XP_021109657.1, XP_012920526.1, XP_021118534.1, XP_004852581.1, XP_004843497.1, XP_004860583.1, XP_021112430.1, XP_021114317.1, XP_004845326.1, XP_004860221.2, XP_004870863.1, XP_021111337.1, XP_021112499.1, XP_021101418.1, XP_004868132.1, XP_021118425.1, XP_004838704.1, XP_004849916.1, XP_021117987.1, XP_004870742.1, XP_004848427.1, XP_004839952.1, XP_021101230.1, XP_004841098.1, XP_004858116.1…	0
	A09180 Brite Hierarchies	A09180 Brite Hierarchies	822	920	29105	35016	4.47634e-08	1.07494	[XP_012920526.1, XP_012923277.1, XP_021118534.1, XP_004843497.1, XP_021112430.1, XP_021114317.1, XP_004847966.1, XP_004870863.1, XP_021106281.1, XP_021101418.1, XP_021107575.1, XP_021094026.1, XP_021118425.1, XP_021092174.1, XP_004838704.1, XP_004849916.1, XP_021117987.1, XP_004869667.1, XP_004841098.1, XP_021116320.1, XP_021094847.1, XP_004852407.1, XP_012925698.1, XP_021095723.1, XP_004874150.1…	5.61035e-06
	03041 Spliceosome	A09180 Brite Hierarchies	53	920	1039	35016	4.15911e-06	1.94151	[XP_004851010.1, XP_004837307.1, XP_004843497.1, XP_004872271.1, XP_021108333.1, XP_021098505.1, XP_004842743.1, XP_004865676.1, XP_012923926.1, XP_012931201.1, XP_021105242.1, XP_004853658.1, XP_004841181.1, XP_012931031.1, XP_021117932.1, XP_004853227.1, XP_012924163.1, XP_004852407.1, XP_012930330.2, XP_004834221.1, XP_004845662.1, XP_004865101.2, XP_021100456.1, XP_021101584.1, XP_012922163.1…	0.000390956
	B 09121 Transcription	A09120 Genetic Information Processing	25	920	405	35016	8.38231e-05	2.34944	[XP_004837307.1, XP_004843497.1, XP_004872271.1, XP_021108333.1, XP_004837467.1, XP_004868916.1, XP_004850277.1, XP_004835815.1, XP_021106711.1, XP_004853658.1, XP_004841181.1, XP_012921790.1, XP_004853227.1, XP_021106145.1, XP_004839011.1, XP_004852407.1, XP_004837161.1, XP_004847134.1, XP_004837850.1, XP_004865101.2, XP_004859249.1, XP_021121822.1, NP_001273026.1, XP_012921434.1, XP_021104121.1]	0.0063035
	05202 Transcriptional misregulation in cancer	A09160 Human Diseases	28	920	484	35016	9.89778e-05	2.20187	[XP_021104054.1, XP_021105757.1, XP_004839560.1, XP_021115386.1, XP_004873650.2, XP_021108682.1, XP_021112342.1, XP_004848064.1, XP_004838016.1, XP_004859711.2, XP_004838570.1, XP_004858116.1, XP_021097886.1, XP_012928551.1, XP_004871592.1, XP_021100376.1, XP_004846884.1, XP_004858973.1, XP_004854465.1, XP_012922695.1, XP_012923249.1, XP_021107025.1, XP_004844171.1, XP_004837039.1, XP_004869651.1…	0.00620261
	03036 Chromosome and associated proteins	A09180 Brite Hierarchies	139	920	3895	35016	0.000113294	1.35827	[XP_021118534.1, XP_021109133.1, XP_004845590.1, XP_004860221.2, XP_021097436.1, XP_021112499.1, XP_012928418.1, XP_021113016.1, XP_021115919.1, XP_021092084.1, XP_012923073.1, XP_021097967.1, XP_021120952.1, XP_012922819.1, XP_004850277.1, XP_004837023.1, XP_021095294.1, XP_012929056.1, XP_021117987.1, XP_004870742.1, XP_004874651.1, XP_004855347.1, XP_004868109.1, XP_021118816.1, XP_021105307.1…	0.00608552
	03040 Spliceosome	A09120 Genetic Information Processing	18	920	265	35016	0.000253542	2.58527	[XP_012921790.1, XP_004853227.1, XP_004837307.1, XP_004843497.1, XP_004872271.1, XP_004839011.1, XP_021108333.1, XP_004852407.1, XP_004837467.1, XP_004847134.1, XP_004837850.1, XP_004865101.2, XP_004859249.1, XP_021121822.1, XP_021106711.1, XP_004853658.1, XP_004841181.1, XP_021104121.1]	0.0119165
	03021 Transcription machinery	A09180 Brite Hierarchies	31	920	624	35016	0.000619118	1.89084	[XP_004835454.1, XP_012929219.1, XP_004861337.1, XP_021108411.1, XP_004868916.1, XP_012925784.1, XP_021093979.1, XP_004850277.1, XP_004835815.1, XP_021108682.1, XP_021108818.1, XP_004836014.1, XP_021118778.1, XP_004865250.1, XP_021106145.1, XP_021105307.1, XP_004868777.1, XP_004865604.1, XP_021106080.1, XP_012922695.1, XP_004837161.1, XP_004868330.1, XP_004859285.1, XP_012933730.1, XP_021115103.1…	0.0258654
	04950 Maturity onset diabetes of the young	A09160 Human Diseases	5	920	41	35016	0.00424014	4.64157	[XP_004872396.1, XP_004858246.1, XP_004835434.1, XP_004838570.1, XP_004840527.2]	0.159429
	03009 Ribosome biogenesis	A09180 Brite Hierarchies	20	920	421	35016	0.00852682	1.80812	[XP_012927119.1, XP_004868109.1, XP_021096355.1, XP_004861774.1, XP_004858134.1, XP_021093378.1, XP_004846877.1, XP_021100736.1, XP_004837467.1, XP_021099175.1, XP_004848503.1, XP_004847426.2, XP_004843805.1, XP_021101923.1, XP_004875248.1, XP_004848295.1, XP_021105862.1, XP_004843784.1, XP_021121868.1, XP_004834811.1]	0.291462
	03022 Basal transcription factors	A09120 Genetic Information Processing	7	920	90	35016	0.00958873	2.96029	[XP_004868916.1, XP_021106145.1, XP_004850277.1, XP_004835815.1, NP_001273026.1, XP_012921434.1, XP_004837161.1]	0.300447
	B 09161 Cancer: overview	A09160 Human Diseases	90	920	2768	35016	0.0212729	1.23753	[XP_012929736.1, XP_021119898.1, XP_021112470.1, XP_004852581.1, XP_004845590.1, XP_004862842.1, XP_021104054.1, XP_021092088.1, XP_004873676.1, XP_012928836.2, XP_021104664.1, XP_021111337.1, XP_012928418.1, XP_004869508.1, XP_021120912.1, XP_021109339.1, XP_021103778.1, XP_021108682.1, XP_021112342.1, XP_004848064.1, XP_004871834.1, XP_004856615.1, XP_021114891.1, XP_004858116.1, XP_021103897.1…	0.571329
	00310 Lysine degradation	A09100 Metabolism	10	920	188	35016	0.0274783	2.02451	[XP_004854537.1, XP_021093139.1, XP_021096615.1, XP_021115725.1, XP_021104958.1, XP_021095078.1, XP_021113270.1, XP_021113194.1, XP_012920597.1, XP_012934477.1]	0.688788
	04929 GnRH secretion	A09150 Organismal Systems	11	920	215	35016	0.0275109	1.9473	[XP_021098086.1, XP_021104976.1, XP_004871393.1, XP_004852581.1, XP_004848601.1, XP_021094026.1, XP_021106979.1, XP_004840750.1, XP_021095396.1, XP_021095613.1, XP_021099664.1]	0.646506
	03110 Chaperones and folding catalysts	A09180 Brite Hierarchies	17	920	389	35016	0.0295102	1.66333	[XP_004852605.1, XP_004845418.1, XP_004850414.1, XP_004839243.1, XP_004835151.1, XP_004839773.1, XP_004836991.1, XP_021104664.1, XP_004842370.1, XP_004837467.1, XP_004846300.1, XP_004869509.1, XP_004861633.1, XP_021112157.1, XP_004856615.1, XP_004841764.1, XP_004865527.1]	0.652697
	04919 Thyroid hormone signaling pathway	A09150 Organismal Systems	15	920	334	35016	0.0319949	1.70932	[XP_012927849.1, XP_021093609.1, XP_004852581.1, XP_004845590.1, XP_004846884.1, XP_021100145.1, XP_021105757.1, XP_004858152.2, XP_004872578.1, XP_004844171.1, XP_021115715.1, XP_004838016.1, XP_021106191.1, XP_021095823.1, XP_021108818.1]	0.668337
	B 09192 Unclassified: genetic information processing	A09190 Not Included in Pathway or Brite	6	920	96	35016	0.0410552	2.3788	[XP_021114607.1, XP_004868110.1, XP_004836552.1, XP_004852888.1, XP_021107304.1, XP_004837200.1]	0.812461
	05206 MicroRNAs in cancer	A09160 Human Diseases	17	920	411	35016	0.0455759	1.57429	[XP_004868033.1, XP_004854039.1, XP_004845590.1, XP_021100145.1, XP_004872578.1, XP_021111337.1, XP_012928418.1, XP_012926581.1, XP_021116495.1, XP_021116230.1, XP_021095838.1, XP_021103483.1, XP_004859296.1, XP_021115715.1, XP_004858614.1, XP_021115102.1, XP_004838016.1]	0.856826
	03019 Messenger RNA biogenesis	A09180 Brite Hierarchies	44	920	1286	35016	0.0464044	1.30224	[XP_004838894.1, XP_021118303.1, XP_004862842.1, XP_021096821.1, XP_021098505.1, XP_004874720.2, XP_004853599.1, XP_012925306.1, XP_004859799.1, XP_004865676.1, XP_021118657.1, XP_004868132.1, XP_021121994.1, XP_012923926.1, XP_021093380.1, XP_004859212.1, XP_021118117.1, XP_004855241.1, XP_021096418.1, XP_004852120.1, XP_004838016.1, XP_021110148.1, XP_004839952.1, XP_004864224.1, XP_004841098.1…	0.83086
	04658 Th1 and Th2 cell differentiation	A09150 Organismal Systems	9	920	179	35016	0.0476209	1.91368	[XP_004850661.1, XP_021092080.1, XP_004856078.1, XP_004856051.1, XP_021112470.1, XP_004838136.1, XP_021112342.1, XP_004869664.1, XP_004872578.1]	0.813885
Cavia porcellus	03000 Transcription factors	A09180 Brite Hierarchies	139	826	1797	23658	0	2.21546	[XP_005008689.1, XP_012998600.1, XP_005000548.1, XP_012998337.2, XP_013013941.1, XP_003469622.2, XP_003463787.1, XP_003479364.1, XP_012996587.1, XP_003478497.1, XP_003464677.1, XP_013009362.1, XP_013005118.1, XP_003467103.2, XP_012997842.1, XP_003471280.1, XP_003478399.1, XP_003477760.1, XP_013013893.1, XP_013003737.1, XP_013014964.1, XP_013000255.1, XP_003469943.2, XP_003473392.2, XP_004999818.1…	0
	B 09182 Protein families: genetic information processing	A09180 Brite Hierarchies	501	826	11225	23658	5.88418e-15	1.27835	[XP_013010381.1, XP_012998600.1, XP_013013941.1, XP_003475437.1, XP_012998502.1, XP_003463787.1, XP_023417156.1, XP_023418077.1, XP_012996587.1, XP_005002317.1, XP_013006818.1, XP_004999512.1, XP_003461049.1, XP_023423207.1, XP_023422821.1, XP_023422614.1, XP_005002186.1, XP_003467183.1, XP_012999434.1, XP_013000255.1, XP_003469943.2, XP_005006787.1, XP_003469178.1, XP_023416913.1, XP_003466502.1…	1.13271e-12
	03036 Chromosome and associated proteins	A09180 Brite Hierarchies	135	826	2219	23658	9.0939e-11	1.74251	[XP_023417073.1, XP_013000180.1, XP_005003690.2, XP_013011742.1, XP_013013941.1, XP_005007221.1, XP_003475437.1, XP_003464835.1, XP_003466168.1, XP_003463576.1, XP_013006818.1, XP_005006373.1, XP_013014576.1, XP_005007519.1, XP_023422821.1, XP_013008468.1, XP_023422614.1, XP_013002115.1, XP_003477760.1, XP_012999434.1, XP_013000255.1, XP_003466005.2, XP_005008678.1, XP_003479891.1, XP_003469178.1…	1.16705e-08
	A09180 Brite Hierarchies	A09180 Brite Hierarchies	728	826	19605	23658	1.24636e-05	1.06356	[XP_003473716.2, XP_013010381.1, XP_003477267.2, XP_012998600.1, XP_023423414.1, XP_003469167.1, XP_013013941.1, XP_003475437.1, XP_012998502.1, XP_003463787.1, XP_023417156.1, XP_003464718.2, XP_023418077.1, XP_012996587.1, XP_005002317.1, XP_003471875.1, XP_013006818.1, XP_004999512.1, XP_003461049.1, XP_023423207.1, XP_023422821.1, XP_005002909.1, XP_023422614.1, XP_005002186.1, XP_003467183.1…	0.00119962
	03021 Transcription machinery	A09180 Brite Hierarchies	31	826	391	23658	2.12578e-05	2.27082	[XP_005004325.1, XP_003478603.2, XP_013010489.1, XP_012998561.1, XP_005003690.2, XP_003461857.1, XP_012996611.1, XP_003463390.1, XP_013007604.1, XP_003475876.1, XP_003465941.1, XP_003461160.2, XP_013004806.2, XP_003479891.1, XP_023421801.1, XP_005006787.1, XP_003464266.1, XP_005004255.1, XP_013005207.1, XP_003466502.1, XP_003471925.1, XP_023416760.1, XP_023421638.1, XP_023423126.1, XP_003464432.1…	0.00163685
	03041 Spliceosome	A09180 Brite Hierarchies	46	826	697	23658	3.02184e-05	1.89027	[XP_013001544.1, XP_013010698.1, XP_003474265.1, XP_013008573.1, XP_003470150.1, XP_003477243.1, XP_003471366.1, XP_003476753.1, XP_012997288.1, XP_005003967.2, XP_003464291.1, XP_005007284.1, XP_003467857.2, XP_023421870.1, XP_003467640.2, XP_003472048.1, XP_004999512.1, XP_005003218.1, XP_003461049.1, XP_013003689.1, XP_003479237.1, XP_023423207.1, XP_003478739.2, XP_003464760.1, XP_005005885.1…	0.00193901
	03009 Ribosome biogenesis	A09180 Brite Hierarchies	25	826	296	23658	4.71144e-05	2.41906	[XP_003462678.1, XP_003476468.2, XP_003467602.1, XP_003476029.2, XP_003467857.2, XP_004999628.1, XP_003465974.1, XP_003474646.1, XP_003474340.1, XP_005002186.1, XP_003468100.2, XP_003473414.1, XP_003478362.1, XP_012996498.1, XP_003475781.1, XP_003473581.1, XP_003479744.1, XP_003467493.1, XP_003462433.2, XP_023422798.1, XP_003461410.1, XP_003460887.1, XP_003476105.1, XP_003467112.2, XP_023422876.1]	0.00259129
	B 09121 Transcription	A09120 Genetic Information Processing	23	826	305	23658	0.000483056	2.15986	[XP_013004806.2, XP_013010698.1, XP_003470150.1, XP_003474543.2, XP_003462831.1, XP_003479891.1, XP_013006424.1, XP_012998561.1, XP_023421428.1, XP_005004255.1, XP_003466502.1, XP_003464291.1, XP_023423126.1, XP_023421870.1, XP_013011655.1, XP_012998004.1, XP_003461160.2, XP_005003218.1, XP_003461049.1, XP_003479237.1, XP_005007143.1, XP_003472382.2, XP_003478739.2]	0.0232471
	05206 MicroRNAs in cancer	A09160 Human Diseases	20	826	276	23658	0.00176761	2.07548	[XP_023419713.1, XP_005006931.1, XP_023422458.1, XP_003478109.1, XP_003461856.1, XP_003470952.1, XP_023417178.1, XP_023422355.1, XP_003475437.1, XP_003473991.1, XP_013015034.1, XP_003467402.1, XP_003470564.1, XP_003476283.1, XP_003468690.1, XP_023416939.1, XP_003467841.1, XP_003472522.1, XP_012997842.1, XP_003477760.1]	0.0756146
	03040 Spliceosome	A09120 Genetic Information Processing	15	826	202	23658	0.00502641	2.12685	[XP_013010698.1, XP_003470150.1, XP_003474543.2, XP_003462831.1, XP_013006424.1, XP_023421428.1, XP_003464291.1, XP_023421870.1, XP_013011655.1, XP_012998004.1, XP_005003218.1, XP_003461049.1, XP_003479237.1, XP_005007143.1, XP_003478739.2]	0.193517
	04515 Cell adhesion molecules	A09180 Brite Hierarchies	19	826	282	23658	0.00502724	1.92976	[XP_003478550.2, XP_003477212.2, XP_013007213.1, XP_003467462.1, XP_003464615.1, XP_005005933.1, XP_013001517.2, XP_023415856.1, XP_023421951.1, XP_005004692.1, XP_003463551.2, XP_012996368.1, XP_003476283.1, XP_013007363.1, XP_023421382.1, XP_023421985.1, XP_023420586.1, XP_023417730.1, XP_013014076.1]	0.175953
	04330 Notch signaling pathway	A09130 Environmental Information Processing	9	826	93	23658	0.00519735	2.77177	[XP_003470564.1, XP_012997773.1, XP_005000027.1, XP_003461856.1, XP_013015844.1, XP_013010275.1, XP_003472761.1, XP_003473991.1, XP_003477760.1]	0.166748
	05202 Transcriptional misregulation in cancer	A09160 Human Diseases	21	826	331	23658	0.00650217	1.81714	[XP_023419289.1, XP_005008689.1, XP_013014440.1, XP_005000548.1, XP_023421801.1, XP_003470407.1, XP_003464080.2, XP_013010964.1, XP_023416029.1, XP_003475876.1, XP_023418060.1, XP_003467402.1, XP_013005983.1, XP_003468690.1, XP_023423332.1, XP_003468016.1, XP_013001417.1, XP_003467841.1, XP_023423207.1, XP_005008495.2, XP_023418746.1]	0.192564
	01522 Endocrine resistance	A09160 Human Diseases	12	826	154	23658	0.00792095	2.23182	[XP_013008691.1, XP_023419289.1, XP_013005855.1, XP_003466747.1, XP_023423332.1, XP_003478109.1, XP_003461856.1, XP_003467841.1, XP_005006371.2, XP_023418324.1, XP_003474436.1, XP_003473991.1]	0.217826
	03022 Basal transcription factors	A09120 Genetic Information Processing	7	826	67	23658	0.00871582	2.99241	[XP_013004806.2, XP_023423126.1, XP_003479891.1, XP_003461160.2, XP_005004255.1, XP_003466502.1, XP_003472382.2]	0.223706
	04979 Cholesterol metabolism	A09150 Organismal Systems	7	826	70	23658	0.0109896	2.86416	[XP_004999942.1, XP_013014538.1, XP_012998019.1, XP_013002235.1, XP_003473207.1, XP_003472190.1, XP_013015012.1]	0.264437
	04320 Dorso-ventral axis formation	A09150 Organismal Systems	5	826	42	23658	0.014983	3.40972	[XP_012999195.1, XP_003478109.1, XP_005006371.2, XP_005001276.1, XP_023418430.1]	0.339321
	04091 Lectins	A09180 Brite Hierarchies	12	826	176	23658	0.0209869	1.95284	[XP_003465526.1, NP_001166560.1, XP_012997828.1, XP_003476872.1, XP_003461294.2, XP_023417831.1, XP_013003166.1, XP_023418831.1, XP_003460914.2, XP_005002025.2, XP_023421154.1, XP_013003314.1]	0.448887
	04915 Estrogen signaling pathway	A09150 Organismal Systems	14	826	224	23658	0.0261646	1.7901	[XP_013005855.1, XP_003466747.1, XP_013005093.1, XP_003478109.1, XP_023419487.1, XP_013006177.1, XP_003468976.2, XP_013004913.1, XP_023423332.1, XP_003467841.1, XP_003467018.1, XP_023418324.1, XP_003474436.1, XP_013003437.1]	0.530177
	04658 Th1 and Th2 cell differentiation	A09150 Organismal Systems	10	826	141	23658	0.026297	2.03132	[XP_003471371.2, XP_003478109.1, XP_003461856.1, XP_013015844.1, XP_013010275.1, XP_003478262.2, XP_003470407.1, XP_003472761.1, XP_013005118.1, XP_023418324.1]	0.506217
	05211 Renal cell carcinoma	A09160 Human Diseases	9	826	123	23658	0.0285801	2.09573	[XP_003470564.1, XP_003478109.1, XP_013006632.1, XP_005006371.2, XP_003462061.1, XP_023423207.1, XP_023418324.1, XP_003468976.2, XP_003477760.1]	0.523969
	04934 Cushing syndrome	A09160 Human Diseases	18	826	317	23658	0.030341	1.62634	[XP_013013186.1, XP_003466747.1, XP_003478109.1, XP_012997311.1, XP_023417178.1, XP_003466893.1, XP_013010964.1, XP_013006177.1, XP_013011183.1, XP_005008320.1, XP_023418520.1, XP_023423332.1, XP_005006371.2, XP_013014576.1, XP_005008432.1, XP_003474436.1, XP_023422473.1, XP_003466013.1]	0.530968
	04390 Hippo signaling pathway	A09130 Environmental Information Processing	17	826	296	23658	0.0315593	1.64496	[XP_003468909.1, XP_013013186.1, XP_012996204.1, XP_003470687.1, XP_023421544.1, XP_013005639.1, XP_012999012.2, XP_023417178.1, XP_003479594.1, XP_003476596.2, XP_003474326.2, XP_023416029.1, XP_005004692.1, XP_003467402.1, XP_012998026.1, XP_005008432.1, XP_003466013.1]	0.528274
	05224 Breast cancer	A09160 Human Diseases	14	826	235	23658	0.0370528	1.70631	[XP_013013186.1, XP_013005855.1, XP_023419713.1, XP_023422458.1, XP_003478109.1, XP_003461856.1, XP_023417178.1, XP_003473991.1, XP_003467402.1, XP_023423332.1, XP_005006371.2, XP_005008432.1, XP_023418324.1, XP_003466013.1]	0.570614
	05219 Bladder cancer	A09160 Human Diseases	6	826	72	23658	0.0397273	2.3868	[XP_003467402.1, XP_003478109.1, XP_003467841.1, XP_005006371.2, XP_003472522.1, XP_005004692.1]	0.58827
	00310 Lysine degradation	A09100 Metabolism	9	826	131	23658	0.0403656	1.96775	[XP_013000180.1, XP_005008678.1, XP_023420832.1, XP_013014576.1, XP_013010964.1, XP_003475437.1, XP_003471234.2, XP_012997158.1, XP_013015649.1]	0.575584
	04713 Circadian entrainment	A09150 Organismal Systems	14	826	239	23658	0.0417194	1.67775	[XP_003466747.1, XP_003478109.1, XP_023419000.1, XP_023423253.1, XP_023419487.1, XP_012997311.1, XP_003468618.2, XP_003466893.1, XP_013006177.1, XP_005008320.1, XP_013004707.1, XP_003472522.1, XP_003474436.1, XP_023422473.1]	0.573642
	04012 ErbB signaling pathway	A09130 Environmental Information Processing	10	826	155	23658	0.045667	1.84785	[XP_003467402.1, XP_003478109.1, XP_003470952.1, XP_013006632.1, XP_005006371.2, XP_013005118.1, XP_003479594.1, XP_023418324.1, XP_003468976.2, XP_023422473.1]	0.606268
Chinchilla lanigera	03000 Transcription factors	A09180 Brite Hierarchies	134	829	2248	27142	3.78586e-14	1.95162	[XP_013371509.1, XP_005376408.1, XP_013363612.1, XP_013359918.1, XP_013377029.1, XP_013359666.1, XP_005394291.1, XP_005397252.1, XP_005391020.1, XP_013370088.1, XP_005404437.1, XP_005392532.1, XP_005375732.1, XP_013364970.1, XP_005392344.1, XP_013376718.1, XP_005399545.1, XP_005383132.1, XP_005377505.1, XP_013359677.1, XP_005376684.1, XP_013374999.1, XP_005404633.1, XP_005408383.1, XP_005411598.1…	1.43863e-11
	B 09182 Protein families: genetic information processing	A09180 Brite Hierarchies	502	829	13145	27142	7.46403e-13	1.25035	[XP_013366427.1, XP_005400488.1, XP_005408123.1, XP_005397663.1, XP_005404159.1, XP_005413713.1, XP_013359553.1, XP_005409021.1, XP_005392841.1, XP_005405757.1, XP_013365145.1, XP_005378758.1, XP_005375732.1, XP_013358271.1, XP_005394969.1, XP_005405166.1, XP_013376718.1, XP_005374713.1, XP_005383132.1, XP_005404257.1, XP_005387998.1, XP_013374999.1, XP_013360202.1, XP_005398561.1, XP_005377597.1…	1.41817e-10
	03041 Spliceosome	A09180 Brite Hierarchies	46	829	725	27142	2.88465e-06	2.07734	[XP_013362607.1, XP_005414943.1, XP_005410373.2, XP_005376572.1, XP_005401723.1, XP_013365898.1, XP_013361579.1, XP_005392879.2, XP_013362681.1, XP_005403809.1, XP_013359553.1, XP_005409021.1, XP_005380730.1, XP_005386213.1, XP_013360762.1, XP_013359745.1, XP_005409215.1, XP_005392389.1, XP_013365598.1, XP_005404279.1, XP_005385255.1, XP_013376383.1, XP_005404257.1, XP_005395240.1, XP_005387998.1…	0.000365389
	03021 Transcription machinery	A09180 Brite Hierarchies	33	829	457	27142	5.34564e-06	2.3642	[XP_013372786.1, XP_013358300.1, XP_013361305.1, XP_005408065.1, XP_013360630.1, XP_013366322.1, XP_005397663.1, XP_013367093.1, XP_005377313.1, XP_013359553.1, XP_013360763.1, XP_005381970.1, XP_005408853.1, XP_005402797.1, XP_013361109.1, XP_005400889.1, XP_005394925.1, XP_013360579.1, XP_005382273.1, XP_005380342.1, XP_005393087.1, XP_005388794.1, XP_005393759.1, XP_013376269.1, XP_005414030.1…	0.000507836
	03009 Ribosome biogenesis	A09180 Brite Hierarchies	27	829	336	27142	5.55262e-06	2.63095	[XP_005396327.1, XP_005381719.1, XP_013359396.1, XP_005373864.1, XP_013369025.1, XP_013365447.1, XP_013372340.1, XP_005392841.1, XP_005378100.1, XP_013375385.1, XP_005399704.1, XP_013359039.1, XP_005392389.1, XP_005405074.2, XP_005386137.1, XP_005383825.1, XP_013359156.1, XP_005406185.1, XP_005386190.1, XP_005404581.1, XP_005383243.2, XP_005381750.1, XP_005377086.1, XP_005406243.1, XP_013367731.1…	0.000421999
	03036 Chromosome and associated proteins	A09180 Brite Hierarchies	128	829	2859	27142	6.04696e-06	1.46583	[XP_013366427.1, XP_005384945.1, XP_005396596.1, XP_005392751.1, XP_005391394.1, XP_013365830.1, XP_005392239.1, XP_005392819.1, XP_005377313.1, XP_005404159.1, XP_013370088.1, XP_005404437.1, XP_013365145.1, XP_005394969.1, XP_005405166.1, XP_005374713.1, XP_013359677.1, XP_005381189.2, XP_005389450.2, XP_013360202.1, XP_005394306.1, XP_005406972.1, XP_005389518.1, XP_005412168.1, XP_013364864.1…	0.000382974
	04330 Notch signaling pathway	A09130 Environmental Information Processing	10	829	99	27142	0.000900268	3.30714	[XP_005379396.1, XP_005386735.1, XP_005414093.1, XP_005391374.1, XP_005393246.1, XP_013372520.1, XP_013360582.1, XP_013366455.1, XP_013364804.1, XP_005376074.2]	0.0488717
	05206 MicroRNAs in cancer	A09160 Human Diseases	20	829	303	27142	0.00112149	2.1611	[XP_005379396.1, XP_005391374.1, XP_013372520.1, XP_013369128.1, XP_005387998.1, XP_005398046.1, XP_005397281.1, XP_013368045.1, XP_013370221.1, XP_005391752.1, XP_013372660.1, XP_005408404.1, XP_005404794.1, XP_013360582.1, XP_013374657.1, XP_005391223.1, XP_013364804.1, XP_013370902.1, XP_005397341.1, XP_013366672.1]	0.0532705
	04919 Thyroid hormone signaling pathway	A09150 Organismal Systems	16	829	228	27142	0.00182529	2.29759	[XP_005394621.2, XP_005393087.1, XP_005379396.1, XP_013358300.1, XP_005391374.1, XP_013372520.1, XP_013374415.1, XP_005384682.1, XP_005398046.1, XP_005376827.1, XP_005413721.1, XP_005392399.1, XP_013375372.1, XP_005391752.1, XP_013360582.1, XP_013364804.1]	0.077068
	04950 Maturity onset diabetes of the young	A09160 Human Diseases	6	829	44	27142	0.00209147	4.46463	[XP_005397970.1, XP_005381015.1, XP_005414160.1, XP_005392532.1, XP_005376684.1, XP_013360909.1]	0.0794758
	B 09121 Transcription	A09120 Genetic Information Processing	19	829	313	27142	0.00374871	1.98745	[XP_013365598.1, XP_013362607.1, XP_005414943.1, XP_013361305.1, XP_005387998.1, XP_005395034.1, XP_013361579.1, XP_005384495.1, XP_005396315.1, XP_013362681.1, XP_005387052.1, XP_005388889.1, XP_005412163.1, XP_013360763.1, XP_005381970.1, XP_005380730.1, XP_005377677.1, XP_005385465.1, XP_005396807.1]	0.129501
	A09180 Brite Hierarchies	A09180 Brite Hierarchies	718	829	22599	27142	0.00418215	1.04021	[XP_013366427.1, XP_005400488.1, XP_005408123.1, XP_005405418.1, XP_005397663.1, XP_013361376.1, XP_005404159.1, XP_005394211.1, XP_005413713.1, XP_013359553.1, XP_005409021.1, XP_005392841.1, XP_005405757.1, XP_013365145.1, XP_005378758.1, XP_005375732.1, XP_005407553.2, XP_013358271.1, XP_005394969.1, XP_005405166.1, XP_013376718.1, XP_005374713.1, XP_005383132.1, XP_005411390.1, XP_005411206.1…	0.132435
	04310 Wnt signaling pathway	A09130 Environmental Information Processing	18	829	300	27142	0.00529654	1.96444	[XP_005399283.1, XP_005373165.1, XP_005379396.1, XP_005406635.1, XP_005391374.1, XP_005406600.1, XP_005384682.1, XP_005398046.1, XP_005407095.1, XP_005388327.1, XP_005402828.1, XP_005407284.2, XP_005377823.1, XP_005412168.1, XP_013359814.1, XP_005396953.2, XP_005389015.1, XP_013376188.1]	0.154822
	03040 Spliceosome	A09120 Genetic Information Processing	13	829	196	27142	0.00745631	2.17157	[XP_013365598.1, XP_013362607.1, XP_005414943.1, XP_005387998.1, XP_005395034.1, XP_013361579.1, XP_005384495.1, XP_005396315.1, XP_013362681.1, XP_005387052.1, XP_005388889.1, XP_005412163.1, XP_005380730.1]	0.202386
	04013 MAPK signaling pathway - fly	A09130 Environmental Information Processing	12	829	178	27142	0.00877251	2.20723	[XP_005377823.1, XP_013360447.1, XP_005398920.1, XP_005391752.1, XP_013364138.1, XP_013361741.1, XP_005406600.1, XP_005383044.1, XP_005382357.2, XP_005390752.1, XP_005376827.1, XP_005373695.1]	0.222237
	04320 Dorso-ventral axis formation	A09150 Organismal Systems	5	829	43	27142	0.00968216	3.80705	[XP_013360447.1, XP_005391752.1, XP_013370305.1, XP_013364804.1, XP_005372614.1]	0.229951
	B 09192 Unclassified: genetic information processing	A09190 Not Included in Pathway or Brite	6	829	61	27142	0.0106439	3.22039	[XP_013361000.1, XP_013366938.1, XP_005381549.1, XP_013372625.1, XP_005373182.1, XP_005389947.1]	0.237923
	99973 Transcription	A09190 Not Included in Pathway or Brite	5	829	46	27142	0.0127978	3.55877	[XP_013361000.1, XP_013366938.1, XP_005381549.1, XP_013372625.1, XP_005389947.1]	0.255956
	04550 Signaling pathways regulating pluripotency of stem cells	A09140 Cellular Processes	14	829	254	27142	0.0249247	1.8046	[XP_005383132.1, XP_013359398.1, XP_005385780.1, XP_005398046.1, XP_013365417.1, XP_005376684.1, XP_005404633.1, XP_005376827.1, XP_005376252.1, XP_005391752.1, XP_005396953.2, XP_005389015.1, XP_005410569.1, XP_013376188.1]	0.47357
	00310 Lysine degradation	A09100 Metabolism	8	829	116	27142	0.0260201	2.25798	[XP_013361132.1, XP_013359677.1, XP_005404794.1, XP_013358993.1, XP_005389450.2, XP_013360033.1, XP_013362853.1, XP_013360202.1]	0.47084
	04929 GnRH secretion	A09150 Organismal Systems	10	829	161	27142	0.0264228	2.03358	[XP_013362357.1, XP_005411584.1, XP_013377564.1, XP_005387426.1, XP_005391752.1, XP_005394211.1, XP_005384682.1, XP_013373437.1, XP_013363606.1, XP_013362723.1]	0.456394
	04020 Calcium signaling pathway	A09130 Environmental Information Processing	22	829	464	27142	0.0289409	1.55236	[XP_013372042.1, XP_005394621.2, XP_005387426.1, XP_005381224.1, XP_013363902.1, XP_013373628.1, XP_013362060.1, XP_013377862.1, XP_005384682.1, XP_013373437.1, XP_013363606.1, XP_005389090.1, XP_013367583.1, XP_013377564.1, XP_013375372.1, XP_005394211.1, XP_013367393.1, XP_013365517.1, XP_005412962.1, XP_005403275.1, XP_005397341.1, XP_005377070.1]	0.478154
	04911 Insulin secretion	A09150 Organismal Systems	11	829	191	27142	0.0332554	1.88559	[XP_005413721.1, XP_013362357.1, XP_005411584.1, XP_013377564.1, XP_005387426.1, XP_013365961.1, XP_005384682.1, XP_013363606.1, XP_013362723.1, XP_005377070.1, XP_013360909.1]	0.526543
	B 09167 Endocrine and metabolic disease	A09160 Human Diseases	38	829	915	27142	0.0353993	1.35972	[XP_013360447.1, XP_005394621.2, XP_005378816.1, XP_005387426.1, XP_013373437.1, XP_013377564.1, XP_005391752.1, XP_005394211.1, XP_005396953.2, XP_005392532.1, XP_005405643.1, XP_013367781.1, XP_013376188.1, XP_013366672.1, XP_005377070.1, XP_005373165.1, XP_013364485.1, XP_005401816.1, XP_005381015.1, XP_005414160.1, XP_005384682.1, XP_005376684.1, XP_005389471.1, XP_013363606.1, XP_005397233.1…	0.538069
	05219 Bladder cancer	A09160 Human Diseases	5	829	65	27142	0.0483494	2.51851	[XP_013360447.1, XP_005391752.1, XP_005398046.1, XP_005378672.1, XP_013368045.1]	0.706645
Octodon degus	03000 Transcription factors	A09180 Brite Hierarchies	144	906	2087	26010	7.77156e-16	1.98085	[XP_012369446.1, XP_004639045.1, XP_023579954.1, XP_023564137.1, XP_004627877.1, XP_004642595.1, XP_004648367.1, XP_004628466.1, XP_023572772.1, XP_023569166.1, XP_012373069.1, XP_012371363.1, XP_023556150.1, XP_004636687.1, XP_023555147.1, XP_012369250.1, XP_004627975.1, XP_004638968.1, XP_023556835.1, XP_004623354.1, XP_004629067.1, XP_004628763.1, XP_004639933.1, XP_023571402.1, XP_023570715.1…	3.06977e-13
	B 09182 Protein families: genetic information processing	A09180 Brite Hierarchies	531	906	12753	26010	2.51264e-09	1.19535	[XP_004644127.1, XP_023577250.1, XP_004648367.1, XP_004632706.1, XP_012371363.1, XP_004638030.1, XP_004631556.1, XP_023555147.1, XP_023563005.1, XP_004645462.1, XP_023572801.1, XP_023555945.1, XP_012371931.1, XP_004636039.1, XP_004629067.1, XP_023571652.1, XP_004640105.2, XP_023578992.1, XP_023576100.1, XP_023576169.1, XP_023573165.1, XP_012372732.1, XP_004629647.1, XP_023570088.1, XP_023559835.1…	4.96247e-07
	03021 Transcription machinery	A09180 Brite Hierarchies	36	906	479	26010	1.48565e-05	2.15764	[XP_004639047.1, XP_004637551.1, XP_023563109.1, XP_023575237.1, XP_023573180.1, XP_023573746.1, XP_004644668.1, XP_023557335.1, XP_023555834.1, XP_004637575.1, XP_023572967.1, XP_004633838.1, XP_023556150.1, XP_004646859.1, XP_023557555.1, XP_004631556.1, XP_023562810.1, XP_004632687.1, XP_023563122.1, XP_023558738.1, XP_004635466.1, XP_023572890.1, XP_004640485.1, XP_023565485.1, XP_004645831.1…	0.0019561
	03041 Spliceosome	A09180 Brite Hierarchies	49	906	776	26010	5.00206e-05	1.81279	[XP_004644127.1, XP_012369862.1, XP_004643430.2, XP_012370207.1, XP_004626903.1, XP_023561076.1, XP_004647433.1, XP_004645771.1, XP_004624782.1, XP_004637006.1, XP_012369250.1, XP_023568995.1, XP_023576556.1, XP_004634676.1, XP_004632289.1, XP_023561328.1, XP_004633031.1, XP_004625201.1, XP_012372626.1, XP_023555895.1, XP_023555261.1, XP_012368236.1, XP_023562409.1, XP_004626223.1, XP_012372732.1…	0.00493954
	03009 Ribosome biogenesis	A09180 Brite Hierarchies	27	906	349	26010	0.000104222	2.22101	[XP_004647543.1, XP_004633065.1, XP_004630814.1, XP_023578130.1, XP_023576305.1, XP_004635536.1, XP_023559929.1, XP_023556955.1, XP_004625876.1, XP_004646324.1, XP_004626134.1, XP_023576556.1, XP_004646597.1, XP_023560791.1, XP_004627175.2, XP_004633054.1, XP_004626816.2, XP_004645582.1, XP_023564242.1, XP_004648059.1, XP_004623922.1, XP_023576403.1, XP_023571058.1, XP_004637099.1, XP_023567685.1…	0.00823357
	04950 Maturity onset diabetes of the young	A09160 Human Diseases	7	906	39	26010	0.00035281	5.15283	[XP_004639045.1, XP_004638968.1, XP_023569255.1, XP_023568506.1, XP_012369719.1, XP_023570707.1, XP_004631106.1]	0.0232267
	03015 mRNA surveillance pathway	A09120 Genetic Information Processing	13	906	146	26010	0.00182657	2.55625	[XP_004640536.1, XP_012369862.1, XP_004646717.1, XP_004629792.1, XP_004641329.1, XP_023572500.1, XP_023560427.1, XP_023561805.1, XP_023562784.1, XP_004627561.1, XP_023564654.1, XP_023576703.1, XP_004633778.1]	0.0901869
	B 09192 Unclassified: genetic information processing	A09190 Not Included in Pathway or Brite	9	906	83	26010	0.00238097	3.11298	[XP_004637365.1, XP_004624786.1, XP_004644894.1, XP_004648452.1, XP_012370920.2, XP_004624138.1, XP_004630418.1, XP_023562058.1, XP_004628401.1]	0.104498
	04091 Lectins	A09180 Brite Hierarchies	14	906	177	26010	0.0037287	2.27074	[XP_023580017.1, XP_012373150.1, XP_023555338.1, XP_023560637.1, XP_004639793.2, XP_023575959.1, XP_004633061.1, XP_023555112.1, XP_004647432.1, XP_023560643.1, XP_023566623.1, XP_004632877.1, XP_023568869.1, XP_004635637.1]	0.147283
	A09180 Brite Hierarchies	A09180 Brite Hierarchies	776	906	21503	26010	0.00792141	1.03604	[XP_004644127.1, XP_023577371.1, XP_004634743.1, XP_012371363.1, XP_004637988.1, XP_004638030.1, XP_023555147.1, XP_023563005.1, XP_012371931.1, XP_004642647.1, XP_004629067.1, XP_004642188.1, XP_023571652.1, XP_004631206.1, XP_023578992.1, XP_023576100.1, XP_023573165.1, XP_012370138.1, XP_023570088.1, XP_004647359.1, XP_023576242.1, XP_023565392.1, XP_023575237.1, XP_023568538.1, XP_004626512.1…	0.284451
	03036 Chromosome and associated proteins	A09180 Brite Hierarchies	115	906	2658	26010	0.0085429	1.2421	[XP_023564137.1, XP_004627877.1, XP_023556617.1, XP_023564901.1, XP_023579807.1, XP_004633876.1, XP_012369774.1, XP_004638030.1, XP_004631556.1, XP_023563005.1, XP_023578943.1, XP_004645462.1, XP_023558768.1, XP_012371931.1, XP_004636039.1, XP_023559103.1, XP_023571402.1, XP_023570715.1, XP_023571610.1, XP_023571652.1, XP_004625071.2, XP_012369307.1, XP_023578992.1, XP_023565118.1, XP_023576169.1…	0.281204
	05206 MicroRNAs in cancer	A09160 Human Diseases	21	906	351	26010	0.0119228	1.71761	[XP_004640504.1, XP_004622998.1, XP_004628015.1, XP_023563106.1, XP_004627877.1, XP_004635191.1, XP_023570722.1, XP_023559103.1, XP_004640955.1, XP_004632975.1, XP_023577050.1, XP_023574590.1, XP_023570957.1, XP_023569065.1, XP_004633876.1, XP_004637988.1, XP_004640208.1, XP_004627766.2, XP_023576649.1, XP_023559656.1, XP_023577116.1]	0.36227
	04919 Thyroid hormone signaling pathway	A09150 Organismal Systems	17	906	270	26010	0.0141364	1.80758	[XP_004622998.1, XP_004628015.1, XP_023574342.1, XP_023576524.1, XP_004627877.1, XP_023565392.1, XP_023577050.1, XP_004645105.1, XP_023574590.1, XP_023559769.1, XP_023568481.1, XP_004647717.1, XP_023568106.1, XP_004646859.1, XP_004624309.1, XP_004638796.1, XP_023559835.1]	0.398847
	04928 Parathyroid hormone synthesis, secretion and action	A09150 Organismal Systems	15	906	230	26010	0.0152704	1.8723	[XP_004622998.1, XP_004628015.1, XP_023574342.1, XP_023565722.1, XP_004648945.2, XP_023559769.1, XP_004624706.1, XP_023568692.1, XP_023563293.1, XP_012371363.1, XP_004637944.1, XP_004643310.1, XP_004624309.1, XP_004647528.1, XP_004630965.1]	0.402121
	05220 Chronic myeloid leukemia	A09160 Human Diseases	11	906	149	26010	0.0153949	2.11943	[XP_004640504.1, XP_004622998.1, XP_004628015.1, XP_004640208.1, XP_023570722.1, XP_023576649.1, XP_023574590.1, XP_004645277.1, XP_004644147.2, XP_023559656.1, XP_004636468.1]	0.380063
	04214 Apoptosis - fly	A09140 Cellular Processes	9	906	114	26010	0.0182522	2.26647	[XP_004645481.1, XP_004622998.1, XP_004628015.1, XP_004632795.1, XP_004640955.1, XP_004642595.1, XP_004631378.1, XP_004643692.1, XP_023571220.1]	0.424094
	03008 Ribosome biogenesis in eukaryotes	A09120 Genetic Information Processing	10	906	135	26010	0.0198828	2.12656	[XP_023564242.1, XP_023556955.1, XP_004625876.1, XP_004648059.1, XP_023578130.1, XP_004626816.2, XP_023571058.1, XP_004637099.1, XP_023567685.1, XP_023559929.1]	0.436317
	04350 TGF-beta signaling pathway	A09130 Environmental Information Processing	11	906	158	26010	0.0227478	1.9987	[XP_023569883.1, XP_004622998.1, XP_004628015.1, XP_004637944.1, XP_004627877.1, XP_023568406.1, XP_004625938.1, XP_023574590.1, XP_004645277.1, XP_004638796.1, XP_023563373.1]	0.472914
	04975 Fat digestion and absorption	A09150 Organismal Systems	6	906	65	26010	0.0254525	2.65003	[XP_023558712.1, XP_004637710.1, XP_023560160.1, XP_004640440.1, XP_023566702.1, XP_023577068.1]	0.502686
	99973 Transcription	A09190 Not Included in Pathway or Brite	6	906	65	26010	0.0254525	2.65003	[XP_004624786.1, XP_004644894.1, XP_012370920.2, XP_004624138.1, XP_004630418.1, XP_023562058.1]	0.502686
	05142 Chagas disease	A09160 Human Diseases	12	906	186	26010	0.0301231	1.85217	[XP_023580017.1, XP_004622998.1, XP_004628015.1, XP_023574342.1, XP_004642595.1, XP_023559769.1, XP_023564654.1, XP_023572801.1, XP_004645277.1, XP_004626855.1, XP_023559656.1, XP_023563293.1]	0.540847
	04742 Taste transduction	A09150 Organismal Systems	10	906	148	26010	0.0346304	1.93977	[XP_023578665.1, XP_023574342.1, XP_004629186.1, XP_023555147.1, XP_023559504.1, XP_004648463.2, XP_023559769.1, XP_004647528.1, XP_004624243.1, XP_023562398.1]	0.594739
	04013 MAPK signaling pathway - fly	A09130 Environmental Information Processing	11	906	174	26010	0.0416654	1.81491	[XP_012373069.1, XP_004622998.1, XP_004628015.1, XP_023565722.1, XP_023555033.1, XP_004624895.1, XP_023567828.1, XP_004642595.1, XP_004647877.1, XP_023565990.1, XP_004638796.1]	0.685743
	04979 Cholesterol metabolism	A09150 Organismal Systems	6	906	73	26010	0.0416876	2.35961	[XP_023566702.1, XP_004624737.1, XP_004647047.1, XP_004625900.1, XP_004644377.1, XP_004637779.1]	0.658665
	03040 Spliceosome	A09120 Genetic Information Processing	13	906	220	26010	0.04515	1.69642	[XP_023558256.1, XP_023556813.1, XP_012370207.1, XP_004639019.1, XP_004642961.1, XP_004647433.1, XP_023562409.1, XP_004626223.1, XP_023577699.1, XP_004637006.1, XP_023568995.1, XP_023561717.1, XP_012369950.1]	0.685933
Cricetulus griseus	B 09182 Protein families: genetic information processing	A09180 Brite Hierarchies	382	632	11542	23820	5.82619e-10	1.2474	[XP_003502169.1, XP_027298328.1, XP_003495006.1, XP_016834153.1, XP_003511061.2, XP_016829697.1, XP_027290707.1, XP_007653442.1, XP_027298162.1, XP_027278977.1, XP_016834334.1, XP_027294803.1, XP_016830011.1, XP_007643053.1, XP_003497055.2, XP_027292454.1, XP_027242165.1, XP_003512535.1, XP_003499306.1, XP_027296923.1, XP_003510261.1, XP_016830591.1, XP_003501481.1, XP_027295359.1, XP_016833075.1…	2.0683e-07
	03000 Transcription factors	A09180 Brite Hierarchies	84	632	1743	23820	7.19644e-08	1.81638	[XP_016832557.1, XP_003502121.1, XP_007639673.1, XP_016824012.1, NP_001230919.1, XP_027298328.1, XP_003508601.1, XP_016834153.1, XP_027292203.1, XP_027290707.1, XP_007605693.1, XP_016835055.1, XP_007606192.1, XP_007647802.1, XP_007651352.1, XP_003502033.1, XP_007653302.1, XP_003495792.1, XP_003512535.1, XP_027294994.1, XP_003502031.1, XP_027296923.1, XP_027291723.1, XP_003496721.1, XP_003508609.1…	1.27737e-05
	03021 Transcription machinery	A09180 Brite Hierarchies	33	632	435	23820	7.64671e-08	2.85923	[XP_007640185.1, XP_003510687.1, XP_007639902.2, XP_003506199.1, XP_007642610.2, XP_003504953.1, XP_027294803.1, XP_027293253.1, XP_003497055.2, XP_007642454.1, XP_016826486.1, XP_027293650.1, XP_003515155.1, XP_007647120.1, XP_007650017.1, XP_027293043.1, XP_007652760.1, XP_007644954.1, XP_003509393.1, XP_027293381.1, XP_027239856.1, XP_007643985.1, XP_027242311.1, XP_007649799.1, XP_027292651.1…	9.04861e-06
	03009 Ribosome biogenesis	A09180 Brite Hierarchies	24	632	294	23820	1.26902e-06	3.07672	[XP_003502624.1, XP_003496847.1, XP_003497458.1, XP_007644048.1, XP_007606531.1, XP_007617347.1, XP_007639654.1, XP_016830903.1, XP_007611563.1, XP_007620565.1, XP_007606026.1, XP_007641315.1, XP_027272319.1, XP_007651911.1, XP_003505718.1, XP_007647821.2, XP_016830808.1, XP_027241108.1, XP_003500415.1, XP_003502203.2, XP_007640354.1, XP_003497888.1, XP_003511228.1, XP_016831097.1]	0.000112626
	03036 Chromosome and associated proteins	A09180 Brite Hierarchies	99	632	2477	23820	2.17405e-05	1.50638	[XP_003502601.1, XP_016832557.1, XP_003496598.1, XP_003495006.1, XP_003511061.2, XP_016829697.1, XP_027298162.1, XP_027278977.1, XP_007643053.1, XP_027292454.1, XP_027242165.1, XP_016835191.1, XP_027292145.1, XP_003501481.1, XP_027298170.1, XP_007638449.2, XP_003496297.1, XP_027269189.1, XP_027297269.1, XP_007647838.1, XP_016829539.1, XP_027239873.1, XP_003496779.1, XP_003504337.1, XP_007645201.1…	0.00154358
	03041 Spliceosome	A09180 Brite Hierarchies	34	632	685	23820	0.000390772	1.87074	[XP_007640185.1, XP_007651933.1, XP_027241610.1, XP_027240879.1, XP_003504302.1, XP_027295873.1, XP_003502288.1, XP_016829338.1, XP_003513550.1, XP_016835191.1, XP_003506527.1, XP_016835297.1, XP_003510403.1, XP_003503728.1, XP_016834958.1, XP_003502195.1, XP_027281087.1, XP_027294243.1, XP_007618866.1, XP_003509056.1, XP_003507751.1, XP_007649364.1, XP_007638763.1, XP_016832698.1, XP_003499258.1…	0.0231207
	B 09192 Unclassified: genetic information processing	A09190 Not Included in Pathway or Brite	8	632	76	23820	0.00090699	3.96736	[XP_003499716.1, XP_003496834.1, XP_027291466.1, XP_027295894.1, XP_027293138.1, XP_027250212.1, XP_003515394.1, XP_007650642.1]	0.0459974
	B 09121 Transcription	A09120 Genetic Information Processing	18	632	300	23820	0.00118	2.26139	[XP_007639902.2, XP_027240879.1, XP_007644954.1, XP_003504302.1, XP_007643985.1, XP_003509056.1, XP_003507751.1, XP_016832698.1, XP_027295873.1, XP_003502288.1, XP_003499258.1, XP_003498668.2, XP_007652978.1, XP_007643849.1, XP_003506527.1, XP_007650017.1, XP_027293010.1, XP_007644013.1]	0.0523625
	04929 GnRH secretion	A09150 Organismal Systems	10	632	122	23820	0.00155046	3.08933	[XP_016832447.2, XP_027292468.1, XP_027291828.1, XP_016830701.1, XP_007639162.1, XP_016833677.1, XP_027268790.1, XP_027294341.1, XP_027291741.1, XP_027290968.1]	0.061157
	04610 Complement and coagulation cascades	A09150 Organismal Systems	9	632	129	23820	0.00754948	2.62953	[XP_027294911.1, XP_003508515.1, XP_003497527.1, XP_003501822.1, XP_016822774.1, XP_027294649.1, XP_016834066.1, XP_003504134.2, XP_003501183.1]	0.268007
	04812 Cytoskeleton proteins	A09180 Brite Hierarchies	41	632	1043	23820	0.00817765	1.48158	[XP_003502601.1, XP_003502169.1, XP_027295261.1, XP_027240837.1, XP_016832783.1, XP_027293624.1, XP_016818864.1, XP_027296060.1, XP_027279101.1, XP_027294818.1, XP_027241886.1, XP_003497541.1, XP_027262877.1, XP_027293568.1, XP_027292435.1, XP_007650054.1, XP_007647905.1, XP_027292454.1, XP_027292182.1, XP_007644041.1, XP_027298456.1, XP_003506506.1, XP_003495258.1, XP_003499302.1, XP_027292795.1…	0.263915
	04550 Signaling pathways regulating pluripotency of stem cells	A09140 Cellular Processes	12	632	210	23820	0.0106192	2.15371	[XP_003500365.1, XP_007606192.1, XP_003509412.1, XP_003500802.1, XP_003507276.1, XP_027292454.1, XP_003502189.1, XP_007642102.1, XP_027294994.1, XP_003502031.1, XP_027295973.1, XP_027294341.1]	0.314151
	03040 Spliceosome	A09120 Genetic Information Processing	11	632	192	23820	0.0138319	2.15932	[XP_027295873.1, XP_003502288.1, XP_003499258.1, XP_027240879.1, XP_003504302.1, XP_007643849.1, XP_003506527.1, XP_003509056.1, XP_027293010.1, XP_003507751.1, XP_016832698.1]	0.377717
	99973 Transcription	A09190 Not Included in Pathway or Brite	5	632	57	23820	0.0174412	3.30613	[XP_003499716.1, XP_027295894.1, XP_027293138.1, XP_027250212.1, XP_007650642.1]	0.44226
	A09180 Brite Hierarchies	A09180 Brite Hierarchies	546	632	19853	23820	0.0192926	1.03655	[XP_016832783.1, XP_027298328.1, XP_016834153.1, XP_027297483.1, XP_003511061.2, XP_003510743.1, XP_007653442.1, XP_027298162.1, XP_003498145.2, XP_016830011.1, XP_007643053.1, XP_027298437.1, XP_027292454.1, XP_003499306.1, XP_027296923.1, XP_003504134.2, XP_003510261.1, XP_016830591.1, XP_003501481.1, XP_027295359.1, XP_003502195.1, XP_007638449.2, XP_027292488.1, XP_003514621.1, XP_007649364.1…	0.428054
	99995 Signaling proteins	A09190 Not Included in Pathway or Brite	13	632	269	23820	0.028155	1.82144	[XP_027252432.1, XP_007650623.1, XP_027241393.1, XP_007650479.1, XP_027291213.1, XP_003497940.1, XP_027290552.1, XP_003504975.1, XP_007645687.1, XP_003496080.2, XP_016832872.1, XP_003502470.1, XP_003504748.1]	0.587944
	00310 Lysine degradation	A09100 Metabolism	7	632	115	23820	0.0337044	2.29417	[XP_027294552.1, XP_007649742.1, XP_016834205.1, XP_027291604.1, XP_007648452.2, XP_027298170.1, XP_027269189.1]	0.664725
	03022 Basal transcription factors	A09120 Genetic Information Processing	5	632	68	23820	0.0343529	2.77131	[XP_007639902.2, XP_007644954.1, XP_007643985.1, XP_007650017.1, XP_007644013.1]	0.641857
	04934 Cushing syndrome	A09160 Human Diseases	12	632	249	23820	0.0346595	1.81638	[XP_016832447.2, XP_003500365.1, XP_007651352.1, NP_001230919.1, XP_027296612.1, XP_027292454.1, XP_027242266.1, XP_027298170.1, XP_007642165.1, XP_027295973.1, XP_027291741.1, XP_027290968.1]	0.615207
	04330 Notch signaling pathway	A09130 Environmental Information Processing	5	632	72	23820	0.042367	2.61735	[XP_027295068.1, XP_007638998.2, XP_027296113.1, XP_007647294.1, XP_027291502.1]	0.716204
	04260 Cardiac muscle contraction	A09150 Organismal Systems	7	632	122	23820	0.0441445	2.16253	[XP_016832447.2, XP_027279101.1, XP_016832681.1, XP_016831829.2, XP_003507721.1, XP_003508690.1, XP_027290968.1]	0.712332
	00535 Proteoglycans	A09180 Brite Hierarchies	5	632	74	23820	0.0467618	2.54661	[XP_003505387.1, XP_016827999.2, XP_016831924.1, XP_007643505.1, XP_027290677.1]	0.721758
Microtus ochrogaster	03000 Transcription factors	A09180 Brite Hierarchies	112	711	1889	24755	1.31339e-13	2.06433	[XP_005366663.1, XP_013208550.1, XP_013205321.1, XP_005345506.1, XP_005356319.1, XP_026637875.1, XP_026645169.1, XP_005358563.2, XP_005360450.1, XP_026634122.1, XP_026642577.1, XP_005343600.1, XP_005370768.1, XP_005363239.1, XP_005344823.1, XP_026638973.1, XP_013202647.1, XP_005366655.1, XP_026640574.1, XP_005366908.1, XP_005361978.2, XP_005361766.1, XP_026643802.1, XP_005359348.1, XP_026638593.1…	4.93836e-11
	B 09182 Protein families: genetic information processing	A09180 Brite Hierarchies	434	711	12013	24755	7.20246e-12	1.25786	[XP_026641592.1, XP_005344126.1, XP_013205321.1, XP_005357036.1, XP_005345506.1, XP_026636868.1, XP_026637875.1, XP_013201420.2, XP_005361947.1, XP_005360665.2, XP_005346382.1, XP_026640487.1, XP_013207140.2, XP_005355338.1, XP_026640574.1, XP_005343752.1, XP_013210585.1, XP_005359348.1, XP_005351569.1, XP_005358559.1, XP_026635608.1, XP_026638939.1, XP_005369693.1, XP_026639452.1, XP_005348836.2…	1.35406e-09
	03021 Transcription machinery	A09180 Brite Hierarchies	34	711	443	24755	2.4189e-07	2.6722	[XP_026633824.1, XP_005366416.1, XP_005364338.1, XP_005358643.1, XP_005346726.1, XP_005357097.1, XP_013210619.1, XP_005360665.2, XP_026633442.1, XP_026641514.1, XP_013206784.1, XP_026636193.1, XP_005346552.1, XP_005343476.1, XP_005365996.1, XP_026641326.1, XP_005363465.1, XP_013202041.1, XP_013206423.1, XP_005344404.1, XP_005343588.1, XP_005350017.1, XP_005359574.1, XP_005352764.1, XP_005357900.1…	3.03169e-05
	03036 Chromosome and associated proteins	A09180 Brite Hierarchies	100	711	2450	24755	0.000201203	1.42111	[XP_026641592.1, XP_005348904.1, XP_005345506.1, XP_005356319.1, XP_026636868.1, XP_005360665.2, XP_026633195.1, XP_005343600.1, XP_005348614.1, XP_026641290.1, XP_026641271.1, XP_026634001.1, XP_026638114.1, XP_026642022.1, XP_005358884.1, XP_026633824.1, XP_005369185.1, XP_005349476.1, XP_026640836.1, XP_005367102.1, XP_005355205.1, XP_013209662.1, XP_013205571.1, XP_026637746.1, XP_013206784.1…	0.0189131
	B 09192 Unclassified: genetic information processing	A09190 Not Included in Pathway or Brite	9	711	83	24755	0.000625021	3.77535	[XP_005361818.2, XP_005349919.2, XP_005355068.1, XP_026634349.1, XP_026632878.1, XP_005349076.1, XP_005350395.1, XP_005343446.1, XP_026635620.1]	0.0470016
	04928 Parathyroid hormone synthesis, secretion and action	A09150 Organismal Systems	15	711	217	24755	0.00159764	2.40672	[XP_005356749.2, XP_026635013.1, XP_026641609.1, XP_026633580.1, XP_005360471.1, XP_013208721.1, XP_005370067.1, XP_026638593.1, XP_005346831.1, XP_005363051.1, XP_005355983.1, XP_005359875.1, XP_026638939.1, XP_005359287.1, XP_005345139.1]	0.100119
	03041 Spliceosome	A09180 Brite Hierarchies	39	711	847	24755	0.00275223	1.60315	[XP_005344126.1, XP_005348904.1, XP_005368321.1, XP_005364798.1, XP_005366188.1, XP_005367964.1, XP_005363932.1, XP_013209122.1, XP_013205536.1, XP_013201420.2, XP_005362727.1, XP_005356409.1, XP_026640487.1, XP_005353347.1, XP_026633460.1, XP_005354362.1, XP_026641173.1, XP_013208272.1, XP_005368745.1, XP_005355338.1, XP_005347890.1, XP_005353841.1, XP_005359471.1, XP_005343752.1, XP_013210585.1…	0.147834
	03009 Ribosome biogenesis	A09180 Brite Hierarchies	18	711	300	24755	0.002797	2.08903	[XP_005344864.1, XP_005356961.1, XP_005370477.1, XP_013203007.2, XP_005344415.1, XP_005352266.1, XP_005359102.1, XP_005343549.1, XP_013204601.1, XP_005349387.1, XP_013205205.1, XP_005360338.1, XP_013206583.1, XP_005371576.1, XP_005346943.1, XP_005368543.1, XP_013207306.1, XP_005362922.1]	0.131459
	B 09152 Endocrine system	A09150 Organismal Systems	70	711	1759	24755	0.00353945	1.38556	[XP_013206707.1, XP_005357827.1, XP_026637831.1, XP_005367194.1, XP_026644425.1, XP_005360471.1, XP_013208721.1, XP_026636651.1, XP_005368269.1, XP_005346831.1, XP_005349153.1, XP_026635797.1, XP_005345139.1, XP_005360921.1, XP_005356749.2, XP_005358366.1, XP_026632977.1, XP_005361099.1, XP_005355593.1, XP_026641609.1, XP_013206119.1, XP_005356121.2, XP_005370682.1, XP_005347224.1, XP_013208182.2…	0.14787
	A09180 Brite Hierarchies	A09180 Brite Hierarchies	618	711	20614	24755	0.00388687	1.04381	[XP_026641592.1, XP_005344126.1, XP_013205321.1, XP_005357036.1, XP_005345506.1, XP_026636868.1, XP_026637875.1, XP_013201420.2, XP_005361947.1, XP_013205924.1, XP_005360665.2, XP_005346382.1, XP_026640487.1, XP_026633721.1, XP_013207140.2, XP_005355338.1, XP_005346731.1, XP_026640574.1, XP_005361619.1, XP_005343752.1, XP_013210585.1, XP_026633624.1, XP_005368686.1, XP_005347829.1, XP_005359348.1…	0.146146
	05206 MicroRNAs in cancer	A09160 Human Diseases	16	711	276	24755	0.00644966	2.01839	[XP_005372587.1, XP_026636761.1, XP_005344823.1, XP_026637130.1, XP_005369185.1, XP_005349298.1, XP_005355051.1, XP_026644057.1, XP_005359128.1, XP_005370067.1, XP_005366359.1, XP_005348098.1, XP_005360097.1, XP_013210475.1, XP_005367227.1, XP_026644642.1]	0.220461
	04550 Signaling pathways regulating pluripotency of stem cells	A09140 Cellular Processes	15	711	259	24755	0.00825797	2.01644	[XP_005366663.1, XP_005357827.1, XP_005358366.1, XP_026632977.1, XP_005345447.1, XP_026642730.1, XP_005358563.2, XP_026634122.1, XP_026644720.1, XP_005348328.1, XP_005370067.1, XP_005347686.1, XP_005361675.1, XP_026644139.1, XP_005369834.1]	0.25875
	05202 Transcriptional misregulation in cancer	A09160 Human Diseases	17	711	310	24755	0.00866297	1.90933	[XP_005366652.1, XP_005366653.1, XP_005357827.1, XP_005366655.1, XP_005345447.1, XP_005360471.1, XP_026644479.1, XP_005352764.1, XP_005347466.1, XP_013202506.1, XP_005350679.1, XP_026639202.1, XP_005359875.1, XP_013207326.1, XP_005362217.1, XP_005362910.1, XP_026640971.1]	0.25056
	99973 Transcription	A09190 Not Included in Pathway or Brite	6	711	63	24755	0.00932882	3.31592	[XP_005349919.2, XP_026632878.1, XP_005349076.1, XP_005350395.1, XP_005343446.1, XP_026635620.1]	0.250546
	04930 Type II diabetes mellitus	A09160 Human Diseases	9	711	124	24755	0.00961902	2.52705	[XP_005370067.1, XP_013202987.1, XP_005367395.1, XP_005366359.1, XP_005360097.1, XP_026633721.1, XP_026635797.1, XP_005354114.1, XP_026643374.1]	0.241117
	04068 FoxO signaling pathway	A09130 Environmental Information Processing	13	711	219	24755	0.0110484	2.06677	[XP_005364012.1, XP_026637130.1, XP_005357827.1, XP_005349298.1, XP_013208721.1, XP_005358014.1, XP_026636150.1, XP_005370067.1, XP_005367395.1, XP_005366359.1, XP_005360097.1, XP_005349347.1, XP_005343867.1]	0.259636
	B 09121 Transcription	A09120 Genetic Information Processing	17	711	328	24755	0.0145068	1.80455	[XP_005364798.1, XP_005366188.1, XP_005367964.1, XP_013209122.1, XP_005357097.1, XP_013201420.2, XP_005360665.2, XP_005358559.1, XP_005362727.1, XP_026633460.1, XP_005343476.1, XP_005365564.1, XP_013208272.1, XP_005358884.1, XP_005353841.1, XP_005372243.1, XP_005363389.1]	0.30303
	05224 Breast cancer	A09160 Human Diseases	14	711	252	24755	0.0146525	1.93429	[XP_026637130.1, XP_005357827.1, XP_026638973.1, XP_005358366.1, XP_026632977.1, XP_005352801.1, XP_013208721.1, XP_005370067.1, XP_013207644.1, XP_005352338.1, XP_005352339.1, XP_005346848.1, XP_005361675.1, XP_005369834.1]	0.289966
	04330 Notch signaling pathway	A09130 Environmental Information Processing	7	711	93	24755	0.0176728	2.62065	[XP_026634557.1, XP_005371933.1, XP_005349298.1, XP_013201557.2, XP_005350210.1, XP_005346634.1, XP_026634040.1]	0.332249
	00310 Lysine degradation	A09100 Metabolism	9	711	139	24755	0.0191247	2.25435	[XP_005353998.1, XP_005344440.1, XP_013209326.1, XP_026643436.1, XP_026636868.1, XP_013205600.1, XP_026642022.1, XP_005356166.1, XP_005370861.1]	0.342424
	03310 Nuclear receptors	A09180 Brite Hierarchies	7	711	99	24755	0.0240233	2.46182	[XP_026638593.1, XP_026640574.1, XP_005346848.1, XP_005362217.1, XP_005360471.1, XP_005363017.1, XP_005368324.1]	0.410581
	04919 Thyroid hormone signaling pathway	A09150 Organismal Systems	12	711	219	24755	0.0249694	1.90779	[XP_005370067.1, XP_005347466.1, XP_013202506.1, XP_013207644.1, XP_005358643.1, XP_026636193.1, XP_005349298.1, XP_005355593.1, XP_005344404.1, XP_005360471.1, XP_026635777.1, XP_026634698.1]	0.408196
	04934 Cushing syndrome	A09160 Human Diseases	17	711	355	24755	0.02855	1.6673	[XP_005353998.1, XP_005360921.1, XP_005356749.2, XP_026638973.1, XP_005358366.1, XP_026637831.1, XP_026632977.1, XP_026641609.1, XP_013208721.1, XP_005350016.1, XP_005370067.1, XP_013202987.1, XP_005343911.1, XP_005370847.1, XP_026635797.1, XP_005361675.1, XP_005369834.1]	0.447283
	03040 Spliceosome	A09120 Genetic Information Processing	11	711	205	24755	0.0352613	1.86824	[XP_005364798.1, XP_005358559.1, XP_005366188.1, XP_005367964.1, XP_005362727.1, XP_013209122.1, XP_026633460.1, XP_013201420.2, XP_013208272.1, XP_005353841.1, XP_005372243.1]	0.530329
	04915 Estrogen signaling pathway	A09150 Organismal Systems	12	711	234	24755	0.0386182	1.7855	[XP_005370067.1, XP_005360921.1, XP_005356749.2, XP_005368269.1, XP_013206707.1, XP_013207644.1, XP_005346848.1, XP_026641609.1, XP_005368271.1, XP_005352801.1, XP_013206119.1, XP_005368266.1]	0.558478
	04350 TGF-beta signaling pathway	A09130 Environmental Information Processing	9	711	160	24755	0.0418557	1.95847	[XP_005348328.1, XP_005370067.1, XP_026634763.1, XP_005349298.1, XP_005345447.1, XP_026637753.1, XP_013207803.2, XP_026644139.1, XP_005345540.1]	0.582879
	03019 Messenger RNA biogenesis	A09180 Brite Hierarchies	35	711	899	24755	0.0434188	1.35551	[XP_005348904.1, XP_026639302.1, XP_005371494.1, XP_026645392.1, XP_013205536.1, XP_005356750.2, XP_026644425.1, XP_005345504.1, XP_005371762.1, XP_026638485.1, XP_026644514.1, XP_005365971.1, XP_005353347.1, XP_026640698.1, XP_026633460.1, XP_005347890.1, XP_005353841.1, XP_026641898.1, XP_005355676.1, XP_005347611.1, XP_005343752.1, XP_013210585.1, XP_013206365.1, XP_005356935.1, XP_005351103.1…	0.583052
	04929 GnRH secretion	A09150 Organismal Systems	8	711	137	24755	0.0443626	2.03312	[XP_005370067.1, XP_013202987.1, XP_013206707.1, XP_026637831.1, XP_005367194.1, XP_026635797.1, XP_005356121.2, XP_005367247.1]	0.575184
Neotoma lepida	B 09182 Protein families: genetic information processing	A09180 Brite Hierarchies	379	587	5632	11800	0	1.35276	[OBS74430.1, OBS78500.1, OBS80878.1, OBS64210.1, OBS57743.1, OBS82470.1, OBS67489.1, OBS81112.1, OBS64922.1, OBS66835.1, OBS74803.1, OBS65192.1, OBS80746.1, OBS78392.1, OBS64885.1, OBS76995.1, OBS71314.1, OBS57246.1, OBS66399.1, OBS65079.1, OBS70201.1, OBS71024.1, OBS79018.1, OBS70371.1, OBS77421.1, OBS74962.1, OBS64534.1, OBS58155.1, OBS67515.1, OBS67706.1, OBS68337.1, OBS81040.1, OBS70296.1, OB…	0
	03000 Transcription factors	A09180 Brite Hierarchies	106	587	826	11800	3.33067e-16	2.5797	[OBS64210.1, OBS82741.1, OBS64922.1, OBS74871.1, OBS57747.1, OBS65192.1, OBS80746.1, OBS78392.1, OBS73950.1, OBS76995.1, OBS66357.1, OBS63546.1, OBS78237.1, OBS75426.1, OBS82790.1, OBS83612.1, OBS70371.1, OBS74962.1, OBS64534.1, OBS58155.1, OBS73140.1, OBS75374.1, OBS66308.1, OBS74178.1, OBS78478.1, OBS68638.1, OBS58321.1, OBS58193.1, OBS65345.1, OBS77204.1, OBS59947.1, OBS76131.1, OBS72777.1, OB…	5.89528e-14
	A09180 Brite Hierarchies	A09180 Brite Hierarchies	526	587	9674	11800	1.10612e-07	1.09301	[OBS78500.1, OBS64210.1, OBS66413.1, OBS57743.1, OBS82470.1, OBS67489.1, OBS81112.1, OBS64922.1, OBS72959.1, OBS78392.1, OBS71314.1, OBS65079.1, OBS77734.1, OBS79018.1, OBS70371.1, OBS74962.1, OBS67706.1, OBS60113.1, OBS59837.1, OBS82590.1, OBS70296.1, OBS74076.1, OBS67094.1, OBS64584.1, OBS59124.1, OBS68638.1, OBS83281.1, OBS58193.1, OBS76135.1, OBS59947.1, OBS71204.1, OBS67212.1, OBS79095.1, OB…	1.30523e-05
	03041 Spliceosome	A09180 Brite Hierarchies	39	587	336	11800	6.67229e-07	2.33329	[OBS80878.1, OBS58377.1, OBS71998.1, OBS68782.1, OBS78736.1, OBS81137.1, OBS66411.1, OBS66835.1, OBS81174.1, OBS79221.1, OBS57640.1, OBS81761.1, OBS66399.1, OBS73818.1, OBS78802.1, OBS74563.1, OBS70643.1, OBS74693.1, OBS82502.1, OBS79084.1, OBS74447.1, OBS79397.1, OBS64849.1, OBS70955.1, OBS75016.1, OBS78345.1, OBS66653.1, OBS59540.1, OBS68465.1, OBS81543.1, OBS79524.1, OBS68698.1, OBS80713.1, OB…	5.90498e-05
	03036 Chromosome and associated proteins	A09180 Brite Hierarchies	88	587	1094	11800	3.20886e-06	1.617	[OBS68598.1, OBS82789.1, OBS57743.1, OBS68821.1, OBS67489.1, OBS81672.1, OBS81112.1, OBS78736.1, OBS64922.1, OBS77059.1, OBS80793.1, OBS68193.1, OBS79513.1, OBS76955.1, OBS58002.1, OBS83176.1, OBS57071.1, OBS65079.1, OBS70201.1, OBS77718.1, OBS79018.1, OBS60402.1, OBS67515.1, OBS67511.1, OBS72094.1, OBS67249.1, OBS69276.1, OBS82668.1, OBS81040.1, OBS72943.1, OBS77785.1, OBS72875.1, OBS79392.1, OB…	0.000227187
	03009 Ribosome biogenesis	A09180 Brite Hierarchies	23	587	219	11800	0.000570023	2.11119	[OBS83323.1, OBS60340.1, OBS70367.1, OBS69004.1, OBS76139.1, OBS68316.1, OBS77074.1, OBS59782.1, OBS75018.1, OBS82918.1, OBS74149.1, OBS72717.1, OBS65410.1, OBS74076.1, OBS74771.1, OBS72714.1, OBS72702.1, OBS64685.1, OBS77754.1, OBS82933.1, OBS75147.1, OBS72146.1, OBS60469.1]	0.0336314
	03310 Nuclear receptors	A09180 Brite Hierarchies	7	587	41	11800	0.00373679	3.43209	[OBS83072.1, OBS76131.1, OBS64227.1, OBS78726.1, OBS74871.1, OBS58193.1, OBS82273.1]	0.188975
	04950 Maturity onset diabetes of the young	A09160 Human Diseases	5	587	23	11800	0.00477443	4.37005	[OBS60632.1, OBS64473.1, OBS76653.1, OBS82215.1, OBS74871.1]	0.211268
	03021 Transcription machinery	A09180 Brite Hierarchies	21	587	230	11800	0.00532204	1.83542	[OBS78500.1, OBS57743.1, OBS74962.1, OBS64239.1, OBS75733.1, OBS60149.1, OBS66695.1, OBS72236.1, OBS77254.1, OBS78501.1, OBS59530.1, OBS78198.1, OBS80681.1, OBS57709.1, OBS63563.1, OBS63585.1, OBS80433.1, OBS71052.1, OBS57071.1, OBS66332.1, OBS66979.1]	0.209334
	04330 Notch signaling pathway	A09130 Environmental Information Processing	7	587	52	11800	0.0139092	2.70607	[OBS58832.1, OBS75787.1, OBS68821.1, OBS65911.1, OBS73301.1, OBS70703.1, OBS81015.1]	0.492385
	B 09162 Cancer: specific types	A09160 Human Diseases	31	587	414	11800	0.0150261	1.50524	[OBS77204.1, OBS64960.1, OBS71998.1, OBS68821.1, OBS73301.1, OBS65157.1, OBS59773.1, OBS65716.1, OBS65431.1, OBS59530.1, OBS63585.1, OBS57249.1, OBS60521.1, OBS58523.1, OBS76459.1, OBS59729.1, OBS70435.1, OBS58155.1, OBS58429.1, OBS60009.1, OBS68373.1, OBS70703.1, OBS79231.1, OBS70296.1, OBS75374.1, OBS57651.1, OBS63598.1, OBS71052.1, OBS80544.1, OBS82510.1, OBS58193.1]	0.483569
	00310 Lysine degradation	A09100 Metabolism	7	587	55	11800	0.0185797	2.55846	[OBS79513.1, OBS72777.1, OBS72875.1, OBS64584.1, OBS79095.1, OBS63419.1, OBS60105.1]	0.548102
	03040 Spliceosome	A09120 Genetic Information Processing	12	587	125	11800	0.0216648	1.92981	[OBS80878.1, OBS59540.1, OBS79524.1, OBS68698.1, OBS80713.1, OBS78858.1, OBS81137.1, OBS77328.1, OBS66411.1, OBS74563.1, OBS81174.1, OBS70643.1]	0.589949
	04040 Ion channels	A09180 Brite Hierarchies	20	587	249	11800	0.0236797	1.61464	[OBS59171.1, OBS72598.1, OBS81890.1, OBS78991.1, OBS58816.1, OBS57310.1, OBS74806.1, OBS75247.1, OBS66863.1, OBS64829.1, OBS63661.1, OBS58855.1, OBS71572.1, OBS59082.1, OBS81128.1, OBS64676.1, OBS67642.1, OBS57483.1, OBS80358.1, OBS68992.1]	0.558841
	05215 Prostate cancer	A09160 Human Diseases	9	587	86	11800	0.0267719	2.10372	[OBS65431.1, OBS70296.1, OBS68821.1, OBS58155.1, OBS60009.1, OBS63598.1, OBS70703.1, OBS58193.1, OBS65716.1]	0.592328
	B 09121 Transcription	A09120 Genetic Information Processing	16	587	190	11800	0.0275734	1.69282	[OBS80878.1, OBS57743.1, OBS81137.1, OBS66695.1, OBS66411.1, OBS81174.1, OBS59540.1, OBS80433.1, OBS79524.1, OBS68698.1, OBS80713.1, OBS57071.1, OBS78858.1, OBS77328.1, OBS74563.1, OBS70643.1]	0.574176
	B 09192 Unclassified: genetic information processing	A09190 Not Included in Pathway or Brite	5	587	35	11800	0.0282656	2.87174	[OBS68694.1, OBS79014.1, OBS79031.1, OBS59591.1, OBS66966.1]	0.55589
	04929 GnRH secretion	A09150 Organismal Systems	6	587	48	11800	0.0307389	2.51278	[OBS81890.1, OBS59082.1, OBS72825.1, OBS74806.1, OBS57483.1, OBS66863.1]	0.544078
	03008 Ribosome biogenesis in eukaryotes	A09120 Genetic Information Processing	8	587	76	11800	0.0345991	2.11602	[OBS82918.1, OBS74149.1, OBS74771.1, OBS72714.1, OBS83323.1, OBS72702.1, OBS75147.1, OBS76139.1]	0.556731
	03110 Chaperones and folding catalysts	A09180 Brite Hierarchies	16	587	198	11800	0.0382405	1.62442	[OBS76842.1, OBS76678.1, OBS71959.1, OBS70955.1, OBS78756.1, OBS73377.1, OBS83710.1, OBS58410.1, OBS69203.1, OBS79490.1, OBS65716.1, OBS70296.1, OBS80504.1, OBS82790.1, OBS58247.1, OBS73075.1]	0.588571
	04930 Type II diabetes mellitus	A09160 Human Diseases	5	587	38	11800	0.0387356	2.64503	[OBS76653.1, OBS69920.1, OBS57483.1, OBS64208.1, OBS60414.1]	0.57135
Peromyscus leucopus	03000 Transcription factors	A09180 Brite Hierarchies	180	1171	2256	26986	9.99201e-16	1.83872	[XP_028737086.1, XP_028715257.1, XP_028748101.1, XP_028729712.1, XP_028739721.1, XP_028741537.1, XP_028745916.1, XP_028713050.1, XP_028746155.1, XP_028736413.1, XP_028720060.1, XP_028731457.1, XP_028732170.1, XP_028747479.1, XP_028718659.1, XP_028728555.1, XP_028735298.1, XP_028727047.1, XP_028725604.1, XP_028712427.1, XP_028747934.1, XP_028725360.1, XP_028724861.1, XP_028736764.1, XP_028748867.1…	4.04676e-13
	B 09182 Protein families: genetic information processing	A09180 Brite Hierarchies	693	1171	13153	26986	1.54432e-13	1.2142	[XP_028734606.1, XP_028744491.1, XP_028739721.1, XP_028745916.1, XP_028742563.1, XP_028732984.1, XP_028736413.1, XP_028734003.1, XP_028716019.1, XP_028718659.1, XP_028736643.1, XP_028744415.1, XP_028728555.1, XP_028735298.1, XP_028743845.1, XP_028741642.1, XP_028741195.1, XP_028738462.1, XP_028729890.1, XP_028724861.1, XP_028730499.1, XP_028736764.1, XP_028716290.1, XP_028741544.1, XP_028740951.1…	3.12725e-11
	03009 Ribosome biogenesis	A09180 Brite Hierarchies	36	1171	298	26986	3.21016e-08	2.78399	[XP_028745877.1, XP_028734563.1, XP_028734606.1, XP_028740233.1, XP_028723753.1, XP_028733032.1, XP_028724389.1, XP_028737751.1, XP_028743195.1, XP_028712864.1, XP_028717990.1, XP_028716211.1, XP_028732062.1, XP_028744709.1, XP_028712520.1, XP_028726508.1, XP_028734142.1, XP_028734168.1, XP_028730499.1, XP_028719656.1, XP_028716290.1, XP_028728259.1, XP_028739480.1, XP_028744062.1, XP_028721018.1…	4.33371e-06
	03021 Transcription machinery	A09180 Brite Hierarchies	50	1171	529	26986	2.43038e-07	2.17819	[XP_028717895.1, XP_028734290.1, XP_028722411.1, XP_028738422.1, XP_028716618.1, XP_028747383.1, XP_028718586.1, XP_028712352.1, XP_028741195.1, XP_028731773.1, XP_028739174.1, XP_028744041.1, XP_028738161.1, XP_028737264.1, XP_028711238.1, XP_028717440.1, XP_028750042.1, XP_028714964.1, XP_028713895.1, XP_028713800.1, XP_028710553.1, XP_028714957.1, XP_028718775.1, XP_028735861.1, XP_028747868.1…	2.46076e-05
	03036 Chromosome and associated proteins	A09180 Brite Hierarchies	166	1171	2692	26986	1.90292e-06	1.42107	[XP_028729483.1, XP_028723752.1, XP_028733287.1, XP_028728438.1, XP_028716618.1, XP_028713050.1, XP_028741800.1, XP_028734003.1, XP_028718659.1, XP_028739081.1, XP_028744415.1, XP_028744939.1, XP_028727047.1, XP_028741416.1, XP_028741623.1, XP_028741195.1, XP_028746023.1, XP_028729890.1, XP_028734504.1, XP_028731313.1, XP_028732483.1, XP_028732687.1, XP_028715222.1, XP_028745886.1, XP_028726996.1…	0.000154136
	B 09121 Transcription	A09120 Genetic Information Processing	32	1171	355	26986	8.50048e-05	2.07732	[XP_028734290.1, XP_028748082.1, XP_028730240.1, XP_028714958.1, XP_028713800.1, XP_028722411.1, XP_028735861.1, XP_028732113.1, XP_028747868.1, XP_028737208.1, XP_028749316.1, XP_028747383.1, XP_028727217.1, XP_028715429.1, XP_028711014.1, XP_028741195.1, XP_028728389.1, XP_028738462.1, XP_028731773.1, XP_028721329.1, XP_028740680.1, XP_028726495.1, XP_028718996.1, XP_028736446.1, XP_028727748.1…	0.00573783
	03022 Basal transcription factors	A09120 Genetic Information Processing	12	1171	81	26986	0.000187325	3.41411	[XP_028718363.1, XP_028747383.1, XP_028740680.1, XP_028713800.1, XP_028722411.1, XP_028727217.1, XP_028741195.1, XP_028735861.1, XP_028747868.1, XP_028731773.1, XP_028730827.1, XP_028727748.1]	0.0108381
	03008 Ribosome biogenesis in eukaryotes	A09120 Genetic Information Processing	12	1171	98	26986	0.00109721	2.82187	[XP_028722062.1, XP_028740233.1, XP_028716211.1, XP_028720132.1, XP_028729727.1, XP_028712520.1, XP_028739925.1, XP_028734142.1, XP_028717006.1, XP_028745921.1, XP_028743195.1, XP_028716290.1]	0.0555461
	A09180 Brite Hierarchies	A09180 Brite Hierarchies	1015	1171	22588	26986	0.0022604	1.03555	[XP_028744491.1, XP_028713367.1, XP_028746487.1, XP_028736282.1, XP_028732984.1, XP_028742838.1, XP_028716019.1, XP_028736643.1, XP_028743845.1, XP_028741642.1, XP_028724063.1, XP_028729890.1, XP_028741740.1, XP_028738639.1, XP_028716290.1, XP_028741544.1, XP_028740951.1, XP_028726495.1, XP_028730563.1, XP_028733359.1, XP_028717440.1, XP_028717159.1, XP_028722790.1, XP_028710736.1, XP_028751146.1…	0.101718
	04350 TGF-beta signaling pathway	A09130 Environmental Information Processing	15	1171	161	26986	0.00447326	2.14707	[XP_028737086.1, XP_028740972.1, XP_028712546.1, XP_028731117.1, XP_028750560.1, XP_028722777.1, XP_028721039.1, XP_028742034.1, XP_028748310.1, XP_028710085.1, XP_028748748.1, XP_028727047.1, XP_028738606.1, XP_028722403.1, XP_028735645.1]	0.181167
	03041 Spliceosome	A09180 Brite Hierarchies	55	1171	901	26986	0.00713767	1.40676	[XP_028730240.1, XP_028744491.1, XP_028714958.1, XP_028742563.1, XP_028724389.1, XP_028732113.1, XP_028740946.1, XP_028737208.1, XP_028731293.1, XP_028749316.1, XP_028733834.1, XP_028749354.1, XP_028738462.1, XP_028741289.1, XP_028721329.1, XP_028720050.1, XP_028726495.1, XP_028718996.1, XP_028736446.1, XP_028725117.1, XP_028744850.1, XP_028732993.1, XP_028718360.1, XP_028711889.1, XP_028743414.1…	0.262796
	03040 Spliceosome	A09120 Genetic Information Processing	19	1171	237	26986	0.0077402	1.84751	[XP_028748082.1, XP_028730240.1, XP_028714958.1, XP_028726495.1, XP_028718996.1, XP_028732113.1, XP_028736446.1, XP_028737208.1, XP_028749316.1, XP_028732993.1, XP_028728000.1, XP_028715429.1, XP_028711014.1, XP_028728389.1, XP_028738462.1, XP_028711889.1, XP_028741046.1, XP_028743414.1, XP_028721329.1]	0.261232
	04950 Maturity onset diabetes of the young	A09160 Human Diseases	6	1171	41	26986	0.00807381	3.37248	[XP_028723282.1, XP_028720063.1, XP_028715149.1, XP_028746155.1, XP_028740433.1, XP_028721057.1]	0.25153
	00310 Lysine degradation	A09100 Metabolism	13	1171	145	26986	0.0106172	2.06613	[XP_028736496.1, XP_028747776.1, XP_028750946.1, XP_028711386.1, XP_028717717.1, XP_028741440.1, XP_028750257.1, XP_028711065.1, XP_028741687.1, XP_028735316.1, XP_028741623.1, XP_028718156.1, XP_028727669.1]	0.307139
	A09120 Genetic Information Processing	A09120 Genetic Information Processing	112	1171	2121	26986	0.0172745	1.21691	[XP_028734290.1, XP_028729046.1, XP_028729460.1, XP_028714958.1, XP_028734542.1, XP_028732113.1, XP_028710097.1, XP_028726895.1, XP_028711544.1, XP_028749316.1, XP_028716211.1, XP_028734640.1, XP_028741195.1, XP_028738462.1, XP_028731773.1, XP_028735290.1, XP_028731716.1, XP_028728743.1, XP_028736361.1, XP_028716290.1, XP_028738913.1, XP_028726495.1, XP_028730563.1, XP_028734655.1, XP_028739399.1…	0.466412
	04068 FoxO signaling pathway	A09130 Environmental Information Processing	16	1171	207	26986	0.0187975	1.78128	[XP_028728707.1, XP_028745168.1, XP_028720283.1, XP_028736920.1, XP_028712546.1, XP_028741537.1, XP_028722731.1, XP_028722511.1, XP_028727347.1, XP_028716976.1, XP_028729975.1, XP_028727047.1, XP_028728137.1, XP_028738606.1, XP_028712764.1, XP_028742113.1]	0.475812
	05206 MicroRNAs in cancer	A09160 Human Diseases	21	1171	303	26986	0.0242151	1.5972	[XP_028715222.1, XP_028736920.1, XP_028746653.1, XP_028712546.1, XP_028742641.1, XP_028718996.1, XP_028746686.1, XP_028742478.1, XP_028729975.1, XP_028735739.1, XP_028743748.1, XP_028730657.1, XP_028731007.1, XP_028728555.1, XP_028727047.1, XP_028728137.1, XP_028736795.1, XP_028728786.1, XP_028714444.1, XP_028742508.1, XP_028738408.1]	0.576889
Peromyscus maniculatus	B 09182 Protein families: genetic information processing	A09180 Brite Hierarchies	614	1052	13917	28634	6.32132e-11	1.20085	[XP_006995824.1, XP_015858039.1, XP_006996975.1, XP_015856962.1, XP_015856416.1, XP_006982816.1, XP_006984262.1, XP_015860156.1, XP_006979286.1, XP_006997108.1, XP_006976919.1, XP_015858551.1, XP_006990050.1, XP_006980131.1, XP_006992264.1, XP_006976414.1, XP_015844996.1, XP_006991441.1, XP_015846802.1, XP_006981108.1, XP_015853326.1, XP_015848511.1, XP_006998564.2, XP_006984526.1, XP_006978682.1…	2.52853e-08
	03009 Ribosome biogenesis	A09180 Brite Hierarchies	37	1052	306	28634	2.39009e-10	3.29114	[XP_015848503.1, XP_006978449.1, XP_006987075.1, XP_006989508.1, XP_006973997.1, XP_006994500.1, XP_006982812.1, XP_006991712.1, XP_006984262.1, XP_006983383.1, XP_006987285.1, XP_006970727.1, XP_015859163.1, XP_006988201.1, XP_006979439.1, XP_006995039.1, XP_006978231.1, XP_006981246.1, XP_015862463.1, XP_006992147.1, XP_006987021.1, XP_015848511.1, XP_006992334.1, XP_015845973.1, XP_006993233.1…	4.78019e-08
	03000 Transcription factors	A09180 Brite Hierarchies	148	1052	2463	28634	1.46876e-09	1.63555	[XP_006972239.1, XP_006994523.1, XP_015844977.1, XP_006976829.1, XP_015858039.1, XP_006992076.1, XP_015854944.1, XP_006994738.2, XP_015842857.1, XP_006996975.1, XP_015856962.1, XP_006996037.1, XP_015860156.1, XP_006975320.1, XP_015858551.1, XP_006978523.1, XP_006977711.1, XP_006972344.1, XP_006977968.1, XP_015862046.1, XP_015863203.1, XP_006989426.2, XP_015843803.1, XP_006980670.1, XP_006985199.1…	1.95834e-07
	03021 Transcription machinery	A09180 Brite Hierarchies	44	1052	559	28634	2.11032e-06	2.14243	[XP_015853771.1, XP_015843635.1, XP_006989697.1, XP_015861371.1, XP_015855185.1, XP_015854944.1, XP_015856279.1, XP_006973681.1, XP_006991336.1, XP_015856416.1, XP_006991314.1, XP_006975775.1, XP_015855115.1, XP_006986354.1, XP_006984476.1, XP_006974392.1, XP_015856779.1, XP_015855131.1, XP_015856355.1, XP_006983631.1, XP_006977529.1, XP_006975695.1, XP_015854414.1, XP_006982341.1, XP_006985653.1…	0.000211032
	03036 Chromosome and associated proteins	A09180 Brite Hierarchies	146	1052	2941	28634	9.93541e-05	1.35121	[XP_006993452.1, XP_015851406.1, XP_015855537.1, XP_006991336.1, XP_015856416.1, XP_006984262.1, XP_006998074.2, XP_006981519.2, XP_006997108.1, XP_015855115.1, XP_006970872.1, XP_006980131.1, XP_006992264.1, XP_006993095.1, XP_015844996.1, XP_006997963.1, XP_006981108.1, XP_015853326.1, XP_006989977.1, XP_006977091.1, XP_006970963.1, XP_006977011.1, XP_006979290.1, XP_006989621.1, XP_006975181.1…	0.00794833
	03041 Spliceosome	A09180 Brite Hierarchies	51	1052	893	28634	0.00134439	1.55448	[XP_006974293.2, XP_015854550.1, XP_006976919.1, XP_006977759.1, XP_015844267.1, XP_006983631.1, XP_006979513.1, XP_006993467.1, XP_006970774.1, XP_015852007.1, XP_006998564.2, XP_006991470.1, XP_006989958.1, XP_006980761.1, XP_006979214.1, XP_006971885.1, XP_015850031.1, XP_006990575.1, XP_006998237.1, XP_015849726.1, XP_006976184.1, XP_006978438.1, XP_006989947.1, XP_006972132.1, XP_006974371.1…	0.0896263
	03008 Ribosome biogenesis in eukaryotes	A09120 Genetic Information Processing	11	1052	106	28634	0.00180406	2.82457	[XP_015859163.1, XP_015848503.1, XP_006989508.1, XP_015848511.1, XP_006979439.1, XP_006995039.1, XP_006982812.1, XP_006975091.1, XP_006990765.1, XP_006978231.1, XP_015850534.1]	0.103089
	A09180 Brite Hierarchies	A09180 Brite Hierarchies	910	1052	23906	28634	0.0034927	1.0361	[XP_015845796.1, XP_015858039.1, XP_006977542.1, XP_015856962.1, XP_006979286.1, XP_015858551.1, XP_006980131.1, XP_015844996.1, XP_006991441.1, XP_015856853.1, XP_006971989.2, XP_015846802.1, XP_015848511.1, XP_015841860.1, XP_006984526.1, XP_006978682.1, XP_006997850.2, XP_006971747.1, XP_006981184.1, XP_015853861.1, XP_006972031.1, XP_015858017.1, XP_015865381.1, XP_015854323.1, XP_006985206.1…	0.174635
	05206 MicroRNAs in cancer	A09160 Human Diseases	21	1052	308	28634	0.00517015	1.85582	[XP_015856556.1, XP_015844903.1, XP_006979227.1, XP_015859004.1, XP_006995612.1, XP_015844509.1, XP_006990427.1, XP_006974953.1, XP_015852123.1, XP_006972344.1, XP_006993095.1, XP_015860959.1, XP_006981395.1, XP_006970672.1, XP_006988882.1, XP_006985709.1, XP_006997089.1, XP_006985147.1, XP_006980250.1, XP_015858713.1, XP_006976391.1]	0.229784
	99973 Transcription	A09190 Not Included in Pathway or Brite	8	1052	76	28634	0.00671127	2.86512	[XP_006979244.1, XP_006993795.1, XP_006970047.1, XP_006987319.1, XP_006973583.2, XP_015847320.1, XP_006990368.1, XP_015848248.1]	0.268451
	B 09192 Unclassified: genetic information processing	A09190 Not Included in Pathway or Brite	9	1052	92	28634	0.0067163	2.66269	[XP_006979244.1, XP_006993795.1, XP_006970047.1, XP_006987319.1, XP_006980664.1, XP_006973583.2, XP_015847320.1, XP_006990368.1, XP_015848248.1]	0.244229
	B 09121 Transcription	A09120 Genetic Information Processing	24	1052	384	28634	0.00846486	1.70116	[XP_006993467.1, XP_006982341.1, XP_006989958.1, XP_006997577.1, XP_006986490.2, XP_015845815.1, XP_006974293.2, XP_015856416.1, XP_006991747.1, XP_015855115.1, XP_006990575.1, XP_006998237.1, XP_006994647.1, XP_006977759.1, XP_006984476.1, XP_006995239.1, XP_006989598.1, XP_006984340.1, XP_015850385.1, XP_015850906.1, XP_015856779.1, XP_015844267.1, XP_006973003.1, XP_006979513.1]	0.282162
	04929 GnRH secretion	A09150 Organismal Systems	12	1052	151	28634	0.0100183	2.16307	[XP_015853337.1, XP_006977728.1, XP_006993095.1, XP_006972031.1, XP_015852332.1, XP_006981554.1, XP_006998394.1, XP_006975494.1, XP_006983647.1, XP_006979286.1, XP_015864409.1, XP_015845387.1]	0.308256
	04928 Parathyroid hormone synthesis, secretion and action	A09150 Organismal Systems	16	1052	235	28634	0.0136502	1.85318	[XP_015850064.1, XP_015850790.1, XP_006997826.1, XP_006974645.1, XP_006975585.1, XP_006987297.1, XP_006979286.1, XP_015850506.1, XP_006993095.1, XP_006977968.1, XP_015854992.1, XP_015858370.1, XP_015862460.1, XP_015845353.1, XP_015852034.1, XP_015845387.1]	0.390005
	00310 Lysine degradation	A09100 Metabolism	11	1052	140	28634	0.0144211	2.13861	[XP_015841050.1, XP_015848593.1, XP_015862334.1, XP_006970788.1, XP_015864277.1, XP_006977091.1, XP_006971318.1, XP_006986317.1, XP_006993438.2, XP_006987550.1, XP_015856127.1]	0.384563
	03040 Spliceosome	A09120 Genetic Information Processing	15	1052	232	28634	0.0250377	1.75983	[XP_006993467.1, XP_006989958.1, XP_006997577.1, XP_015845815.1, XP_006974293.2, XP_006991747.1, XP_006990575.1, XP_006998237.1, XP_006994647.1, XP_006977759.1, XP_006984340.1, XP_015850906.1, XP_015844267.1, XP_006973003.1, XP_006979513.1]	0.625943
	A09120 Genetic Information Processing	A09120 Genetic Information Processing	101	1052	2273	28634	0.0265109	1.20945	[XP_006982812.1, XP_015856416.1, XP_006994101.1, XP_006982417.1, XP_015855115.1, XP_015859163.1, XP_006990050.1, XP_006970872.1, XP_015844698.1, XP_006993467.1, XP_006981108.1, XP_006978914.1, XP_006989977.1, XP_015848511.1, XP_015844905.1, XP_006989958.1, XP_006978682.1, XP_015845973.1, XP_006973356.1, XP_015850385.1, XP_015850534.1, XP_015849628.1, XP_015841849.1, XP_015860047.1, XP_006993912.1…	0.623785
	04934 Cushing syndrome	A09160 Human Diseases	21	1052	366	28634	0.0303298	1.56172	[XP_015853337.1, XP_015849379.1, XP_006986463.1, XP_006981554.1, XP_006970794.1, XP_006993438.2, XP_006974645.1, XP_006979286.1, XP_006973680.1, XP_006995656.1, XP_015848593.1, XP_015852123.1, XP_006972344.1, XP_006993095.1, XP_006972031.1, XP_006987228.1, XP_006981475.1, XP_015862460.1, XP_006974738.1, XP_006970615.1, XP_015845387.1]	0.673996
	04020 Calcium signaling pathway	A09130 Environmental Information Processing	25	1052	456	28634	0.0314909	1.49225	[XP_015853337.1, XP_006981554.1, XP_006993374.1, XP_006979227.1, XP_006990644.1, XP_006979286.1, XP_006974253.1, XP_015849303.1, XP_015862119.1, XP_015848899.1, XP_006978500.1, XP_006986331.1, XP_015860457.1, XP_006984498.1, XP_006970851.1, XP_015855958.1, XP_015862460.1, XP_006985684.1, XP_006970794.1, XP_006981103.1, XP_015852128.1, XP_006970633.1, XP_006972031.1, XP_006997530.1, XP_015845387.1]	0.662965
	04713 Circadian entrainment	A09150 Organismal Systems	15	1052	246	28634	0.0389956	1.65967	[XP_015853337.1, XP_006973531.1, XP_006992074.1, XP_006981554.1, XP_006974645.1, XP_006981103.1, XP_006979286.1, XP_006973680.1, XP_015864409.1, XP_006993095.1, XP_006972031.1, XP_006994498.2, XP_015855958.1, XP_015862460.1, XP_015845387.1]	0.779911
	04915 Estrogen signaling pathway	A09150 Organismal Systems	15	1052	249	28634	0.042596	1.63968	[XP_006974083.1, XP_006971863.1, XP_015855464.1, XP_015864875.1, XP_006974645.1, XP_006979286.1, XP_015864409.1, XP_006984498.1, XP_006993095.1, XP_006981475.1, XP_006998394.1, XP_006992195.1, XP_015862460.1, XP_006979926.1, XP_015845387.1]	0.811353
	01002 Peptidases and inhibitors	A09180 Brite Hierarchies	56	1052	1205	28634	0.0430605	1.26493	[XP_006984301.1, XP_006996144.1, XP_006977020.1, XP_015846176.1, XP_015856416.1, XP_006988526.1, XP_006983080.1, XP_006974048.1, XP_015853006.1, XP_006977755.1, XP_006997084.1, XP_006979532.1, XP_006989025.1, XP_015858515.1, XP_006970608.1, XP_015846802.1, XP_006989162.1, XP_006984275.1, XP_006978682.1, XP_006990694.1, XP_015841525.1, XP_015849144.1, XP_006988003.1, XP_006976615.1, XP_015854106.1…	0.782918
Jaculus jaculus	03000 Transcription factors	A09180 Brite Hierarchies	173	1052	1336	16836	0	2.07235	[XP_004652351.1, XP_004657741.1, XP_004655584.1, XP_004665762.1, XP_004669911.1, XP_004671392.1, XP_004649845.1, XP_012803975.1, XP_004672987.1, XP_004660399.1, XP_012804146.1, XP_004668113.1, XP_012805213.1, XP_012803360.1, XP_004652129.1, XP_004670170.1, XP_004671004.1, XP_004657775.1, XP_004668332.1, XP_004670871.1, XP_004669591.1, XP_004664766.1, XP_004659601.1, XP_012805586.1, XP_004650356.1…	0
	B 09182 Protein families: genetic information processing	A09180 Brite Hierarchies	615	1052	8094	16836	2.00995e-12	1.216	[XP_004659929.1, XP_004669911.1, XP_004661541.1, XP_004655064.1, XP_004664194.1, XP_004671350.1, XP_004652084.1, XP_012805594.1, XP_004658710.1, XP_004649845.1, XP_004652129.1, XP_012803436.1, XP_004671965.1, XP_004656202.1, XP_004651525.1, XP_004671000.1, XP_004661300.2, XP_004665211.1, XP_004672197.1, XP_004650571.1, XP_004656346.1, XP_004651610.1, XP_004659327.1, XP_004652784.1, XP_012803799.1…	3.9596e-10
	03036 Chromosome and associated proteins	A09180 Brite Hierarchies	137	1052	1536	16836	9.84003e-06	1.42742	[XP_004654780.1, XP_012806608.1, XP_004659929.1, XP_012804842.1, XP_004661541.1, XP_012805160.1, XP_004652084.1, XP_004664672.1, XP_004669162.1, XP_004662696.1, XP_004658221.1, XP_004666589.1, XP_004663797.1, XP_004652942.1, XP_004668487.1, XP_004655504.1, XP_012806823.1, XP_004672805.1, XP_004667452.1, XP_004651525.1, XP_004668332.1, XP_004669591.1, XP_004661300.2, XP_004672155.1, XP_004661188.1…	0.00129232
	03021 Transcription machinery	A09180 Brite Hierarchies	40	1052	324	16836	2.9252e-05	1.97578	[XP_004655418.1, XP_004662615.1, XP_004658580.1, XP_004664212.1, XP_004671269.1, XP_004654096.1, XP_012804900.1, XP_004669810.1, XP_012804842.1, XP_004654093.1, XP_004664672.1, XP_004659440.1, XP_004662657.1, XP_004668995.1, XP_012805594.1, XP_004666373.1, XP_004651999.1, XP_012803013.1, XP_004658471.1, XP_004655895.1, XP_012803951.1, XP_004672805.1, XP_004669110.1, XP_012806595.1, XP_004661472.1…	0.00288132
	04330 Notch signaling pathway	A09130 Environmental Information Processing	13	1052	80	16836	0.00129756	2.60062	[XP_004656946.1, XP_004655886.1, XP_004657775.1, XP_004665762.1, XP_004661975.1, XP_012804842.1, XP_012807092.1, XP_004650395.1, XP_004665627.2, XP_004650084.1, XP_004652273.1, XP_004668486.1, XP_004666671.1]	0.102248
	A09180 Brite Hierarchies	A09180 Brite Hierarchies	908	1052	13980	16836	0.00160455	1.03945	[XP_004660391.1, XP_004669911.1, XP_004661541.1, XP_004664194.1, XP_004671350.1, XP_004652084.1, XP_012805594.1, XP_004658710.1, XP_004649845.1, XP_004663502.1, XP_004652129.1, XP_012803436.1, XP_004656202.1, XP_004651525.1, XP_012806842.1, XP_004665211.1, XP_004649253.1, XP_004650834.1, XP_004650571.1, XP_004656346.1, XP_004651610.1, XP_004659327.1, XP_012806067.1, XP_004662615.1, XP_004658580.1…	0.105366
	00310 Lysine degradation	A09100 Metabolism	12	1052	80	16836	0.0038995	2.40057	[XP_004668630.1, XP_004661188.1, XP_004652942.1, XP_004666348.1, XP_004668487.1, XP_012807524.1, XP_004671110.1, XP_004657684.1, XP_004666091.1, XP_012806902.1, XP_004659862.1, XP_012804558.1]	0.219486
	04950 Maturity onset diabetes of the young	A09160 Human Diseases	7	1052	34	16836	0.004428	3.2949	[XP_004668800.1, XP_004665762.1, XP_004662539.1, XP_004672987.1, XP_004660341.1, XP_004656436.1, XP_004660035.1]	0.218079
	B 09192 Unclassified: genetic information processing	A09190 Not Included in Pathway or Brite	9	1052	54	16836	0.00586013	2.6673	[XP_004663176.2, XP_004652332.1, XP_004666229.1, XP_012805065.1, XP_004672249.1, XP_004668990.1, XP_004650391.1, XP_004665074.1, XP_004649445.1]	0.256543
	05224 Breast cancer	A09160 Human Diseases	21	1052	187	16836	0.00661567	1.79722	[XP_004656946.1, XP_004658320.1, XP_004670831.1, XP_004657775.1, XP_004665762.1, XP_004662980.1, XP_012804570.1, XP_004666324.1, XP_004665627.2, XP_012804669.1, XP_004665010.1, XP_004668422.1, XP_004657438.1, XP_012805415.1, XP_012806769.1, XP_004657582.1, XP_004668443.1, XP_004663807.1, XP_004654736.2, XP_004653255.2, XP_004656289.1]	0.260657
	00535 Proteoglycans	A09180 Brite Hierarchies	11	1052	77	16836	0.00810381	2.28626	[XP_012806859.1, XP_004667168.1, XP_012804996.1, XP_004669551.1, XP_004667885.1, XP_012804142.1, XP_012805424.1, XP_004657210.1, XP_004665547.1, XP_004656416.1, XP_004652357.1]	0.290264
	03041 Spliceosome	A09180 Brite Hierarchies	48	1052	549	16836	0.0115905	1.39924	[XP_004667987.1, XP_004661230.1, XP_004661001.1, XP_004667252.1, XP_004666399.1, XP_004655332.1, XP_004667213.1, XP_004670407.1, XP_012803394.1, XP_004662263.1, XP_004665037.1, XP_004659113.1, XP_004655064.1, XP_004671350.1, XP_004656757.1, XP_004665427.1, XP_004671059.1, XP_004661905.1, XP_012803167.1, XP_004652607.1, XP_012807069.1, XP_004664157.1, XP_012806683.1, XP_004653324.1, XP_004659066.1…	0.380554
	04013 MAPK signaling pathway - fly	A09130 Environmental Information Processing	14	1052	117	16836	0.0143312	1.91498	[XP_004652387.1, XP_004670831.1, XP_012806838.1, XP_004651324.1, XP_012804570.1, XP_012805365.1, XP_004660780.1, XP_004649253.1, XP_012805586.1, XP_004671357.1, XP_004649370.1, XP_004661826.1, XP_004670704.1, XP_004667961.1]	0.434346
	04934 Cushing syndrome	A09160 Human Diseases	24	1052	241	16836	0.0162259	1.59374	[XP_004658320.1, XP_004660901.1, XP_004656228.1, XP_004670831.1, XP_012806364.1, XP_004662980.1, XP_004652897.1, XP_004652794.1, XP_004666324.1, XP_004653371.1, XP_004668616.1, XP_004655955.1, XP_004652010.1, XP_012804669.1, XP_004661567.1, XP_004668630.1, XP_004660838.1, XP_004650387.1, XP_004657582.1, XP_004668443.1, XP_004661893.1, XP_004671042.1, XP_004669413.1, XP_004656289.1]	0.456644
	03022 Basal transcription factors	A09120 Genetic Information Processing	8	1052	53	16836	0.0163716	2.41567	[XP_004661472.1, XP_004651123.1, XP_012806882.1, XP_004659440.1, XP_004662657.1, XP_012805594.1, XP_004649422.1, XP_012803951.1]	0.430027
	04121 Ubiquitin system	A09180 Brite Hierarchies	78	1052	987	16836	0.0183361	1.26474	[XP_004671019.1, XP_004657741.1, XP_004666871.1, XP_012806586.1, XP_004659908.1, XP_004672527.1, XP_004656757.1, XP_004652046.1, XP_004649845.1, XP_004657206.1, XP_004650304.1, XP_004661581.1, XP_004670249.1, XP_012807354.1, XP_004649532.1, XP_012803436.1, XP_004671168.1, XP_004649538.1, XP_004662561.2, XP_004665565.1, XP_004655555.1, XP_004663235.1, XP_004661955.1, XP_004673272.1, XP_004662230.1…	0.451526
	04919 Thyroid hormone signaling pathway	A09150 Organismal Systems	18	1052	169	16836	0.0187507	1.70455	[XP_012804663.1, XP_004654522.1, XP_004670831.1, XP_004664212.1, XP_004663123.1, XP_004661019.1, XP_012804842.1, XP_004650395.1, XP_004649253.1, XP_004661567.1, XP_004657438.1, XP_012805415.1, XP_004660838.1, XP_004652273.1, XP_012806769.1, XP_004663807.1, XP_004656036.1, XP_012805899.1]	0.434576
	99973 Transcription	A09190 Not Included in Pathway or Brite	6	1052	35	16836	0.0200459	2.74351	[XP_004663176.2, XP_004652332.1, XP_004668990.1, XP_004650391.1, XP_004665074.1, XP_004649445.1]	0.438782
	04927 Cortisol synthesis and secretion	A09150 Organismal Systems	13	1052	113	16836	0.0239856	1.84115	[XP_004660901.1, XP_004656228.1, XP_012806364.1, XP_004652794.1, XP_004668616.1, XP_004655955.1, XP_004652010.1, XP_004661567.1, XP_004660838.1, XP_004650387.1, XP_004661893.1, XP_004671042.1, XP_004669413.1]	0.497385
	04935 Growth hormone synthesis, secretion and action	A09150 Organismal Systems	17	1052	170	16836	0.037273	1.60038	[XP_004663425.1, XP_004658878.1, XP_004656228.1, XP_004670831.1, XP_012804570.1, XP_004652794.1, XP_004650395.1, XP_004668616.1, XP_004661567.1, XP_004668422.1, XP_004657438.1, XP_004660838.1, XP_004652273.1, XP_004666269.1, XP_004661893.1, XP_004652195.1, XP_004650645.1]	0.734278
	04310 Wnt signaling pathway	A09130 Environmental Information Processing	23	1052	248	16836	0.037734	1.48422	[XP_004658320.1, XP_004663916.1, XP_004652387.1, XP_004669148.1, XP_012807172.1, XP_004662980.1, XP_004650395.1, XP_004666324.1, XP_012805365.1, XP_004649805.1, XP_012804669.1, XP_004661567.1, XP_004664090.1, XP_004664907.1, XP_004660838.1, XP_004652273.1, XP_004669038.1, XP_012805213.1, XP_004667961.1, XP_012806580.1, XP_004656289.1, XP_004653243.1, XP_012805624.1]	0.707963
	05206 MicroRNAs in cancer	A09160 Human Diseases	21	1052	224	16836	0.0413239	1.50036	[XP_004663425.1, XP_004651569.1, XP_004670831.1, XP_012804570.1, XP_004650395.1, XP_012804286.1, XP_004671059.1, XP_004650521.1, XP_004654938.1, XP_004657438.1, XP_004661188.1, XP_004652273.1, XP_004657582.1, XP_004668443.1, XP_004668140.1, XP_012806164.1, XP_004655349.1, XP_004662133.1, XP_004653255.2, XP_004658826.1, XP_004654330.1]	0.740073
	04350 TGF-beta signaling pathway	A09130 Environmental Information Processing	12	1052	111	16836	0.044335	1.73014	[XP_004670831.1, XP_004652273.1, XP_004656854.1, XP_004662619.1, XP_004659002.1, XP_004650395.1, XP_004659800.1, XP_004654587.1, XP_004663781.1, XP_004653498.1, XP_004649253.1, XP_004666765.1]	0.759478
Arvicanthis niloticus	03000 Transcription factors	A09180 Brite Hierarchies	151	908	2040	26118	0	2.12912	[XP_034341416.1, XP_034341646.1, XP_034358898.1, XP_034363328.1, XP_034364060.1, XP_034345882.1, XP_034359875.1, XP_034365463.1, XP_034343931.1, XP_034372891.1, XP_034357212.1, XP_034344505.1, XP_034345656.1, XP_034378410.1, XP_034363490.1, XP_034374499.1, XP_034346159.1, XP_034370138.1, XP_034363287.1, XP_034361069.1, XP_034347072.1, XP_034368696.1, XP_034378117.1, XP_034356766.1, XP_034358699.1…	0
	B 09182 Protein families: genetic information processing	A09180 Brite Hierarchies	551	908	12649	26118	3.07532e-14	1.253	[XP_034340827.1, XP_034365112.1, XP_034358898.1, XP_034378878.1, XP_034348279.1, XP_034360204.1, XP_034341955.1, XP_034372665.1, XP_034363328.1, XP_034356442.1, XP_034364060.1, XP_034363162.1, XP_034379196.1, XP_034365463.1, XP_034363490.1, XP_034361792.1, XP_034347072.1, XP_034368696.1, XP_034358403.1, XP_034350286.1, XP_034367764.1, XP_034373935.1, XP_034365858.1, XP_034345242.1, XP_034353496.1…	5.62783e-12
	03041 Spliceosome	A09180 Brite Hierarchies	60	908	914	26118	2.05833e-06	1.88825	[XP_034366728.1, XP_034370172.1, XP_034376902.1, XP_034378878.1, XP_034359609.1, XP_034379171.1, XP_034350719.1, XP_034379196.1, XP_034357705.1, XP_034361710.1, XP_034380028.1, XP_034342429.1, XP_034358035.1, XP_034367397.1, XP_034347475.1, XP_034350787.1, XP_034350991.1, XP_034341638.1, XP_034379241.1, XP_034359550.1, XP_034378747.1, XP_034377946.1, XP_034364955.1, XP_034363634.1, XP_034359964.1…	0.000251116
	03021 Transcription machinery	A09180 Brite Hierarchies	38	908	493	26118	4.65256e-06	2.21713	[XP_034347169.1, XP_034347876.1, XP_034376860.1, XP_034345255.1, XP_034348279.1, XP_034357807.1, XP_034344160.1, XP_034365239.1, XP_034352037.1, XP_034356442.1, XP_034358537.1, XP_034363162.1, XP_034362480.1, XP_034352282.1, XP_034342615.1, XP_034356357.1, XP_034371647.1, XP_034347072.1, XP_034348249.1, XP_034377278.1, XP_034341928.1, XP_034352152.1, XP_034362872.1, XP_034373015.1, XP_034341072.1…	0.000425709
	A09180 Brite Hierarchies	A09180 Brite Hierarchies	806	908	21940	26118	2.03201e-05	1.0567	[XP_034340827.1, XP_034358898.1, XP_034348279.1, XP_034363328.1, XP_034356442.1, XP_034379196.1, XP_034379799.1, XP_034363490.1, XP_034341168.1, XP_034361792.1, XP_034347072.1, XP_034368696.1, XP_034358403.1, XP_034350286.1, XP_034365858.1, XP_034367741.1, XP_034353496.1, XP_034341638.1, XP_034372119.1, XP_034347784.1, XP_034355982.1, XP_034342876.1, XP_034365497.1, XP_034375558.1, XP_034360445.1…	0.00148743
	99973 Transcription	A09190 Not Included in Pathway or Brite	9	908	57	26118	0.000143352	4.54173	[XP_034346642.1, XP_034361673.1, XP_034362832.1, XP_034373453.1, XP_034344143.1, XP_034358682.1, XP_034361372.1, XP_034341661.1, XP_034364491.1]	0.00874449
	04929 GnRH secretion	A09150 Organismal Systems	12	908	121	26118	0.00105576	2.85266	[XP_034363596.1, XP_034360972.1, XP_034379947.1, XP_034356258.1, XP_034339992.1, XP_034353216.1, XP_034379236.1, XP_034375991.1, XP_034367526.1, XP_034379646.1, XP_034359172.1, XP_034374327.1]	0.0552011
	B 09121 Transcription	A09120 Genetic Information Processing	27	908	412	26118	0.00133523	1.88504	[XP_034359964.1, XP_034353819.1, XP_034353565.1, XP_034344160.1, XP_034359609.1, XP_034352037.1, XP_034366830.1, XP_034362480.1, XP_034379796.1, XP_034375529.1, XP_034367429.1, XP_034366832.1, XP_034343930.1, XP_034361710.1, XP_034367397.1, XP_034347612.1, XP_034341928.1, XP_034350991.1, XP_034364740.1, XP_034373015.1, XP_034366589.1, XP_034355346.1, XP_034375973.1, XP_034347921.1, XP_034378747.1…	0.061087
	B 09192 Unclassified: genetic information processing	A09190 Not Included in Pathway or Brite	9	908	77	26118	0.00138678	3.36206	[XP_034346642.1, XP_034361673.1, XP_034362832.1, XP_034373453.1, XP_034344143.1, XP_034358682.1, XP_034361372.1, XP_034341661.1, XP_034364491.1]	0.0563957
	03009 Ribosome biogenesis	A09180 Brite Hierarchies	21	908	305	26118	0.00244466	1.98049	[XP_034345430.1, XP_034343098.1, XP_034360504.1, XP_034369430.1, XP_034365340.1, XP_034341669.1, XP_034364819.1, XP_034340627.1, XP_034360204.1, XP_034362695.1, XP_034357774.1, XP_034345896.1, XP_034350719.1, XP_034352383.1, XP_034356665.1, XP_034374353.1, XP_034343930.1, XP_034347227.1, XP_034380374.1, XP_034355295.1, XP_034354729.1]	0.0894747
	04330 Notch signaling pathway	A09130 Environmental Information Processing	10	908	101	26118	0.00271975	2.84795	[XP_034361708.1, XP_034372487.1, XP_034356375.1, XP_034344737.1, XP_034347691.1, XP_034345806.1, XP_034371683.1, XP_034344588.1, XP_034362455.1, XP_034350268.1]	0.0904936
	03040 Spliceosome	A09120 Genetic Information Processing	19	908	273	26118	0.00340924	2.00191	[XP_034359964.1, XP_034347612.1, XP_034353819.1, XP_034350991.1, XP_034364740.1, XP_034353565.1, XP_034359609.1, XP_034366830.1, XP_034379796.1, XP_034375529.1, XP_034367429.1, XP_034375973.1, XP_034366832.1, XP_034378747.1, XP_034343930.1, XP_034351870.1, XP_034361710.1, XP_034373893.1, XP_034367397.1]	0.103982
	00310 Lysine degradation	A09100 Metabolism	10	908	111	26118	0.00536047	2.59138	[XP_034356623.1, XP_034346423.1, XP_034343187.1, XP_034345150.1, XP_034374756.1, XP_034373493.1, XP_034345631.1, XP_034359087.1, XP_034376635.1, XP_034374187.1]	0.150918
	03036 Chromosome and associated proteins	A09180 Brite Hierarchies	111	908	2573	26118	0.0100024	1.2409	[XP_034364271.1, XP_034340827.1, XP_034357807.1, XP_034345193.1, XP_034341955.1, XP_034350331.1, XP_034352037.1, XP_034374329.1, XP_034363162.1, XP_034359211.1, XP_034342615.1, XP_034367428.1, XP_034343931.1, XP_034358495.1, XP_034377577.1, XP_034366971.1, XP_034380565.1, XP_034353940.1, XP_034350286.1, XP_034367764.1, XP_034344927.1, XP_034358362.1, XP_034339992.1, XP_034360069.1, XP_034355114.1…	0.261492
	04214 Apoptosis - fly	A09140 Cellular Processes	9	908	106	26118	0.0116478	2.44225	[XP_034370958.1, XP_034343480.1, XP_034375673.1, XP_034339992.1, XP_034373169.1, XP_034369796.1, XP_034367526.1, XP_034348734.1, XP_034359063.1]	0.284207
	04320 Dorso-ventral axis formation	A09150 Organismal Systems	6	908	57	26118	0.0139717	3.02782	[XP_034378653.1, XP_034375673.1, XP_034364437.1, XP_034339992.1, XP_034367526.1, XP_034376856.1]	0.319603
	04950 Maturity onset diabetes of the young	A09160 Human Diseases	5	908	43	26118	0.0162164	3.34469	[XP_034347710.1, XP_034372891.1, XP_034371683.1, XP_034364060.1, XP_034344662.1]	0.349129
	04930 Type II diabetes mellitus	A09160 Human Diseases	8	908	98	26118	0.0209103	2.34811	[XP_034363596.1, XP_034372891.1, XP_034372449.1, XP_034339992.1, XP_034345057.1, XP_034353216.1, XP_034378100.1, XP_034376398.1]	0.425177
	04040 Ion channels	A09180 Brite Hierarchies	29	908	557	26118	0.0209198	1.4976	[XP_034373197.1, XP_034373448.1, XP_034360972.1, XP_034379947.1, XP_034356258.1, XP_034340809.1, XP_034374327.1, XP_034363596.1, XP_034375968.1, XP_034372961.1, XP_034378392.1, XP_034353216.1, XP_034379236.1, XP_034378100.1, XP_034366234.1, XP_034358928.1, XP_034340649.1, XP_034378846.1, XP_034339742.1, XP_034375991.1, XP_034377293.1, XP_034354435.1, XP_034375998.1, XP_034375421.1, XP_034345553.1…	0.402981
	04022 cGMP-PKG signaling pathway	A09130 Environmental Information Processing	19	908	328	26118	0.021484	1.66623	[XP_034364770.1, XP_034379947.1, XP_034354602.1, XP_034339992.1, XP_034372428.1, XP_034360163.1, XP_034342774.1, XP_034376398.1, XP_034353316.1, XP_034368360.1, XP_034354435.1, XP_034356153.1, XP_034343166.1, XP_034351672.1, XP_034378392.1, XP_034352346.1, XP_034345057.1, XP_034353216.1, XP_034368896.1]	0.393157
	04919 Thyroid hormone signaling pathway	A09150 Organismal Systems	15	908	247	26118	0.02657	1.74682	[XP_034343055.1, XP_034350962.1, XP_034354602.1, XP_034353260.1, XP_034380218.1, XP_034339992.1, XP_034341072.1, XP_034353316.1, XP_034355193.1, XP_034361708.1, XP_034372487.1, XP_034356357.1, XP_034363883.1, XP_034344827.1, XP_034367526.1]	0.463077
	04121 Ubiquitin system	A09180 Brite Hierarchies	70	908	1599	26118	0.0279675	1.25923	[XP_034365112.1, XP_034339588.1, XP_034344104.1, XP_034365657.1, XP_034374182.1, XP_034358102.1, XP_034346409.1, XP_034374186.1, XP_034377132.1, XP_034345806.1, XP_034374432.1, XP_034364377.1, XP_034354840.1, XP_034377170.1, XP_034350826.1, XP_034360835.1, XP_034344854.1, XP_034351555.1, XP_034378510.1, XP_034356288.1, XP_034353496.1, XP_034355691.1, XP_034349920.1, XP_034358599.1, XP_034339746.1…	0.465277
	05224 Breast cancer	A09160 Human Diseases	16	908	272	26118	0.0291194	1.69202	[XP_034354126.1, XP_034345988.1, XP_034363473.1, XP_034350962.1, XP_034339992.1, XP_034347770.1, XP_034344588.1, XP_034346013.1, XP_034379549.1, XP_034359063.1, XP_034343445.1, XP_034375673.1, XP_034371683.1, XP_034365442.1, XP_034367526.1, XP_034375183.1]	0.463378
	04550 Signaling pathways regulating pluripotency of stem cells	A09140 Cellular Processes	15	908	262	26118	0.0413296	1.64681	[XP_034354126.1, XP_034365419.1, XP_034341417.1, XP_034363473.1, XP_034339992.1, XP_034378522.1, XP_034374707.1, XP_034355193.1, XP_034364060.1, XP_034378418.1, XP_034369536.1, XP_034363490.1, XP_034375936.1, XP_034367526.1, XP_034375183.1]	0.630277
	03022 Basal transcription factors	A09120 Genetic Information Processing	7	908	96	26118	0.0499563	2.0974	[XP_034362480.1, XP_034341928.1, XP_034347921.1, XP_034344160.1, XP_034373015.1, XP_034352037.1, XP_034366589.1]	0.731361
Grammomys surdaster	03000 Transcription factors	A09180 Brite Hierarchies	144	801	1865	24495	0	2.36118	[XP_028642582.1, XP_028644638.1, XP_028624322.1, XP_028621003.1, XP_028609997.1, XP_028631495.1, XP_028618907.1, XP_028609266.1, XP_028634941.1, XP_028625623.1, XP_028613676.1, XP_028623169.1, XP_028614626.1, XP_028645683.1, XP_028633784.1, XP_028620500.1, XP_028622647.1, XP_028635663.1, XP_028629991.1, XP_028621185.1, XP_028645928.1, XP_028624608.1, XP_028611986.1, XP_028636655.1, XP_028637017.1…	0
	B 09182 Protein families: genetic information processing	A09180 Brite Hierarchies	509	801	11628	24495	0	1.33862	[XP_028616596.1, XP_028611390.1, XP_028627883.1, XP_028625266.1, XP_028642582.1, XP_028624322.1, XP_028621003.1, XP_028609997.1, XP_028609744.1, XP_028618907.1, XP_028634941.1, XP_028622384.1, XP_028644860.1, XP_028621726.1, XP_028645683.1, XP_028608846.1, XP_028622647.1, XP_028623522.1, XP_028613810.1, XP_028608024.1, XP_028609152.1, XP_028624608.1, XP_028625846.1, XP_028609732.1, XP_028642724.1…	0
	03021 Transcription machinery	A09180 Brite Hierarchies	41	801	473	24495	1.68474e-08	2.65074	[XP_028644139.1, XP_028621636.1, XP_028619907.1, XP_028642060.1, XP_028636262.1, XP_028633842.1, XP_028619999.1, XP_028641820.1, XP_028634006.1, XP_028633132.1, XP_028609744.1, XP_028639419.1, XP_028625812.1, XP_028627257.1, XP_028624048.1, XP_028628115.1, XP_028622665.1, XP_028629148.1, XP_028615180.1, XP_028641649.1, XP_028628768.1, XP_028624867.1, XP_028628700.1, XP_028638259.1, XP_028638915.1…	2.03854e-06
	03036 Chromosome and associated proteins	A09180 Brite Hierarchies	116	801	2322	24495	2.47543e-06	1.52771	[XP_028612502.1, XP_028611390.1, XP_028625266.1, XP_028619907.1, XP_028624322.1, XP_028645977.1, XP_028621760.1, XP_028612691.1, XP_028627277.1, XP_028644860.1, XP_028621252.1, XP_028635889.1, XP_028629148.1, XP_028645683.1, XP_028645810.1, XP_028635298.1, XP_028630566.1, XP_028627103.1, XP_028608024.1, XP_028637093.1, XP_028622522.1, XP_028616393.1, XP_028620263.1, XP_028644483.1, XP_028625333.1…	0.000224645
	04950 Maturity onset diabetes of the young	A09160 Human Diseases	8	801	42	24495	5.55855e-05	5.82486	[XP_028618907.1, XP_028625623.1, XP_028639290.1, XP_028630611.1, XP_028629545.1, XP_028629444.1, XP_028609613.1, XP_028611986.1]	0.00403551
	03041 Spliceosome	A09180 Brite Hierarchies	49	801	835	24495	6.30937e-05	1.79455	[XP_028633034.1, XP_028627883.1, XP_028629543.1, XP_028645937.1, XP_028608558.1, XP_028631206.1, XP_028615213.1, XP_028629927.1, XP_028614052.1, XP_028636820.1, XP_028610178.1, XP_028617226.1, XP_028619212.1, XP_028636759.1, XP_028616731.1, XP_028619374.1, XP_028643595.1, XP_028631976.1, XP_028618631.1, XP_028644398.1, XP_028625403.1, XP_028620993.1, XP_028618726.1, XP_028646037.1, XP_028633014.1…	0.00381717
	04330 Notch signaling pathway	A09130 Environmental Information Processing	11	801	82	24495	7.21226e-05	4.10227	[XP_028609732.1, XP_028639360.1, XP_028637436.1, XP_028609613.1, XP_028645683.1, XP_028619397.1, XP_028616650.1, XP_028631717.1, XP_028617921.1, XP_028617920.1, XP_028619173.1]	0.00374007
	A09180 Brite Hierarchies	A09180 Brite Hierarchies	704	801	20444	24495	0.000230585	1.05306	[XP_028616596.1, XP_028613593.1, XP_028611390.1, XP_028627883.1, XP_028625266.1, XP_028642582.1, XP_028624322.1, XP_028621003.1, XP_028609997.1, XP_028609744.1, XP_028611097.1, XP_028618907.1, XP_028634941.1, XP_028622384.1, XP_028644860.1, XP_028621726.1, XP_028645683.1, XP_028624827.1, XP_028639533.1, XP_028627653.1, XP_028608846.1, XP_028621801.1, XP_028622647.1, XP_028623522.1, XP_028613810.1…	0.0104628
	04929 GnRH secretion	A09150 Organismal Systems	14	801	169	24495	0.00136648	2.5333	[XP_028632893.1, XP_028613357.1, XP_028633024.1, XP_028641558.1, XP_028630987.1, XP_028609119.1, XP_028629541.1, XP_028609941.1, XP_028640082.1, XP_028628139.1, XP_028616717.1, XP_028626610.1, XP_028641267.1, XP_028626110.1]	0.0551146
	99973 Transcription	A09190 Not Included in Pathway or Brite	7	801	53	24495	0.00162137	4.03894	[XP_028638991.1, XP_028645756.1, XP_028643852.1, XP_028609957.1, XP_028634190.1, XP_028644082.1, XP_028627687.1]	0.0588557
	05206 MicroRNAs in cancer	A09160 Human Diseases	19	801	273	24495	0.00172902	2.12831	[XP_028644293.1, XP_028613357.1, XP_028639733.1, XP_028609155.1, XP_028636546.1, XP_028630987.1, XP_028637093.1, XP_028622175.1, XP_028615813.1, XP_028620263.1, XP_028609129.1, XP_028633090.1, XP_028645261.1, XP_028639360.1, XP_028632338.1, XP_028631511.1, XP_028645683.1, XP_028614889.1, XP_028616650.1]	0.0570577
	B 09192 Unclassified: genetic information processing	A09190 Not Included in Pathway or Brite	8	801	76	24495	0.00335449	3.219	[XP_028638991.1, XP_028645756.1, XP_028643852.1, XP_028609957.1, XP_028634190.1, XP_028644082.1, XP_028627687.1, XP_028636685.1]	0.101473
	03022 Basal transcription factors	A09120 Genetic Information Processing	9	801	94	24495	0.00365304	2.92792	[XP_028634006.1, XP_028638915.1, XP_028633132.1, XP_028620703.1, XP_028627257.1, XP_028628115.1, XP_028622665.1, XP_028641649.1, XP_028614849.1]	0.102004
	04550 Signaling pathways regulating pluripotency of stem cells	A09140 Cellular Processes	16	801	241	24495	0.00603453	2.03024	[XP_028627340.1, XP_028638709.1, XP_028613357.1, XP_028645865.1, XP_028617110.1, XP_028629804.1, XP_028630987.1, XP_028624532.1, XP_028616570.1, XP_028627787.1, XP_028609246.1, XP_028634941.1, XP_028632771.1, XP_028629444.1, XP_028614463.1, XP_028611481.1]	0.156467
	04923 Regulation of lipolysis in adipocytes	A09150 Organismal Systems	9	801	105	24495	0.00753235	2.62119	[XP_028640330.1, XP_028645261.1, XP_028622175.1, XP_028610556.1, XP_028629080.1, XP_028623285.1, XP_028631586.1, XP_028613840.1, XP_028623867.1]	0.182283
	04919 Thyroid hormone signaling pathway	A09150 Organismal Systems	15	801	233	24495	0.0100476	1.9687	[XP_028613357.1, XP_028630987.1, XP_028642215.1, XP_028625333.1, XP_028609744.1, XP_028625812.1, XP_028616423.1, XP_028639360.1, XP_028619509.1, XP_028612175.1, XP_028614626.1, XP_028645683.1, XP_028614463.1, XP_028614889.1, XP_028616650.1]	0.227954
	B 09121 Transcription	A09120 Genetic Information Processing	21	801	369	24495	0.0104104	1.74036	[XP_028638915.1, XP_028644305.1, XP_028642246.1, XP_028634006.1, XP_028633132.1, XP_028629927.1, XP_028614052.1, XP_028620703.1, XP_028636820.1, XP_028627257.1, XP_028638817.1, XP_028632981.1, XP_028627019.1, XP_028628115.1, XP_028644398.1, XP_028622665.1, XP_028626810.1, XP_028641649.1, XP_028625014.1, XP_028619212.1, XP_028614849.1]	0.222293
	03009 Ribosome biogenesis	A09180 Brite Hierarchies	17	801	282	24495	0.0118664	1.84351	[XP_028609594.1, XP_028621600.1, XP_028622696.1, XP_028636204.1, XP_028635701.1, XP_028632789.1, XP_028623403.1, XP_028632869.1, XP_028628327.1, XP_028609753.1, XP_028645010.1, XP_028632087.1, XP_028625403.1, XP_028637547.1, XP_028635878.1, XP_028630200.1, XP_028616270.1]	0.239306
	00310 Lysine degradation	A09100 Metabolism	9	801	123	24495	0.0197707	2.2376	[XP_028626771.1, XP_028630566.1, XP_028633066.1, XP_028625266.1, XP_028624113.1, XP_028621760.1, XP_028635298.1, XP_028639677.1, XP_028644160.1]	0.377724
	04068 FoxO signaling pathway	A09130 Environmental Information Processing	13	801	218	24495	0.027655	1.82361	[XP_028613357.1, XP_028615028.1, XP_028630987.1, XP_028637093.1, XP_028622175.1, XP_028623285.1, XP_028645261.1, XP_028645683.1, XP_028633617.1, XP_028614889.1, XP_028616650.1, XP_028613318.1, XP_028634146.1]	0.501938
	04022 cGMP-PKG signaling pathway	A09130 Environmental Information Processing	18	801	338	24495	0.0301234	1.62855	[XP_028626285.1, XP_028632893.1, XP_028622496.1, XP_028630987.1, XP_028622175.1, XP_028614124.1, XP_028636828.1, XP_028623285.1, XP_028623867.1, XP_028640330.1, XP_028609941.1, XP_028645261.1, XP_028626610.1, XP_028614626.1, XP_028629080.1, XP_028631586.1, XP_028613840.1, XP_028614287.1]	0.520704
	04657 IL-17 signaling pathway	A09150 Organismal Systems	9	801	136	24495	0.0348444	2.02371	[XP_028626852.1, XP_028642724.1, XP_028629162.1, XP_028608477.1, XP_028632338.1, XP_028630987.1, XP_028619228.1, XP_028608499.1, XP_028625548.1]	0.574933
	05219 Bladder cancer	A09160 Human Diseases	6	801	77	24495	0.0401812	2.3829	[XP_028613357.1, XP_028633090.1, XP_028630987.1, XP_028615813.1, XP_028631511.1, XP_028614889.1]	0.634165
	04214 Apoptosis - fly	A09140 Cellular Processes	7	801	101	24495	0.047827	2.11944	[XP_028613357.1, XP_028627462.1, XP_028639733.1, XP_028629162.1, XP_028630987.1, XP_028621916.1, XP_028639012.1]	0.723384
Mastomys coucha	B 09182 Protein families: genetic information processing	A09180 Brite Hierarchies	570	886	16490	33481	0	1.30623	[XP_031221074.1, XP_031238597.1, XP_031245500.1, XP_031194052.1, XP_031215406.1, XP_031212656.1, XP_031197537.1, XP_031241766.1, XP_031213203.1, XP_031192859.1, XP_031214957.1, XP_031240340.1, XP_031237751.1, XP_031217892.1, XP_031239265.1, XP_031226234.1, XP_031246719.1, XP_031234902.1, XP_031237905.1, XP_031204160.1, XP_031198642.1, XP_031219250.1, XP_031235485.1, XP_031229248.1, XP_031216315.1…	0
	03000 Transcription factors	A09180 Brite Hierarchies	165	886	2879	33481	1.11022e-16	2.16574	[XP_031215196.1, XP_031240653.1, XP_031238597.1, XP_031201218.1, XP_031194052.1, XP_031241958.1, XP_031192859.1, XP_031229256.1, XP_031237751.1, XP_031239265.1, XP_031246719.1, XP_031247082.1, XP_031237600.1, XP_031193083.1, XP_031212291.1, XP_031234902.1, XP_031208133.1, XP_031212614.1, XP_031194937.1, XP_031217590.1, XP_031198642.1, XP_031226528.1, XP_031229248.1, XP_031198070.1, XP_031196661.1…	2.10387e-14
	A09180 Brite Hierarchies	A09180 Brite Hierarchies	790	886	28020	33481	1.72547e-06	1.06543	[XP_031244723.1, XP_031194052.1, XP_031215406.1, XP_031212656.1, XP_031241766.1, XP_031210499.1, XP_031213203.1, XP_031192859.1, XP_031231606.1, XP_031214957.1, XP_031239265.1, XP_031246719.1, XP_031230554.1, XP_031204160.1, XP_031196462.1, XP_031216315.1, XP_031193287.1, XP_031195213.1, XP_031221009.1, XP_031201991.1, XP_031223134.1, XP_031236963.1, XP_031201609.1, XP_031197371.1, XP_031227495.1…	0.000217984
	03021 Transcription machinery	A09180 Brite Hierarchies	36	886	581	33481	2.72511e-06	2.34148	[XP_031225395.1, XP_031193509.1, XP_031194261.1, XP_031206500.1, XP_031224099.1, XP_031244035.1, XP_031241766.1, XP_031201360.1, XP_031228816.1, XP_031227388.1, XP_031206194.1, XP_031240730.1, XP_031229770.1, XP_031226234.1, XP_031234850.1, XP_031204230.1, XP_031209667.1, XP_031225283.1, XP_031204588.1, XP_031197708.1, XP_031246465.1, XP_031206263.1, XP_031243231.1, XP_031233678.1, XP_031221603.1…	0.000258204
[truncated: 374 more rows]

## Sheet: Lagomorpha
Table S11. The KEGG results of the CDSs containing SSRs in genomes of four lagomorphs.
[truncated: 41 more rows]

[truncated: 2 more sheets: Scandentia, Dermoptera]
