# Supplementary material for: Comparison of the Microsatellite Distribution Patterns in the Genomes of Euarchontoglires at the Taxonomic Level
Source: Front Genet. 2021 Feb 26;12:622724. doi: 10.3389/fgene.2021.622724 (PMC7953163; doi:10.3389/fgene.2021.622724)
Supplement: Supplementary file 12 [file Table_12.XLSX]

## Sheet: Primates
Supplementary Table S12. The transcription factors containing P-SSRs in primate genomes.
Species	Accession number	Transcription factor
Aotus nancymaae	XP_012324640.1	achaete-scute homolog 1
	XP_012316261.1	androgen receptor isoform X1
	XP_012294205.1	arginine-fifty homeobox
	XP_012329043.1	arginine-glutamic acid dipeptide repeats protein isoform X1
	XP_012320200.1	barH-like 2 homeobox protein
	XP_012312836.1	B-cell CLL/lymphoma 6 member B protein
	XP_012332662.1	B-cell lymphoma/leukemia 11A isoform X4
	XP_021530887.1	B-cell lymphoma/leukemia 11B
	XP_012303879.1	CCAAT/enhancer-binding protein alpha
	XP_021524798.1	CCAAT/enhancer-binding protein beta
	XP_012310909.1	class A basic helix-loop-helix protein 15
	XP_012319133.2	class E basic helix-loop-helix protein 22
	XP_012294081.1	COUP transcription factor 2 isoform X2
	XP_012297289.2	CREB-binding protein isoform X1
	XP_021524236.1	cyclic AMP-dependent transcription factor ATF-5
	XP_012294284.1	DNA-binding protein inhibitor ID-2
	XP_012318117.1	DNA-binding protein RFX5 isoform X2
	XP_012305462.1	doublesex- and mab-3-related transcription factor A1
	XP_012297884.1	doublesex- and mab-3-related transcription factor B1
	XP_012331716.1	early growth response protein 1
	XP_012291004.1	eomesodermin homolog isoform X2
	XP_021522793.1	forkhead box protein B2
	XP_021531847.1	forkhead box protein C1
	XP_012317346.1	forkhead box protein D4 isoform X1
	XP_021528958.1	forkhead box protein E3
	XP_021531846.1	forkhead box protein F2
	XP_012323708.2	forkhead box protein G1
	XP_021522317.1	forkhead box protein J2 isoform X2
	XP_012308513.1	forkhead box protein N3 isoform X1
	XP_021529042.1	forkhead box protein O6
	XP_012312420.1	forkhead box protein P2
	XP_012327008.1	forkhead box protein P3 isoform X1
	XP_012310407.1	forkhead box protein S1
	XP_012305281.1	GON-4-like protein isoform X2
	XP_012326486.1	GS homeobox 1
	XP_012296467.1	GS homeobox 2
	XP_012310100.1	heart- and neural crest derivatives-expressed protein 2
	XP_012318850.1	hepatocyte nuclear factor 3-beta isoform X2
	XP_021524769.1	hepatocyte nuclear factor 4-alpha isoform X4
	XP_012297829.1	hepatocyte nuclear factor 6
	XP_012321723.1	histone acetyltransferase KAT6B isoform X1
	XP_021532247.1	histone-lysine N-methyltransferase 2B isoform X2
	XP_012327332.1	homeobox even-skipped homolog protein 2
	XP_021526150.1	homeobox protein ARX
	XP_012326492.1	homeobox protein CDX-2 isoform X1
	XP_021527781.1	homeobox protein cut-like 1
	XP_012317798.1	homeobox protein DLX-2
	XP_021529878.1	homeobox protein DLX-6
	XP_021523604.1	homeobox protein engrailed-1
	XP_012300752.1	homeobox protein engrailed-2
	XP_012298453.1	homeobox protein GBX-1
	XP_021529592.1	homeobox protein goosecoid-2
	XP_012303239.1	homeobox protein Hox-A1 isoform X1
	XP_012303263.1	homeobox protein Hox-A10
	XP_012303268.1	homeobox protein Hox-A11
	XP_012303266.2	homeobox protein Hox-A13
	XP_012303265.1	homeobox protein Hox-A9
	XP_012307269.1	homeobox protein Hox-B2
	XP_021524644.1	homeobox protein Hox-D11
	XP_012327329.1	homeobox protein Hox-D13
	XP_021524645.1	homeobox protein Hox-D8 isoform X2
	XP_012327328.1	homeobox protein Hox-D9
	XP_012306140.1	homeobox protein MOX-2
	XP_021528583.1	homeobox protein Nkx-2.3
	XP_021529235.1	homeobox protein Nkx-2.4
	XP_012316452.1	homeobox protein Nkx-2.5 isoform X2
	XP_012324548.1	homeobox protein Nkx-2.8
	XP_012320258.1	homeobox protein Nkx-3.2
	XP_012303806.2	hypermethylated in cancer 1 protein
	XP_012313121.1	insulin gene enhancer protein ISL-2
	XP_021529320.1	interferon regulatory factor 5
	XP_012323033.2	interferon regulatory factor 9 isoform X2
	XP_012316780.1	leucine-twenty homeobox
	XP_021531858.1	LIM homeobox transcription factor 1-alpha
	XP_012308303.1	lysine-specific demethylase 2A isoform X1
	XP_012319280.1	mesoderm posterior protein 1
	XP_012319218.1	mesoderm posterior protein 2
	XP_012315471.1	metal-response element-binding transcription factor 2
	XP_021526629.1	methylcytosine dioxygenase TET3
	XP_021521937.1	motor neuron and pancreas homeobox protein 1
	XP_012307058.1	myc proto-oncogene protein
	XP_021528165.1	myelin transcription factor 1
	XP_021521792.1	myelin transcription factor 1-like protein isoform X1
	XP_012306162.1	neurogenin-1
	XP_012324136.1	neuronal PAS domain-containing protein 3 isoform X3
	XP_021522651.1	NK1 transcription factor-related protein 1
	XP_012308823.1	NK1 transcription factor-related protein 2
	XP_021528227.1	nuclear factor of activated T-cells 5
	XP_012307431.1	nuclear receptor subfamily 1 group D member 1
	XP_012292976.1	nuclear receptor subfamily 4 group A member 3
	XP_021525150.1	oligodendrocyte transcription factor 1
	XP_012329797.1	oligodendrocyte transcription factor 3 isoform X1
	XP_021527717.1	one cut domain family member 2
	XP_012316714.1	oxysterols receptor LXR-beta isoform X1
	XP_012318851.2	paired box protein Pax-1
	XP_012312324.2	paired mesoderm homeobox protein 2A
	XP_021531309.1	paired mesoderm homeobox protein 2B
	XP_021522847.1	pancreas transcription factor 1 subunit alpha
	XP_012326484.1	pancreas/duodenum homeobox protein 1
	XP_012320771.1	paternally-expressed gene 3 protein
	XP_012296476.2	POU domain%2C class 3%2C transcription factor 1
	XP_021521224.1	POU domain%2C class 3%2C transcription factor 2
	XP_021531466.1	POU domain%2C class 4%2C transcription factor 1
	XP_021522406.1	POU domain%2C class 4%2C transcription factor 2
	XP_012329059.1	POU domain%2C class 6%2C transcription factor 2 isoform X1
	XP_012324317.1	pre-B-cell leukemia transcription factor 1 isoform X2
	XP_012293093.1	protein atonal homolog 1
	XP_012328396.1	protein atonal homolog 8
	XP_012329962.1	putative coiled-coil-helix-coiled-coil-helix domain-containing protein CHCHD2P9%2C mitochondrial
	XP_012301821.1	retinal homeobox protein Rx
	XP_012295553.1	runt-related transcription factor 3
	XP_012304119.1	serum response factor
	XP_012302744.2	short stature homeobox protein 2 isoform X1
	XP_012300681.1	snRNA-activating protein complex subunit 4
	XP_012329072.1	taste receptor type 1 member 1
	XP_021526341.1	TATA-box-binding protein
	XP_021529615.1	T-box transcription factor TBX1
	XP_021530349.1	T-box transcription factor TBX2
	XP_012295068.1	T-cell leukemia homeobox protein 1
	XP_021522341.1	teashirt homolog 3
	XP_012323606.1	THAP domain-containing protein 11
	XP_012328711.1	tonsoku-like protein
	XP_012310373.2	transcription factor 15
	XP_012298086.1	transcription factor AP-1
	XP_012304051.1	transcription factor EB isoform X1
	XP_021529566.1	transcription factor GATA-6
	XP_012329805.1	transcription factor HIVEP2
	XP_021526730.1	transcription factor Maf
	XP_012314349.1	transcription factor SOX-10
	XP_021522917.1	transcription factor SOX-11
	XP_021532969.1	transcription factor SOX-13
	XP_021530191.1	transcription factor SOX-2
	XP_021529581.1	transcription factor SOX-3
	XP_021521008.1	transcription factor SOX-4
	XP_021526561.1	transcription factor SOX-9
	XP_012320195.1	transcription factor SOX-9-like
	XP_012324002.1	transcription factor Sp5
	XP_021525844.1	transcription factor Sp8 isoform X2
	XP_012317776.1	transcription factor Sp9 isoform X1
	XP_012320341.1	transcriptional activator MN1
	XP_021531872.1	transcriptional regulator ATRX isoform X3
	XP_012331027.1	transcriptional regulator Kaiso
	XP_021530925.1	transcriptional repressor protein YY1
	XP_021523487.1	Y-box-binding protein 3
	XP_012325113.1	zinc finger and BTB domain-containing protein 39
	XP_012312906.1	zinc finger and BTB domain-containing protein 4
	XP_021522286.1	zinc finger and BTB domain-containing protein 47
	XP_021532392.1	zinc finger and BTB domain-containing protein 7A
	XP_012301021.1	zinc finger E-box-binding homeobox 1 isoform X2
	XP_021528228.1	zinc finger homeobox protein 3
	XP_021521593.1	zinc finger homeobox protein 4 isoform X2
	XP_021527374.1	zinc finger protein 316
	XP_012328225.1	zinc finger protein 384 isoform X2
	XP_012291653.1	zinc finger protein 560
	XP_012319836.1	zinc finger protein 711 isoform X1
	XP_021520912.1	zinc finger protein 777
	XP_021527373.1	zinc finger protein 853
	XP_021533061.1	zinc finger protein ZIC 2
	XP_021525062.1	zinc finger protein ZIC 3 isoform X2
Carlito syrichta	XP_008062492.1	androgen receptor
	XP_008056461.1	arginine-glutamic acid dipeptide repeats protein
	XP_008056506.1	barH-like 2 homeobox protein
	XP_021564730.1	B-cell lymphoma/leukemia 11A-like
	XP_021573518.1	class E basic helix-loop-helix protein 41
	XP_021574767.1	CREB-binding protein isoform X2
	XP_008060388.1	CXXC-type zinc finger protein 1
	XP_021565445.1	CXXC-type zinc finger protein 4
	XP_021561925.1	doublesex- and mab-3-related transcription factor A1
	XP_008054626.1	early growth response protein 1
	XP_021570122.1	F-box/LRR-repeat protein 19 isoform X2
	XP_021564491.1	forkhead box protein E1
	XP_008049096.1	forkhead box protein F2
	XP_021567914.1	forkhead box protein I3
	XP_008050312.1	forkhead box protein K2 isoform X1
	XP_008051414.1	forkhead box protein N3
	XP_021566141.1	forkhead box protein P2
	XP_008058202.1	GDNF-inducible zinc finger protein 1 isoform X1
	XP_008067611.1	H2.0-like homeobox protein
	XP_008051735.1	hepatocyte nuclear factor 3-beta
	XP_008058009.1	hepatocyte nuclear factor 4-alpha isoform X1
	XP_021573425.1	hepatocyte nuclear factor 6
	XP_021572668.1	high mobility group protein HMG-I/HMG-Y isoform X2
	XP_008069920.1	histone acetyltransferase KAT6A
	XP_008059682.1	histone acetyltransferase KAT6B isoform X1
	XP_008067665.1	histone acetyltransferase p300
	XP_021563318.1	histone-lysine N-methyltransferase 2B
	XP_008059655.2	homeobox even-skipped homolog protein 2
	XP_021570484.1	homeobox protein CDX-2
	XP_021569082.1	homeobox protein cut-like 1
	XP_021574582.1	homeobox protein DLX-2
	XP_008049929.1	homeobox protein EMX2 isoform X2
	XP_008062026.1	homeobox protein Hox-A1 isoform X1
	XP_008062035.1	homeobox protein Hox-A13
	XP_008062028.1	homeobox protein Hox-A2
	XP_021571093.1	homeobox protein Hox-A7
	XP_008062033.1	homeobox protein Hox-A9
	XP_021567511.1	homeobox protein Hox-B2
	XP_008055277.1	homeobox protein Hox-B3 isoform X3
	XP_021568965.1	homeobox protein Hox-C12
	XP_008068328.1	homeobox protein MOX-2
	XP_021575095.1	homeobox protein NOBOX
	XP_008070172.1	homeobox protein OTX1 isoform X1
	XP_008070232.1	homeobox protein TGIF2 isoform X1
	XP_008067926.1	interferon regulatory factor 9
	XP_008069273.1	LIM homeobox transcription factor 1-alpha
	XP_008054588.1	lysine-specific demethylase 2A isoform X1
	XP_008062570.1	methylcytosine dioxygenase TET3
	XP_008059899.1	myc proto-oncogene protein
	XP_008057940.1	myelin transcription factor 1
	XP_021567471.1	myocyte-specific enhancer factor 2A isoform X2
	XP_008068650.1	neurogenic differentiation factor 1
	XP_008064980.1	neurogenin-1
	XP_008059921.1	neurogenin-2
	XP_008069627.1	neuronal PAS domain-containing protein 2 isoform X1
	XP_008068220.1	nuclear factor of activated T-cells 5
	XP_008059632.1	nuclear receptor ROR-gamma isoform X2
	XP_008057702.1	nuclear receptor subfamily 4 group A member 3
	XP_021563127.1	paternally-expressed gene 3 protein isoform X3
	XP_021563259.1	PR domain zinc finger protein 16
	XP_008071725.1	protein atonal homolog 1
	XP_021570619.1	RE1-silencing transcription factor
	XP_008066051.1	retinoic acid-induced protein 1
	XP_021568101.1	teashirt homolog 2
	XP_008052184.1	teashirt homolog 3
	XP_021572051.1	THAP domain-containing protein 11 isoform X2
	XP_008068198.1	tonsoku-like protein
	XP_021572396.1	transcription factor E2F4
	XP_008058018.1	transcription factor HIVEP2
	XP_008070059.1	transcription factor SOX-13
	XP_021568730.1	transcription factor SOX-2
	XP_008059573.2	transcription factor Sp4
	XP_008070032.1	transcriptional regulator ATRX isoform X1
	XP_008070811.1	transcriptional regulator Kaiso isoform X2
	XP_008066928.1	tumor protein p73 isoform X1
	XP_008050136.2	upstream stimulatory factor 2 isoform X2
	XP_008069201.1	X-box-binding protein 1
	XP_021571749.1	Y-box-binding protein 3
	XP_021573596.1	zinc finger and BTB domain-containing protein 12
	XP_008058365.2	zinc finger and BTB domain-containing protein 22
	XP_021570314.1	zinc finger and BTB domain-containing protein 4
	XP_008066751.2	zinc finger and BTB domain-containing protein 47
	XP_008049618.1	zinc finger and BTB domain-containing protein 8B
	XP_021571147.1	zinc finger and SCAN domain-containing protein 10
	XP_021571052.1	zinc finger and SCAN domain-containing protein 12 isoform X2
	XP_008057819.1	zinc finger and SCAN domain-containing protein 29
	XP_021571551.1	zinc finger E-box-binding homeobox 1
	XP_008051421.1	zinc finger homeobox protein 3
	XP_008066493.1	zinc finger homeobox protein 4
	XP_008061299.1	zinc finger protein 362
	XP_021572190.1	zinc finger protein 777
	XP_008050399.2	zinc finger protein ZIC 1
	XP_021564623.1	zinc finger protein ZIC 3
Cercocebus atys	XP_011888066.1	achaete-scute homolog 1
	XP_011916275.1	androgen receptor
	XP_011909140.1	B-cell CLL/lymphoma 6 member B protein
	XP_011894888.1	B-cell lymphoma/leukemia 11A isoform X6
	XP_011898844.1	CCAAT/enhancer-binding protein alpha
	XP_011914428.1	CCAAT/enhancer-binding protein beta
	XP_011912437.1	class A basic helix-loop-helix protein 15
	XP_011914018.1	class E basic helix-loop-helix protein 22
	XP_011929648.1	class E basic helix-loop-helix protein 23
	XP_011933093.1	COUP transcription factor 2 isoform X2
	XP_011930920.1	CREB/ATF bZIP transcription factor isoform X1
	XP_011885708.1	CREB-binding protein isoform X1
	XP_011929943.1	CXXC-type zinc finger protein 1 isoform X2
	XP_011884311.1	CXXC-type zinc finger protein 4
	XP_011919340.1	DNA-binding protein inhibitor ID-2
	XP_011886803.1	DNA-binding protein inhibitor ID-4
	XP_011924972.1	DNA-binding protein RFX5 isoform X1
	XP_011927324.1	doublesex- and mab-3-related transcription factor A1
	XP_011906067.1	E3 SUMO-protein ligase EGR2 isoform X1
	XP_011901154.1	early growth response protein 3 isoform X3
	XP_011899168.1	eomesodermin homolog isoform X1
	XP_011912169.1	forkhead box protein B2
	XP_011931258.1	forkhead box protein E1
	XP_011884966.1	forkhead box protein E3
	XP_011929475.1	forkhead box protein G1
	XP_011920058.1	forkhead box protein J2
	XP_011921375.1	forkhead box protein K2 isoform X1
	XP_011907842.1	forkhead box protein S1
	XP_011907284.1	GDNF-inducible zinc finger protein 1 isoform X1
	XP_011933988.1	GON-4-like protein
	XP_011907294.1	hepatocyte nuclear factor 3-beta isoform X2
	XP_011886657.1	histone acetyltransferase p300 isoform X1
	XP_011908370.1	histone-lysine N-methyltransferase 2A isoform X2
	XP_011899029.1	histone-lysine N-methyltransferase 2B isoform X1
	XP_011902457.1	homeobox even-skipped homolog protein 2
	XP_011891002.1	homeobox protein ARX
	XP_011887778.1	homeobox protein cut-like 2 isoform X5
	XP_011902396.1	homeobox protein DLX-2
	XP_011929344.1	homeobox protein DLX-6
	XP_011898454.1	homeobox protein EMX2 isoform X1
	XP_011920485.1	homeobox protein engrailed-1
	XP_011899351.1	homeobox protein GBX-2 isoform X2
	XP_011898619.1	homeobox protein HMX3
	XP_011937684.1	homeobox protein Hox-A10
	XP_011937673.1	homeobox protein Hox-A11
	XP_011937701.1	homeobox protein Hox-A13
	XP_011937586.1	homeobox protein Hox-A2
	XP_011901663.1	homeobox protein Hox-B2
	XP_011901672.1	homeobox protein Hox-B3 isoform X3
	XP_011902458.1	homeobox protein Hox-D13
	XP_011902465.1	homeobox protein Hox-D8 isoform X2
	XP_011902460.1	homeobox protein Hox-D9
	XP_011923529.1	homeobox protein MOX-2
	XP_011906843.1	homeobox protein Nkx-2.3
	XP_011907303.1	homeobox protein Nkx-2.4
	XP_011906425.1	homeobox protein Nkx-2.5 isoform X2
	XP_011922546.1	homeobox protein Nkx-2.8
	XP_011900845.1	homeobox protein Nkx-3.2
	XP_011895622.1	homeobox protein Nkx-6.1
	XP_011894963.1	homeobox protein OTX1
	XP_011925678.1	homeobox protein SIX3 isoform X1
	XP_011935947.1	homeobox protein SIX5
	XP_011885113.1	homeobox protein unc-4 homolog
	XP_011897576.1	lysine-specific demethylase 2A
	XP_011884313.1	methylcytosine dioxygenase TET2 isoform X1
	XP_011927708.1	motor neuron and pancreas homeobox protein 1
	XP_011929488.1	myelin transcription factor 1 isoform X1
	XP_011919383.1	myelin transcription factor 1-like protein isoform X4
	XP_011933067.1	myocyte-specific enhancer factor 2A isoform X4
	XP_011898638.1	NK1 transcription factor-related protein 2
	XP_011937273.1	nuclear factor erythroid 2-related factor 3
	XP_011935359.1	nuclear receptor subfamily 0 group B member 2
	XP_011931213.1	nuclear receptor subfamily 4 group A member 3 isoform X2
	XP_011892490.1	oligodendrocyte transcription factor 1
	XP_011924379.1	one cut domain family member 2
	XP_011928317.1	one cut domain family member 3
	XP_011936359.1	oxysterols receptor LXR-beta isoform X1
	XP_011907296.1	paired box protein Pax-1 isoform X1
	XP_011917517.1	paired box protein Pax-6 isoform X2
	XP_011894251.1	paired mesoderm homeobox protein 2
	XP_011913229.1	paired mesoderm homeobox protein 2B
	XP_011911270.1	pancreas transcription factor 1 subunit alpha
	XP_011907011.1	pituitary homeobox 3
	XP_011934782.1	POU domain%2C class 3%2C transcription factor 1
	XP_011922328.1	POU domain%2C class 3%2C transcription factor 2
	XP_011911176.1	POU domain%2C class 3%2C transcription factor 3
	XP_011904518.1	POU domain%2C class 4%2C transcription factor 2 isoform X1
	XP_011894533.1	pre-B-cell leukemia transcription factor 3 isoform X2
	XP_011893081.1	probable tumor suppressor protein MN1 isoform X2
	XP_011919496.1	protein atonal homolog 8 isoform X1
	XP_011931912.1	protein CASP isoform X7
	XP_011918275.1	protein FEV
	XP_011912949.1	replication protein A 70 kDa DNA-binding subunit
	XP_011924447.1	retinal homeobox protein Rx
	XP_011932198.1	retinoic acid receptor RXR-beta isoform X5
	XP_011900893.1	rhox homeobox family member 2B-like
	XP_011925118.1	short stature homeobox protein
	XP_011904349.1	snRNA-activating protein complex subunit 4
	XP_011886172.1	sterol regulatory element-binding protein 2
	XP_011910426.1	T-box transcription factor TBX2 isoform X1
	XP_011910423.1	T-box transcription factor TBX4 isoform X3
	XP_011914381.1	teashirt homolog 2 isoform X2
	XP_011898811.1	teashirt homolog 3 isoform X2
	XP_011915293.1	THAP domain-containing protein 11
	XP_011916418.1	transcription factor Dp family member 3
	XP_011918715.1	transcription factor E2F4 isoform X3
	XP_011928836.1	transcription factor EB isoform X1
	XP_011911552.1	transcription factor GATA-6
	XP_011892181.1	transcription factor HES-1
	XP_011905468.1	transcription factor MafA
	XP_011913452.1	transcription factor SOX-1
	XP_011893592.1	transcription factor SOX-10
	XP_011919354.1	transcription factor SOX-11
	XP_011907789.1	transcription factor SOX-12
	XP_011893835.1	transcription factor SOX-13 isoform X3
	XP_011929213.1	transcription factor SOX-17
	XP_011890885.1	transcription factor SOX-21
	XP_011930407.1	transcription factor SOX-3
	XP_011886820.1	transcription factor SOX-4
	XP_011902417.1	transcription factor Sp3 isoform X3
	XP_011923453.1	transcription factor Sp4 isoform X1
	XP_011902349.1	transcription factor Sp5
	XP_011923458.1	transcription factor Sp8 isoform X2
	XP_011902421.1	transcription factor Sp9
	XP_011938250.1	transcriptional regulator ATRX isoform X8
	XP_011932018.1	transcriptional repressor p66-beta
	XP_011917534.1	Wilms tumor protein isoform X2
	XP_011888319.1	zinc finger and BTB domain-containing protein 12
	XP_011918780.1	zinc finger and BTB domain-containing protein 39
	XP_011935641.1	zinc finger and BTB domain-containing protein 40 isoform X1
	XP_011889510.1	zinc finger and BTB domain-containing protein 47 isoform X4
	XP_011928475.1	zinc finger and BTB domain-containing protein 7A
	XP_011930016.1	zinc finger and BTB domain-containing protein 7C isoform X1
	XP_011935065.1	zinc finger and BTB domain-containing protein 8A isoform X1
	XP_011893689.1	zinc finger E-box-binding homeobox 2 isoform X1
	XP_011887295.1	zinc finger homeobox protein 4 isoform X2
	XP_011931581.1	zinc finger protein 211 isoform X1
	XP_011912997.1	zinc finger protein 282 isoform X3
	XP_011912425.1	zinc finger protein 316 isoform X1
	XP_011909712.1	zinc finger protein 384 isoform X2
	XP_011936520.1	zinc finger protein 613
	XP_011931947.1	zinc finger protein 716-like
	XP_011913009.1	zinc finger protein 746 isoform X5
	XP_011912424.1	zinc finger protein 853
	XP_011920434.1	zinc finger protein GLI2
	XP_011890782.1	zinc finger protein ZIC 2 isoform X1
	XP_011930380.1	zinc finger protein ZIC 3
	XP_011890784.1	zinc finger protein ZIC 5
Chlorocebus sabaeus	XP_008002637.1	achaete-scute homolog 1
	XP_007990129.1	androgen receptor
	XP_007966498.1	AT-hook-containing transcription factor isoform X1
	XP_007976210.1	barH-like 2 homeobox protein
	XP_008008262.1	B-cell CLL/lymphoma 6 member B protein
	XP_007968729.1	B-cell lymphoma/leukemia 11A isoform X7
	XP_007985984.1	B-cell lymphoma/leukemia 11B isoform X2
	XP_007994431.1	CCAAT/enhancer-binding protein alpha
	XP_008012469.1	CCAAT/enhancer-binding protein beta
	XP_007996863.1	circadian locomoter output cycles protein kaput isoform X1
	XP_008016891.1	class A basic helix-loop-helix protein 15
	XP_007998946.1	class E basic helix-loop-helix protein 22
	XP_008009654.1	class E basic helix-loop-helix protein 23
	XP_007966181.1	class E basic helix-loop-helix protein 41
	XP_007976647.1	COUP transcription factor 1 isoform X1
	XP_007988708.1	COUP transcription factor 2 isoform X2
	XP_007989557.1	CREB-binding protein
	XP_007972203.1	CXXC-type zinc finger protein 1 isoform X1
	XP_007997626.1	CXXC-type zinc finger protein 4
	XP_008012831.1	CXXC-type zinc finger protein 5
	XP_007995809.1	cyclic AMP-dependent transcription factor ATF-5
	XP_007969754.1	DNA-binding protein inhibitor ID-2
	XP_007971773.1	DNA-binding protein inhibitor ID-4 isoform X1
	XP_007975401.1	DNA-binding protein RFX5 isoform X1
	XP_007967284.1	doublesex- and mab-3-related transcription factor A1
	XP_007961511.1	E3 SUMO-protein ligase EGR2 isoform X1
	XP_008012755.1	early growth response protein 1
	XP_007960103.1	early growth response protein 3 isoform X4
	XP_008007514.1	eomesodermin homolog isoform X2
	XP_007972054.1	forkhead box protein C1
	XP_007973316.1	forkhead box protein D1
	XP_007977025.1	forkhead box protein E3
	XP_007992461.1	forkhead box protein F1
	XP_007972055.1	forkhead box protein F2
	XP_007984557.1	forkhead box protein G1
	XP_008006668.1	forkhead box protein I3
	XP_008011567.1	forkhead box protein K2
	XP_007977400.1	forkhead box protein O6
	XP_007980831.1	forkhead box protein P2 isoform X1
	XP_008018386.1	forkhead box protein S1
	XP_007980366.1	GATA zinc finger domain-containing protein 1
	XP_007959989.1	GDNF-inducible zinc finger protein 1 isoform X1
	XP_008019996.1	GS homeobox 1
	XP_007998469.1	heart- and neural crest derivatives-expressed protein 2
	XP_007959892.1	hepatocyte nuclear factor 3-beta isoform X1
	XP_008014744.1	hepatocyte nuclear factor 6 isoform X1
	XP_007961141.1	histone acetyltransferase KAT6B isoform X3
	XP_007974082.1	histone acetyltransferase p300 isoform X1
	XP_008019256.1	histone-lysine N-methyltransferase 2A isoform X1
	XP_007994591.1	histone-lysine N-methyltransferase 2B isoform X2
	XP_007963614.1	homeobox even-skipped homolog protein 2
	XP_007989516.1	homeobox protein ARX
	XP_008002911.1	homeobox protein cut-like 2 isoform X1
	XP_007963551.1	homeobox protein DLX-2
	XP_007980286.1	homeobox protein DLX-6
	XP_007962929.1	homeobox protein engrailed-1
	XP_007964946.1	homeobox protein GBX-2
	XP_007985912.1	homeobox protein goosecoid
	XP_007962512.1	homeobox protein HMX3
	XP_007979993.1	homeobox protein Hox-A1 isoform X1
	XP_007980010.1	homeobox protein Hox-A10
	XP_007979986.1	homeobox protein Hox-A13
	XP_007979996.1	homeobox protein Hox-A2
	XP_008011206.1	homeobox protein Hox-B2
	XP_008011203.1	homeobox protein Hox-B3 isoform X1
	XP_008001671.1	homeobox protein Hox-C13
	XP_007963616.1	homeobox protein Hox-D13
	XP_007963626.1	homeobox protein Hox-D8 isoform X1
	XP_007963620.1	homeobox protein Hox-D9
	XP_007980182.1	homeobox protein MOX-2
	XP_007962003.1	homeobox protein Nkx-2.3
	XP_007959779.1	homeobox protein Nkx-2.4
	XP_008013508.1	homeobox protein Nkx-2.5 isoform X2
	XP_007984708.1	homeobox protein Nkx-2.8
	XP_008016075.1	homeobox protein Nkx-3.2
	XP_007997308.1	homeobox protein Nkx-6.1
	XP_007968665.1	homeobox protein OTX1
	XP_008013660.1	homeobox protein prophet of Pit-1
	XP_007985074.1	homeobox protein SIX1 isoform X1
	XP_007968956.1	homeobox protein SIX3
	XP_007995445.1	homeobox protein SIX5
	XP_008017075.1	homeobox protein unc-4 homolog
	XP_008008004.1	hypermethylated in cancer 1 protein isoform X2
	XP_008013954.1	insulin gene enhancer protein ISL-2 isoform X1
	XP_007981059.1	interferon regulatory factor 5 isoform X1
	XP_007984482.1	interferon regulatory factor 9 isoform X1
	XP_007993830.1	Krueppel-like factor 2
	XP_007987894.1	LIM homeobox transcription factor 1-alpha isoform X1
	XP_007967225.1	lysine-specific demethylase 2A isoform X3
	XP_007981808.1	motor neuron and pancreas homeobox protein 1 isoform X1
	XP_008008345.1	myelin transcription factor 1
	XP_007969817.1	myelin transcription factor 1-like protein isoform X1
	XP_007962535.1	NK1 transcription factor-related protein 2
	XP_007969613.1	N-myc proto-oncogene protein isoform X2
	XP_007966784.1	nuclear receptor subfamily 4 group A member 3 isoform X2
	XP_007962917.1	oligodendrocyte transcription factor 1
	XP_008005075.1	oligodendrocyte transcription factor 3
	XP_008012176.1	one cut domain family member 2
	XP_007995834.1	oxysterols receptor LXR-beta isoform X1
	XP_007959843.1	paired box protein Pax-1 isoform X1
	XP_008006637.1	paired box protein Pax-8 isoform X3
	XP_008015715.1	paired mesoderm homeobox protein 2B
	XP_008012682.1	pituitary homeobox 1 isoform X3
	XP_007962142.1	pituitary homeobox 3
	XP_007995159.1	POU domain%2C class 2%2C transcription factor 2 isoform X12
	XP_007977510.1	POU domain%2C class 3%2C transcription factor 1
	XP_008005716.1	POU domain%2C class 3%2C transcription factor 2
	XP_008006701.1	POU domain%2C class 3%2C transcription factor 3
	XP_007959231.1	POU domain%2C class 4%2C transcription factor 1
	XP_007998123.1	POU domain%2C class 4%2C transcription factor 2
	XP_007979746.1	POU domain%2C class 6%2C transcription factor 2 isoform X1
	XP_007973441.1	probable tumor suppressor protein MN1
	XP_007968192.1	protein atonal homolog 8 isoform X4
	XP_008016638.1	protein CASP isoform X10
	XP_008012109.1	retinal homeobox protein Rx
	XP_007958572.1	retinoblastoma-associated protein
	XP_007971153.1	retinoic acid receptor RXR-beta isoform X1
	XP_008008727.1	retinoic acid-induced protein 1
	XP_007970554.1	runt-related transcription factor 2 isoform X4
	XP_008003820.1	snRNA-activating protein complex subunit 4 isoform X1
	XP_008006117.1	TATA-box-binding protein
	XP_007974503.1	T-box transcription factor TBX1
	XP_008009395.1	T-box transcription factor TBX2
	XP_008009412.1	T-box transcription factor TBX4 isoform X2
	XP_007994380.1	teashirt homolog 3
	XP_007992111.1	THAP domain-containing protein 11
	XP_007968218.1	transcription factor 7-like 1
	XP_007970471.1	transcription factor AP-2-delta
	XP_007990925.1	transcription factor Dp family member 3
	XP_007971768.1	transcription factor E2F3 isoform X1
	XP_007992250.1	transcription factor E2F4
	XP_007999190.1	transcription factor E2F5 isoform X2
	XP_007970804.1	transcription factor EB isoform X1
	XP_007959834.1	transcription factor GATA-4 isoform X1
	XP_007972664.1	transcription factor GATA-6
	XP_008007747.1	transcription factor HES-1
	XP_007979097.1	transcription factor HES-5 isoform X1
	XP_008005017.1	transcription factor HIVEP2 isoform X2
	XP_007993977.1	transcription factor jun-D isoform X1
	XP_007992343.1	transcription factor Maf isoform X2
	XP_007999955.1	transcription factor MafA
	XP_007959118.1	transcription factor SOX-1
	XP_007973925.1	transcription factor SOX-10
	XP_007969775.1	transcription factor SOX-11
	XP_008018007.1	transcription factor SOX-12
	XP_007987038.1	transcription factor SOX-13 isoform X3
	XP_007970196.1	transcription factor SOX-2
	XP_007958883.1	transcription factor SOX-21
	XP_007991057.1	transcription factor SOX-3
	XP_007971764.1	transcription factor SOX-4
	XP_007979088.1	transcription factor SOX-8
	XP_007963581.1	transcription factor Sp3 isoform X2
	XP_007980111.1	transcription factor Sp4 isoform X1
	XP_007963512.1	transcription factor Sp5 isoform X2
	XP_007980115.1	transcription factor Sp8
	XP_007963588.1	transcription factor Sp9 isoform X2
	XP_007990318.1	transcriptional regulator ATRX isoform X5
	XP_008017640.1	transcriptional regulator Kaiso
	XP_007986026.1	transcriptional repressor protein YY1
	XP_008000953.1	Wilms tumor protein isoform X1
	XP_007965836.1	Y-box-binding protein 3 isoform X1
	XP_008001906.1	zinc finger and BTB domain-containing protein 39
	XP_007978304.1	zinc finger and BTB domain-containing protein 40
	XP_007981999.1	zinc finger and BTB domain-containing protein 47 isoform X2
	XP_007993058.1	zinc finger and BTB domain-containing protein 7A
	XP_007972281.1	zinc finger and BTB domain-containing protein 7C
	XP_007972111.1	zinc finger and SCAN domain-containing protein 12
	XP_007991981.1	zinc finger homeobox protein 3 isoform X3
	XP_007999125.1	zinc finger homeobox protein 4 isoform X3
	XP_007981551.1	zinc finger protein 212 isoform X2
	XP_008016949.1	zinc finger protein 316 isoform X2
	XP_007965575.1	zinc finger protein 384 isoform X4
	XP_007981547.1	zinc finger protein 425
	XP_007996565.1	zinc finger protein 552 isoform X3
	XP_007990380.1	zinc finger protein 711 isoform X4
	XP_007981565.1	zinc finger protein 746 isoform X5
	XP_008016945.1	zinc finger protein 853
	XP_007962881.1	zinc finger protein GLI2 isoform X1
	XP_007986506.1	zinc finger protein with KRAB and SCAN domains 2
	XP_007958966.1	zinc finger protein ZIC 2
	XP_007991025.1	zinc finger protein ZIC 3 isoform X2
Colobus angolensis	XP_011790473.1	achaete-scute homolog 1
	XP_011817378.1	androgen receptor
	XP_011810535.1	arginine-fifty homeobox-like
	XP_011805480.1	AT-hook-containing transcription factor
	XP_011793990.1	basic leucine zipper transcriptional factor ATF-like 3
	XP_011813854.1	B-cell CLL/lymphoma 6 member B protein
	XP_011806979.1	B-cell lymphoma/leukemia 11B
	XP_011817097.1	circadian locomoter output cycles protein kaput
	XP_011812374.1	class A basic helix-loop-helix protein 15
	XP_011805567.1	CREB-binding protein
	XP_011784167.1	CXXC-type zinc finger protein 1 isoform X1
	XP_011816334.1	DNA-binding protein inhibitor ID-2 isoform X2
	XP_011790696.1	early growth response protein 1
	XP_011816906.1	eomesodermin homolog isoform X4
	XP_011810527.1	forkhead box protein C1
	XP_011810529.1	forkhead box protein F2
	XP_011811006.1	forkhead box protein J2
	XP_011811343.1	forkhead box protein P2
	XP_011815471.1	forkhead box protein S1
	XP_011818769.1	GDNF-inducible zinc finger protein 1
	XP_011783894.1	GON-4-like protein
	XP_011813737.1	GS homeobox 1
	XP_011818683.1	hepatocyte nuclear factor 3-beta isoform X2
	XP_011784032.1	hepatocyte nuclear factor 6
	XP_011785013.1	histone acetyltransferase KAT6B
	XP_011804360.1	histone-lysine N-methyltransferase 2B
	XP_011790545.1	homeobox protein ARX
	XP_011792495.1	homeobox protein cut-like 2
	XP_011801343.1	homeobox protein DLX-2
	XP_011798734.1	homeobox protein DLX-6
	XP_011797102.1	homeobox protein engrailed-1
	XP_011806983.1	homeobox protein goosecoid
	XP_011793980.1	homeobox protein Hox-A11
	XP_011793981.1	homeobox protein Hox-A13
	XP_011794035.1	homeobox protein Hox-A2
	XP_011815405.1	homeobox protein Hox-B3
	XP_011798177.1	homeobox protein MOX-2
	XP_011790977.1	homeobox protein Nkx-2.3
	XP_011803197.1	homeobox protein Nkx-2.5 isoform X2
	XP_011802754.1	homeobox protein Nkx-3.2
	XP_011797176.1	homeobox protein Nkx-6.1
	XP_011791281.1	homeobox protein SIX3 isoform X2
	XP_011788214.1	insulin gene enhancer protein ISL-2
	XP_011794962.1	interferon regulatory factor 5 isoform X1
	XP_011786162.1	interferon regulatory factor 9 isoform X2
	XP_011788744.1	LIM homeobox transcription factor 1-alpha
	XP_011797778.1	lysine-specific demethylase 2A isoform X1
	XP_011789806.1	myelin transcription factor 1
	XP_011816349.1	myelin transcription factor 1-like protein isoform X1
	XP_011813085.1	myocyte-specific enhancer factor 2A isoform X2
	XP_011794916.1	nuclear receptor subfamily 4 group A member 3
	XP_011817470.1	oligodendrocyte transcription factor 3
	XP_011804904.1	one cut domain family member 2
	XP_011813724.1	pancreas/duodenum homeobox protein 1
	XP_011790871.1	pituitary homeobox 3
	XP_011809243.1	POU domain%2C class 4%2C transcription factor 1
	XP_011812194.1	POU domain%2C class 4%2C transcription factor 2 isoform X1
	XP_011790224.1	probable tumor suppressor protein MN1
	XP_011809423.1	protein C-ets-2
	XP_011800886.1	retinoic acid receptor RXR-beta isoform X1
	XP_011807533.1	retinoic acid-induced protein 1
	XP_011812802.1	snRNA-activating protein complex subunit 4
	XP_011790296.1	TATA-box-binding protein isoform X1
	XP_011809159.1	T-box transcription factor TBX4
	XP_011792116.1	teashirt homolog 2 isoform X3
	XP_011804561.1	teashirt homolog 3
	XP_011793696.1	THAP domain-containing protein 3
	XP_011796960.1	transcription factor AP-1
	XP_011813649.1	transcription factor Dp family member 3
	XP_011787526.1	transcription factor E2F4
	XP_011799244.1	transcription factor EB isoform X1
	XP_011813204.1	transcription factor GATA-6
	XP_011817435.1	transcription factor HIVEP2
	XP_011819646.1	transcription factor SOX-10
	XP_011816372.1	transcription factor SOX-11
	XP_011787216.1	transcription factor SOX-13 isoform X1
	XP_011792973.1	transcription factor SOX-17
	XP_011805181.1	transcription factor SOX-2
	XP_011816432.1	transcription factor SOX-3
	XP_011799557.1	transcription factor Sp4
	XP_011799597.1	transcription factor Sp8
	XP_011799365.1	transcription factor Sp9
	XP_011802829.1	transcriptional regulator ATRX isoform X1
	XP_011813393.1	transcriptional regulator Kaiso
	XP_011791743.1	Wilms tumor protein isoform X2
	XP_011810870.1	Y-box-binding protein 3
	XP_011781464.1	zinc finger and BTB domain-containing protein 39
	XP_011800921.1	zinc finger and BTB domain-containing protein 40
	XP_011806341.1	zinc finger and BTB domain-containing protein 47 isoform X2
	XP_011798998.1	zinc finger and BTB domain-containing protein 7A
	XP_011804752.1	zinc finger and BTB domain-containing protein 7C isoform X2
	XP_011800847.1	zinc finger and BTB domain-containing protein 9
	XP_011816979.1	zinc finger homeobox protein 3
	XP_011792555.1	zinc finger homeobox protein 4
	XP_011789790.1	zinc finger protein 316
	XP_011810710.1	zinc finger protein 384
	XP_011797031.1	zinc finger protein GLI2
	XP_011789332.1	zinc finger protein ZIC 2
	XP_011811210.1	zinc finger protein ZIC 3
Gorilla gorilla	XP_004053828.2	achaete-scute homolog 1
	XP_018875276.1	androgen receptor
	XP_018878721.1	arginine-fifty homeobox
	XP_030861892.1	arginine-glutamic acid dipeptide repeats protein isoform X2
	XP_030861601.1	barH-like 2 homeobox protein
	XP_004058486.2	B-cell CLL/lymphoma 6 member B protein
	XP_030864137.1	B-cell lymphoma/leukemia 11A isoform X3
	XP_030860448.1	CCAAT/enhancer-binding protein alpha
	XP_004062406.1	CCAAT/enhancer-binding protein beta
	XP_018881003.2	circadian locomoter output cycles protein kaput
	XP_030868727.1	class A basic helix-loop-helix protein 15
	XP_030869434.1	class E basic helix-loop-helix protein 22
	XP_030856706.1	class E basic helix-loop-helix protein 41
	XP_030867014.1	COUP transcription factor 1 isoform X1
	XP_030858531.1	CREB-binding protein isoform X4
	XP_004059470.2	CXXC-type zinc finger protein 1 isoform X3
	XP_004040271.2	CXXC-type zinc finger protein 4
	XP_030868264.1	DNA-binding protein inhibitor ID-4
	XP_030858310.1	doublesex- and mab-3-related transcription factor A2
	XP_004049513.1	E3 SUMO-protein ligase EGR2 isoform X1
	XP_018883841.1	early growth response protein 1
	XP_030862788.1	endothelial PAS domain-containing protein 1
	XP_004033825.2	eomesodermin homolog isoform X2
	XP_004048206.1	forkhead box protein B2
	XP_030868470.1	forkhead box protein C1
	XP_030859230.1	forkhead box protein D1
	XP_030861552.1	forkhead box protein D2
	XP_030870599.1	forkhead box protein E1
	XP_030856772.1	forkhead box protein E3
	XP_004058154.2	forkhead box protein F1
	XP_004043232.2	forkhead box protein F2
	XP_018865798.2	forkhead box protein G1
	XP_030864119.1	forkhead box protein I3
	XP_030856923.1	forkhead box protein J2
	XP_030868874.1	forkhead box protein K1
	XP_018865043.1	forkhead box protein N3 isoform X2
	XP_030868006.1	forkhead box protein O3
	XP_030860954.1	forkhead box protein O6
	XP_030868490.1	forkhead box protein P2 isoform X5
	XP_004062006.2	forkhead box protein S1
	XP_004029085.2	fos-related antigen 2 isoform X1
	XP_018872764.1	GDNF-inducible zinc finger protein 1 isoform X1
	XP_030866643.1	GON-4-like protein isoform X1
	XP_004040687.2	heart- and neural crest derivatives-expressed protein 2
	XP_004061940.1	hepatocyte nuclear factor 3-beta isoform X2
	XP_030869661.1	histone acetyltransferase KAT6A isoform X1
	XP_030871220.1	histone acetyltransferase KAT6B isoform X2
	XP_018874155.2	histone acetyltransferase p300 isoform X1
	XP_018891761.2	histone-lysine N-methyltransferase 2A isoform X4
	XP_030860013.1	histone-lysine N-methyltransferase 2B isoform X1
	XP_004032880.2	homeobox even-skipped homolog protein 2
	XP_030861627.1	homeobox protein ARX
	XP_030856926.1	homeobox protein cut-like 2 isoform X1
	XP_004032839.1	homeobox protein DLX-2
	XP_004045841.2	homeobox protein DLX-6
	XP_004050212.1	homeobox protein EMX2 isoform X1
	XP_030864680.1	homeobox protein engrailed-1
	XP_018885895.2	homeobox protein engrailed-2
	XP_030868537.1	homeobox protein GBX-1
	XP_004033454.1	homeobox protein GBX-2 isoform X1
	XP_030871325.1	homeobox protein HMX3
	XP_004045264.1	homeobox protein Hox-A1 isoform X1
	XP_018887349.2	homeobox protein Hox-A10
	XP_004045272.1	homeobox protein Hox-A11
	XP_030869375.1	homeobox protein Hox-A13
	XP_004045263.2	homeobox protein Hox-A2
	XP_030856782.1	homeobox protein Hox-C13
	XP_030864278.1	homeobox protein Hox-D11
	XP_030864698.1	homeobox protein Hox-D8 isoform X2
	XP_004032881.1	homeobox protein Hox-D9
	XP_004045171.1	homeobox protein MOX-2
	XP_004049978.2	homeobox protein Nkx-2.3
	XP_004043064.1	homeobox protein Nkx-2.5 isoform X1
	XP_030866238.1	homeobox protein Nkx-3.2
	XP_030866239.1	homeobox protein Nkx-6.1
	XP_004029352.1	homeobox protein OTX1 isoform X1
	XP_030863983.1	homeobox protein SIX3 isoform X2
	XP_030857347.1	homeobox protein SIX4 isoform X1
	XP_030862748.1	homeobox protein unc-4 homolog
	XP_030859122.1	hypermethylated in cancer 1 protein
	XP_004056619.1	insulin gene enhancer protein ISL-2
	XP_018864870.1	interferon regulatory factor 9 isoform X3
	XP_030860347.1	Krueppel-like factor 2
	XP_004027870.1	LIM homeobox transcription factor 1-alpha
	XP_030871783.1	lysine-specific demethylase 2A isoform X1
	XP_030863268.1	motor neuron and pancreas homeobox protein 1
	XP_018888332.1	myc proto-oncogene protein
	XP_030863692.1	myelin transcription factor 1 isoform X2
	XP_030862662.1	myelin transcription factor 1-like protein isoform X4
	XP_018866485.1	myocyte-specific enhancer factor 2A isoform X6
	XP_018890348.2	NK1 transcription factor-related protein 2
	XP_030858413.1	nuclear factor of activated T-cells 5 isoform X1
	XP_030870768.1	nuclear receptor subfamily 4 group A member 3 isoform X1
	XP_030861085.1	oligodendrocyte transcription factor 1
	XP_004044790.1	oligodendrocyte transcription factor 3
	XP_004059512.2	one cut domain family member 2
	XP_004061935.1	paired box protein Pax-1
	XP_004049208.2	pancreas transcription factor 1 subunit alpha
	XP_018895105.1	pancreas/duodenum homeobox protein 1
	XP_018871113.1	paternally-expressed gene 3 protein isoform X3
	XP_004042581.1	pituitary homeobox 1
	XP_004050060.1	pituitary homeobox 3
	XP_004060876.1	POU domain%2C class 2%2C transcription factor 2 isoform X9
	XP_030861579.1	POU domain%2C class 3%2C transcription factor 1
	XP_018884261.2	POU domain%2C class 3%2C transcription factor 2
	XP_030864179.1	POU domain%2C class 3%2C transcription factor 3
	XP_030857158.1	POU domain%2C class 4%2C transcription factor 1
	XP_004040511.2	POU domain%2C class 4%2C transcription factor 2 isoform X1
	XP_030869234.1	POU domain%2C class 6%2C transcription factor 2
	XP_018881605.1	pre-B-cell leukemia transcription factor 1 isoform X2
	XP_004039182.1	protein atonal homolog 1
	XP_018876221.2	protein atonal homolog 8 isoform X2
	XP_030859599.1	retinal homeobox protein Rx
	XP_030857166.1	retinoblastoma-associated protein
	XP_004043849.1	retinoic acid receptor RXR-beta isoform X2
	XP_030867570.1	retinoic acid-induced protein 1
	XP_030868305.1	runt-related transcription factor 2 isoform X2
	XP_030862359.1	short stature homeobox protein
	XP_018874010.2	sterol regulatory element-binding protein 2
	XP_004045035.2	TATA-box-binding protein
	XP_030861290.1	T-box transcription factor TBX1 isoform X2
	XP_030866486.1	T-box transcription factor TBX2
	XP_018882071.1	T-box transcription factor TBX4 isoform X1
	XP_004050024.1	T-cell leukemia homeobox protein 1 isoform X1
	XP_030860412.1	teashirt homolog 3
	XP_030858506.1	THAP domain-containing protein 11
	XP_018887734.1	tonsoku-like protein
	XP_030864121.1	transcription factor 7-like 1 isoform X2
	XP_004025929.1	transcription factor AP-1
	XP_030860891.1	transcription factor COE4 isoform X1
	XP_004047262.2	transcription factor E2F5 isoform X1
	XP_018885572.1	transcription factor EB
	XP_004059281.2	transcription factor GATA-6
	XP_018885408.1	transcription factor HIVEP2
	XP_018870133.2	transcription factor jun-D
	XP_030858816.1	transcription factor Maf
	XP_030869798.1	transcription factor MafA
	XP_004062201.1	transcription factor MafB
	XP_030857311.1	transcription factor SOX-1 isoform X1
	XP_030861502.1	transcription factor SOX-10
	XP_030864187.1	transcription factor SOX-11
	XP_030860777.1	transcription factor SOX-12
	XP_018884675.1	transcription factor SOX-13 isoform X1
	XP_030869441.1	transcription factor SOX-17
	XP_030865372.1	transcription factor SOX-2
	XP_004054698.2	transcription factor SOX-21
	XP_004056967.1	transcription factor SOX-8
	XP_030864596.1	transcription factor Sp3 isoform X1
	XP_030869372.1	transcription factor Sp4
	XP_030869053.1	transcription factor Sp8 isoform X2
	XP_004032864.2	transcription factor Sp9
	XP_030860855.1	transcription factor-like 5 protein isoform X1
	XP_030861517.1	transcriptional activator MN1
	XP_018874994.1	transcriptional regulator ATRX isoform X1
	XP_018875198.1	transcriptional regulator Kaiso
	XP_018865240.2	transcriptional repressor protein YY1
	XP_030868506.1	twist-related protein 1
	XP_004050208.1	ventral anterior homeobox 1 isoform X2
	XP_004058533.2	zinc finger and BTB domain-containing protein 4
	XP_004024904.1	zinc finger and BTB domain-containing protein 40
	XP_018879081.1	zinc finger and BTB domain-containing protein 47
	XP_030856851.1	zinc finger and BTB domain-containing protein 8A isoform X1
	XP_004025430.2	zinc finger and BTB domain-containing protein 8B
	XP_018888369.2	zinc finger homeobox protein 4
	XP_018886699.2	zinc finger protein 282
	XP_018886182.1	zinc finger protein 316
	XP_018894578.2	zinc finger protein 384 isoform X3
	XP_018875372.1	zinc finger protein 711 isoform X1
	XP_030868976.1	zinc finger protein 853 isoform X1
	XP_030857292.1	zinc finger protein ZIC 2 isoform X1
	XP_004064993.2	zinc finger protein ZIC 3 isoform X1
	XP_030857315.1	zinc finger protein ZIC 5
Homo sapiens	NP_001272758.1	CCAAT/enhancer-binding protein alpha isoform b
	NP_001272807.1	CCAAT/enhancer-binding protein beta isoform b
	NP_001254772.1	circadian locomoter output cycles protein kaput
	NP_001138627.1	COUP transcription factor 2 isoform b
	XP_011530586.1	CXXC-type zinc finger protein 4 isoform X1
	NP_001129650.1	E3 SUMO-protein ligase EGR2 isoform a
	NP_001265112.1	eomesodermin homolog isoform 3
	NP_001078940.1	forkhead box protein N3 isoform 1
	XP_011536224.1	forkhead box protein N4 isoform X1
	NP_963853.1	forkhead box protein O3
	NP_001278210.2	forkhead box protein O6
	XP_016868290.1	forkhead box protein P2 isoform X1
	XP_011527623.1	GDNF-inducible zinc finger protein 1 isoform X1
	NP_001269785.1	GON-4-like protein isoform c
	NP_710141.1	hepatocyte nuclear factor 3-beta isoform 2
	XP_005269721.1	histone acetyltransferase KAT6B isoform X1
	NP_001159396.1	homeobox protein EMX2 isoform 2
	NP_001186699.1	homeobox protein OTX1
	XP_005267816.1	homeobox protein SIX4 isoform X1
	NP_001158727.1	motor neuron and pancreas homeobox protein 1 isoform 2
	NP_001341799.1	myc proto-oncogene protein isoform 2
	NP_004526.1	myelin transcription factor 1
	XP_016859093.1	myelin transcription factor 1-like protein isoform X1
	NP_001339546.1	myocyte-specific enhancer factor 2A isoform 1
	NP_775292.1	nuclear receptor subfamily 4 group A member 3 isoform b
	NP_001121084.1	paired box protein Pax-6 isoform a
	NP_001356654.1	paternally-expressed gene 3 protein isoform 3
	XP_016882377.1	POU domain%2C class 2%2C transcription factor 2 isoform X3
	XP_011531441.1	protein atonal homolog 8 isoform X1
	XP_016879514.1	retinoic acid-induced protein 1 isoform X1
	NP_001356334.1	runt-related transcription factor 2 isoform e
	NP_001307601.1	runt-related transcription factor 3 isoform 1
	XP_011536999.1	signal transducer and activator of transcription 2 isoform X1
	NP_005983.1	T-box transcription factor TBX1 isoform B
	XP_011538047.1	T-cell leukemia homeobox protein 1 isoform X2
	XP_016883130.1	teashirt homolog 2 isoform X2
	NP_001161299.2	transcription factor EB isoform 2
	XP_005244808.1	transcription factor HES-5 isoform X1
	XP_024302186.1	transcription factor HIVEP2 isoform X1
	NP_001273897.1	transcription factor jun-D isoform deltaJunD
	XP_024306047.1	transcription factor Maf isoform X1
	XP_005245680.1	transcription factor SOX-13 isoform X1
	NP_001166183.1	transcription factor Sp3 isoform 3
	NP_612114.2	transcriptional regulator ATRX isoform 2
	NP_954582.1	ventral anterior homeobox 1 isoform b
	XP_006721627.1	zinc finger and BTB domain-containing protein 4 isoform X1
	XP_011540801.1	zinc finger and BTB domain-containing protein 40 isoform X1
	NP_001310572.1	zinc finger E-box-binding homeobox 1 isoform g
	NP_001158238.1	zinc finger homeobox protein 3 isoform B
	XP_011515899.1	zinc finger homeobox protein 4 isoform X3
	XP_011529321.1	zinc finger protein 711 isoform X1
	NP_001340475.1	zinc finger protein 853 isoform 2
	NP_001317590.1	zinc finger protein ZIC 3 isoform 2
Hylobates moloch	XP_032024755.1	achaete-scute homolog 1
	XP_032612994.1	androgen receptor isoform X1
	XP_032614707.1	arginine-glutamic acid dipeptide repeats protein isoform X2
	XP_032011291.1	barH-like 2 homeobox protein
	XP_031993734.1	B-cell CLL/lymphoma 6 member B protein isoform X2
	XP_032032535.1	B-cell lymphoma/leukemia 11A isoform X1
	XP_032036062.1	B-cell lymphoma/leukemia 11B isoform X1
	XP_031993779.1	calmodulin-binding transcription activator 2 isoform X2
	XP_032026283.1	CCAAT/enhancer-binding protein alpha
	XP_031998438.1	CCAAT/enhancer-binding protein beta
	XP_032007233.1	circadian locomoter output cycles protein kaput isoform X1
	XP_032611786.1	class A basic helix-loop-helix protein 15
	XP_032615568.1	class E basic helix-loop-helix protein 22
	XP_031997924.1	class E basic helix-loop-helix protein 23
	XP_032015757.1	class E basic helix-loop-helix protein 41
	XP_032012723.1	COUP transcription factor 1 isoform X1
	XP_032030693.1	COUP transcription factor 2 isoform X3
	XP_032001323.1	CREB-binding protein isoform X2
	XP_032030571.1	CXXC-type zinc finger protein 4
	XP_031998817.1	DNA-binding protein inhibitor ID-1
	XP_031996758.1	DNA-binding protein inhibitor ID-4
	XP_032014967.1	doublesex- and mab-3-related transcription factor A2
	XP_031992749.1	doublesex- and mab-3-related transcription factor B1
	XP_032013904.1	early growth response protein 1
	XP_032018147.1	eomesodermin homolog isoform X1
	XP_032616206.1	ETS translocation variant 1 isoform X5
	XP_032018541.1	forkhead box protein B2
	XP_031997349.1	forkhead box protein C1
	XP_032000730.1	forkhead box protein D1
	XP_032016671.1	forkhead box protein D2
	XP_032018554.1	forkhead box protein E1
	XP_032016669.1	forkhead box protein E3
	XP_032011768.1	forkhead box protein F1
	XP_031997070.1	forkhead box protein F2
	XP_032035689.1	forkhead box protein G1
	XP_032015432.1	forkhead box protein J2
	XP_032034756.1	forkhead box protein K2
	XP_032035166.1	forkhead box protein N3 isoform X1
	XP_032011986.1	forkhead box protein O3 isoform X2
	XP_032016357.1	forkhead box protein O6
	XP_032617392.1	forkhead box protein P2 isoform X1
	XP_031997777.1	forkhead box protein S1
	XP_032010141.1	GON-4-like protein isoform X1
	XP_032007133.1	GS homeobox 2
	XP_032004816.1	heart- and neural crest derivatives-expressed protein 2 isoform X1
	XP_031998272.1	hepatocyte nuclear factor 3-beta isoform X2
	XP_032031185.1	hepatocyte nuclear factor 6
	XP_032000322.1	histone acetyltransferase KAT6A isoform X2
	XP_031996524.1	histone acetyltransferase KAT6B isoform X1
	XP_031993787.1	histone acetyltransferase p300
	XP_032023465.1	histone-lysine N-methyltransferase 2A isoform X1
	XP_032026443.1	histone-lysine N-methyltransferase 2B isoform X1
	XP_032614588.1	histone-lysine N-methyltransferase PRDM16 isoform X1
	XP_032612053.1	homeobox protein ARX
	XP_032024572.1	homeobox protein cut-like 2 isoform X1
	XP_032609274.1	homeobox protein DLX-2
	XP_032616814.1	homeobox protein DLX-6
	XP_032032604.1	homeobox protein EMX2
	XP_032001821.1	homeobox protein engrailed-1
	XP_032618124.1	homeobox protein GBX-1
	XP_032609181.1	homeobox protein GBX-2 isoform X2
	XP_031994479.1	homeobox protein goosecoid-2
	XP_032025386.1	homeobox protein HMX3
	XP_032614727.1	homeobox protein Hox-A1 isoform X1
	XP_032614612.1	homeobox protein Hox-A10
	XP_032614578.1	homeobox protein Hox-A11
	XP_032614558.1	homeobox protein Hox-A13
	XP_032614718.1	homeobox protein Hox-A2
	XP_032018499.1	homeobox protein Hox-B2
	XP_032019225.1	homeobox protein Hox-B3 isoform X1
	XP_032609266.1	homeobox protein Hox-D11
	XP_032609268.1	homeobox protein Hox-D13
	XP_032616011.1	homeobox protein MOX-2
	XP_032025964.1	homeobox protein Nkx-2.3
	XP_031998992.1	homeobox protein Nkx-2.4
	XP_032036448.1	homeobox protein Nkx-2.8
	XP_031991705.1	homeobox protein Nkx-3.2
	XP_032019739.1	homeobox protein Nkx-6.1
	XP_032032891.1	homeobox protein OTX1
	XP_032011899.1	homeobox protein prophet of Pit-1
	XP_032033068.1	homeobox protein SIX3
	XP_031990637.1	homeobox protein SIX4 isoform X1
	XP_032034421.1	homeobox protein SIX5
	XP_032001891.1	homeobox protein unc-4 homolog
	XP_031994014.1	hypermethylated in cancer 1 protein
	XP_032617570.1	interferon regulatory factor 5 isoform X1
	XP_032035985.1	interferon regulatory factor 9
	XP_032610276.1	Krueppel-like factor 2
	XP_032025914.1	Krueppel-like factor 2
	XP_032014998.1	LIM homeobox transcription factor 1-alpha
	XP_032009493.1	lysine-specific demethylase 2A isoform X1
	XP_032020846.1	microtubule organization protein AKNA isoform X2
	XP_032609489.1	motor neuron and pancreas homeobox protein 1
	XP_032616309.1	myc proto-oncogene protein
	XP_031999188.1	myelin transcription factor 1 isoform X4
	XP_032027982.1	myelin transcription factor 1-like protein isoform X10
	XP_032031672.1	myocyte-specific enhancer factor 2A isoform X2
	XP_032035382.1	neuronal PAS domain-containing protein 3 isoform X1
	XP_032031635.1	NK1 transcription factor-related protein 2
	XP_032013677.1	nuclear factor of activated T-cells 5 isoform X4
	XP_032019417.1	nuclear receptor subfamily 1 group D member 1
	XP_032005694.1	nuclear receptor subfamily 2 group C member 2 isoform X1
	XP_032020564.1	nuclear receptor subfamily 4 group A member 3 isoform X3
	XP_032031181.1	oligodendrocyte transcription factor 1
	XP_032610300.1	oligodendrocyte transcription factor 3
	XP_032008096.1	one cut domain family member 2
	XP_032024926.1	oxysterols receptor LXR-beta
	XP_031998557.1	paired box protein Pax-1 isoform X1
	XP_032609207.1	paired box protein Pax-3 isoform X1
	XP_031991323.1	paired mesoderm homeobox protein 2B
	XP_032025821.1	pancreas transcription factor 1 subunit alpha
	XP_032005057.1	pancreas/duodenum homeobox protein 1
	XP_032027189.1	paternally-expressed gene 3 protein
	XP_032013844.1	pituitary homeobox 1
	XP_032035216.1	pituitary homeobox 3
	XP_032016206.1	POU domain%2C class 3%2C transcription factor 1
	XP_032011546.1	POU domain%2C class 3%2C transcription factor 2
	XP_032034999.1	POU domain%2C class 3%2C transcription factor 3
	XP_032027999.1	POU domain%2C class 4%2C transcription factor 2 isoform X1
	XP_032017006.1	pre-B-cell leukemia transcription factor 1 isoform X1
	XP_032019653.1	protein atonal homolog 1
	XP_032033443.1	protein atonal homolog 8 isoform X2
	XP_032612023.1	protein CASP isoform X5
	XP_032609218.1	protein FEV
	XP_032007587.1	retinal homeobox protein Rx
	XP_031997496.1	retinoic acid receptor RXR-beta isoform X2
	XP_032033316.1	retinoic acid-induced protein 1
	XP_031997123.1	runt-related transcription factor 2 isoform X4
	XP_031997335.1	serum response factor isoform X1
	XP_032021549.1	snRNA-activating protein complex subunit 4 isoform X2
	XP_031994174.1	sterol regulatory element-binding protein 2
	XP_032614648.1	taste receptor type 1 member 1 isoform X1
	XP_032018547.1	TATA-box-binding protein isoform X1
	XP_031995382.1	T-box transcription factor TBX1
	XP_032018470.1	T-box transcription factor TBX4 isoform X1
	XP_032025883.1	T-cell leukemia homeobox protein 1 isoform X1
	XP_032026246.1	teashirt homolog 3
	XP_032003207.1	THAP domain-containing protein 11
	XP_032003206.1	THAP domain-containing protein 11
	XP_032616837.1	tonsoku-like protein
	XP_032033659.1	transcription factor 7-like 1
	XP_031992415.1	transcription factor AP-1
	XP_032013502.1	transcription factor E2F4 isoform X2
	XP_032007621.1	transcription factor GATA-6
	XP_032614580.1	transcription factor HES-5 isoform X2
	XP_032016420.1	transcription factor HIVEP2
	XP_032012257.1	transcription factor Maf
	XP_032614406.1	transcription factor MafA isoform X1
	XP_032007234.1	transcription factor SOX-1
	XP_031995782.1	transcription factor SOX-10
	XP_032028127.1	transcription factor SOX-11
	XP_031997745.1	transcription factor SOX-12
	XP_031992616.1	transcription factor SOX-13 isoform X3
	XP_032029953.1	transcription factor SOX-2
	XP_032006998.1	transcription factor SOX-21
	XP_031996303.1	transcription factor SOX-4
	XP_032000773.1	transcription factor SOX-8
	XP_032033035.1	transcription factor SOX-9
	XP_032611233.1	transcription factor Sp3
	XP_032609330.1	transcription factor Sp8 isoform X2
	XP_032611228.1	transcription factor Sp9
	XP_031994696.1	transcriptional activator MN1
	XP_032015413.1	transcriptional activator Myb isoform X1
	XP_032613430.1	transcriptional regulator Kaiso
	XP_032036447.1	transcriptional repressor protein YY1
	XP_032609338.1	twist-related protein 1
	XP_032025580.1	ventral anterior homeobox 1 isoform X2
	XP_031996011.1	zinc finger and BTB domain-containing protein 4
	XP_032615115.1	zinc finger and BTB domain-containing protein 40
	XP_032017821.1	zinc finger and BTB domain-containing protein 47 isoform X2
	XP_032032384.1	zinc finger and BTB domain-containing protein 7A
	XP_031990766.1	zinc finger homeobox protein 2
	XP_032013684.1	zinc finger homeobox protein 3
	XP_032615774.1	zinc finger homeobox protein 4
	XP_032611735.1	zinc finger protein 316 isoform X2
	XP_032015318.1	zinc finger protein 384 isoform X7
	XP_032613134.1	zinc finger protein 711 isoform X1
	XP_032026338.1	zinc finger protein 792
	XP_032611750.1	zinc finger protein 853 isoform X1
	XP_032001732.1	zinc finger protein GLI2
	XP_032007097.1	zinc finger protein ZIC 2 isoform X1
	XP_032613623.1	zinc finger protein ZIC 3 isoform X2
	XP_032007093.1	zinc finger protein ZIC 5
Macaca mulatta	XP_001094978.1	achaete-scute homolog 1
	NP_001028083.1	androgen receptor
	XP_014985427.2	arginine-fifty homeobox
	XP_028690754.1	AT-hook-containing transcription factor isoform X1
	XP_001089467.1	barH-like 2 homeobox protein isoform X1
	XP_001105202.1	B-cell CLL/lymphoma 6 member B protein
	XP_014967921.1	B-cell lymphoma/leukemia 11A isoform X1
	XP_014978995.2	CCAAT/enhancer-binding protein alpha
	XP_015004272.1	CCAAT/enhancer-binding protein beta
	XP_014994168.2	circadian locomoter output cycles protein kaput isoform X1
	XP_014989836.1	class A basic helix-loop-helix protein 15
	XP_028684533.1	class E basic helix-loop-helix protein 23
	XP_015006807.2	class E basic helix-loop-helix protein 41
	XP_014995899.1	COUP transcription factor 1 isoform X1
	XP_028707162.1	COUP transcription factor 2 isoform X2
	XP_014977400.1	CXXC-type zinc finger protein 1 isoform X1
	XP_028704486.1	CXXC-type zinc finger protein 4
	XP_028704874.1	CXXC-type zinc finger protein 5 isoform X1
	XP_001115871.2	cyclic AMP-dependent transcription factor ATF-5
	XP_014967129.1	DNA-binding protein inhibitor ID-2
	NP_001252585.1	DNA-binding protein inhibitor ID-4
	XP_028699841.1	DNA-binding protein RFX5 isoform X1
	NP_001245015.1	E3 SUMO-protein ligase EGR2
	NP_001253807.1	early growth response protein 1
	XP_014987806.2	eomesodermin homolog isoform X1
	XP_001100107.1	forkhead box protein B2
	XP_014990912.2	forkhead box protein C1
	XP_014995756.2	forkhead box protein D1
	XP_014972717.2	forkhead box protein E1
	XP_014993996.2	forkhead box protein E3
	XP_028703725.1	forkhead box protein F2
	XP_014998958.1	forkhead box protein G1
	XP_015006516.1	forkhead box protein J2 isoform X2
	XP_014988694.2	forkhead box protein K1
	XP_028692871.1	forkhead box protein K2 isoform X1
	XP_014992391.2	forkhead box protein O6
	XP_028700593.1	forkhead box protein P2 isoform X1
	XP_014982798.1	forkhead box protein P3 isoform X5
	NP_001177788.1	forkhead box protein S1
	XP_015005085.2	GDNF-inducible zinc finger protein 1 isoform X1
	XP_028683826.1	GON-4-like protein
	XP_014971281.1	H2.0-like homeobox protein
	XP_001085842.1	heart- and neural crest derivatives-expressed protein 2 isoform X1
	XP_001094972.1	hepatocyte nuclear factor 3-beta isoform X2
	XP_015004441.1	hepatocyte nuclear factor 4-alpha isoform X2
	XP_014997763.1	hepatocyte nuclear factor 6 isoform X1
	XP_015002725.2	histone acetyltransferase KAT6B isoform X1
	XP_014971311.2	histone-lysine N-methyltransferase 2A isoform X2
	XP_014979183.2	histone-lysine N-methyltransferase 2B isoform X1
	XP_001094253.1	homeobox even-skipped homolog protein 2
	XP_028697771.1	homeobox protein ARX
	XP_028685713.1	homeobox protein cut-like 2 isoform X5
	XP_014989792.1	homeobox protein DLX-6
	XP_014965500.2	homeobox protein engrailed-1
	XP_001082998.1	homeobox protein GBX-2 isoform X1
	XP_001100695.1	homeobox protein goosecoid
	XP_014989314.1	homeobox protein Hox-A11
	XP_028701772.1	homeobox protein Hox-A2
	XP_014974873.2	homeobox protein Hox-B2
	XP_028692237.1	homeobox protein Hox-B3 isoform X1
	XP_001107932.1	homeobox protein Hox-C13
	XP_028687222.1	homeobox protein Hox-D13
	XP_014965901.2	homeobox protein Hox-D8 isoform X1
	XP_014965898.1	homeobox protein Hox-D9
	XP_001105568.1	homeobox protein MOX-2
	XP_001106216.2	homeobox protein Nkx-2.3
	XP_015005076.1	homeobox protein Nkx-2.4
	XP_001096796.2	homeobox protein Nkx-2.5 isoform X1
	XP_014999075.1	homeobox protein Nkx-2.8
	NP_001181040.1	homeobox protein Nkx-3.2
	XP_001104458.1	homeobox protein Nkx-6.1
	XP_001084150.1	homeobox protein OTX1
	XP_014967762.2	homeobox protein SIX3
	NP_001252681.1	homeobox protein SIX5
	XP_014988639.2	homeobox protein unc-4 homolog isoform X1
	XP_014973701.1	hypermethylated in cancer 1 protein isoform X1
	XP_001105068.1	insulin gene enhancer protein ISL-2
	XP_028702111.1	interferon regulatory factor 5 isoform X3
	XP_014998835.2	interferon regulatory factor 9 isoform X1
	XP_028705758.1	LIM homeobox transcription factor 1-alpha
	NP_001253317.1	lysine-specific demethylase 2A
	XP_028685835.1	lysine-specific demethylase 2B isoform X8
	XP_014994415.2	methylcytosine dioxygenase TET2
	XP_028702357.1	motor neuron and pancreas homeobox protein 1
	XP_028684396.1	myelin transcription factor 1 isoform X1
	XP_028687336.1	myelin transcription factor 1-like protein isoform X1
	XP_001083181.2	NK1 transcription factor-related protein 2
	XP_001094650.2	nuclear factor erythroid 2-related factor 3
	XP_002800078.2	nuclear receptor subfamily 4 group A member 3 isoform X2
	XP_014988487.2	oligodendrocyte transcription factor 1
	XP_001096569.1	oligodendrocyte transcription factor 3
	XP_014977551.2	one cut domain family member 2
	XP_014977868.2	one cut domain family member 3
	XP_015005077.1	paired box protein Pax-1 isoform X2
	XP_001107634.1	paired mesoderm homeobox protein 2
	XP_001098028.1	paired mesoderm homeobox protein 2B
	XP_015002125.2	pancreas transcription factor 1 subunit alpha
	XP_001096758.2	pancreas/duodenum homeobox protein 1
	XP_014980579.2	paternally-expressed gene 3 protein isoform X1
	XP_028705569.1	pituitary homeobox 1
	XP_015003550.2	pituitary homeobox 3
	XP_014979560.1	POU domain%2C class 2%2C transcription factor 2 isoform X14
	XP_014991261.2	POU domain%2C class 3%2C transcription factor 1
	XP_014992454.2	POU domain%2C class 3%2C transcription factor 2
	XP_014968527.2	POU domain%2C class 3%2C transcription factor 3
	XP_028693457.1	POU domain%2C class 4%2C transcription factor 1
	XP_001098227.1	POU domain%2C class 4%2C transcription factor 2 isoform X1
	XP_014989170.2	POU domain%2C class 6%2C transcription factor 2 isoform X1
	XP_014968263.2	protein atonal homolog 8 isoform X2
	XP_028700591.1	protein CASP isoform X12
	XP_001095962.1	protein FEV
	XP_014977547.2	retinal homeobox protein Rx
	NP_001247976.1	retinoblastoma-associated protein
	XP_014991587.2	retinoic acid receptor RXR-beta isoform X1
	XP_028691898.1	retinoic acid-induced protein 1
	XP_028698839.1	short stature homeobox protein
	XP_028697914.1	short stature homeobox protein
	XP_014971851.2	snRNA-activating protein complex subunit 4
	XP_014993245.1	TATA-box-binding protein
	XP_028683817.1	T-box transcription factor TBX1
	XP_014975503.2	T-box transcription factor TBX2
	XP_014975505.1	T-box transcription factor TBX4 isoform X1
	XP_015004261.2	teashirt homolog 2 isoform X1
	XP_001103809.2	teashirt homolog 3 isoform X1
	XP_014981922.1	THAP domain-containing protein 11
	XP_001094480.1	THAP domain-containing protein 3 isoform X4
	XP_014977521.1	transcription factor 4 isoform X5
	XP_028688180.1	transcription factor 7-like 1 isoform X1
	XP_028683335.1	transcription factor AP-2 gamma
	XP_001097146.1	transcription factor Dp family member 3
	NP_001244621.1	transcription factor E2F4
	XP_028702454.1	transcription factor EB isoform X1
	XP_028694067.1	transcription factor GATA-6
	XP_014988012.1	transcription factor HES-1
	XP_014991761.2	transcription factor HES-5 isoform X1
	XP_028703008.1	transcription factor HIVEP2
	XP_014978833.2	transcription factor jun-D
	XP_028696947.1	transcription factor Maf
	XP_015001613.2	transcription factor MafA
	XP_014976951.2	transcription factor SOX-1
	XP_002798445.1	transcription factor SOX-10
	XP_028687839.1	transcription factor SOX-11
	XP_015004795.2	transcription factor SOX-12
	XP_001099185.1	transcription factor SOX-13 isoform X1
	XP_028699091.1	transcription factor SOX-2 isoform X1
	XP_028692923.1	transcription factor SOX-21 isoform X1
	NP_001180681.1	transcription factor SOX-3
	XP_001098923.1	transcription factor SOX-4
	XP_028686679.1	transcription factor Sp3 isoform X2
	NP_001253757.1	transcription factor Sp4
	XP_001082704.1	transcription factor Sp5 isoform X2
	XP_001102781.1	transcription factor Sp8
	XP_014965875.1	transcription factor Sp9
	XP_015004114.2	transcription factor-like 5 protein isoform X2
	XP_015005462.1	transcriptional activator MN1
	XP_028698629.1	transcriptional enhancer factor TEF-4-like isoform X3
	XP_001099769.2	transcriptional regulator ATRX isoform X4
	XP_028697501.1	transcriptional regulator Kaiso isoform X1
	XP_014999966.1	transcriptional repressor protein YY1
	XP_028702416.1	uncharacterized protein LOC711295
	XP_014970061.1	Wilms tumor protein isoform X1
	XP_015006552.2	Y-box-binding protein 3 isoform X1
	NP_001253076.1	zinc finger and BTB domain-containing protein 39
	XP_001101372.1	zinc finger and BTB domain-containing protein 40
	XP_014986730.1	zinc finger and BTB domain-containing protein 47 isoform X2
	XP_002808211.2	zinc finger and BTB domain-containing protein 7A
	XP_014977384.2	zinc finger and BTB domain-containing protein 7C
	XP_028681976.1	zinc finger E-box-binding homeobox 1 isoform X5
	XP_028697276.1	zinc finger homeobox protein 3 isoform X2
	XP_015001085.1	zinc finger homeobox protein 4 isoform X1
	XP_028688761.1	zinc finger protein 195-like
	XP_028700945.1	zinc finger protein 316 isoform X2
	XP_015006411.1	zinc finger protein 384 isoform X2
	XP_014990710.2	zinc finger protein 425
	XP_014983240.1	zinc finger protein 711 isoform X1
	XP_014988747.2	zinc finger protein 853 isoform X1
	XP_014965396.2	zinc finger protein GLI2
	XP_001093759.2	zinc finger protein ZIC 2 isoform X1
	XP_028697819.1	zinc finger protein ZIC 3
	XP_014976867.2	zinc finger protein ZIC 5
Macaca nemestrina	XP_011760037.1	achaete-scute homolog 1
	XP_011731144.1	androgen receptor isoform X1
	XP_011720461.1	arginine-fifty homeobox
	XP_011748682.1	AT-hook-containing transcription factor
	XP_011724986.1	B-cell CLL/lymphoma 6 member B protein
	XP_011715342.1	B-cell lymphoma/leukemia 11B isoform X1
	XP_011763618.1	CCAAT/enhancer-binding protein alpha
	XP_024645170.1	CCAAT/enhancer-binding protein beta
	XP_011708987.1	circadian locomoter output cycles protein kaput isoform X1
	XP_011767525.1	class A basic helix-loop-helix protein 15
	XP_011740522.1	class E basic helix-loop-helix protein 22
	XP_011720885.1	class E basic helix-loop-helix protein 23
	XP_011757432.1	class E basic helix-loop-helix protein 41
	XP_011735623.1	COUP transcription factor 2 isoform X2
	XP_011715923.1	CREB-binding protein isoform X1
	XP_024651015.1	CXXC-type zinc finger protein 1 isoform X1
	XP_011714661.1	CXXC-type zinc finger protein 5
	XP_024653463.1	cyclic AMP-dependent transcription factor ATF-5
	XP_011747742.1	DNA-binding protein inhibitor ID-2
	XP_011740949.1	DNA-binding protein inhibitor ID-4 isoform X2
	XP_011767622.1	DNA-binding protein RFX5
	XP_011768775.1	doublesex- and mab-3-related transcription factor A1
	XP_011714732.1	early growth response protein 1
	XP_011751801.1	eomesodermin homolog isoform X2
	XP_011769284.1	forkhead box protein B2
	XP_011749046.1	forkhead box protein C1
	XP_011728495.1	forkhead box protein D1
	XP_011731882.1	forkhead box protein E1
	XP_011751531.1	forkhead box protein F1
	XP_011711180.1	forkhead box protein F2
	XP_024647339.1	forkhead box protein G1
	XP_011770985.1	forkhead box protein J2 isoform X2
	XP_024644642.1	forkhead box protein K2
	XP_011762006.1	forkhead box protein O6
	XP_011729616.1	forkhead box protein P2
	XP_011764615.1	forkhead box protein S1
	XP_011748126.1	GDNF-inducible zinc finger protein 1 isoform X2
	XP_011753908.1	GS homeobox 1
	XP_011759459.1	H2.0-like homeobox protein
	XP_011714041.1	heart- and neural crest derivatives-expressed protein 2
	XP_011748134.1	hepatocyte nuclear factor 3-beta isoform X2
	XP_011765092.1	hepatocyte nuclear factor 4-alpha isoform X3
	XP_011753684.1	hepatocyte nuclear factor 6
	XP_011713017.1	histone acetyltransferase KAT6B isoform X1
	XP_011730644.1	histone-lysine N-methyltransferase 2A isoform X3
	XP_011763454.1	histone-lysine N-methyltransferase 2B isoform X2
	XP_011742197.1	homeobox even-skipped homolog protein 2
	XP_011733685.1	homeobox protein ARX
	XP_011759318.1	homeobox protein cut-like 2
	XP_011742282.1	homeobox protein DLX-2
	XP_011729210.1	homeobox protein DLX-6
	XP_011757995.1	homeobox protein engrailed-1
	XP_011726281.1	homeobox protein GBX-2
	XP_011715400.1	homeobox protein goosecoid
	XP_011719994.1	homeobox protein HMX3
	XP_011729532.1	homeobox protein Hox-A1 isoform X1
	XP_011729550.1	homeobox protein Hox-A11
	XP_011729553.1	homeobox protein Hox-A13
	XP_011729534.1	homeobox protein Hox-A2
	XP_011723755.1	homeobox protein Hox-B2
	XP_011727052.1	homeobox protein Hox-C13
	XP_011742196.1	homeobox protein Hox-D13
	XP_011742191.1	homeobox protein Hox-D9
	XP_011729343.1	homeobox protein MOX-2
	XP_011733991.1	homeobox protein Nkx-2.3
	XP_011748140.1	homeobox protein Nkx-2.4
	XP_011738392.1	homeobox protein Nkx-2.5 isoform X1
	XP_011733251.1	homeobox protein Nkx-2.8
	XP_011749900.1	homeobox protein Nkx-3.2
	XP_011765823.1	homeobox protein Nkx-6.1
	XP_011711684.1	homeobox protein OTX1
	XP_024643516.1	homeobox protein SIX3 isoform X5
	XP_011734298.1	homeobox protein SIX5
	XP_011742688.1	homeobox protein unc-4 homolog
	XP_011755384.1	insulin gene enhancer protein ISL-2
	XP_011731034.1	interferon regulatory factor 5
	XP_011732994.1	interferon regulatory factor 9
	XP_011759308.1	Krueppel-like factor 2
	XP_011758649.1	LIM homeobox transcription factor 1-alpha
	XP_011719305.1	lysine-specific demethylase 2A isoform X1
	XP_011747444.1	methylcytosine dioxygenase TET2
	XP_011728229.1	motor neuron and pancreas homeobox protein 1
	XP_011720737.1	myelin transcription factor 1 isoform X1
	XP_024653654.1	myelin transcription factor 1-like protein isoform X12
	XP_011735654.1	myocyte-specific enhancer factor 2A isoform X7
	XP_011720208.1	NK1 transcription factor-related protein 2
	XP_011729513.1	nuclear factor erythroid 2-related factor 3
	XP_011724533.1	oligodendrocyte transcription factor 1
	XP_011712571.1	oligodendrocyte transcription factor 3
	XP_024647072.1	one cut domain family member 2
	XP_011748136.1	paired box protein Pax-1 isoform X1
	XP_011722295.1	paired box protein Pax-6 isoform X4
	XP_011709910.1	paired mesoderm homeobox protein 2
	XP_011749559.1	paired mesoderm homeobox protein 2B
	XP_011736769.1	pancreas transcription factor 1 subunit alpha
	XP_011753906.1	pancreas/duodenum homeobox protein 1
	XP_011750188.1	paternally-expressed gene 3 protein
	XP_011714842.1	pituitary homeobox 1
	XP_011733838.1	pituitary homeobox 3
	XP_011761840.1	POU domain%2C class 3%2C transcription factor 1
	XP_011769746.1	POU domain%2C class 3%2C transcription factor 2
	XP_011708816.1	POU domain%2C class 4%2C transcription factor 2 isoform X1
	XP_011767391.1	POU domain%2C class 6%2C transcription factor 2 isoform X2
	XP_011712141.1	protein atonal homolog 8 isoform X1
	XP_011758304.1	protein CASP isoform X10
	XP_011738974.1	protein FEV
	XP_011749135.1	ras-responsive element-binding protein 1 isoform X2
	XP_011731660.1	retinal homeobox protein Rx
	XP_011754861.1	retinoblastoma-associated protein isoform X1
	XP_011727380.1	retinoic acid receptor RXR-beta isoform X2
	XP_011755497.1	retinoic acid-induced protein 1 isoform X1
	XP_011716843.1	rhox homeobox family member 2 isoform X1
	XP_011733315.1	short stature homeobox protein isoform X2
	XP_011723064.1	snRNA-activating protein complex subunit 4 isoform X2
	XP_011749421.1	TATA-box-binding protein
	XP_024648329.1	T-box transcription factor TBX1
	XP_011731424.1	T-box transcription factor TBX4 isoform X1
	XP_011721137.1	teashirt homolog 2 isoform X1
	XP_011763653.1	teashirt homolog 3
	XP_011756085.1	THAP domain-containing protein 11
	XP_024645622.1	thyroid hormone receptor alpha
	XP_011712083.1	transcription factor 7-like 1 isoform X1
	XP_011739322.1	transcription factor Dp family member 3
	XP_011740953.1	transcription factor E2F3 isoform X1
	XP_011756198.1	transcription factor E2F4 isoform X1
	XP_011752881.1	transcription factor EB isoform X2
	XP_011711271.1	transcription factor GATA-6
	XP_011721388.1	transcription factor HES-1
	XP_011765551.1	transcription factor HES-5 isoform X1
	XP_011712627.1	transcription factor HIVEP2
	XP_011749182.1	transcription factor jun-D
	XP_011755737.1	transcription factor Maf isoform X1
	XP_011750778.1	transcription factor MafA
	XP_011710712.1	transcription factor SOX-10
	XP_011747758.1	transcription factor SOX-11
	XP_011764566.1	transcription factor SOX-12
	XP_011745028.1	transcription factor SOX-13 isoform X1
	XP_011740616.1	transcription factor SOX-17
	XP_011736823.1	transcription factor SOX-2
	XP_011732051.1	transcription factor SOX-21
	XP_011739151.1	transcription factor SOX-3
	XP_011740957.1	transcription factor SOX-4
	XP_011755633.1	transcription factor SOX-7
	XP_011729430.1	transcription factor Sp4 isoform X1
	XP_024648998.1	transcription factor Sp5
	XP_011742246.1	transcription factor Sp9
	XP_011720900.1	transcription factor-like 5 protein isoform X3
	XP_011763771.1	transcriptional activator MN1
	XP_011710284.1	transcriptional regulator ATRX isoform X4
	XP_011716850.1	transcriptional regulator Kaiso
	XP_024645376.1	Wilms tumor protein isoform X4
	XP_011726828.1	zinc finger and BTB domain-containing protein 39
	XP_011761078.1	zinc finger and BTB domain-containing protein 40
	XP_011737179.1	zinc finger and BTB domain-containing protein 47 isoform X2
	XP_011745976.1	zinc finger and BTB domain-containing protein 7A
	XP_011752429.1	zinc finger and BTB domain-containing protein 7C
	XP_024652634.1	zinc finger and BTB domain-containing protein 8A isoform X1
	XP_011761561.1	zinc finger and BTB domain-containing protein 8B
	XP_024648034.1	zinc finger E-box-binding homeobox 1 isoform X6
	XP_011755977.1	zinc finger homeobox protein 3 isoform X2
	XP_011742747.1	zinc finger homeobox protein 4 isoform X2
	XP_011767978.1	zinc finger protein 316 isoform X1
	XP_011743902.1	zinc finger protein 384 isoform X2
	XP_024651942.1	zinc finger protein 423 isoform X1
	XP_011727980.1	zinc finger protein 425 isoform X1
	XP_011727997.1	zinc finger protein 746 isoform X5
	XP_011727991.1	zinc finger protein 777
	XP_011767942.1	zinc finger protein 853 isoform X1
	XP_011757931.1	zinc finger protein GLI2 isoform X1
	XP_011733096.1	zinc finger protein ZIC 2
	XP_024648512.1	zinc finger protein ZIC 3 isoform X3
	XP_011733086.1	zinc finger protein ZIC 5
Mandrillus leucophaeus	XP_011824028.1	achaete-scute homolog 1
	XP_011835925.1	androgen receptor isoform X1
	XP_011853886.1	AT-hook-containing transcription factor
	XP_011850027.1	B-cell CLL/lymphoma 6 member B protein
	XP_011853176.1	B-cell lymphoma/leukemia 11A isoform X2
	XP_011847891.1	circadian locomoter output cycles protein kaput
	XP_011841199.1	class A basic helix-loop-helix protein 15
	XP_011855600.1	class E basic helix-loop-helix protein 22
	XP_011840332.1	CREB/ATF bZIP transcription factor isoform X1
	XP_011837954.1	CREB-binding protein
	XP_011824423.1	CXXC-type zinc finger protein 1 isoform X2
	XP_011852609.1	CXXC-type zinc finger protein 5
	XP_011820721.1	DNA-binding protein inhibitor ID-2 isoform X1
	XP_011828933.1	DNA-binding protein RFX5 isoform X1
	XP_011819728.1	E3 SUMO-protein ligase EGR2 isoform X1
	XP_011852643.1	early growth response protein 1
	XP_011825238.1	eomesodermin homolog isoform X1
	XP_011855220.1	forkhead box protein I3
	XP_011853727.1	forkhead box protein J2
	XP_011822492.1	forkhead box protein P2 isoform X5
	XP_011835189.1	forkhead box protein S1
	XP_011848100.1	GON-4-like protein
	XP_011825230.1	hepatocyte nuclear factor 3-beta isoform X2
	XP_011841355.1	histone acetyltransferase KAT6B isoform X1
	XP_011834178.1	histone acetyltransferase p300 isoform X1
	XP_011840264.1	histone-lysine N-methyltransferase 2B
	XP_011833090.1	homeobox protein ARX
	XP_011853325.1	homeobox protein cut-like 2
	XP_011847305.1	homeobox protein DLX-2
	XP_011838861.1	homeobox protein engrailed-1
	XP_011839760.1	homeobox protein GBX-1
	XP_011835721.1	homeobox protein GBX-2
	XP_011847198.1	homeobox protein goosecoid
	XP_011827654.1	homeobox protein Hox-A10
	XP_011827651.1	homeobox protein Hox-A11
	XP_011827661.1	homeobox protein Hox-A2
	XP_011854774.1	homeobox protein Hox-B2
	XP_011854732.1	homeobox protein Hox-B3 isoform X2
	XP_011848031.1	homeobox protein Hox-C13
	XP_011839343.1	homeobox protein MOX-2 isoform X2
	XP_011832914.1	homeobox protein Nkx-2.3
	XP_011843083.1	homeobox protein Nkx-2.5 isoform X4
	XP_011854576.1	homeobox protein Nkx-2.8
	XP_011839517.1	homeobox protein Nkx-3.2
	XP_011842696.1	homeobox protein OTX1 isoform X1
	XP_011845408.1	homeobox protein prophet of Pit-1
	XP_011833606.1	homeobox protein SIX3 isoform X2
	XP_011838113.1	insulin gene enhancer protein ISL-2
	XP_011851283.1	interferon regulatory factor 5 isoform X3
	XP_011826375.1	interferon regulatory factor 9
	XP_011853521.1	LIM homeobox transcription factor 1-alpha
	XP_011842363.1	lysine-specific demethylase 2A isoform X1
	XP_011821722.1	methylcytosine dioxygenase TET2
	XP_011831809.1	myelin transcription factor 1
	XP_011844915.1	myelin transcription factor 1-like protein isoform X1
	XP_011825195.1	myocyte-specific enhancer factor 2A isoform X4
	XP_011820593.1	nuclear receptor subfamily 4 group A member 3 isoform X1
	XP_011827135.1	one cut domain family member 2
	XP_011820973.1	paired box protein Pax-6 isoform X2
	XP_011843377.1	paired mesoderm homeobox protein 2B
	XP_011832923.1	pituitary homeobox 3
	XP_011838339.1	POU domain%2C class 2%2C transcription factor 2 isoform X2
	XP_011832340.1	POU domain%2C class 3%2C transcription factor 2
	XP_011830757.1	probable tumor suppressor protein MN1
	XP_011854016.1	retinoblastoma-associated protein
	XP_011830655.1	retinoic acid-induced protein 1
	XP_011832565.1	rhox homeobox family member 2-like
	XP_011840465.1	snRNA-activating protein complex subunit 4
	XP_011838776.1	TATA-box-binding protein isoform X1
	XP_011834545.1	T-box transcription factor TBX4 isoform X1
	XP_011833509.1	teashirt homolog 2 isoform X2
	XP_011850646.1	teashirt homolog 3
	XP_011837003.1	THAP domain-containing protein 3
	XP_011844189.1	transcription factor Dp family member 3
	XP_011828507.1	transcription factor E2-alpha-like
	XP_011852065.1	transcription factor E2F4
	XP_011842073.1	transcription factor EB
	XP_011852561.1	transcription factor HIVEP2
	XP_011845850.1	transcription factor SOX-13 isoform X1
	XP_011823285.1	transcription factor SOX-3
	XP_011857245.1	transcription factor SOX-9
	XP_011829302.1	transcription factor Sp4
	XP_011829352.1	transcription factor Sp8
	XP_011823853.1	transcriptional regulator ATRX isoform X1
	XP_011832568.1	transcriptional regulator Kaiso
	XP_011838793.1	Y-box-binding protein 3
	XP_011843907.1	zinc finger and BTB domain-containing protein 39
	XP_011821961.1	zinc finger and BTB domain-containing protein 40
	XP_011839666.1	zinc finger and BTB domain-containing protein 47 isoform X2
	XP_011822851.1	zinc finger and BTB domain-containing protein 7A
	XP_011824378.1	zinc finger and BTB domain-containing protein 7C isoform X1
	XP_011829451.1	zinc finger and BTB domain-containing protein 8A
	XP_011832099.1	zinc finger homeobox protein 3
	XP_011837394.1	zinc finger homeobox protein 4
	XP_011841237.1	zinc finger protein 316
	XP_011826746.1	zinc finger protein 711
	XP_011844928.1	zinc finger protein 746
	XP_011841238.1	zinc finger protein 853
	XP_011838813.1	zinc finger protein GLI2
	XP_011849197.1	zinc finger protein ZIC 2
	XP_011849812.1	zinc finger protein ZIC 3
Microcebus murinus	XP_012628138.1	achaete-scute homolog 1
	XP_012617952.1	alpha-globin transcription factor CP2 isoform X2
	XP_012591725.1	androgen receptor
	XP_012635984.1	arginine-fifty homeobox
	XP_012636473.1	aryl hydrocarbon receptor
	XP_012624274.1	AT-hook-containing transcription factor isoform X1
	XP_012646322.1	barH-like 2 homeobox protein
	XP_012620272.1	B-cell lymphoma/leukemia 11A isoform X3
	XP_012630601.1	CCAAT/enhancer-binding protein alpha
	XP_012621608.1	CCAAT/enhancer-binding protein beta
	XP_020137108.1	class A basic helix-loop-helix protein 15
	XP_012618808.1	class E basic helix-loop-helix protein 22
	XP_012594991.1	class E basic helix-loop-helix protein 41
	XP_012594128.1	CREB/ATF bZIP transcription factor isoform X1
	XP_012604518.1	CXXC-type zinc finger protein 5
	XP_012609788.2	cyclic AMP-dependent transcription factor ATF-5
	XP_012609152.1	DNA-binding protein inhibitor ID-4
	XP_012593971.1	doublesex- and mab-3-related transcription factor 3
	XP_012625269.1	doublesex- and mab-3-related transcription factor A1
	XP_012604426.1	early growth response protein 1
	XP_012615232.1	forkhead box protein B2
	XP_012623937.1	forkhead box protein C1
	XP_012639512.2	forkhead box protein D1
	XP_012624574.1	forkhead box protein E1
	XP_012631799.2	forkhead box protein E3
	XP_012620123.1	forkhead box protein F1
	XP_012623940.1	forkhead box protein F2
	XP_012628935.1	forkhead box protein G1
	XP_012629811.2	forkhead box protein I3
	XP_012616117.1	forkhead box protein J2 isoform X1
	XP_012614618.2	forkhead box protein K1 isoform X1
	XP_012629431.1	forkhead box protein N3 isoform X3
	XP_020145349.1	forkhead box protein P2
	XP_012623265.1	GON-4-like protein isoform X1
	XP_012610925.1	heart- and neural crest derivatives-expressed protein 1 isoform X2
	XP_012626135.2	heart- and neural crest derivatives-expressed protein 2
	XP_012594664.1	hepatocyte nuclear factor 3-beta isoform X2
	XP_012636318.1	hepatocyte nuclear factor 4-alpha isoform X5
	XP_012603620.1	hepatocyte nuclear factor 6 isoform X1
	XP_012632864.1	histone acetyltransferase KAT6A isoform X3
	XP_012615389.1	histone acetyltransferase KAT6B isoform X1
	XP_012597234.1	histone acetyltransferase p300
	XP_012630479.1	histone-lysine N-methyltransferase 2B isoform X2
	XP_012645861.1	homeobox protein aristaless-like 4
	XP_012640034.2	homeobox protein ARX
	XP_012597763.1	homeobox protein CDX-2
	XP_020138685.1	homeobox protein cut-like 2 isoform X5
	XP_012637319.1	homeobox protein DLX-2
	XP_012612595.1	homeobox protein DLX-6
	XP_012636955.1	homeobox protein engrailed-1
	XP_012641641.1	homeobox protein GBX-1
	XP_012609960.1	homeobox protein GBX-2 isoform X1
	XP_012636768.1	homeobox protein HMX3
	XP_012628854.1	homeobox protein Hox-A1
	XP_012628835.1	homeobox protein Hox-A10
	XP_012628838.1	homeobox protein Hox-A11
	XP_012628839.2	homeobox protein Hox-A13
	XP_012621492.1	homeobox protein Hox-B2
	XP_012621490.1	homeobox protein Hox-B3
	XP_012608890.1	homeobox protein Hox-D11
	XP_012608900.1	homeobox protein Hox-D13
	XP_012608892.1	homeobox protein Hox-D9
	XP_012597427.1	homeobox protein MOX-2
	XP_012623660.1	homeobox protein Nkx-2.3
	XP_012594671.1	homeobox protein Nkx-2.4
	XP_012620963.1	homeobox protein Nkx-2.5 isoform X2
	XP_012593038.1	homeobox protein Nkx-3.2
	XP_012626385.2	homeobox protein Nkx-6.1
	XP_012620351.1	homeobox protein OTX1
	XP_012611490.1	homeobox protein SIX3 isoform X2
	XP_012633093.1	homeobox protein SIX4 isoform X2
	XP_012616904.1	homeobox protein SIX5
	XP_012614913.1	homeobox protein unc-4 homolog
	XP_012596111.1	hypermethylated in cancer 1 protein isoform X2
	XP_012644633.2	interferon regulatory factor 5 isoform X3
	XP_012645893.1	Krueppel-like factor 1
	XP_020141024.1	LIM homeobox transcription factor 1-alpha
	XP_012613008.1	lysine-specific demethylase 2A isoform X1
	XP_012612038.1	metastasis-associated protein MTA3 isoform X1
	XP_020137693.1	methyl-CpG-binding domain protein 1 isoform X7
	XP_012644110.1	methylcytosine dioxygenase TET3 isoform X1
	XP_012640836.1	myc proto-oncogene protein isoform X1
	XP_012628501.1	myelin transcription factor 1 isoform X1
	XP_012618591.2	myelin transcription factor 1-like protein isoform X1
	XP_012619998.1	myocyte-specific enhancer factor 2A isoform X1
	XP_012635206.2	neurogenin-2
	XP_012595914.1	neuronal PAS domain-containing protein 2 isoform X3
	XP_012628859.1	neuronal PAS domain-containing protein 3 isoform X3
	XP_012598835.2	NF-kappa-B inhibitor epsilon
	XP_012636785.1	NK1 transcription factor-related protein 2
	XP_012628793.1	nuclear factor erythroid 2-related factor 3
	XP_012626418.1	nuclear factor NF-kappa-B p105 subunit isoform X1
	XP_012597837.1	nuclear factor of activated T-cells 5 isoform X8
	XP_012623073.1	nuclear receptor ROR-gamma isoform X2
	XP_012624456.1	nuclear receptor subfamily 4 group A member 3 isoform X2
	XP_012636315.1	oligodendrocyte transcription factor 1
	XP_012636338.1	oligodendrocyte transcription factor 2
	XP_012600940.1	oligodendrocyte transcription factor 3
	XP_012600931.2	one cut domain family member 2
	XP_012609623.1	oxysterols receptor LXR-beta isoform X2
	XP_012597747.1	pancreas/duodenum homeobox protein 1
	XP_012613943.1	POU domain%2C class 2%2C transcription factor 2 isoform X2
	XP_012635356.1	POU domain%2C class 3%2C transcription factor 1
	XP_012624881.1	POU domain%2C class 3%2C transcription factor 2
	XP_012593119.1	POU domain%2C class 3%2C transcription factor 3
	XP_012641196.2	POU domain%2C class 4%2C transcription factor 1
	XP_012639038.1	POU domain%2C class 4%2C transcription factor 2 isoform X1
	XP_012633054.1	POU domain%2C class 6%2C transcription factor 2 isoform X2
	XP_012631245.1	PR domain zinc finger protein 16 isoform X2
	XP_012626008.1	progesterone receptor isoform X1
	XP_012637068.1	prospero homeobox protein 1
	XP_012629523.1	protein atonal homolog 1
	XP_012613928.1	protein capicua homolog isoform X1
	XP_012600915.1	retinal homeobox protein Rx
	XP_012646812.1	retinoic acid receptor RXR-beta isoform X2
	XP_012603362.1	retinoic acid-induced protein 1
	XP_020142588.1	runt-related transcription factor 2 isoform X5
	XP_012606284.1	runt-related transcription factor 3 isoform X1
	XP_012592728.1	short stature homeobox protein
	XP_012637505.1	snRNA-activating protein complex subunit 4
	XP_012646977.1	taste receptor type 1 member 1
	XP_012638003.1	TATA-box-binding protein
	XP_012632041.2	T-box transcription factor TBX1
	XP_012610950.2	T-box transcription factor TBX22
	XP_012630645.1	teashirt homolog 3 isoform X1
	XP_012597922.1	THAP domain-containing protein 11
	XP_012610750.1	transcription factor 15 isoform X1
	XP_012599282.1	transcription factor AP-4 isoform X1
	XP_012609071.1	transcription factor E2F3 isoform X1
	XP_012598065.1	transcription factor E2F4 isoform X1
	XP_012629688.2	transcription factor E2F5
	XP_012628713.1	transcription factor EB
	XP_012608411.1	transcription factor GATA-4 isoform X1
	XP_012601708.1	transcription factor GATA-6
	XP_012635708.1	transcription factor HES-1
	XP_012631265.2	transcription factor HES-5
	XP_012600818.1	transcription factor HIVEP2
	XP_020138415.1	transcription factor Maf
	XP_012608370.1	transcription factor MafA
	XP_012610703.1	transcription factor MafB
	XP_012635628.1	transcription factor Ovo-like 2 isoform X2
	XP_012607421.1	transcription factor SOX-1
	XP_012597298.1	transcription factor SOX-10
	XP_012646750.1	transcription factor SOX-11
	XP_020139950.1	transcription factor SOX-13
	XP_012628486.2	transcription factor SOX-18
	XP_012592429.1	transcription factor SOX-2
	XP_012625199.1	transcription factor SOX-21 isoform X1
	XP_012605305.1	transcription factor SOX-3
	XP_012609139.2	transcription factor SOX-4
	XP_012619058.1	transcription factor Sp1
	XP_012636446.1	transcription factor Sp4 isoform X1
	XP_012637317.1	transcription factor Sp5
	XP_012636438.1	transcription factor Sp8 isoform X1
	XP_012608895.1	transcription factor Sp9 isoform X2
	XP_012606329.1	transcription regulator protein BACH2 isoform X1
	XP_012619255.1	transcriptional activator MN1
	XP_012610793.1	transcriptional regulator ATRX isoform X6
	XP_012594529.1	transcriptional regulator Kaiso
	XP_012601741.1	transcriptional regulator Kaiso-like
	XP_012625934.1	transcriptional repressor CTCFL isoform X2
	XP_012602558.1	transcriptional repressor protein YY1
	XP_012600635.1	tumor protein 63 isoform X1
	XP_012631239.1	tumor protein p73 isoform X2
	XP_012630672.2	upstream stimulatory factor 2 isoform X1
	XP_012596928.1	Y-box-binding protein 3 isoform X1
	XP_012646808.1	zinc finger and BTB domain-containing protein 22 isoform X1
	XP_012630481.1	zinc finger and BTB domain-containing protein 32
	XP_012631794.1	zinc finger and BTB domain-containing protein 4
	XP_020136710.1	zinc finger and BTB domain-containing protein 40
	XP_012625724.2	zinc finger and BTB domain-containing protein 47
	XP_012624745.1	zinc finger and BTB domain-containing protein 7A
	XP_012623352.1	zinc finger and BTB domain-containing protein 7B isoform X2
	XP_012600805.1	zinc finger and BTB domain-containing protein 7C
	XP_012620843.2	zinc finger and BTB domain-containing protein 8A
	XP_012620852.1	zinc finger and BTB domain-containing protein 8B
	XP_012646773.1	zinc finger and BTB domain-containing protein 9
	XP_012620776.1	zinc finger and SCAN domain-containing protein 20 isoform X1
	XP_012644470.1	zinc finger E-box-binding homeobox 1 isoform X5
	XP_012597820.1	zinc finger homeobox protein 3 isoform X1
	XP_012594632.1	zinc finger homeobox protein 4 isoform X1
	XP_012604039.1	zinc finger imprinted 2-like isoform X4
	XP_012623630.1	zinc finger protein 282 isoform X1
	XP_012614295.1	zinc finger protein 316
	XP_012615944.1	zinc finger protein 384 isoform X6
	XP_012645541.1	zinc finger protein 711 isoform X3
	XP_012614332.1	zinc finger protein 853
	XP_012645433.1	zinc finger protein 879 isoform X2
	XP_020143183.1	zinc finger protein AEBP2 isoform X3
	XP_012593090.1	zinc finger protein GLIS3 isoform X1
	XP_012607499.1	zinc finger protein ZIC 2 isoform X1
	XP_012637945.1	zinc finger protein ZIC 3 isoform X2
	XP_012638267.1	zinc finger protein ZIC 4 isoform X3
	XP_012607484.1	zinc finger protein ZIC 5
Nomascus leucogenys	XP_003269983.1	achaete-scute homolog 1
	XP_030663284.1	androgen receptor isoform X1
	XP_030657722.1	arginine-fifty homeobox
	XP_030661324.1	arginine-glutamic acid dipeptide repeats protein isoform X2
	XP_003260081.1	barH-like 2 homeobox protein
	XP_030655276.1	B-cell CLL/lymphoma 6 member B protein isoform X2
	XP_012356713.1	B-cell lymphoma/leukemia 11A isoform X2
	XP_030655566.1	calmodulin-binding transcription activator 2 isoform X1
	XP_030676098.1	CCAAT/enhancer-binding protein alpha
	XP_030682345.1	CCAAT/enhancer-binding protein beta
	XP_030674781.1	circadian locomoter output cycles protein kaput isoform X1
	XP_030651418.1	class A basic helix-loop-helix protein 15
	XP_030651220.1	class E basic helix-loop-helix protein 22
	XP_030672683.1	COUP transcription factor 1 isoform X1
	XP_003268579.1	COUP transcription factor 2 isoform X2
	XP_003269267.1	CREB-binding protein isoform X1
	XP_003267557.1	CXXC-type zinc finger protein 1 isoform X5
	XP_003257512.2	CXXC-type zinc finger protein 4
	XP_030682510.1	DNA-binding protein inhibitor ID-1
	XP_030673228.1	DNA-binding protein inhibitor ID-4
	XP_030679079.1	doublesex- and mab-3-related transcription factor A2
	XP_003273126.1	doublesex- and mab-3-related transcription factor B1
	XP_030654179.1	E3 SUMO-protein ligase EGR2
	XP_030684463.1	early growth response protein 1
	XP_012367054.2	eomesodermin homolog isoform X1
	XP_030673092.1	forkhead box protein C1
	XP_030654119.1	forkhead box protein D1
	XP_030668357.1	forkhead box protein D3
	XP_030670880.1	forkhead box protein E1
	XP_030679409.1	forkhead box protein E3
	XP_030679713.1	forkhead box protein F1
	XP_003272231.2	forkhead box protein F2
	XP_030659033.1	forkhead box protein G1
	XP_003268836.2	forkhead box protein I3
	XP_030651990.1	forkhead box protein K1
	XP_030683042.1	forkhead box protein K2
	XP_012353551.1	forkhead box protein N3 isoform X1
	XP_030679055.1	forkhead box protein O6
	XP_030682182.1	forkhead box protein P2 isoform X1
	XP_030663103.1	forkhead box protein P3 isoform X2
	XP_030681846.1	forkhead box protein S1
	XP_003262716.1	fos-related antigen 2
	XP_003280882.1	GDNF-inducible zinc finger protein 1 isoform X2
	XP_030680121.1	GON-4-like protein isoform X1
	XP_003268429.2	GS homeobox 2
	XP_030672194.1	heart- and neural crest derivatives-expressed protein 2 isoform X2
	XP_030681696.1	hepatocyte nuclear factor 3-beta isoform X2
	XP_003266991.1	hepatocyte nuclear factor 6
	XP_030673043.1	histone acetyltransferase KAT6A isoform X2
	XP_030653719.1	histone acetyltransferase KAT6B isoform X1
	XP_030671340.1	histone acetyltransferase p300
	XP_030684854.1	histone-lysine N-methyltransferase 2A isoform X3
	XP_030675976.1	histone-lysine N-methyltransferase 2B
	XP_030661395.1	histone-lysine N-methyltransferase PRDM16 isoform X1
	XP_030659860.1	homeobox even-skipped homolog protein 2
	XP_030663339.1	homeobox protein ARX
	XP_030677249.1	homeobox protein cut-like 2 isoform X1
	XP_030658919.1	homeobox protein DLX-2
	XP_012365678.2	homeobox protein DLX-6
	XP_003255057.2	homeobox protein EMX2
	XP_012353262.2	homeobox protein engrailed-1
	XP_012367538.2	homeobox protein GBX-1
	XP_003277528.1	homeobox protein GBX-2 isoform X1
	XP_030671738.1	homeobox protein goosecoid-2
	XP_030656933.1	homeobox protein HMX1
	XP_003255107.1	homeobox protein HMX3
	XP_004091028.2	homeobox protein Hox-A1 isoform X1
	XP_030652611.1	homeobox protein Hox-A10
	XP_003270501.1	homeobox protein Hox-A11
	XP_030652722.1	homeobox protein Hox-A13
	XP_003278781.1	homeobox protein Hox-B2
	XP_030663821.1	homeobox protein Hox-B3 isoform X1
	XP_030658727.1	homeobox protein Hox-D11
	XP_030659488.1	homeobox protein Hox-D8 isoform X1
	XP_003252641.2	homeobox protein MOX-2
	XP_003255374.1	homeobox protein Nkx-2.3
	XP_030682511.1	homeobox protein Nkx-2.4
	XP_030657145.1	homeobox protein Nkx-3.2
	XP_003265896.2	homeobox protein Nkx-6.1
	XP_030660866.1	homeobox protein Nkx-6.2
	XP_030664733.1	homeobox protein Nkx-6.2-like
	XP_030683197.1	homeobox protein OTX1
	XP_030655772.1	homeobox protein SIX3
	XP_030667480.1	homeobox protein SIX4
	XP_030653161.1	homeobox protein SIX5
	XP_030657217.1	homeobox protein unc-4 homolog
	XP_030656020.1	hypermethylated in cancer 1 protein
	XP_030669691.1	insulin gene enhancer protein ISL-2
	XP_030682358.1	interferon regulatory factor 5 isoform X1
	XP_012353449.1	interferon regulatory factor 9
	XP_030676396.1	Krueppel-like factor 2
	XP_030679073.1	LIM homeobox transcription factor 1-alpha
	XP_030667164.1	lysine-specific demethylase 2A isoform X2
	XP_030664353.1	max dimerization protein 3 isoform X4
	XP_030670866.1	mesoderm posterior protein 1
	XP_030673547.1	microtubule organization protein AKNA isoform X2
	XP_030681847.1	motor neuron and pancreas homeobox protein 1
	XP_030651022.1	myc proto-oncogene protein
	XP_030681458.1	myelin transcription factor 1 isoform X4
	XP_030655503.1	myelin transcription factor 1-like protein isoform X9
	XP_030670938.1	myocyte-specific enhancer factor 2A isoform X1
	XP_030669103.1	neuronal PAS domain-containing protein 3 isoform X5
	XP_030661745.1	NK1 transcription factor-related protein 2
	XP_003262996.1	nuclear factor of activated T-cells 5 isoform X1
	XP_030663950.1	nuclear receptor subfamily 1 group D member 1
	XP_030657740.1	nuclear receptor subfamily 2 group C member 2 isoform X2
	XP_030662181.1	oligodendrocyte transcription factor 1
	XP_012361436.1	oligodendrocyte transcription factor 3
	XP_030665955.1	one cut domain family member 2
	XP_030651777.1	one cut domain family member 3
	XP_030676996.1	oxysterols receptor LXR-beta
	XP_030681948.1	paired box protein Pax-1 isoform X1
	XP_030659541.1	paired box protein Pax-3 isoform X3
	XP_003258677.1	paired mesoderm homeobox protein 2B
	XP_030675062.1	pancreas transcription factor 1 subunit alpha
	XP_003270260.2	pancreas/duodenum homeobox protein 1
	XP_030675381.1	paternally-expressed gene 3 protein isoform X2
	XP_030684754.1	pituitary homeobox 1
	XP_003255438.1	pituitary homeobox 3
	XP_030652954.1	POU domain%2C class 2%2C transcription factor 2
	XP_030679052.1	POU domain%2C class 3%2C transcription factor 1
	XP_030682808.1	POU domain%2C class 3%2C transcription factor 3
	XP_030669388.1	POU domain%2C class 4%2C transcription factor 1
	XP_003257829.1	POU domain%2C class 4%2C transcription factor 2 isoform X1
	XP_030679898.1	pre-B-cell leukemia transcription factor 1 isoform X1
	XP_003257581.1	protein atonal homolog 1
	XP_030683690.1	protein atonal homolog 8 isoform X2
	XP_030652600.1	protein CASP isoform X4
	XP_003272429.2	protein FEV
	XP_003272215.1	retinoic acid receptor RXR-beta isoform X2
	XP_030683498.1	retinoic acid-induced protein 1
	XP_030653425.1	runt-related transcription factor 2 isoform X2
	XP_030661599.1	runt-related transcription factor 3
	XP_030674042.1	snRNA-activating protein complex subunit 4 isoform X2
	XP_030671316.1	sterol regulatory element-binding protein 2
	XP_030665861.1	TATA-box-binding protein isoform X1
	XP_030671710.1	T-box transcription factor TBX1 isoform X2
	XP_003278518.1	T-box transcription factor TBX4 isoform X1
	XP_004087599.1	T-cell leukemia homeobox protein 1 isoform X1
	XP_003275094.1	teashirt homolog 3
	XP_030660312.1	tonsoku-like protein isoform X3
	XP_030666228.1	transcription factor 4 isoform X5
	XP_030683850.1	transcription factor 7-like 1
	XP_030668775.1	transcription factor AP-1
	XP_030673229.1	transcription factor E2F3 isoform X1
	XP_030665967.1	transcription factor GATA-6
	XP_030661079.1	transcription factor HES-5 isoform X2
	XP_030665628.1	transcription factor HIVEP2
	XP_003272508.1	transcription factor Maf
	XP_030650980.1	transcription factor MafA
	XP_030669570.1	transcription factor SOX-1
	XP_030671436.1	transcription factor SOX-10
	XP_030656159.1	transcription factor SOX-11
	XP_030682339.1	transcription factor SOX-12
	XP_003273197.1	transcription factor SOX-13
	XP_030678727.1	transcription factor SOX-2
	XP_030669414.1	transcription factor SOX-21
	XP_030673234.1	transcription factor SOX-4
	XP_003269178.2	transcription factor SOX-8
	XP_003276135.1	transcription factor SOX-9
	XP_030658928.1	transcription factor Sp3
	XP_003252684.1	transcription factor Sp4 isoform X1
	XP_030678946.1	transcription factor Sp8 isoform X2
	XP_030658968.1	transcription factor Sp9
	XP_030671879.1	transcriptional activator MN1
	XP_030659431.1	transcriptional activator Myb isoform X1
	XP_030663477.1	transcriptional regulator ATRX isoform X1
	XP_003262317.1	transcriptional regulator Kaiso
	XP_030660008.1	transcriptional repressor protein YY1
	XP_030678063.1	twist-related protein 1
	XP_003255052.1	ventral anterior homeobox 1 isoform X2
	XP_030660353.1	Y-box-binding protein 3 isoform X2
	XP_030655739.1	zinc finger and BTB domain-containing protein 4
	XP_030661446.1	zinc finger and BTB domain-containing protein 40
	XP_030667902.1	zinc finger and BTB domain-containing protein 47 isoform X1
	XP_030652056.1	zinc finger and BTB domain-containing protein 7A isoform X2
	XP_003276422.1	zinc finger and BTB domain-containing protein 8A isoform X2
	XP_030679188.1	zinc finger and BTB domain-containing protein 8A isoform X2
	XP_030659959.1	zinc finger homeobox protein 2
	XP_030650411.1	zinc finger homeobox protein 3
	XP_030650988.1	zinc finger homeobox protein 4
	XP_030652297.1	zinc finger protein 316
	XP_012357811.2	zinc finger protein 384 isoform X1
	XP_030663253.1	zinc finger protein 711 isoform X1
	XP_030652321.1	zinc finger protein 853 isoform X1
	XP_003270194.1	zinc finger protein ZIC 2
	XP_030663340.1	zinc finger protein ZIC 3 isoform X1
	XP_030669487.1	zinc finger protein ZIC 5
Otolemur garnettii	XP_003783344.1	achaete-scute homolog 1
	XP_003801358.1	androgen receptor isoform X1
	XP_023372066.1	arginine-fifty homeobox
	XP_023371021.1	arginine-glutamic acid dipeptide repeats protein isoform X1
	XP_003788529.1	aryl hydrocarbon receptor
	XP_023366334.1	AT-hook-containing transcription factor
	XP_003784215.1	barH-like 2 homeobox protein
	XP_003791232.1	B-cell CLL/lymphoma 6 member B protein
	XP_003787985.1	B-cell lymphoma/leukemia 11A isoform X2
	XP_003798483.1	CCAAT/enhancer-binding protein alpha
	XP_003787741.1	CCAAT/enhancer-binding protein beta
	XP_003788352.1	chorion-specific transcription factor GCMb
	XP_012666303.1	class A basic helix-loop-helix protein 15
	XP_003797280.1	class E basic helix-loop-helix protein 22
	XP_003790880.1	CREB-binding protein isoform X3
	XP_012657522.1	CXXC-type zinc finger protein 1 isoform X1
	XP_023363648.1	cyclic AMP-dependent transcription factor ATF-5
	XP_003799977.1	doublesex- and mab-3-related transcription factor A2
	XP_003782204.1	early growth response protein 1
	XP_003788532.1	fer3-like protein
	XP_003783010.1	forkhead box protein B2
	XP_023374640.1	forkhead box protein C1
	XP_003782973.1	forkhead box protein D4-like 1
	XP_023374644.1	forkhead box protein F2
	XP_003796419.1	forkhead box protein J2
	XP_023367279.1	forkhead box protein N3 isoform X1
	XP_023374408.1	forkhead box protein O6
	XP_023366405.1	forkhead box protein P1 isoform X4
	XP_023368970.1	forkhead box protein P2
	XP_003798524.1	GDNF-inducible zinc finger protein 1
	XP_003794655.1	GS homeobox 2
	XP_003782064.1	heart- and neural crest derivatives-expressed protein 1
	XP_023375002.1	hepatocyte nuclear factor 4-gamma
	XP_023365723.1	hepatocyte nuclear factor 6 isoform X1
	XP_003801122.1	histone acetyltransferase KAT6A
	XP_003783579.1	histone acetyltransferase KAT6B isoform X2
	XP_023372685.1	histone-lysine N-methyltransferase 2B isoform X1
	XP_023369910.1	homeobox even-skipped homolog protein 2
	XP_003791968.1	homeobox protein ARX
	XP_012667533.1	homeobox protein DLX-1
	XP_003800922.1	homeobox protein DLX-2
	XP_003782743.1	homeobox protein DLX-6
	XP_003792678.1	homeobox protein engrailed-1
	XP_003788568.1	homeobox protein Hox-A1
	XP_003788576.1	homeobox protein Hox-A10
	XP_003788578.1	homeobox protein Hox-A11
	XP_003788577.1	homeobox protein Hox-A9
	XP_003791545.1	homeobox protein Hox-D13
	XP_003791541.1	homeobox protein Hox-D9
	XP_023374860.1	homeobox protein MOX-2
	XP_003787323.1	homeobox protein Nkx-2.3
	XP_003798534.1	homeobox protein Nkx-2.4
	XP_003781982.1	homeobox protein Nkx-2.5 isoform X1
	XP_003790080.1	homeobox protein Nkx-6.1
	XP_023367870.1	homeobox protein SIX3 isoform X2
	XP_023371651.1	homeobox protein SIX4
	XP_003799570.1	homeobox protein SIX5
	XP_003795505.1	homeobox protein unc-4 homolog
	XP_003784594.1	insulin gene enhancer protein ISL-2
	XP_023369000.1	interferon regulatory factor 5
	XP_003801999.1	interferon regulatory factor 9
	XP_003785339.1	LIM/homeobox protein Lhx2
	XP_023374054.1	lysine-specific demethylase 2A
	XP_023365950.1	methyl-CpG-binding domain protein 1 isoform X3
	XP_003793438.2	methylcytosine dioxygenase TET3
	XP_023373815.1	MHC class II regulatory factor RFX1 isoform X1
	XP_003802230.1	motor neuron and pancreas homeobox protein 1
	XP_023374189.1	myelin transcription factor 1-like protein isoform X4
	XP_023368259.1	myocyte-specific enhancer factor 2A isoform X1
	XP_003791512.1	neurogenic differentiation factor 1
	XP_003782224.1	neurogenin-1
	XP_003796373.2	nuclear factor NF-kappa-B p105 subunit isoform X1
	XP_012661622.1	nuclear factor of activated T-cells 5 isoform X5
	XP_003785216.1	nuclear receptor subfamily 4 group A member 3 isoform X3
	XP_003797112.1	oligodendrocyte transcription factor 1
[truncated: 2,087 more rows]

## Sheet: Rodentia
Supplementary Table S12. The transcription factors containing P-SSRs in rodent genomes.
Species	Accession number	Transcription factor
Arvicanthis niloticus	XP_034373225.1	alpha-globin transcription factor CP2
	XP_034341416.1	androgen receptor
	XP_034356766.1	aryl hydrocarbon receptor nuclear translocator isoform X3
	XP_034364886.1	barH-like 2 homeobox protein
	XP_034362623.1	B-cell CLL/lymphoma 6 member B protein
	XP_034345242.1	carbohydrate-responsive element-binding protein isoform X2
	XP_034364246.1	circadian locomoter output cycles protein kaput isoform X2
	XP_034344662.1	class A basic helix-loop-helix protein 15
	XP_034357212.1	class E basic helix-loop-helix protein 22
	XP_034351153.1	class E basic helix-loop-helix protein 23
	XP_034348266.1	COUP transcription factor 1
	XP_034344025.1	CREB/ATF bZIP transcription factor isoform X1
	XP_034361708.1	CREB-binding protein isoform X1
	XP_034356810.1	CXXC-type zinc finger protein 4 isoform X2
	XP_034356432.1	DNA-binding protein RFX5 isoform X1
	XP_034359875.1	doublesex- and mab-3-related transcription factor B1
	XP_034361069.1	endoplasmic reticulum membrane sensor NFE2L1 isoform X1
	XP_034367070.1	endothelial transcription factor GATA-2
	XP_034339979.1	eomesodermin homolog isoform X1
	XP_034340714.1	forkhead box protein B2
	XP_034367039.1	forkhead box protein C1
	XP_034378503.1	forkhead box protein C2
	XP_034348281.1	forkhead box protein D1
	XP_034359493.1	forkhead box protein E3
	XP_034370256.1	forkhead box protein G1
	XP_034345352.1	forkhead box protein K1
	XP_034340187.1	forkhead box protein L2
	XP_034344003.1	forkhead box protein N3 isoform X1
	XP_034374980.1	forkhead box protein P2 isoform X1
	XP_034356244.1	GON-4-like protein isoform X3
	XP_034363490.1	heart- and neural crest derivatives-expressed protein 1
	XP_034364060.1	hepatocyte nuclear factor 6
	XP_034375936.1	histone acetyltransferase KAT6A
	XP_034372487.1	histone acetyltransferase p300 isoform X2
	XP_034346423.1	histone-lysine N-methyltransferase 2A
	XP_034359087.1	histone-lysine N-methyltransferase 2B isoform X1
	XP_034341935.1	homeobox protein ARX
	XP_034347022.1	homeobox protein BarH-like 2
	XP_034374499.1	homeobox protein CDX-1
	XP_034345656.1	homeobox protein CDX-2
	XP_034375557.1	homeobox protein DLX-6
	XP_034379748.1	homeobox protein EMX2 isoform X1
	XP_034368696.1	homeobox protein engrailed-1
	XP_034375625.1	homeobox protein GBX-1
	XP_034371676.1	homeobox protein goosecoid-2
	XP_034341663.1	homeobox protein HMX3
	XP_034374707.1	homeobox protein Hox-A1 isoform X1
	XP_034374726.1	homeobox protein Hox-A11
	XP_034375522.1	homeobox protein Hox-A13
	XP_034375314.1	homeobox protein Hox-A9
	XP_034361120.1	homeobox protein Hox-B3
	XP_034362051.1	homeobox protein Hox-B7
	XP_034352423.1	homeobox protein Hox-D11
	XP_034352434.1	homeobox protein Hox-D13
	XP_034352599.1	homeobox protein Nkx-2.4
	XP_034363287.1	homeobox protein Nkx-2.5
	XP_034347710.1	homeobox protein Nkx-6.1
	XP_034365419.1	homeobox protein OTX1
	XP_034354643.1	homeobox protein OTX2 isoform X1
	XP_034369790.1	homeobox protein SIX3 isoform X4
	XP_034346065.1	homeobox protein SIX5
	XP_034345882.1	homeobox protein unc-4 homolog
	XP_034351555.1	lysine-specific demethylase 2A isoform X1
	XP_034345131.1	lysine-specific demethylase 2B isoform X2
	XP_034364981.1	max dimerization protein 4
	XP_034361835.1	max-binding protein MNT
	XP_034357660.1	microtubule organization protein AKNA isoform X1
	XP_034350605.1	myb-related protein B
	XP_034350446.1	myelin transcription factor 1
	XP_034369904.1	myelin transcription factor 1-like protein isoform X4
	XP_034372727.1	myoblast determination protein 1 isoform X2
	XP_034352346.1	myocyte-specific enhancer factor 2A isoform X5
	XP_034378117.1	nuclear factor of activated T-cells 5 isoform X1
	XP_034351672.1	nuclear factor of activated T-cells%2C cytoplasmic 2 isoform X1
	XP_034361521.1	nuclear receptor subfamily 1 group D member 1
	XP_034357538.1	nuclear receptor subfamily 4 group A member 3
	XP_034371196.1	oligodendrocyte transcription factor 1
	XP_034348940.1	oligodendrocyte transcription factor 3
	XP_034343686.1	one cut domain family member 3
	XP_034365137.1	paired mesoderm homeobox protein 2B
	XP_034347072.1	POU domain%2C class 2%2C transcription factor 3
	XP_034358898.1	POU domain%2C class 3%2C transcription factor 1
	XP_034346145.1	POU domain%2C class 3%2C transcription factor 2
	XP_034377429.1	POU domain%2C class 3%2C transcription factor 3
	XP_034355007.1	POU domain%2C class 4%2C transcription factor 1
	XP_034378505.1	POU domain%2C class 4%2C transcription factor 2
	XP_034365463.1	POU domain%2C class 6%2C transcription factor 2 isoform X1
	XP_034347770.1	progesterone receptor isoform X1
	XP_034354678.1	protein FEV
	XP_034380218.1	retinoic acid receptor RXR-beta isoform X1
	XP_034377454.1	runt-related transcription factor 2 isoform X2
	XP_034358776.1	runt-related transcription factor 3 isoform X1
	XP_034349002.1	sex-determining region Y protein-like
	XP_034348989.1	sex-determining region Y protein-like
	XP_034348994.1	sex-determining region Y protein-like
	XP_034360654.1	snRNA-activating protein complex subunit 4 isoform X1
	XP_034358926.1	taste receptor type 1 member 1
	XP_034347921.1	TATA-box-binding protein
	XP_034371154.1	T-box transcription factor TBX1
	XP_034363054.1	T-box transcription factor TBX2 isoform X1
	XP_034373969.1	teashirt homolog 1
	XP_034340803.1	teashirt homolog 3
	XP_034378820.1	THAP domain-containing protein 11
	XP_034372729.1	tonsoku-like protein isoform X1
	XP_034359063.1	transcription factor AP-1
	XP_034365442.1	transcription factor E2F3
	XP_034378410.1	transcription factor E2F4 isoform X1
	XP_034377737.1	transcription factor EB isoform X3
	XP_034354602.1	transcription factor GATA-4 isoform X1
	XP_034371683.1	transcription factor HES-1
	XP_034347884.1	transcription factor HIVEP2
	XP_034379129.1	transcription factor LBX1
	XP_034372891.1	transcription factor MafA
	XP_034352409.1	transcription factor MafB
	XP_034376404.1	transcription factor SOX-1 isoform X1
	XP_034370138.1	transcription factor SOX-11
	XP_034369455.1	transcription factor SOX-13 isoform X1
	XP_034346159.1	transcription factor SOX-17
	XP_034341646.1	transcription factor SOX-3 isoform X1
	XP_034363328.1	transcription factor SOX-30
	XP_034350181.1	transcription factor Sp3 isoform X2
	XP_034344248.1	transcription factor Sp4 isoform X1
	XP_034344448.1	transcription factor Sp8
	XP_034350135.1	transcription factor Sp9
	XP_034345883.1	transcriptional activator MN1
	XP_034378559.1	transcriptional repressor CTCF isoform X2
	XP_034343931.1	transcriptional repressor protein YY1
	XP_034370958.1	tumor protein 63 isoform X1
	XP_034358564.1	tumor protein p73 isoform X1
	XP_034344505.1	ventral anterior homeobox 1
	XP_034351470.1	Wilms tumor protein isoform X1
	XP_034367343.1	Y-box-binding protein 3
	XP_034371850.1	zinc finger and BTB domain-containing protein 10
	XP_034344552.1	zinc finger and BTB domain-containing protein 25 isoform X2
	XP_034350826.1	zinc finger and BTB domain-containing protein 3
	XP_034360420.1	zinc finger and BTB domain-containing protein 4 isoform X2
	XP_034358644.1	zinc finger and BTB domain-containing protein 40 isoform X2
	XP_034339588.1	zinc finger and BTB domain-containing protein 47
	XP_034356650.1	zinc finger and BTB domain-containing protein 7B isoform X2
	XP_034378522.1	zinc finger homeobox protein 3 isoform X1
	XP_034363793.1	zinc finger protein 286A isoform X1
	XP_034345775.1	zinc finger protein 316 isoform X1
	XP_034368564.1	zinc finger protein 384 isoform X2
	XP_034375369.1	zinc finger protein 777 isoform X3
	XP_034344698.1	zinc finger protein 853
	XP_034365021.1	zinc finger protein Gfi-1 isoform X1
	XP_034358699.1	zinc finger protein GLIS1
	XP_034348053.1	zinc finger protein PLAGL1
	XP_034354004.1	zinc finger protein ZIC 2
	XP_034341417.1	zinc finger protein ZIC 3 isoform X1
	XP_034354499.1	zinc finger protein ZIC 5
Castor canadensis	XP_020036678.1	achaete-scute homolog 1
	XP_020017548.1	alpha-globin transcription factor CP2 isoform X2
	XP_020035873.1	barH-like 2 homeobox protein
	XP_020025613.1	B-cell lymphoma/leukemia 11A isoform X2
	XP_020028923.1	CCAAT/enhancer-binding protein beta
	XP_020043247.1	circadian locomoter output cycles protein kaput isoform X2
	XP_020020957.1	class E basic helix-loop-helix protein 22
	XP_020020296.1	class E basic helix-loop-helix protein 41
	XP_020035215.1	cone-rod homeobox protein
	XP_020036176.1	CREB/ATF bZIP transcription factor isoform X1
	XP_020012115.1	CREB-binding protein isoform X1
	XP_020010885.1	CXXC-type zinc finger protein 4
	XP_020011680.1	early growth response protein 1
	XP_020007602.1	forkhead box protein B2
	XP_020021538.1	forkhead box protein C1
	XP_020027815.1	forkhead box protein D1-like
	XP_020007532.1	forkhead box protein D3
	XP_020014959.1	forkhead box protein F1
	XP_020021537.1	forkhead box protein F2
	XP_020008876.1	forkhead box protein G1
	XP_020044015.1	forkhead box protein I3
	XP_020032640.1	forkhead box protein K1
	XP_020027596.1	forkhead box protein L2
	XP_020021739.1	GON-4-like protein isoform X1
	XP_020020589.1	H2.0-like homeobox protein
	XP_020008464.1	hepatocyte nuclear factor 3-beta
	XP_020028721.1	hepatocyte nuclear factor 4-alpha isoform X4
	XP_020034335.1	hepatocyte nuclear factor 6
	XP_020009445.1	histone acetyltransferase KAT6A
	XP_020030613.1	histone acetyltransferase KAT6B isoform X1
	XP_020026198.1	histone acetyltransferase p300
	XP_020024121.1	histone-lysine N-methyltransferase 2B isoform X1
	XP_020009587.1	homeobox even-skipped homolog protein 1
	XP_020039931.1	homeobox even-skipped homolog protein 2
	XP_020019297.1	homeobox protein aristaless-like 4
	XP_020044053.1	homeobox protein ARX
	XP_020018170.1	homeobox protein CDX-1
	XP_020032420.1	homeobox protein CDX-2 isoform X1
	XP_020033509.1	homeobox protein cut-like 2
	XP_020039505.1	homeobox protein DLX-2
	XP_020043722.1	homeobox protein DLX-6
	XP_020039678.1	homeobox protein engrailed-1
	XP_020031974.1	homeobox protein GBX-1 isoform X1
	XP_020008061.1	homeobox protein GBX-2
	XP_020041739.1	homeobox protein Hox-A1 isoform X1
	XP_020034957.1	homeobox protein Hox-A11
	XP_020034956.1	homeobox protein Hox-A13
	XP_020041738.1	homeobox protein Hox-A2
	XP_020010719.1	homeobox protein Hox-B2
	XP_020029538.1	homeobox protein Hox-B3-like
	XP_020040593.1	homeobox protein Hox-D1
	XP_020039929.1	homeobox protein Hox-D13
	XP_020008299.1	homeobox protein MOX-2
	XP_020009763.1	homeobox protein Nkx-2.1 isoform X2
	XP_020009437.1	homeobox protein Nkx-2.3
	XP_020040261.1	homeobox protein Nkx-2.4
	XP_020043333.1	homeobox protein Nkx-6.1
	XP_020017265.1	homeobox protein OTX1 isoform X1
	XP_020028531.1	homeobox protein SIX5
	XP_020015988.1	insulin gene enhancer protein ISL-2
	XP_020018490.1	interferon regulatory factor 9
	XP_020023341.1	Krueppel-like factor 2
	XP_020028250.1	Krueppel-like factor 4
	XP_020030600.1	LIM homeobox transcription factor 1-alpha
	XP_020017153.1	lysine-specific demethylase 2A
	XP_020008339.1	max dimerization protein 1
	XP_020032873.1	max dimerization protein 4
	XP_020036770.1	mesoderm posterior protein 2
	XP_020029245.1	metal regulatory transcription factor 1
	XP_020036966.1	mineralocorticoid receptor isoform X2
	XP_020038839.1	motor neuron and pancreas homeobox protein 1
	XP_020040465.1	myc proto-oncogene protein
	XP_020016606.1	myelin transcription factor 1
	XP_020017366.1	myocyte-specific enhancer factor 2D
	XP_020041049.1	neurogenin-1
	XP_020007691.1	neurogenin-2
	XP_020026508.1	neuronal PAS domain-containing protein 1
	XP_020032888.1	NK1 transcription factor-related protein 1
	XP_020011587.1	nuclear factor 1 A-type isoform X6
	XP_020038017.1	nuclear factor erythroid 2-related factor 3
	XP_020021131.1	nuclear factor of activated T-cells 5 isoform X3
	XP_020035427.1	nuclear receptor ROR-gamma isoform X1
	XP_020010932.1	nuclear receptor subfamily 4 group A member 3
	XP_020040466.1	oligodendrocyte transcription factor 1
	XP_020035995.1	oligodendrocyte transcription factor 3
	XP_020026145.1	one cut domain family member 2 isoform X1
	XP_020038888.1	one cut domain family member 3
	XP_020014566.1	paired mesoderm homeobox protein 2
	XP_020037728.1	paired mesoderm homeobox protein 2B
	XP_020022484.1	POU domain%2C class 2%2C transcription factor 2 isoform X1
	XP_020029236.1	POU domain%2C class 3%2C transcription factor 1
	XP_020008806.1	POU domain%2C class 3%2C transcription factor 3-like
	XP_020027356.1	POU domain%2C class 4%2C transcription factor 2 isoform X1
	XP_020011260.1	POU domain%2C class 6%2C transcription factor 2-like
	XP_020026425.1	protein FEV
	XP_020019754.1	retinoic acid receptor RXR-beta isoform X1
	XP_020042589.1	retinoic acid-induced protein 1
	XP_020010063.1	runt-related transcription factor 3
	XP_020042588.1	sterol regulatory element-binding protein 1
	XP_020041660.1	TATA-box-binding protein
	XP_020016284.1	T-box transcription factor TBX1
	XP_020026860.1	T-cell leukemia homeobox protein 1
	XP_020008870.1	teashirt homolog 3 isoform X1
	XP_020026757.1	THAP domain-containing protein 11
	XP_020026567.1	tonsoku-like protein isoform X1
	XP_020031286.1	transcription factor E2F4
	XP_020012871.1	transcription factor EB
	XP_020043519.1	transcription factor GATA-6
	XP_020031144.1	transcription factor HES-7 isoform X2
	XP_020018043.1	transcription factor Maf
	XP_020025960.1	transcription factor MafA
	XP_020011197.1	transcription factor SOX-1 isoform X1
	XP_020042896.1	transcription factor SOX-11 isoform X1
	XP_020038769.1	transcription factor SOX-13 isoform X1
	XP_020009440.1	transcription factor SOX-21
	XP_020007593.1	transcription factor SOX-3 isoform X1
	XP_020042825.1	transcription factor SOX-4
	XP_020040475.1	transcription factor Sp4
	XP_020040479.1	transcription factor Sp8 isoform X2
	XP_020025076.1	transcriptional activator MN1
	XP_020008133.1	transcriptional regulator ATRX
	XP_020007796.1	transcriptional regulator Kaiso
	XP_020009534.1	tumor protein 63 isoform X1
	XP_020013952.1	tumor protein p73 isoform X2
	XP_020010430.1	twist-related protein 1
	XP_020017003.1	Y-box-binding protein 3 isoform X1
	XP_020007197.1	zinc finger and BTB domain-containing protein 4
	XP_020032705.1	zinc finger and BTB domain-containing protein 40
	XP_020014254.1	zinc finger and BTB domain-containing protein 45
	XP_020008802.1	zinc finger homeobox protein 3
	XP_020038992.1	zinc finger homeobox protein 4 isoform X1
	XP_020017699.1	zinc finger protein 316
	XP_020013883.1	zinc finger protein 384 isoform X1
	XP_020017705.1	zinc finger protein 853
	XP_020032604.1	zinc finger protein with KRAB and SCAN domains 4 isoform X1
	XP_020029202.1	zinc finger protein ZFPM1
	XP_020016467.1	zinc finger protein ZIC 2
Chinchilla lanigera	XP_005411952.1	alpha-globin transcription factor CP2
	XP_005401638.1	androgen receptor
	XP_013359666.1	arginine-glutamic acid dipeptide repeats protein
	XP_005382692.2	AT-hook-containing transcription factor
	XP_013369828.1	barH-like 2 homeobox protein
	XP_013370157.1	B-cell lymphoma/leukemia 11A isoform X1
	XP_005390508.2	B-cell lymphoma/leukemia 11B
	XP_005404129.1	calmodulin-binding transcription activator 1 isoform X2
	XP_013377994.1	CCAAT/enhancer-binding protein alpha
	XP_013373966.1	circadian locomoter output cycles protein kaput isoform X3
	XP_005397970.1	class A basic helix-loop-helix protein 15
	XP_005413943.1	cone-rod homeobox protein
	XP_005391374.1	CREB-binding protein
	XP_005382110.1	CXXC-type zinc finger protein 5
	XP_005412871.1	cyclic AMP-dependent transcription factor ATF-5
	XP_013377215.1	doublesex- and mab-3-related transcription factor A2
	XP_013377029.1	doublesex- and mab-3-related transcription factor B1
	XP_005387564.1	eomesodermin homolog
	XP_005408383.1	forkhead box protein B2
	XP_013371746.1	forkhead box protein D4
	XP_005411046.1	forkhead box protein F1
	XP_013377316.1	forkhead box protein F2
	XP_013366949.1	forkhead box protein J2 isoform X1
	XP_005390330.1	forkhead box protein N3 isoform X3
	XP_013369128.1	forkhead box protein P1 isoform X2
	XP_013371509.1	forkhead box protein P2 isoform X1
	XP_013363612.1	forkhead box protein P3
	XP_013363691.1	GON-4-like protein isoform X2
	XP_005406434.1	GS homeobox 1
	XP_013373946.1	GS homeobox 2
	XP_013362529.1	H2.0-like homeobox protein
	XP_005376252.1	heart- and neural crest derivatives-expressed protein 1
	XP_005373596.1	heart- and neural crest derivatives-expressed protein 2
	XP_005400265.1	helix-loop-helix protein 1
	XP_005381015.1	hepatocyte nuclear factor 3-beta isoform X2
	XP_005392532.1	hepatocyte nuclear factor 4-alpha isoform X2
	XP_005376684.1	hepatocyte nuclear factor 6
	XP_005410569.1	histone acetyltransferase KAT6A isoform X1
	XP_013372429.1	histone acetyltransferase KAT6B
	XP_005379396.1	histone acetyltransferase p300
	XP_005408981.2	homeobox protein BarH-like 1
	XP_005406437.1	homeobox protein CDX-2
	XP_005388130.1	homeobox protein DLX-6
	XP_005397764.1	homeobox protein engrailed-1
	XP_005402136.1	homeobox protein HMX3
	XP_013366128.1	homeobox protein Hox-A11
	XP_005377502.1	homeobox protein Hox-A2
	XP_005377505.1	homeobox protein Hox-A7 isoform X1
	XP_005377519.1	homeobox protein Hox-A9
	XP_005394291.1	homeobox protein Hox-B2 isoform X1
	XP_005394298.1	homeobox protein Hox-B7
	XP_005397252.1	homeobox protein Hox-C13
	XP_005377390.1	homeobox protein MOX-2
	XP_005376969.1	homeobox protein Nkx-2.1 isoform X2
	XP_013361604.1	homeobox protein Nkx-2.3
	XP_005376408.1	homeobox protein Nkx-2.5
	XP_005385780.1	homeobox protein OTX1
	XP_005391020.1	homeobox protein SIX3 isoform X2
	XP_013364970.1	homeobox protein SIX5
	XP_005393530.1	insulin gene enhancer protein ISL-2 isoform X2
	XP_005374241.1	Krueppel-like factor 5
	XP_005384414.1	lysine-specific demethylase 2A isoform X1
	XP_005403173.2	lysine-specific demethylase 2B isoform X1
	XP_005385691.2	max dimerization protein 1
	XP_013370088.1	methylcytosine dioxygenase TET3 isoform X1
	XP_005381134.1	MHC class II regulatory factor RFX1 isoform X2
	XP_005414160.1	motor neuron and pancreas homeobox protein 1
	XP_005398046.1	myc proto-oncogene protein
	XP_005409960.1	myelin transcription factor 1 isoform X2
	XP_005404437.1	myelin transcription factor 1-like protein isoform X1
	XP_005413904.2	neuronal PAS domain-containing protein 1 isoform X1
	XP_005399879.1	NF-kappa-B inhibitor beta
	XP_005404502.1	N-myc proto-oncogene protein
	XP_013374867.1	nuclear factor erythroid 2-related factor 1
	XP_005377490.1	nuclear factor erythroid 2-related factor 3
	XP_013359418.1	nuclear factor of activated T-cells 5 isoform X4
	XP_005373165.1	nuclear factor of activated T-cells%2C cytoplasmic 1 isoform X1
	XP_005382877.1	nuclear receptor subfamily 4 group A member 3 isoform X1
	XP_005375732.1	oligodendrocyte transcription factor 1
	XP_005373031.2	one cut domain family member 2
	XP_013364485.1	oxysterols receptor LXR-beta isoform X1
	XP_013360909.1	pancreas/duodenum homeobox protein 1
	XP_013364219.1	POU domain%2C class 2%2C transcription factor 2 isoform X1
	XP_005377854.1	POU domain%2C class 3%2C transcription factor 2
	XP_005386721.1	POU domain%2C class 4%2C transcription factor 2
	XP_005397790.1	POU domain%2C class 6%2C transcription factor 2
	XP_013359677.1	PR domain zinc finger protein 16
	XP_005396216.1	probable tumor suppressor protein MN1
	XP_013364138.1	protein capicua homolog isoform X1
	XP_005398920.1	ras-responsive element-binding protein 1 isoform X2
	XP_005414022.1	retinoic acid-induced protein 1 isoform X2
	XP_005389879.1	runt-related transcription factor 2 isoform X1
	XP_005404135.1	taste receptor type 1 member 1
	XP_005377677.1	TATA-box-binding protein isoform X1
	XP_005392344.1	teashirt homolog 2
	XP_005403678.1	THAP domain-containing protein 11
	XP_005395947.1	tonsoku-like protein isoform X4
	XP_013365477.1	transcription factor 15
	XP_005399491.1	transcription factor HES-7
	XP_005392579.1	transcription factor MafB
	XP_005379294.1	transcription factor SOX-10
	XP_005404423.1	transcription factor SOX-11
	XP_005383132.1	transcription factor SOX-2
	XP_013359918.1	transcription factor SOX-3
	XP_005397233.1	transcription factor Sp1 isoform X3
	XP_005393250.2	transcription factor Sp3
	XP_005377425.1	transcription factor Sp4 isoform X1
	XP_005394319.1	transcription factor Sp6
	XP_013365949.1	transcription factor Sp8
	XP_005393248.1	transcription factor Sp9
	XP_005412679.1	transcriptional regulator ATRX isoform X5
	XP_005413728.1	transcriptional regulator Kaiso
	XP_005404395.2	transmembrane protein 18
	XP_005404199.1	tumor protein p73 isoform X1
	XP_013367106.1	Y-box-binding protein 3
	XP_005389455.1	zinc finger and BTB domain-containing protein 12
	XP_005399545.1	zinc finger and BTB domain-containing protein 4
	XP_013368899.1	zinc finger and BTB domain-containing protein 47
	XP_013360682.1	zinc finger and BTB domain-containing protein 7A
	XP_005411598.1	zinc finger and BTB domain-containing protein 7B isoform X2
	XP_013374999.1	zinc finger and BTB domain-containing protein 8A
	XP_013372441.1	zinc finger and BTB domain-containing protein 9
	XP_013377243.1	zinc finger and SCAN domain-containing protein 23 isoform X1
	XP_013370902.1	zinc finger E-box-binding homeobox 1 isoform X1
	XP_013359398.1	zinc finger homeobox protein 3 isoform X1
	XP_005392253.1	zinc finger homeobox protein 4
	XP_013375648.1	zinc finger protein 14-like isoform X1
	XP_013376718.1	zinc finger protein 316
	XP_005378869.1	zinc finger protein 384 isoform X1
	XP_013365306.1	zinc finger protein 606 isoform X1
	XP_013360113.1	zinc finger protein 777
	XP_013376698.1	zinc finger protein 853
	XP_013372492.1	zinc finger protein ZIC 2
	XP_005404633.1	zinc finger protein ZIC 3 isoform X2
Cricetulus griseus	XP_007652497.1	alpha-globin transcription factor CP2 isoform X3
	XP_027298253.1	androgen receptor isoform X2
	NP_001230919.1	aryl hydrocarbon receptor
	XP_003509013.1	barH-like 2 homeobox protein
	XP_003512535.1	class A basic helix-loop-helix protein 15
	XP_027295068.1	CREB-binding protein isoform X1
	XP_007629716.1	DNA-binding protein RFX5
	XP_003495792.1	doublesex- and mab-3-related transcription factor B1 isoform X1
	XP_003515964.1	E3 SUMO-protein ligase EGR2 isoform X1
	XP_027298328.1	F-box/LRR-repeat protein 19 isoform X1
	XP_007653302.1	forkhead box protein D4-like isoform X1
	XP_016835055.1	forkhead box protein J2 isoform X1
	XP_016830591.1	forkhead box protein N3 isoform X2
	XP_027260033.1	forkhead box protein P1 isoform X8
	XP_027298236.1	forkhead box protein P2
	XP_027291827.1	GON-4-like protein isoform X1
	XP_007646848.2	hepatocyte nuclear factor 3-beta isoform X1
	XP_027294994.1	hepatocyte nuclear factor 6
	XP_007642102.1	histone acetyltransferase KAT6A isoform X1
	XP_003496779.1	histone acetyltransferase KAT6B isoform X1
	XP_027298334.1	histone acetyltransferase KAT8 isoform X2
	XP_003496721.1	homeobox protein CDX-2 isoform X1
	XP_027269182.1	homeobox protein cut-like 2 isoform X1
	XP_003502031.1	homeobox protein Hox-A1 isoform X1
	XP_003502033.1	homeobox protein Hox-A9
	XP_003499604.1	homeobox protein Hox-B2
	XP_003505116.1	homeobox protein MOX-2
	XP_027240683.1	homeobox protein Nkx-2.1
	XP_003497837.1	homeobox protein Nkx-2.3 isoform X1
	XP_003502189.1	homeobox protein OTX1
	XP_003502109.1	interferon regulatory factor 9 isoform X3
	XP_007605713.1	mesoderm posterior protein 2 isoform X1
	XP_016830831.1	MHC class II regulatory factor RFX1 isoform X2
	XP_016834438.1	myb-related protein B isoform X1
	XP_007606192.1	myc proto-oncogene protein isoform X1
	XP_027240262.1	myelin transcription factor 1
	XP_027291723.1	myelin transcription factor 1-like protein isoform X2
	XP_027289507.1	myocyte-specific enhancer factor 2A isoform X2
	XP_007642603.1	NF-kappa-B inhibitor beta isoform X1
	XP_007645130.1	NF-kappa-B inhibitor zeta isoform X1
	XP_007645151.2	nuclear factor 1 C-type isoform X1
	XP_007647500.1	nuclear factor of activated T-cells 5 isoform X1
	XP_003512998.1	nuclear receptor ROR-gamma
	XP_007639968.2	nuclear receptor subfamily 1 group I member 2 isoform X1
	XP_027294894.1	nuclear receptor subfamily 4 group A member 3
	XP_027298274.1	oxysterols receptor LXR-beta isoform X2
	XP_016835857.1	POU domain%2C class 4%2C transcription factor 2
	XP_007650779.1	protein ZNF783 isoform X1
	XP_027293050.1	retinoic acid-induced protein 1 isoform X1
	XP_007643998.1	runt-related transcription factor 1 isoform X1
	XP_016835354.1	snRNA-activating protein complex subunit 4 isoform X4
	NP_001230933.1	sterol regulatory element-binding protein 2
	XP_003510261.1	taste receptor type 1 member 1 isoform X1
	XP_007643985.1	TATA-box-binding protein isoform X1
	XP_007639673.1	T-box transcription factor TBX2 isoform X1
	XP_007651436.1	T-cell leukemia homeobox protein 1
	XP_003504337.1	THAP domain-containing protein 11
	XP_007605693.1	trans-acting T-cell-specific transcription factor GATA-3 isoform X2
	XP_007651352.1	transcription factor E2F3 isoform X2
	XP_003508609.1	transcription factor E2F4 isoform X1
	XP_007647802.1	transcription factor EB isoform X2
	XP_016824012.1	transcription factor GATA-4 isoform X1
	XP_027290707.1	transcription factor HIVEP2
	XP_027291983.1	transcription factor HIVEP3 isoform X2
	XP_027295359.1	transcription factor MafB isoform X1
	XP_027291915.1	transcriptional activator MN1 isoform X1
	XP_016832557.1	transcriptional regulator ATRX isoform X1
	XP_003508394.1	transcriptional regulator Kaiso
	XP_003508601.1	transcriptional repressor CTCF isoform X1
	XP_003501481.1	transcriptional repressor CTCFL
	XP_027292203.1	tumor protein 63
	XP_007649364.1	Y-box-binding protein 3 isoform X1
	XP_007642414.1	zinc finger and BTB domain-containing protein 40 isoform X3
	XP_007639624.1	zinc finger and BTB domain-containing protein 47 isoform X1
	XP_003501642.1	zinc finger and BTB domain-containing protein 7B
	XP_007639584.2	zinc finger and BTB domain-containing protein 8B
	XP_003502121.1	zinc finger homeobox protein 2
	XP_003509412.1	zinc finger homeobox protein 3 isoform X1
	XP_016834153.1	zinc finger protein 112-like isoform X2
	XP_027296923.1	zinc finger protein 316 isoform X1
	XP_016833075.1	zinc finger protein 384 isoform X1
Dipodomys ordii	XP_012876201.1	achaete-scute homolog 1
	XP_012887093.1	androgen receptor
	XP_012879503.1	aryl hydrocarbon receptor
	XP_012873727.1	barH-like 2 homeobox protein
	XP_012868602.1	B-cell lymphoma/leukemia 11B
	XP_012881802.1	CCAAT/enhancer-binding protein alpha
	XP_012879306.1	cell growth-regulating nucleolar protein isoform X1
	XP_012864516.1	circadian locomoter output cycles protein kaput
	XP_012864725.1	class E basic helix-loop-helix protein 22
	XP_012869571.1	CREB/ATF bZIP transcription factor
	XP_012866677.1	CREB-binding protein
	XP_012879197.1	CXXC-type zinc finger protein 4
	XP_012875892.1	CXXC-type zinc finger protein 5
	XP_012883166.1	cyclic AMP-dependent transcription factor ATF-5
	XP_012866198.1	DNA (cytosine-5)-methyltransferase 3B isoform X1
	XP_012885865.1	DNA-binding protein inhibitor ID-4
	XP_012873861.1	doublesex- and mab-3-related transcription factor 1
	XP_012873884.1	doublesex- and mab-3-related transcription factor 3
	XP_012872331.1	doublesex- and mab-3-related transcription factor A2 isoform X2
	XP_012875908.1	early growth response protein 1
	XP_012883959.1	eomesodermin homolog isoform X2
	XP_012882470.1	estrogen receptor isoform X1
	XP_012879472.1	fer3-like protein
	XP_012865541.1	forkhead box protein B1
	XP_012872062.1	forkhead box protein C1
	XP_012880682.1	forkhead box protein D1
	XP_012872324.1	forkhead box protein D2
	XP_012878701.1	forkhead box protein E1
	XP_012872114.1	forkhead box protein F2
	XP_012890124.1	forkhead box protein L2
	XP_012865936.1	forkhead box protein P1 isoform X1
	XP_012875378.1	forkhead box protein P2 isoform X3
	XP_012869239.1	fos-related antigen 2
	XP_012882578.1	GDNF-inducible zinc finger protein 1
	XP_012870490.1	GON-4-like protein
	XP_012882745.1	GS homeobox 1
	XP_012864453.1	GS homeobox 2
	XP_012870599.1	H2.0-like homeobox protein
	XP_012880731.1	heart- and neural crest derivatives-expressed protein 2
	XP_012867733.1	hepatocyte nuclear factor 3-alpha
	XP_012882517.1	hepatocyte nuclear factor 3-beta
	XP_012866310.1	hepatocyte nuclear factor 4-alpha isoform X1
	XP_012881121.1	histone acetyltransferase KAT6B isoform X1
	XP_012880234.1	histone acetyltransferase p300
	XP_012865135.1	histone-lysine N-methyltransferase 2A
	XP_012881736.1	histone-lysine N-methyltransferase 2B
	XP_012879880.1	homeobox even-skipped homolog protein 1 isoform X1
	XP_012882937.1	homeobox even-skipped homolog protein 2
	XP_012885442.1	homeobox protein aristaless-like 4
	XP_012881922.1	homeobox protein ARX
	XP_012882744.1	homeobox protein CDX-2
	XP_012884169.1	homeobox protein DLX-2
	XP_012891240.1	homeobox protein EMX1
	XP_012873014.1	homeobox protein EMX2 isoform X1
	XP_012876120.1	homeobox protein engrailed-1
	XP_012886960.1	homeobox protein goosecoid-2
	XP_012877365.1	homeobox protein HMX2
	XP_012877347.1	homeobox protein HMX3
	XP_012879878.1	homeobox protein Hox-A1 isoform X1
	XP_012879872.1	homeobox protein Hox-A11 isoform X3
	XP_012879869.1	homeobox protein Hox-A2
	XP_012879865.1	homeobox protein Hox-A7
	XP_012879947.1	homeobox protein Hox-A9
	XP_012893460.1	homeobox protein Hox-B2
	XP_012893461.1	homeobox protein Hox-B3
	XP_012887882.1	homeobox protein Hox-C13
	XP_012884230.1	homeobox protein Hox-D1
	XP_012882973.1	homeobox protein Hox-D8
	XP_012882960.1	homeobox protein Hox-D9
	XP_012879454.1	homeobox protein MOX-2
	XP_012867731.1	homeobox protein Nkx-2.1 isoform X1
	XP_012873123.1	homeobox protein Nkx-2.3
	XP_012882495.1	homeobox protein Nkx-2.4
	XP_012867738.1	homeobox protein Nkx-2.8
	XP_012864339.1	homeobox protein Nkx-3.2
	XP_012875625.1	homeobox protein Nkx-6.1
	XP_012877047.1	homeobox protein NOBOX
	XP_012877945.1	homeobox protein OTX1
	XP_012873386.1	homeobox protein SIX3
	XP_012888227.1	homeobox protein SIX5
	XP_012871136.1	hypoxia-inducible factor 1-alpha
	XP_012880867.1	interferon regulatory factor 9
	XP_012878155.1	Krueppel-like factor 16
	XP_012878803.1	Krueppel-like factor 4
	XP_012879194.1	lymphoid enhancer-binding factor 1
	XP_012876340.1	lysine-specific demethylase 2A
	XP_012889651.1	MHC class II regulatory factor RFX1
	XP_012885822.1	myelin transcription factor 1
	XP_012884324.1	myelin transcription factor 1-like protein
	XP_012889588.1	myoblast determination protein 1
	XP_012879189.1	neurogenin-2
	XP_012888093.1	neuronal PAS domain-containing protein 1
	XP_012888906.1	neuronal PAS domain-containing protein 3 isoform X1
	XP_012877737.1	nuclear factor 1 A-type isoform X2
	XP_012893333.1	nuclear factor erythroid 2-related factor 1 isoform X1
	XP_012868296.1	nuclear factor of activated T-cells 5
	XP_012870750.1	nuclear receptor ROR-gamma isoform X1
	XP_012881953.1	nuclear receptor subfamily 0 group B member 1
	XP_012874831.1	nuclear receptor subfamily 1 group I member 2
	XP_012878694.1	nuclear receptor subfamily 4 group A member 3
	XP_012882940.1	oligodendrocyte transcription factor 1
	XP_012874389.1	one cut domain family member 2
	XP_012876732.1	paired mesoderm homeobox protein 2
	XP_012864364.1	paired mesoderm homeobox protein 2B
	XP_012890002.1	paternally-expressed gene 3 protein
	XP_012873148.1	pituitary homeobox 3
	XP_012888154.1	POU domain%2C class 2%2C transcription factor 2 isoform X1
	XP_012872218.1	POU domain%2C class 3%2C transcription factor 1
	XP_012884983.1	POU domain%2C class 4%2C transcription factor 2
	XP_012888596.1	PR domain zinc finger protein 16
	XP_012869728.1	probable tumor suppressor protein MN1
	XP_012890899.1	protein atonal homolog 8 isoform X1
	XP_012890489.1	retinoic acid receptor RXR-beta isoform X2
	XP_012871939.1	retinoic acid-induced protein 1
	XP_012874536.1	runt-related transcription factor 2
	XP_012884910.1	snRNA-activating protein complex subunit 4
	XP_012880336.1	sterol regulatory element-binding protein 2
	XP_012869752.1	T-box transcription factor TBX3
	XP_012881568.1	teashirt homolog 1
	XP_012879735.1	teashirt homolog 2
	XP_012881607.1	teashirt homolog 3
	XP_012868080.1	THAP domain-containing protein 11
	XP_012889310.1	tonsoku-like protein
	XP_012885379.1	transcription factor Dp-2
	XP_012885878.1	transcription factor E2F3 isoform X1
	XP_012868312.1	transcription factor E2F4 isoform X1
	XP_012874689.1	transcription factor EB
	XP_012879682.1	transcription factor GATA-4
	XP_012874820.1	transcription factor HES-1
	XP_012882520.1	transcription factor Ovo-like 2
	XP_012869022.1	transcription factor SOX-11
	XP_012888499.1	transcription factor SOX-2
	XP_012881388.1	transcription factor SOX-3
	XP_012890648.1	transcription factor SOX-4
	XP_012887969.1	transcription factor Sp1
	XP_012884661.1	transcription factor Sp3
	XP_012879502.1	transcription factor Sp4 isoform X3
	XP_012883918.1	transcription factor Sp5
	XP_012879466.1	transcription factor Sp8
	XP_012882913.1	transcription factor Sp9
	XP_012873611.1	transcriptional regulator Kaiso
	XP_012888464.1	tumor protein p73 isoform X1
	XP_012869911.1	X-box-binding protein 1
	XP_012880473.1	Y-box-binding protein 3
	XP_012868027.1	zinc finger and BTB domain-containing protein 10
	XP_012868936.1	zinc finger and BTB domain-containing protein 4
	XP_012885689.1	zinc finger and BTB domain-containing protein 47
	XP_012876956.1	zinc finger and BTB domain-containing protein 6
	XP_012870801.1	zinc finger and BTB domain-containing protein 7B
	XP_012874361.1	zinc finger and BTB domain-containing protein 7C isoform X1
	XP_012890506.1	zinc finger and BTB domain-containing protein 9 isoform X1
	XP_012870169.1	zinc finger E-box-binding homeobox 1 isoform X2
	XP_012868126.1	zinc finger homeobox protein 3
	XP_012883886.1	zinc finger homeobox protein 4
	XP_012879007.1	zinc finger protein 316 isoform X2
	XP_012870372.1	zinc finger protein 397 isoform X2
	XP_012891828.1	zinc finger protein 777
	XP_012878845.1	zinc finger protein 853
	XP_012882418.1	zinc finger protein PLAGL1
	XP_012878413.1	zinc finger protein ZIC 2
Fukomys damarensis	XP_010630488.1	androgen receptor
	XP_010637728.1	AT-hook-containing transcription factor isoform X1
	XP_010608109.1	B-cell lymphoma/leukemia 11A isoform X6
	XP_010638580.1	circadian locomoter output cycles protein kaput isoform X1
	XP_010641046.1	class A basic helix-loop-helix protein 15
	XP_010639619.1	class E basic helix-loop-helix protein 22
	XP_010639117.1	cone-rod homeobox protein
	XP_010642491.1	CREB-binding protein
	XP_010612110.1	CXXC-type zinc finger protein 5
	XP_010621580.1	doublesex- and mab-3-related transcription factor C2 isoform X2
	XP_010622351.1	early growth response protein 3 isoform X2
	XP_010632212.1	ETS-related transcription factor Elf-2 isoform X5
	XP_019060331.1	forkhead box protein D4
	XP_019061903.1	forkhead box protein N3 isoform X1
	XP_010620174.1	forkhead box protein P2
	XP_019060667.1	hepatocyte nuclear factor 3-beta
	XP_010629757.1	hepatocyte nuclear factor 4-alpha isoform X3
	XP_010615419.1	histone acetyltransferase KAT6A isoform X1
	XP_010605611.1	histone acetyltransferase KAT6B isoform X1
	XP_010610546.1	histone acetyltransferase p300 isoform X1
	XP_010630247.1	histone-lysine N-methyltransferase 2B
	XP_010601796.1	homeobox protein DLX-6
	XP_010622022.1	homeobox protein engrailed-1
	XP_010626572.1	homeobox protein Hox-A1 isoform X1
	XP_010641645.1	homeobox protein MOX-2
	XP_010636852.1	homeobox protein Nkx-2.3
	XP_010621354.1	interferon regulatory factor 4
	XP_010634134.1	lysine-specific demethylase 2A isoform X1
	XP_010629839.1	methylcytosine dioxygenase TET3 isoform X1
	XP_010629739.1	myb-related protein B isoform X1
	XP_010641185.1	myc proto-oncogene protein
	XP_010631719.1	myelin transcription factor 1 isoform X1
	XP_010627398.1	myelin transcription factor 1-like protein isoform X8
	XP_010606154.1	myocyte-specific enhancer factor 2A isoform X3
	XP_010631138.1	NF-kappa-B inhibitor beta isoform X1
	XP_010616111.1	NF-kappa-B inhibitor epsilon
	XP_010612915.1	NF-kappa-B inhibitor zeta isoform X2
	XP_010627422.1	N-myc proto-oncogene protein
	XP_010610651.1	nuclear factor of activated T-cells 5
	XP_010614832.1	nuclear receptor ROR-gamma isoform X5
	XP_010624971.1	oligodendrocyte transcription factor 3
	XP_010633768.1	one cut domain family member 2
	XP_010615174.1	paternally-expressed gene 3 protein
	XP_010620703.1	POU domain%2C class 4%2C transcription factor 1
	XP_010609225.1	POU domain%2C class 4%2C transcription factor 2
	XP_010609166.1	POU domain%2C class 6%2C transcription factor 2
	XP_010626086.1	PR domain zinc finger protein 16 isoform X1
	XP_010640835.1	prospero homeobox protein 1 isoform X1
	XP_010635714.1	retinoic acid-induced protein 1 isoform X1
	XP_010607273.1	snRNA-activating protein complex subunit 4
	XP_010627230.1	TATA-box-binding protein
	XP_010608713.1	T-cell acute lymphocytic leukemia protein 1
	XP_010616549.1	teashirt homolog 2
	XP_010639304.1	teashirt homolog 3 isoform X2
	XP_010610676.1	THAP domain-containing protein 11
	XP_010628804.1	tonsoku-like protein isoform X1
	XP_010610673.1	transcription factor E2F4
	XP_010624909.1	transcription factor HIVEP2
	XP_010643313.1	transcription factor SOX-13
	XP_010619090.1	transcription factor SOX-8
	XP_010639400.1	transcription factor Sp4 isoform X1
	XP_019059993.1	transcriptional activator MN1
	XP_010639635.1	transcriptional regulator ATRX isoform X1
	XP_010627881.1	transcriptional regulator Kaiso
	XP_010604810.1	transcriptional repressor p66-alpha isoform X3
	XP_010620978.1	transmembrane protein 18 isoform X3
	XP_010622417.1	tumor protein 63 isoform X2
	XP_010626110.1	tumor protein p73 isoform X1
	XP_010603685.1	zinc finger and BTB domain-containing protein 22
	XP_010624305.1	zinc finger and BTB domain-containing protein 40 isoform X1
	XP_010615319.1	zinc finger and BTB domain-containing protein 45
	XP_010642207.1	zinc finger and BTB domain-containing protein 7B
	XP_010620043.1	zinc finger and BTB domain-containing protein 7C
	XP_019061997.1	zinc finger and SCAN domain-containing protein 18
	XP_010619631.1	zinc finger E-box-binding homeobox 1 isoform X2
	XP_010610664.1	zinc finger homeobox protein 3
	XP_010609565.1	zinc finger homeobox protein 4
	XP_010609947.1	zinc finger protein 384 isoform X1
	XP_010641155.2	zinc finger protein 853
	XP_010629232.1	zinc finger protein basonuclin-2 isoform X1
	XP_010630572.1	zinc finger protein GLI2 isoform X1
	XP_010642391.1	zinc finger protein GLIS2 isoform X1
Grammomys surdaster	XP_028638075.1	alpha-globin transcription factor CP2 isoform X2
	XP_028625865.1	androgen receptor
	XP_028613676.1	arginine-glutamic acid dipeptide repeats protein isoform X4
	XP_028624656.1	aryl hydrocarbon receptor
	XP_028638264.1	barH-like 2 homeobox protein
	XP_028641776.1	B-cell CLL/lymphoma 6 member B protein
	XP_028641807.1	calmodulin-binding transcription activator 2 isoform X4
	XP_028625548.1	CCAAT/enhancer-binding protein beta
	XP_028636564.1	circadian locomoter output cycles protein kaput isoform X1
	XP_028611986.1	class A basic helix-loop-helix protein 15
	XP_028620187.1	class E basic helix-loop-helix protein 22
	XP_028629991.1	class E basic helix-loop-helix protein 23
	XP_028615945.1	COUP transcription factor 1
	XP_028626425.1	CREB/ATF bZIP transcription factor isoform X1
	XP_028616650.1	CREB-binding protein
	XP_028632583.1	CXXC-type zinc finger protein 1 isoform X1
	XP_028616171.1	CXXC-type zinc finger protein 4
	XP_028644638.1	cyclic AMP-dependent transcription factor ATF-5
	XP_028643908.1	doublesex- and mab-3-related transcription factor B1
	XP_028638786.1	endothelial transcription factor GATA-2
	XP_028623169.1	eomesodermin homolog isoform X2
	XP_028625883.1	forkhead box protein B2
	XP_028631495.1	forkhead box protein C1
	XP_028609694.1	forkhead box protein C2
	XP_028607882.1	forkhead box protein D1 isoform X2
	XP_028626136.1	forkhead box protein E1
	XP_028640346.1	forkhead box protein E3
	XP_028631545.1	forkhead box protein F2
	XP_028613318.1	forkhead box protein G1
	XP_028616965.1	forkhead box protein J2 isoform X1
	XP_028611871.1	forkhead box protein K1
	XP_028643877.1	forkhead box protein L2
	XP_028633107.1	forkhead box protein N3 isoform X2
	XP_028634257.1	forkhead box protein P2
	XP_028626852.1	fos-related antigen 1 isoform X1
	XP_028633784.1	glucocorticoid receptor
	XP_028609183.1	GON-4-like protein isoform X1
	XP_028636655.1	GS homeobox 2
	XP_028625623.1	hepatocyte nuclear factor 4-alpha isoform X2
	XP_028629444.1	hepatocyte nuclear factor 6
	XP_028638709.1	histone acetyltransferase KAT6A isoform X1
	XP_028645683.1	histone acetyltransferase p300 isoform X1
	XP_028639677.1	histone-lysine N-methyltransferase 2A isoform X1
	XP_028635452.1	homeobox protein ARX
	XP_028631985.1	homeobox protein BarH-like 2
	XP_028635663.1	homeobox protein CDX-2
	XP_028618686.1	homeobox protein DLX-2
	XP_028635019.1	homeobox protein DLX-6
	XP_028632279.1	homeobox protein EMX2 isoform X1
	XP_028627297.1	homeobox protein engrailed-1
	XP_028630615.1	homeobox protein GBX-1
	XP_028626397.1	homeobox protein goosecoid-2
	XP_028645865.1	homeobox protein Hox-A1 isoform X2
	XP_028645928.1	homeobox protein Hox-A13
	XP_028645889.1	homeobox protein Hox-A9
	XP_028610899.1	homeobox protein Hox-B2
	XP_028611026.1	homeobox protein Hox-B3
	XP_028618884.1	homeobox protein Hox-D13
	XP_028618861.1	homeobox protein Hox-D9
	XP_028629545.1	homeobox protein Nkx-6.1
	XP_028634941.1	homeobox protein OTX1 isoform X1
	XP_028621003.1	homeobox protein SIX3
	XP_028634519.1	homeobox protein SIX5
	XP_028611813.1	homeobox protein unc-4 homolog
	XP_028643157.1	interferon regulatory factor 9
	XP_028627123.1	lysine-specific demethylase 2A isoform X1
	XP_028618255.1	max dimerization protein 1
	XP_028630611.1	motor neuron and pancreas homeobox protein 1
	XP_028625554.1	myb-related protein B
	XP_028629886.1	myelin transcription factor 1 isoform X1
	XP_028624636.1	myelin transcription factor 1-like protein
	XP_028618907.1	neurogenic differentiation factor 1
	XP_028627787.1	neurogenin-1
	XP_028624380.1	nuclear factor of activated T-cells 5 isoform X1
	XP_028626128.1	nuclear receptor subfamily 4 group A member 3
	XP_028636262.1	nucleolar transcription factor 1 isoform X1
	XP_028612256.1	oligodendrocyte transcription factor 1
	XP_028638453.1	oligodendrocyte transcription factor 3
	XP_028630151.1	one cut domain family member 2
	XP_028627395.1	one cut domain family member 3
	XP_028621185.1	paired mesoderm homeobox protein 2B
	XP_028646010.1	POU domain%2C class 3%2C transcription factor 1
	XP_028637017.1	POU domain%2C class 3%2C transcription factor 2
	XP_028642663.1	POU domain%2C class 3%2C transcription factor 3
	XP_028628343.1	POU domain%2C class 4%2C transcription factor 1
	XP_028609266.1	POU domain%2C class 4%2C transcription factor 2
	XP_028645124.1	POU domain%2C class 6%2C transcription factor 2
	XP_028637163.1	protein capicua homolog isoform X5
	XP_028616361.1	protein FEV
	XP_028642215.1	retinoic acid receptor RXR-beta isoform X4
	XP_028622375.1	runt-related transcription factor 2 isoform X1
	XP_028615504.1	runt-related transcription factor 3
	XP_028622496.1	serum response factor
	XP_028628700.1	snRNA-activating protein complex subunit 4
	XP_028626349.1	T-box transcription factor TBX1 isoform X2
	XP_028628217.1	T-box transcription factor TBX2
	XP_028628291.1	T-box transcription factor TBX4
	XP_028609997.1	teashirt homolog 3
	XP_028624535.1	THAP domain-containing protein 11
	XP_028634665.1	tonsoku-like protein isoform X2
	XP_028629162.1	transcription factor AP-1
	XP_028615813.1	transcription factor E2F2 isoform X1
	XP_028631511.1	transcription factor E2F3 isoform X1
	XP_028624574.1	transcription factor E2F4
	XP_028622371.1	transcription factor EB isoform X4
	XP_028614626.1	transcription factor GATA-4 isoform X2
	XP_028615349.1	transcription factor GATA-6
	XP_028609613.1	transcription factor HES-1
	XP_028613763.1	transcription factor HES-3
	XP_028635038.1	transcription factor HIVEP2
	XP_028632010.1	transcription factor LBX1
	XP_028639290.1	transcription factor MafA
	XP_028642582.1	transcription factor MafB
	XP_028622103.1	transcription factor SOX-1
	XP_028624608.1	transcription factor SOX-11
	XP_028620500.1	transcription factor SOX-13 isoform X2
	XP_028628191.1	transcription factor SOX-21 isoform X1
	XP_028609967.1	transcription factor SOX-3
	XP_028618869.1	transcription factor Sp3
	XP_028629026.1	transcription factor Sp4 isoform X1
	XP_028618914.1	transcription factor Sp5
	XP_028629041.1	transcription factor Sp8
	XP_028618842.1	transcription factor Sp9
	XP_028633235.1	transcriptional activator MN1
	XP_028614361.1	transcriptional regulator Kaiso
	XP_028624322.1	transcriptional repressor CTCF isoform X2
	XP_028620296.1	transcriptional repressor protein YY1
	XP_028639733.1	tumor protein 63 isoform X1
	XP_028613668.1	tumor protein p73
	XP_028624720.1	twist-related protein 1 isoform X1
	XP_028632244.1	ventral anterior homeobox 1
	XP_028622647.1	Wilms tumor protein isoform X1
	XP_028636759.1	Y-box-binding protein 3
	XP_028633369.1	zinc finger and BTB domain-containing protein 3
	XP_028615646.1	zinc finger and BTB domain-containing protein 40 isoform X1
	XP_028609094.1	zinc finger and BTB domain-containing protein 7B isoform X1
	XP_028639052.1	zinc finger and BTB domain-containing protein 7C
	XP_028624532.1	zinc finger homeobox protein 3
	XP_028637769.1	zinc finger protein 286A
	XP_028611935.1	zinc finger protein 316
	XP_028610237.1	zinc finger protein 384 isoform X1
	XP_028611939.1	zinc finger protein 853
	XP_028628221.1	zinc finger protein ZIC 5
Heterocephalus glaber	XP_004871834.1	androgen receptor isoform X1
	XP_004867301.2	B-cell lymphoma/leukemia 11A isoform X4
	XP_004837039.1	B-cell lymphoma/leukemia 11B isoform X1
	XP_004857369.1	calmodulin-binding transcription activator 2 isoform X6
	XP_004858973.1	CCAAT/enhancer-binding protein alpha
	XP_004858116.1	CCAAT/enhancer-binding protein beta
	XP_021117987.1	circadian locomoter output cycles protein kaput
	XP_004840527.2	class A basic helix-loop-helix protein 15
	XP_004842183.1	class E basic helix-loop-helix protein 22
	XP_004841228.1	class E basic helix-loop-helix protein 23
	XP_004845797.1	class E basic helix-loop-helix protein 41
	XP_004867095.1	cone-rod homeobox protein
	XP_021100145.1	CREB-binding protein isoform X3
	XP_021101074.1	CXXC-type zinc finger protein 4
	XP_021111571.1	CXXC-type zinc finger protein 5
	XP_004866912.1	cyclic AMP-dependent transcription factor ATF-5
	XP_004854050.1	DNA-binding protein RFX5
	XP_004869333.2	doublesex- and mab-3-related transcription factor A2
	XP_004857863.1	eomesodermin homolog isoform X2
	XP_021093609.1	estrogen receptor isoform X1
	XP_021097886.1	ETS domain-containing protein Elk-4 isoform X1
	XP_021113573.1	ETS-related transcription factor Elf-1 isoform X1
	XP_012922948.1	FACT complex subunit SSRP1 isoform X3
	XP_021109803.1	fer3-like protein
	XP_012934235.1	forkhead box protein B2
	XP_004847851.1	forkhead box protein C1
	XP_004842814.1	forkhead box protein C2
	XP_021106352.1	forkhead box protein D1
	XP_004838249.1	forkhead box protein D4-like 1
	XP_004865022.1	forkhead box protein E1
	XP_004869360.1	forkhead box protein E3
	XP_004842811.2	forkhead box protein F1
	XP_021116504.1	forkhead box protein F2
	XP_004864108.1	forkhead box protein G1
	XP_004844606.1	forkhead box protein I3
	XP_004834389.1	forkhead box protein L2
	XP_021100941.1	forkhead box protein N3 isoform X1
	XP_004844171.1	forkhead box protein O1
	XP_021100414.1	forkhead box protein P2
	XP_021110574.1	forkhead box protein S1
	XP_012923425.1	GON-4-like protein isoform X1
	XP_004854866.2	GS homeobox 1
	XP_004849767.1	GS homeobox 2
	XP_004852999.1	heart- and neural crest derivatives-expressed protein 2
	XP_004858770.1	helix-loop-helix protein 1
	XP_004838570.1	hematopoietically-expressed homeobox protein HHEX
	XP_004858246.1	hepatocyte nuclear factor 4-alpha isoform X1
	XP_004835434.1	hepatocyte nuclear factor 6 isoform X1
	XP_004855347.1	histone acetyltransferase KAT6A
	XP_004845590.1	histone acetyltransferase p300 isoform X2
	XP_021095078.1	histone-lysine N-methyltransferase 2B isoform X2
	XP_004857774.1	homeobox even-skipped homolog protein 2
	XP_004872295.1	homeobox protein ARX
	XP_004862779.1	homeobox protein DLX-6
	XP_004838903.1	homeobox protein EMX2
	XP_004836129.1	homeobox protein engrailed-1
	XP_004860583.1	homeobox protein GBX-1
	XP_004839579.1	homeobox protein Hox-A1 isoform X1
	XP_004839560.1	homeobox protein Hox-A11
	XP_021109690.1	homeobox protein Hox-A13
	XP_004839565.1	homeobox protein Hox-A7
	XP_004859661.1	homeobox protein Hox-B2
	XP_021095723.1	homeobox protein Hox-B3
	XP_004859667.1	homeobox protein Hox-B4
	XP_004872834.1	homeobox protein Hox-C11
	XP_004872832.1	homeobox protein Hox-C13
	XP_004857775.1	homeobox protein Hox-D13
	XP_004857786.1	homeobox protein Hox-D4
	XP_004839657.1	homeobox protein MOX-2
	XP_004867603.1	homeobox protein Nkx-2.1 isoform X1
	XP_004838704.1	homeobox protein Nkx-2.3
	XP_004840960.1	homeobox protein Nkx-2.4
	XP_004836425.1	homeobox protein Nkx-2.5
	XP_004867602.1	homeobox protein Nkx-2.8
	XP_012928836.2	homeobox protein Nkx-3.1
	XP_004847327.1	homeobox protein Nkx-3.2
	XP_004872396.1	homeobox protein Nkx-6.1
	XP_012925666.1	homeobox protein SIX3 isoform X2
	XP_012923249.1	homeobox protein SIX4 isoform X2
	XP_004867193.1	homeobox protein SIX5 isoform X1
	XP_004840398.1	homeobox protein unc-4 homolog
	XP_004872132.1	insulin gene enhancer protein ISL-2
	XP_021120372.1	lysine-specific demethylase 2A
	XP_004852831.1	mesoderm posterior protein 2
	XP_021109133.1	metastasis-associated protein MTA3-like
	XP_004844767.1	methylcytosine dioxygenase TET3 isoform X1
	XP_012923848.1	MHC class II regulatory factor RFX1 isoform X2
	XP_004838016.1	myc proto-oncogene protein
	XP_021102875.1	myelin transcription factor 1-like protein isoform X1
	XP_004852748.1	myocyte-specific enhancer factor 2A isoform X3
	XP_004859557.1	neurogenic differentiation factor 2
	XP_021104054.1	N-myc proto-oncogene protein
	XP_021112470.1	nuclear factor of activated T-cells%2C cytoplasmic 3 isoform X1
	XP_004864992.1	nuclear receptor subfamily 4 group A member 3 isoform X1
	XP_004859285.1	nucleolar transcription factor 1 isoform X1
	XP_004842358.2	oligodendrocyte transcription factor 2
	XP_004871528.1	oligodendrocyte transcription factor 3
	XP_021101469.1	oxysterols receptor LXR-beta isoform X1
	XP_021117207.1	paired mesoderm homeobox protein 2 isoform X2
	XP_004859974.1	pancreas transcription factor 1 subunit alpha
	XP_021094247.1	pituitary homeobox 1 isoform X1
	XP_004851065.1	POU domain%2C class 3%2C transcription factor 1
	XP_004862552.1	POU domain%2C class 3%2C transcription factor 2
	XP_004844534.1	POU domain%2C class 3%2C transcription factor 3
	XP_021114212.1	POU domain%2C class 4%2C transcription factor 1
	XP_004840317.2	POU domain%2C class 6%2C transcription factor 2
	XP_012920597.1	PR domain zinc finger protein 16 isoform X2
	XP_021100376.1	pre-B-cell leukemia transcription factor 1 isoform X2
	XP_004870863.1	progesterone receptor
	XP_012930813.2	prospero homeobox protein 1 isoform X1
	XP_004844651.1	protein atonal homolog 8
	XP_012924045.1	protein capicua homolog isoform X2
	XP_004864622.1	protein FEV
	XP_004858480.1	retinal homeobox protein Rx
	XP_004846884.1	retinoic acid receptor RXR-beta isoform X1
	XP_021115386.1	runt-related transcription factor 2 isoform X7
	XP_004850661.1	runt-related transcription factor 3
	XP_004846574.1	serum response factor
	XP_021111937.1	single-minded homolog 2
	XP_012929219.1	snRNA-activating protein complex subunit 4 isoform X1
	XP_004849452.1	steroidogenic factor 1
	XP_004868916.1	TATA-box-binding protein
	XP_021112709.1	T-box transcription factor TBX1 isoform X2
	XP_021104347.1	T-box transcription factor TBX2
	XP_004866400.1	T-cell leukemia homeobox protein 1
	XP_021094723.1	teashirt homolog 2 isoform X4
	XP_021112499.1	THAP domain-containing protein 11
	XP_021105859.1	tonsoku-like protein isoform X1
	XP_004840692.1	transcription factor 15
	XP_004869664.1	transcription factor AP-1
	XP_021116230.1	transcription factor E2F3 isoform X2
	XP_004843104.1	transcription factor E2F4
	XP_004853221.1	transcription factor GATA-6
	XP_004846105.1	transcription factor HIVEP2
	XP_021106694.1	transcription factor jun-D
	XP_021112342.1	transcription factor Maf isoform X1
	XP_004874085.1	transcription factor MafB
	XP_021094981.1	transcription factor SOX-1
	XP_004868381.1	transcription factor SOX-11
	XP_004870876.1	transcription factor SOX-21
	XP_004862358.1	transcription factor SOX-3
	XP_021116495.1	transcription factor SOX-4
	XP_021095943.1	transcription factor Sp2 isoform X3
	XP_021094218.1	transcription factor Sp3 isoform X4
	XP_012925698.1	transcription factor Sp4
	XP_004857702.1	transcription factor Sp5
	XP_004839630.1	transcription factor Sp8
	XP_004857752.1	transcription factor Sp9
	XP_004842310.1	transcription regulator protein BACH1
	XP_004843416.1	transcriptional activator MN1
	XP_004874651.1	transcriptional regulator Kaiso
	XP_004837023.1	transcriptional repressor protein YY1
	XP_021111337.1	tumor protein 63 isoform X2
	XP_012920526.1	tumor protein p73 isoform X1
	XP_021109804.1	twist-related protein 1
	XP_004838907.1	ventral anterior homeobox 1
	XP_004849957.1	ventral anterior homeobox 2
	XP_021118680.1	zinc finger and BTB domain-containing protein 40 isoform X2
	XP_021101757.1	zinc finger and BTB domain-containing protein 45 isoform X1
	XP_021113529.1	zinc finger and BTB domain-containing protein 47 isoform X4
	XP_004871375.1	zinc finger and BTB domain-containing protein 7B
	XP_004855172.1	zinc finger and BTB domain-containing protein 7C isoform X2
	XP_004850922.1	zinc finger and BTB domain-containing protein 8A isoform X1
	XP_021115678.1	zinc finger and BTB domain-containing protein 9
	XP_021112430.1	zinc finger homeobox protein 3
	XP_004840486.1	zinc finger protein 316 isoform X2
	XP_021101554.1	zinc finger protein 331 isoform X2
	XP_021103799.1	zinc finger protein 384 isoform X1
	XP_021113657.1	zinc finger protein 621-like isoform X2
	XP_021106747.1	zinc finger protein 726-like
	XP_004860483.1	zinc finger protein 777 isoform X2
	XP_004840485.1	zinc finger protein 853 isoform X1
	XP_004845848.1	zinc finger protein AEBP2 isoform X1
	XP_012932723.1	zinc finger protein ZIC 2
	XP_021098198.1	zinc finger protein ZIC 3 isoform X2
	XP_004858677.1	zinc finger protein ZIC 5
Ictidomys tridecemlineatus	XP_021588514.1	arginine-glutamic acid dipeptide repeats protein isoform X3
	XP_005327798.1	barH-like 2 homeobox protein
	XP_013212617.1	B-cell lymphoma/leukemia 11A isoform X1
	XP_021578486.1	circadian locomoter output cycles protein kaput isoform X1
	XP_005323020.1	class E basic helix-loop-helix protein 22
	XP_021589807.1	cone-rod homeobox protein
	XP_013219502.2	CREB-binding protein
	XP_005323126.1	CXXC-type zinc finger protein 1 isoform X2
	XP_005327334.1	CXXC-type zinc finger protein 5
	XP_005336804.1	cyclic AMP-dependent transcription factor ATF-5
	XP_005324141.1	doublesex- and mab-3-related transcription factor 3
	XP_005327313.1	early growth response protein 1
	XP_005324561.1	endothelial PAS domain-containing protein 1
	XP_005337768.1	forkhead box protein D3
	XP_013213491.1	forkhead box protein D4-like 1
	XP_021588816.1	forkhead box protein F2
	XP_013212247.1	forkhead box protein N3 isoform X2
	XP_021586705.1	forkhead box protein P2
	XP_021586206.1	GON-4-like protein isoform X8
	XP_005335913.1	H2.0-like homeobox protein
	XP_005334664.1	hepatocyte nuclear factor 3-beta
	XP_005327169.1	hepatocyte nuclear factor 4-alpha
	XP_013220651.1	histone acetyltransferase KAT6A
	XP_005325942.1	histone acetyltransferase KAT6B isoform X1
	XP_005341072.1	homeobox protein ARX
	XP_005324223.1	homeobox protein CDX-1
	XP_005317201.1	homeobox protein CDX-2
	XP_005329721.1	homeobox protein cut-like 2
	XP_005324653.1	homeobox protein DLX-2
	XP_005316011.1	homeobox protein engrailed-1
	XP_005326750.1	homeobox protein engrailed-2
	XP_005326453.1	homeobox protein GBX-2
	XP_005319193.1	homeobox protein Hox-A1 isoform X1
	XP_005319201.1	homeobox protein Hox-A11
	XP_013212409.1	homeobox protein Hox-B2
	XP_005321778.1	homeobox protein Hox-B4
	XP_005328829.1	homeobox protein MOX-2
	XP_005339361.1	homeobox protein Nkx-6.1
	XP_005322113.1	homeobox protein OTX1
	XP_005338291.1	homeobox protein SIX5
	XP_021591234.1	interferon regulatory factor 9 isoform X2
	XP_005324871.1	Krueppel-like factor 5
	XP_005319916.1	LIM homeobox transcription factor 1-alpha
	XP_005333415.1	lysine-specific demethylase 2A isoform X1
	XP_005339864.1	methylcytosine dioxygenase TET2
	XP_013218694.1	MHC class II regulatory factor RFX1
	XP_005327588.1	mineralocorticoid receptor
	XP_013211358.1	myc proto-oncogene protein
	XP_021583415.1	myelin transcription factor 1-like protein isoform X1
	XP_005330163.1	neurogenin-2
	XP_005336458.1	NF-kappa-B inhibitor beta
	XP_021582490.1	nuclear factor 1 A-type isoform X2
	XP_005319182.1	nuclear factor erythroid 2-related factor 3
	XP_021577379.1	nuclear factor of activated T-cells 5 isoform X3
	XP_005318402.1	nuclear factor of activated T-cells%2C cytoplasmic 3 isoform X1
	XP_005331294.1	nuclear receptor ROR-gamma
	XP_013214490.1	nuclear receptor subfamily 4 group A member 3
	XP_005323583.1	oligodendrocyte transcription factor 1
	XP_005323584.1	oligodendrocyte transcription factor 2
	XP_005329861.1	oligodendrocyte transcription factor 3
	XP_005323151.1	one cut domain family member 2
	XP_005341716.1	oxysterols receptor LXR-beta isoform X1
	XP_021576629.1	paternally-expressed gene 3 protein isoform X2
	XP_021590834.1	POU domain%2C class 2%2C transcription factor 2
	XP_005327597.1	POU domain%2C class 4%2C transcription factor 2
	XP_021577965.1	POU domain%2C class 6%2C transcription factor 2 isoform X1
	XP_013213021.1	retinal homeobox protein Rx
	XP_005318886.1	retinoic acid receptor RXR-beta isoform X1
	XP_005339509.1	retinoic acid-induced protein 1
	XP_005334842.1	taste receptor type 1 member 1 isoform X1
	XP_005342550.1	TATA-box-binding protein
	XP_013214115.1	teashirt homolog 2
	XP_005330698.1	teashirt homolog 3
	XP_013221462.1	THAP domain-containing protein 8
	XP_005329208.1	transcription factor E2F3
	XP_005318763.1	transcription factor EB
	XP_021588610.1	transcription factor HIVEP2
	XP_005316155.1	transcription factor MafA
	XP_005322318.1	transcription factor SOX-10
	XP_005330369.1	transcription factor SOX-13 isoform X2
	XP_021584484.1	transcription factor SOX-5 isoform X1
	XP_005325091.1	transcription factor Sp1
	XP_005328854.1	transcription factor Sp4 isoform X1
	XP_005328853.1	transcription factor Sp8 isoform X2
	XP_005336130.1	transcriptional activator MN1
	XP_005319418.1	transcriptional regulator Kaiso
	XP_005327499.1	Wilms tumor protein isoform X1
	XP_021577194.1	Y-box-binding protein 3
	XP_005330215.1	zinc finger and BTB domain-containing protein 24 isoform X1
	XP_005332854.1	zinc finger and BTB domain-containing protein 4
	XP_005317621.1	zinc finger and BTB domain-containing protein 40
	XP_005337983.1	zinc finger and BTB domain-containing protein 47 isoform X1
	XP_005332269.1	zinc finger and BTB domain-containing protein 7A
	XP_005331374.1	zinc finger and BTB domain-containing protein 7B
	XP_021580701.1	zinc finger and BTB domain-containing protein 7C
	XP_021590841.1	zinc finger and BTB domain-containing protein 8A
	XP_005317814.1	zinc finger and BTB domain-containing protein 8B
	XP_013211283.1	zinc finger and BTB domain-containing protein 9
	XP_013221534.1	zinc finger homeobox protein 3
	XP_021590774.1	zinc finger homeobox protein 4
	XP_005326695.1	zinc finger protein 282 isoform X1
	XP_021575633.1	zinc finger protein 316
	XP_021590941.1	zinc finger protein 384 isoform X3
	XP_005326697.2	zinc finger protein 777 isoform X1
	XP_021575635.1	zinc finger protein 853 isoform X1
	XP_021579703.1	zinc finger protein GLI2
Jaculus jaculus	XP_004661062.1	androgen receptor
	XP_004657137.1	B-cell CLL/lymphoma 6 member B protein
	XP_004665601.1	B-cell lymphoma/leukemia 11B
	XP_004659883.1	CCAAT/enhancer-binding protein alpha
	XP_004663859.1	CCAAT/enhancer-binding protein beta
	XP_004653379.1	class E basic helix-loop-helix protein 22
	XP_012805565.1	class E basic helix-loop-helix protein 41
	XP_004658346.1	CREB/ATF bZIP transcription factor
	XP_004652273.1	CREB-binding protein isoform X1
	XP_012805213.1	CXXC-type zinc finger protein 4
	XP_004672269.1	cyclic AMP-dependent transcription factor ATF-5
	XP_004668140.1	DNA (cytosine-5)-methyltransferase 3B isoform X2
	XP_004653209.1	doublesex- and mab-3-related transcription factor 3 isoform X1
	XP_004662147.1	eomesodermin homolog isoform X1
	XP_012806769.1	estrogen receptor isoform X2
	XP_012807115.1	ETS domain-containing transcription factor ERF
	XP_004651056.1	ETS-related transcription factor Elf-1 isoform X1
	XP_004652718.1	fer3-like protein
	XP_004653033.1	forkhead box protein B2
	XP_004666197.1	forkhead box protein C1
	XP_012807516.1	forkhead box protein D1
	XP_012805251.1	forkhead box protein D3
	XP_004666103.2	forkhead box protein F1
	XP_004668705.1	forkhead box protein J2
	XP_004664260.1	forkhead box protein L2
	XP_004660672.1	forkhead box protein O3
	XP_004651569.1	forkhead box protein P1
	XP_004658621.1	forkhead box protein P2 isoform X1
	XP_004664766.1	glucocorticoid receptor
	XP_012806299.1	GON-4-like protein
	XP_004660034.1	GS homeobox 1
	XP_004658762.1	GS homeobox 2
	XP_004670170.1	H2.0-like homeobox protein
	XP_004656946.1	hairy/enhancer-of-split related with YRPW motif protein 1
	XP_004666588.1	heart- and neural crest derivatives-expressed protein 1
	XP_004657186.1	heart- and neural crest derivatives-expressed protein 2
	XP_004668800.1	hepatocyte nuclear factor 3-beta
	XP_004672987.1	hepatocyte nuclear factor 3-gamma
	XP_004662539.1	hepatocyte nuclear factor 6
	XP_012806791.1	histone acetyltransferase KAT6A
	XP_004650395.1	histone acetyltransferase p300
	XP_004659862.1	histone-lysine N-methyltransferase 2B
	XP_004660290.1	homeobox even-skipped homolog protein 2
	XP_004670062.1	homeobox protein ARX
	XP_004652124.1	homeobox protein BarH-like 1
	XP_004660036.1	homeobox protein CDX-2 isoform X1
	XP_004671012.1	homeobox protein cut-like 2
	XP_004660399.1	homeobox protein DLX-2
	XP_004656255.1	homeobox protein DLX-6
	XP_012804474.1	homeobox protein engrailed-1
	XP_004662328.1	homeobox protein GBX-2
	XP_004670871.1	homeobox protein goosecoid-2
	XP_004656178.1	homeobox protein HMX1
	XP_004659327.1	homeobox protein HMX2
	XP_004659328.1	homeobox protein HMX3
	XP_004652851.1	homeobox protein Hox-A1 isoform X1
	XP_004652842.1	homeobox protein Hox-A11
	XP_004652846.1	homeobox protein Hox-A7
	XP_004652845.1	homeobox protein Hox-A9
	XP_004655579.1	homeobox protein Hox-B2
	XP_004655849.1	homeobox protein Hox-B4
	XP_004655584.1	homeobox protein Hox-B5
	XP_004649969.1	homeobox protein Hox-C11
	XP_004649967.1	homeobox protein Hox-C13
	XP_004660370.2	homeobox protein Hox-D8
	XP_004660371.1	homeobox protein Hox-D9
	XP_004652902.1	homeobox protein MOX-2
	XP_004665064.1	homeobox protein MSX-2
	XP_004649183.1	homeobox protein Nkx-2.1 isoform X1
	XP_004669911.1	homeobox protein Nkx-2.3
	XP_004668771.1	homeobox protein Nkx-2.4
	XP_004665071.1	homeobox protein Nkx-2.5
	XP_004660147.1	homeobox protein OTX1
	XP_004649297.1	homeobox protein SIX4
	XP_004672977.1	homeobox protein SIX5
	XP_012804663.1	hypoxia-inducible factor 1-alpha
	XP_004661175.1	Krueppel-like factor 14
	XP_004657042.1	Krueppel-like factor 4
	XP_004652009.1	LIM homeobox transcription factor 1-alpha
	XP_012804146.1	mesoderm posterior protein 1
	XP_012804147.1	mesoderm posterior protein 2
	XP_012804592.1	metastasis-associated protein MTA3
	XP_004663050.1	methylcytosine dioxygenase TET2
	XP_004668332.1	methylcytosine dioxygenase TET3 isoform X1
	XP_004672528.1	MHC class II regulatory factor RFX1
	XP_004669348.1	myb-related protein B isoform X1
	XP_004669591.1	myelin transcription factor 1 isoform X2
	XP_004656930.1	myelin transcription factor 1-like protein isoform X3
	XP_004650881.1	myoblast determination protein 1
	XP_004660341.1	neurogenic differentiation factor 1
	XP_004655533.1	neurogenic differentiation factor 2
	XP_004665135.1	neurogenin-1
	XP_004661831.1	neuronal PAS domain-containing protein 3
	XP_004652701.1	nuclear factor erythroid 2-related factor 3
	XP_004661708.1	nuclear factor of activated T-cells 5 isoform X2
	XP_004663916.1	nuclear factor of activated T-cells%2C cytoplasmic 2
	XP_004667225.1	nuclear receptor ROR-gamma isoform X1
	XP_004655509.1	nuclear receptor subfamily 1 group D member 1
	XP_004657015.1	nuclear receptor subfamily 4 group A member 3
	XP_004654501.1	oligodendrocyte transcription factor 1
	XP_012803360.1	oligodendrocyte transcription factor 2
	XP_004651226.1	oligodendrocyte transcription factor 3
	XP_004654824.1	one cut domain family member 2
	XP_004654756.1	one cut domain family member 3
	XP_004672608.1	oxysterols receptor LXR-beta isoform X1
	XP_004657645.1	paired box protein Pax-7 isoform X1
	XP_004660035.1	pancreas/duodenum homeobox protein 1
	XP_004671868.1	paternally-expressed gene 3 protein
	XP_004651999.1	POU domain%2C class 2%2C transcription factor 1 isoform X4
	XP_004660648.1	POU domain%2C class 3%2C transcription factor 2
	XP_004651751.2	POU domain%2C class 3%2C transcription factor 3
	XP_004650839.1	POU domain%2C class 4%2C transcription factor 1
	XP_004668902.1	POU domain%2C class 6%2C transcription factor 2 isoform X2
	XP_004652010.1	pre-B-cell leukemia transcription factor 1 isoform X1
	XP_004671004.1	probable tumor suppressor protein MN1
	XP_004671357.1	prospero homeobox protein 1
	XP_004658619.1	protein atonal homolog 1
	XP_004664914.1	retinoblastoma-like protein 2 isoform X2
	XP_004669046.1	retinoic acid-induced protein 1
	XP_004652455.1	short stature homeobox protein 2 isoform X1
	XP_004653913.1	snRNA-activating protein complex subunit 4
	XP_004651123.1	TATA-box-binding protein
	XP_012807249.1	T-box transcription factor TBX1
	XP_004660519.1	T-box transcription factor TBX18
	XP_012805586.1	T-box transcription factor TBX2
	XP_004652351.1	T-box transcription factor TBX20
	XP_012803403.1	teashirt homolog 1
	XP_004660023.1	teashirt homolog 3
	XP_004661739.1	THAP domain-containing protein 11
	XP_012804669.1	transcription factor 7-like 1
	XP_004657582.1	transcription factor E2F2 isoform X2
	XP_004668443.1	transcription factor E2F3 isoform X2
	XP_004652247.1	transcription factor E4F1 isoform X1
	XP_004649565.1	transcription factor EB isoform X1
	XP_004665762.1	transcription factor HES-1
	XP_004657775.1	transcription factor HES-5
	XP_004656436.1	transcription factor MafA
	XP_004669340.1	transcription factor MafB
	XP_004650356.1	transcription factor SOX-10
	XP_004656940.1	transcription factor SOX-11 isoform X1
	XP_004668113.1	transcription factor SOX-12
	XP_004663633.1	transcription factor SOX-13
	XP_004652129.1	transcription factor SOX-2
	XP_012803975.1	transcription factor SOX-30
	XP_004650895.1	transcription factor SOX-6 isoform X3
	XP_004652881.1	transcription factor Sp4 isoform X2
	XP_012803004.1	transcription factor Sp8
	XP_004660293.2	transcription factor Sp9
	XP_012807002.1	transcription factor YY2
	XP_004667035.1	transcriptional regulator ATRX isoform X1
	XP_012805859.1	transcriptional repressor protein YY1
	XP_004654330.1	tumor protein 63 isoform X4
	XP_004659971.1	upstream stimulatory factor 2 isoform X1
	XP_012806124.1	visual system homeobox 2
	XP_004660770.1	Wilms tumor protein
	XP_012805504.1	X-box-binding protein 1
	XP_012806683.1	Y-box-binding protein 3
	XP_004649636.1	zinc finger and BTB domain-containing protein 22
	XP_004657600.1	zinc finger and BTB domain-containing protein 40
	XP_004662068.1	zinc finger and BTB domain-containing protein 47
	XP_004657741.1	zinc finger and BTB domain-containing protein 48
	XP_004656553.1	zinc finger and BTB domain-containing protein 7C
	XP_004649845.1	zinc finger and BTB domain-containing protein 9
	XP_004659601.1	zinc finger homeobox protein 3
	XP_004660610.1	zinc finger homeobox protein 4
	XP_012806068.1	zinc finger protein 316
	XP_012806690.1	zinc finger protein 384 isoform X2
	XP_012806067.1	zinc finger protein 853
	XP_004670987.1	zinc finger protein AEBP2
	XP_004671392.1	zinc finger protein GLIS1
	XP_004663417.1	zinc finger protein ZIC 2
Marmota flaviventris	XP_027784632.1	achaete-scute homolog 1
	XP_027800424.1	achaete-scute homolog 2
	XP_027803355.1	arginine-glutamic acid dipeptide repeats protein isoform X1
	XP_027790086.1	B-cell lymphoma/leukemia 11A isoform X2
	XP_027803283.1	calmodulin-binding transcription activator 1 isoform X5
	XP_027797196.1	CCAAT/enhancer-binding protein alpha
	XP_027802246.1	CCAAT/enhancer-binding protein beta
	XP_027792644.1	circadian locomoter output cycles protein kaput isoform X2
	XP_027788586.1	class E basic helix-loop-helix protein 22
	XP_027810130.1	class E basic helix-loop-helix protein 23
	XP_027789963.1	class E basic helix-loop-helix protein 41
	XP_027780631.1	cone-rod homeobox protein
	XP_027783651.1	COUP transcription factor 1 isoform X1
	XP_027804780.1	CXXC-type zinc finger protein 1 isoform X2
	XP_027791170.1	CXXC-type zinc finger protein 4
	XP_027783642.1	CXXC-type zinc finger protein 5
	XP_027776337.1	cyclic AMP-dependent transcription factor ATF-5
	XP_027786679.1	doublesex- and mab-3-related transcription factor A1
	XP_027783796.1	early growth response protein 1
	XP_027790387.1	endothelial PAS domain-containing protein 1
	XP_027788356.1	eomesodermin homolog isoform X1
	XP_027801706.1	ETS domain-containing transcription factor ERF
	XP_027784581.1	ETS-related transcription factor Elf-1
	XP_027795870.1	forkhead box protein B2
	XP_027810604.1	forkhead box protein C1
	XP_027783286.1	forkhead box protein D1
	XP_027805268.1	forkhead box protein D3
	XP_027795927.1	forkhead box protein D4-like 3
	XP_027793283.1	forkhead box protein E3
	XP_027788751.1	forkhead box protein F1
	XP_027810627.1	forkhead box protein F2
	XP_027785629.1	forkhead box protein G1
	XP_027804648.1	forkhead box protein I3
	XP_027806352.1	forkhead box protein J2
	XP_027787371.1	forkhead box protein N3 isoform X1
	XP_027792739.1	forkhead box protein O6
	XP_027782214.1	forkhead box protein P2 isoform X10
	XP_027789156.1	fos-related antigen 2 isoform X1
	XP_027776833.1	GON-4-like protein
	XP_027790512.1	H2.0-like homeobox protein
	XP_027777923.1	hepatocyte nuclear factor 3-beta
	XP_027801092.1	hepatocyte nuclear factor 4-alpha isoform X3
	XP_027795045.1	histone acetyltransferase KAT6A
	XP_027787047.1	histone acetyltransferase KAT6B
	XP_027804156.1	histone acetyltransferase KAT8 isoform X2
	XP_027782791.1	histone acetyltransferase p300
	XP_027786326.1	histone-lysine N-methyltransferase 2A
	XP_027797033.1	histone-lysine N-methyltransferase 2B isoform X1
	XP_027801807.1	homeobox even-skipped homolog protein 2
	XP_027783259.1	homeobox protein ARX
	XP_027806741.1	homeobox protein BarH-like 1
	XP_027805181.1	homeobox protein CDX-1
	XP_027784795.1	homeobox protein CDX-2 isoform X1
	XP_027805008.1	homeobox protein cut-like 2
	XP_027808629.1	homeobox protein DLX-6
	XP_027792567.1	homeobox protein engrailed-1
	XP_027807104.1	homeobox protein engrailed-2
	XP_027799092.1	homeobox protein GBX-1
	XP_027812006.1	homeobox protein GBX-2 isoform X1
	XP_027795467.1	homeobox protein Hox-A1 isoform X1
	XP_027795517.1	homeobox protein Hox-A11
	XP_027795521.1	homeobox protein Hox-A13
	XP_027780568.1	homeobox protein Hox-B2
	XP_027780592.1	homeobox protein Hox-B4
	XP_027801890.1	homeobox protein Hox-D8 isoform X1
	XP_027788577.1	homeobox protein MOX-2
	XP_027785635.1	homeobox protein Nkx-2.1 isoform X2
	XP_027786223.1	homeobox protein Nkx-2.3
	XP_027790412.1	homeobox protein SIX3
	XP_027801731.1	homeobox protein SIX5
	XP_027778557.1	homeobox protein unc-4 homolog
	XP_027775842.1	interferon regulatory factor 9
	XP_027788153.1	Krueppel-like factor 2
	XP_027778676.1	LIM homeobox transcription factor 1-alpha
	XP_027800441.1	lysine-specific demethylase 2A
	XP_027796017.1	max dimerization protein 4
	XP_027780197.1	max-binding protein MNT isoform X1
	XP_027811183.1	MHC class II regulatory factor RFX1 isoform X3
	XP_027807096.1	motor neuron and pancreas homeobox protein 1
	XP_027800933.1	myb-related protein B
	XP_027805901.1	myc proto-oncogene protein
	XP_027810089.1	myelin transcription factor 1 isoform X1
	XP_027793619.1	myelin transcription factor 1-like protein isoform X1
	XP_027791172.1	neurogenin-2
	XP_027797284.1	NF-kappa-B inhibitor beta
	XP_027791769.1	NK1 transcription factor-related protein 1
	XP_027800800.1	nuclear factor 1 A-type isoform X2
	XP_027788840.1	nuclear factor of activated T-cells 5 isoform X2
	XP_027809528.1	nuclear receptor ROR-gamma
	XP_027786876.1	nuclear receptor subfamily 4 group A member 3
	XP_027784955.1	oligodendrocyte transcription factor 1
	XP_027784935.1	oligodendrocyte transcription factor 2
	XP_027794211.1	oligodendrocyte transcription factor 3
	XP_027804903.1	one cut domain family member 2
	XP_027808171.1	one cut domain family member 3
	XP_027776137.1	oxysterols receptor LXR-beta
	XP_027801193.1	paired mesoderm homeobox protein 2B
	XP_027796944.1	pituitary homeobox 1
	XP_027801634.1	POU domain%2C class 2%2C transcription factor 2 isoform X2
	XP_027793480.1	POU domain%2C class 3%2C transcription factor 1
	XP_027781472.1	POU domain%2C class 3%2C transcription factor 2
	XP_027781475.1	POU domain%2C class 3%2C transcription factor 2
	XP_027807580.1	POU domain%2C class 3%2C transcription factor 3
	XP_027782567.1	POU domain%2C class 4%2C transcription factor 2 isoform X1
	XP_027797434.1	protein FEV
	XP_027804771.1	retinal homeobox protein Rx
	XP_027784568.1	retinoblastoma-associated protein
	XP_027799305.1	retinoic acid receptor RXR-beta isoform X1
	XP_027777281.1	retinoic acid-induced protein 1
	XP_027790834.1	roquin-1
	XP_027806222.1	runt-related transcription factor 2 isoform X1
	XP_027792772.1	runt-related transcription factor 3
	XP_027809886.1	short stature homeobox protein
	XP_027785111.1	single-minded homolog 2
	XP_027797663.1	snRNA-activating protein complex subunit 4 isoform X1
	XP_027803302.1	taste receptor type 1 member 1 isoform X2
	XP_027795312.1	TATA-box-binding protein
	XP_027802241.1	teashirt homolog 2
	XP_027797236.1	teashirt homolog 3
	XP_027797132.1	THAP domain-containing protein 8 isoform X1
	XP_027807420.1	tonsoku-like protein isoform X1
	XP_027804122.1	transcription factor E2F3 isoform X1
	XP_027799308.1	transcription factor EB
	XP_027782928.1	transcription factor GATA-4 isoform X3
	XP_027803219.1	transcription factor HES-5
	XP_027788995.1	transcription factor Maf isoform X1
	XP_027806814.1	transcription factor MafA
	XP_027794588.1	transcription factor SOX-1
	XP_027789568.1	transcription factor SOX-10
	XP_027801167.1	transcription factor SOX-12
	XP_027801516.1	transcription factor SOX-13 isoform X3
	XP_027810176.1	transcription factor SOX-18
	XP_027798038.1	transcription factor SOX-2
	XP_027795957.1	transcription factor SOX-3 isoform X1
	XP_027804001.1	transcription factor SOX-4
	XP_027801917.1	transcription factor Sp3
	XP_027788559.1	transcription factor Sp4 isoform X1
	XP_027788574.1	transcription factor Sp8 isoform X2
	XP_027801951.1	transcription factor Sp9
	XP_027811667.1	transcriptional activator MN1
	XP_027786855.1	transcriptional regulator Kaiso
	XP_027802484.1	transcriptional repressor protein YY1 isoform X1
	XP_027807266.1	tumor protein 63 isoform X9
	XP_027803564.1	tumor protein p73 isoform X1
	XP_027779794.1	Y-box-binding protein 3 isoform X1
	XP_027802589.1	zinc finger and BTB domain-containing protein 4
	XP_027792793.1	zinc finger and BTB domain-containing protein 40
	XP_027788430.1	zinc finger and BTB domain-containing protein 47
	XP_027808257.1	zinc finger and BTB domain-containing protein 7A
	XP_027776587.1	zinc finger and BTB domain-containing protein 7B
	XP_027804753.1	zinc finger and BTB domain-containing protein 7C
	XP_027793089.1	zinc finger and BTB domain-containing protein 8A
	XP_027799536.1	zinc finger and BTB domain-containing protein 9
	XP_027784272.1	zinc finger E-box-binding homeobox 1 isoform X2
	XP_027788842.1	zinc finger homeobox protein 3
	XP_027804330.1	zinc finger homeobox protein 4 isoform X1
	XP_027801582.1	zinc finger protein 226
	XP_027799096.1	zinc finger protein 282
	XP_027775995.1	zinc finger protein 316 isoform X1
	XP_027810022.1	zinc finger protein 335 isoform X3
	XP_027806899.1	zinc finger protein 384 isoform X3
	XP_027788674.1	zinc finger protein 711 isoform X1
	XP_027799204.1	zinc finger protein 777 isoform X1
	XP_027794730.1	zinc finger protein ZIC 2
	XP_027794747.1	zinc finger protein ZIC 5
Mastomys coucha	XP_031205314.1	achaete-scute homolog 1
	XP_031211847.1	alpha-globin transcription factor CP2 isoform X1
	XP_031235391.1	arginine-glutamic acid dipeptide repeats protein isoform X1
	XP_031198070.1	barH-like 2 homeobox protein
	XP_031209347.1	calmodulin-binding transcription activator 2 isoform X10
	XP_031194052.1	carbohydrate-responsive element-binding protein isoform X5
	XP_031242048.1	CCAAT/enhancer-binding protein alpha
	XP_031228691.1	CCAAT/enhancer-binding protein beta
	XP_031198642.1	circadian locomoter output cycles protein kaput isoform X4
	XP_031194527.1	class A basic helix-loop-helix protein 15
	XP_031232265.1	class E basic helix-loop-helix protein 22
	XP_031216603.1	COUP transcription factor 1 isoform X1
	XP_031243200.1	CREB/ATF bZIP transcription factor
	XP_031216875.1	CREB-binding protein isoform X2
	XP_031231441.1	CXXC-type zinc finger protein 4 isoform X1
	XP_031214778.1	DNA-binding protein inhibitor ID-4
	XP_031245860.1	doublesex- and mab-3-related transcription factor 2 isoform X1
	XP_031232704.1	doublesex- and mab-3-related transcription factor A2
	XP_031221202.1	early growth response protein 1
	XP_031238351.1	endothelial transcription factor GATA-2
	XP_031201297.1	eomesodermin homolog isoform X1
	XP_031193083.1	erythroid transcription factor
	XP_031240653.1	forkhead box protein B2
	XP_031215196.1	forkhead box protein C1
	XP_031215993.1	forkhead box protein D1
	XP_031232624.1	forkhead box protein E1
	XP_031234087.1	forkhead box protein E3
	XP_031212214.1	forkhead box protein G1
	XP_031236733.1	forkhead box protein I3
	XP_031239176.1	forkhead box protein J2
	XP_031201218.1	forkhead box protein L2
	XP_031212614.1	forkhead box protein N3 isoform X1
	XP_031238597.1	forkhead box protein P1 isoform X7
	XP_031237064.1	forkhead box protein P2 isoform X2
	XP_031215157.1	forkhead box protein Q1
	XP_031221419.1	glucocorticoid receptor isoform X1
	XP_031230280.1	GON-4-like protein isoform X1
	XP_031198614.1	GS homeobox 2
	XP_031208133.1	heart- and neural crest derivatives-expressed protein 1
	XP_031200507.1	hepatocyte nuclear factor 6 isoform X2
	XP_031247082.1	histone acetyltransferase KAT6A
	XP_031202149.1	histone-lysine N-methyltransferase 2A isoform X5
	XP_031241958.1	histone-lysine N-methyltransferase 2B isoform X2
	XP_031226516.1	homeobox even-skipped homolog protein 2
	XP_031220707.1	homeobox protein ARX
	XP_031199956.1	homeobox protein BarH-like 2
	XP_031222177.1	homeobox protein CDX-1
	XP_031198253.1	homeobox protein CDX-2 isoform X1
	XP_031229248.1	homeobox protein DLX-2
	XP_031236996.1	homeobox protein DLX-6
	XP_031246719.1	homeobox protein EMX2 isoform X1
	XP_031236031.1	homeobox protein GBX-1 isoform X2
	XP_031220493.1	homeobox protein goosecoid-2
	XP_031237792.1	homeobox protein Hox-A11
	XP_031236703.1	homeobox protein Hox-A13
	XP_031237788.1	homeobox protein Hox-A9
	XP_031209444.1	homeobox protein Hox-B2
	XP_031210486.1	homeobox protein Hox-B3 isoform X1
	XP_031229256.1	homeobox protein Hox-D11
	XP_031229254.1	homeobox protein Hox-D13
	XP_031226528.1	homeobox protein Hox-D9
	XP_031246245.1	homeobox protein Nkx-2.3
	XP_031228009.1	homeobox protein Nkx-2.4
	XP_031210744.1	homeobox protein Nkx-2.5
	XP_031194937.1	homeobox protein Nkx-3.2
	XP_031192859.1	homeobox protein Nkx-6.1
	XP_031197920.1	homeobox protein OTX1
	XP_031217415.1	homeobox protein OTX2 isoform X1
	XP_031241383.1	homeobox protein SIX5
	XP_031198218.1	homeobox protein unc-4 homolog
	XP_031217167.1	interferon regulatory factor 9
	XP_031223591.1	Krueppel-like factor 7 isoform X1
	XP_031245038.1	lysine-specific demethylase 2A isoform X2
	XP_031238294.1	max dimerization protein 1 isoform X2
	XP_031207728.1	max-binding protein MNT isoform X2
	XP_031221887.1	methyl-CpG-binding domain protein 1 isoform X1
	XP_031202670.1	methylcytosine dioxygenase TET1 isoform X2
	XP_031211783.1	myelin transcription factor 1-like protein isoform X1
	XP_031241248.1	myeloid zinc finger 1
	XP_031229261.1	neurogenic differentiation factor 1
	XP_031232029.1	neurogenin-2
	XP_031195871.1	NK1 transcription factor-related protein 1
	XP_031237751.1	nuclear factor erythroid 2-related factor 3 isoform X1
	XP_031197196.1	nuclear factor of activated T-cells 5 isoform X1
	XP_031233217.1	nuclear receptor subfamily 4 group A member 3
	XP_031220237.1	oligodendrocyte transcription factor 1
	XP_031236166.1	oligodendrocyte transcription factor 3
	XP_031205294.1	one cut domain family member 3
	XP_031228013.1	paired box protein Pax-1
	XP_031196661.1	paired mesoderm homeobox protein 2B
	XP_031246400.1	pituitary homeobox 3 isoform X2
	XP_031244035.1	POU domain%2C class 2%2C transcription factor 1 isoform X1
	XP_031234451.1	POU domain%2C class 3%2C transcription factor 1
	XP_031224627.1	POU domain%2C class 3%2C transcription factor 2
	XP_031223206.1	POU domain%2C class 3%2C transcription factor 3
	XP_031218268.1	POU domain%2C class 4%2C transcription factor 1
	XP_031246831.1	POU domain%2C class 4%2C transcription factor 2
	XP_031214270.1	POU domain%2C class 6%2C transcription factor 2 isoform X4
	XP_031200401.1	progesterone receptor
	XP_031209902.1	replication protein A 70 kDa DNA-binding subunit
	XP_031202383.1	retinoic acid receptor RXR-beta isoform X2
	XP_031208164.1	retinoic acid-induced protein 1
	XP_031234902.1	runt-related transcription factor 3
	XP_031203736.1	serum response factor isoform X1
	XP_031225283.1	snRNA-activating protein complex subunit 4 isoform X1
	XP_031219240.1	T-box transcription factor TBX1 isoform X3
	XP_031199916.1	T-box transcription factor TBX18
	XP_031210301.1	T-box transcription factor TBX2
	XP_031242083.1	teashirt homolog 3
	XP_031197103.1	THAP domain-containing protein 11
	XP_031214137.1	trans-acting T-cell-specific transcription factor GATA-3 isoform X1
	XP_031233729.1	transcription factor AP-1
	XP_031232895.1	transcription factor E2F2
	XP_031214217.1	transcription factor E2F3 isoform X1
	XP_031197022.1	transcription factor E2F4
	XP_031203028.1	transcription factor EB isoform X4
	XP_031218106.1	transcription factor GATA-4 isoform X2
	XP_031220825.1	transcription factor GATA-6
	XP_031219436.1	transcription factor HES-1
	XP_031236320.1	transcription factor HIVEP2
	XP_031234340.1	transcription factor HIVEP3 isoform X1
	XP_031197371.1	transcription factor Maf
	XP_031213771.1	transcription factor MafA
	XP_031228459.1	transcription factor MafB
	XP_031194935.1	transcription factor SOX-1
	XP_031211765.1	transcription factor SOX-11
	XP_031238641.1	transcription factor SOX-13 isoform X2
	XP_031222605.1	transcription factor SOX-17
	XP_031218243.1	transcription factor SOX-21
	XP_031229759.1	transcription factor SOX-3
	XP_031243837.1	transcription factor SOX-6 isoform X1
	XP_031212706.1	transcription factor Sp1 isoform X3
	XP_031212966.1	transcription factor Sp8 isoform X1
	XP_031226482.1	transcription factor Sp9
	XP_031193250.1	transcriptional activator MN1
	XP_031222273.1	transcriptional regulator ATRX isoform X8
	XP_031209022.1	transcriptional regulator Kaiso
	XP_031197063.1	transcriptional repressor CTCF isoform X1
	XP_031211294.1	transcriptional repressor protein YY1 isoform X1
	XP_031219412.1	tumor protein 63 isoform X6
	XP_031235531.1	tumor protein p73 isoform X1
	XP_031212462.1	twist-related protein 1
	XP_031240890.1	ventral anterior homeobox 1
	XP_031227095.1	Wilms tumor protein isoform X1
	XP_031232190.1	zinc finger and BTB domain-containing protein 10 isoform X1
	XP_031212291.1	zinc finger and BTB domain-containing protein 25 isoform X1
	XP_031210339.1	zinc finger and BTB domain-containing protein 4
	XP_031230367.1	zinc finger and BTB domain-containing protein 7B isoform X2
	XP_031221921.1	zinc finger and BTB domain-containing protein 7C isoform X3
	XP_031226021.1	zinc finger E-box-binding homeobox 2 isoform X3
	XP_031197223.1	zinc finger homeobox protein 3
	XP_031206581.1	zinc finger protein 205 isoform X3
	XP_031237600.1	zinc finger protein 282 isoform X3
	XP_031239265.1	zinc finger protein 384 isoform X5
	XP_031220987.1	zinc finger protein 397 isoform X5
	XP_031233386.1	zinc finger protein 483
	XP_031194480.1	zinc finger protein 853 isoform X2
	XP_031239644.1	zinc finger protein AEBP2 isoform X4
	XP_031206052.1	zinc finger protein GLI1 isoform X1
	XP_031195874.1	zinc finger protein OZF-like
	XP_031236269.1	zinc finger protein PLAGL1 isoform X1
	XP_031197525.1	zinc finger protein ZFPM1
	XP_031217592.1	zinc finger protein ZIC 2 isoform X1
	XP_031218659.1	zinc finger protein ZIC 3 isoform X2
	XP_031217590.1	zinc finger protein ZIC 5
Meriones unguiculatus	XP_021516670.1	achaete-scute homolog 1
	XP_021516669.1	achaete-scute homolog 1
	XP_021514464.1	alpha-globin transcription factor CP2 isoform X1
	XP_021513475.1	aryl hydrocarbon receptor
	XP_021493557.1	barH-like 2 homeobox protein
	XP_021504800.1	B-cell lymphoma/leukemia 11B isoform X2
	XP_021499914.1	calmodulin-binding transcription activator 1-like
	XP_021497590.1	CCAAT/enhancer-binding protein alpha
	XP_021506561.1	circadian locomoter output cycles protein kaput isoform X1
	XP_021481829.1	class A basic helix-loop-helix protein 15
	XP_021484072.1	class E basic helix-loop-helix protein 22
	XP_021484071.1	class E basic helix-loop-helix protein 22
	XP_021509082.1	class E basic helix-loop-helix protein 41
	XP_021483599.1	COUP transcription factor 1
	XP_021499743.1	CREB/ATF bZIP transcription factor
	XP_021488086.1	CREB-binding protein isoform X1
	XP_021496474.1	CXXC-type zinc finger protein 1 isoform X3
	XP_021519244.1	CXXC-type zinc finger protein 4 isoform X1
	XP_021519242.1	CXXC-type zinc finger protein 4 isoform X1
	XP_021502129.1	CXXC-type zinc finger protein 5
	XP_021493844.1	DNA-binding protein inhibitor ID-4
	XP_021503777.1	DNA-binding protein RFX5
	XP_021483156.1	doublesex- and mab-3-related transcription factor 2
	XP_021509926.1	doublesex- and mab-3-related transcription factor A2
	XP_021516430.1	doublesex- and mab-3-related transcription factor B1
	XP_021490925.1	E3 SUMO-protein ligase EGR2
	XP_021509059.1	early growth response protein 1
	XP_021490235.1	early growth response protein 4
	XP_021499246.1	endothelial PAS domain-containing protein 1
	XP_021494464.1	endothelial transcription factor GATA-2
	XP_021507897.1	eomesodermin homolog isoform X1
	XP_021500141.1	estrogen receptor
	XP_021492305.1	ETS-related transcription factor Elf-3
	XP_021519837.1	forkhead box protein B2
	XP_021500375.1	forkhead box protein C1
	XP_021497203.1	forkhead box protein C2
	XP_021503207.1	forkhead box protein D1-like
	XP_021503206.1	forkhead box protein D1-like
	XP_021516882.1	forkhead box protein D3
	XP_021497160.1	forkhead box protein E1
	XP_021484805.1	forkhead box protein E3
	XP_021497205.1	forkhead box protein F1
	XP_021500377.1	forkhead box protein F2
	XP_021481899.1	forkhead box protein G1
	XP_021505665.1	forkhead box protein J2
	XP_021492261.1	forkhead box protein L2
	XP_021494280.1	forkhead box protein O1
	XP_021490701.1	forkhead box protein O6
	XP_021491897.1	forkhead box protein P1 isoform X3
	XP_021491904.1	forkhead box protein P1 isoform X4
	XP_021514092.1	forkhead box protein P2
	XP_021497892.1	glucocorticoid receptor
	XP_021493407.1	GON-4-like protein isoform X3
	XP_021508527.1	GS homeobox 2
	XP_021503757.1	heart- and neural crest derivatives-expressed protein 2
	XP_021505037.1	hepatocyte nuclear factor 3-beta isoform X2
	XP_021491978.1	hepatocyte nuclear factor 4-alpha isoform X2
	XP_021520055.1	hepatocyte nuclear factor 4-gamma
	XP_021497741.1	hepatocyte nuclear factor 6 isoform X2
	XP_021490495.1	histone acetyltransferase KAT6A
	XP_021493177.1	histone acetyltransferase KAT6B isoform X4
	XP_021502164.1	histone acetyltransferase p300
	XP_021493633.1	histone-lysine N-methyltransferase 2A isoform X3
	XP_021506109.1	homeobox even-skipped homolog protein 2 isoform X1
	XP_021502230.1	homeobox protein aristaless-like 4
	XP_021520387.1	homeobox protein ARX
	XP_021493845.1	homeobox protein BarH-like 1
	XP_021502699.1	homeobox protein BarH-like 2
	XP_021489393.1	homeobox protein CDX-1
	XP_021514677.1	homeobox protein DLX-2
	XP_021493970.1	homeobox protein DLX-6
	XP_021499075.1	homeobox protein EMX2 isoform X1
	XP_021501155.1	homeobox protein engrailed-1
	XP_021514997.1	homeobox protein GBX-1
	XP_021506082.1	homeobox protein GBX-2 isoform X1
	XP_021508992.1	homeobox protein goosecoid-2
	XP_021514744.1	homeobox protein HMX1
	XP_021517873.1	homeobox protein HMX3
	XP_021488473.1	homeobox protein Hox-A1 isoform X1
	XP_021488482.1	homeobox protein Hox-A10 isoform X2
	XP_021488480.1	homeobox protein Hox-A11
	XP_021488486.1	homeobox protein Hox-A13
	XP_021488457.1	homeobox protein Hox-A4
	XP_021488459.1	homeobox protein Hox-A5
	XP_021488451.1	homeobox protein Hox-A9
	XP_021497649.1	homeobox protein Hox-B2
	XP_021497651.1	homeobox protein Hox-B3
	XP_021497675.1	homeobox protein Hox-B4
	XP_021497644.1	homeobox protein Hox-B7
	XP_021501017.1	homeobox protein Hox-B9
	XP_021506112.1	homeobox protein Hox-D1
	XP_021506118.1	homeobox protein Hox-D11
	XP_021506123.1	homeobox protein Hox-D13
	XP_021506120.1	homeobox protein Hox-D8
	XP_021506116.1	homeobox protein Hox-D9
	XP_021505154.1	homeobox protein MOX-2
	XP_021513032.1	homeobox protein Nkx-2.1 isoform X3
	XP_021500311.1	homeobox protein Nkx-2.3
	XP_021501967.1	homeobox protein Nkx-2.4
	XP_021491283.1	homeobox protein Nkx-2.5
	XP_021511311.1	homeobox protein Nkx-6.1
	XP_021515856.1	homeobox protein OTX1
	XP_021515851.1	homeobox protein OTX1
	XP_021508617.1	homeobox protein SIX3
	XP_021497885.1	homeobox protein SIX5
	XP_021496371.1	homeobox protein unc-4 homolog
	XP_021505999.1	interferon regulatory factor 9 isoform X1
	XP_021513806.1	Krueppel-like factor 13
	XP_021513805.1	Krueppel-like factor 13
	XP_021511900.1	lysine-specific demethylase 2A isoform X1
	XP_021487035.1	lysine-specific demethylase 2B isoform X1
	XP_021497774.1	max-binding protein MNT
	XP_021516208.1	motor neuron and pancreas homeobox protein 1
	XP_021502210.1	myelin transcription factor 1
	XP_021502321.1	myelin transcription factor 1
	XP_021513245.1	myelin transcription factor 1-like protein isoform X1
	XP_021506680.1	myocyte-specific enhancer factor 2A isoform X3
	XP_021499001.1	neurogenic differentiation factor 1
	XP_021515552.1	neurogenic differentiation factor 2
	XP_021504415.1	neurogenin-2
	XP_021499656.1	NF-kappa-B inhibitor beta
	XP_021511554.1	NF-kappa-B inhibitor-like protein 1 isoform X1
	XP_021497645.1	nuclear factor erythroid 2-related factor 1 isoform X1
	XP_021486757.1	nuclear factor erythroid 2-related factor 3
	XP_021488434.1	nuclear factor of activated T-cells 5 isoform X4
	XP_021509100.1	nuclear receptor subfamily 1 group D member 1
	XP_021484111.1	oligodendrocyte transcription factor 1
	XP_021484104.1	oligodendrocyte transcription factor 2
	XP_021507817.1	oligodendrocyte transcription factor 3
	XP_021497480.1	one cut domain family member 2
	XP_021504529.1	one cut domain family member 3
	XP_021489700.1	oxysterols receptor LXR-beta isoform X2
	XP_021489691.1	oxysterols receptor LXR-beta isoform X2
	XP_021496649.1	paired mesoderm homeobox protein 2A
	XP_021491153.1	paired mesoderm homeobox protein 2B
	XP_021482496.1	POU domain%2C class 3%2C transcription factor 1
	XP_021517301.1	POU domain%2C class 3%2C transcription factor 2
	XP_021516998.1	POU domain%2C class 3%2C transcription factor 3
	XP_021502731.1	POU domain%2C class 4%2C transcription factor 1
	XP_021505330.1	POU domain%2C class 4%2C transcription factor 2 isoform X1
	XP_021508513.1	POU domain%2C class 6%2C transcription factor 2 isoform X1
	XP_021504965.1	prospero homeobox protein 1 isoform X1
	XP_021482132.1	protein FEV
	XP_021495120.1	protein L-Myc isoform X3
	XP_021501270.1	retinoblastoma-associated protein
	XP_021485418.1	retinoic acid receptor RXR-beta isoform X2
	XP_021495223.1	retinoic acid-induced protein 1
	XP_021496756.1	snRNA-activating protein complex subunit 4 isoform X1
	XP_021513091.1	TATA-box-binding protein
	XP_021500900.1	T-box transcription factor TBX1 isoform X2
	XP_021514095.1	T-box transcription factor TBX2
	XP_021505216.1	T-cell leukemia homeobox protein 1
	XP_021487689.1	teashirt homolog 3
	XP_021487840.1	THAP domain-containing protein 11
	XP_021514679.1	tonsoku-like protein
	XP_021487520.1	trans-acting T-cell-specific transcription factor GATA-3 isoform X1
	XP_021510985.1	transcription factor AP-1
	XP_021510986.1	transcription factor AP-1
	XP_021487557.1	transcription factor E2F4 isoform X1
	XP_021515910.1	transcription factor E2F5
	XP_021500432.1	transcription factor E4F1 isoform X1
	XP_021495680.1	transcription factor EB isoform X2
	XP_021514097.1	transcription factor GATA-4
	XP_021497895.1	transcription factor GATA-6
	XP_021499558.1	transcription factor HES-1
	XP_021498186.1	transcription factor HES-7
	XP_021515375.1	transcription factor HIVEP2
	XP_021490704.1	transcription factor HIVEP3 isoform X1
	XP_021497746.1	transcription factor Maf
	XP_021515761.1	transcription factor MafA
	XP_021500039.1	transcription factor MafB
	XP_021506054.1	transcription factor SOX-1
	XP_021484231.1	transcription factor SOX-10
	XP_021489434.1	transcription factor SOX-13 isoform X2
	XP_021497711.1	transcription factor SOX-2
	XP_021492778.1	transcription factor SOX-21
	XP_021519386.1	transcription factor SOX-3 isoform X1
	XP_021507103.1	transcription factor SOX-30 isoform X1
	XP_021491957.1	transcription factor SOX-4
	XP_021490530.1	transcription factor SOX-9
	XP_021510522.1	transcription factor Sp3
	XP_021496583.1	transcription factor Sp4
	XP_021494897.1	transcription factor Sp5
	XP_021497661.1	transcription factor Sp6
	XP_021512738.1	transcription factor Sp8 isoform X1
	XP_021510525.1	transcription factor Sp9
	XP_021505746.1	transcriptional activator MN1
	XP_021483912.1	transcriptional regulator Kaiso
	XP_021487757.1	transcriptional repressor CTCF isoform X2
	XP_021498245.1	transcriptional repressor protein YY1
	XP_021504940.1	transcriptional repressor scratch 2
	XP_021509643.1	tumor protein 63 isoform X3
	XP_021503042.1	twist-related protein 1
	XP_021497023.1	zinc finger and BTB domain-containing protein 10
	XP_021485505.1	zinc finger and BTB domain-containing protein 22
	XP_021507542.1	zinc finger and BTB domain-containing protein 3
	XP_021482664.1	zinc finger and BTB domain-containing protein 41
	XP_021503105.1	zinc finger and BTB domain-containing protein 47 isoform X2
	XP_021490187.1	zinc finger and BTB domain-containing protein 7B
	XP_021492658.1	zinc finger and BTB domain-containing protein 8A
	XP_021485892.1	zinc finger and BTB domain-containing protein 9
	XP_021514246.1	zinc finger E-box-binding homeobox 2 isoform X2
	XP_021520199.1	zinc finger homeobox protein 2
	XP_021519277.1	zinc finger homeobox protein 3
	XP_021513536.1	zinc finger homeobox protein 4 isoform X2
	XP_021516560.1	zinc finger protein 226-like isoform X2
	XP_021518896.1	zinc finger protein 282
	XP_021492657.1	zinc finger protein 384 isoform X1
	XP_021485995.1	zinc finger protein 40
	XP_021510149.1	zinc finger protein 445
	XP_021512101.1	zinc finger protein 516 isoform X1
	XP_021484765.1	zinc finger protein 58-like
	XP_021505842.1	zinc finger protein 777 isoform X2
	XP_021508641.1	zinc finger protein 853
	XP_021514654.1	zinc finger protein AEBP2 isoform X2
	XP_021511449.1	zinc finger protein PLAGL1
	XP_021510163.1	zinc finger protein with KRAB and SCAN domains 7 isoform X4
	XP_021486841.1	zinc finger protein ZFPM1 isoform X2
	XP_021500527.1	zinc finger protein ZIC 2
	XP_021500510.1	zinc finger protein ZIC 5
Mesocricetus auratus	XP_012967289.1	achaete-scute homolog 1
	XP_005081209.1	androgen receptor
	XP_021088168.1	arginine-glutamic acid dipeptide repeats protein isoform X5
	NP_001268346.1	aryl hydrocarbon receptor nuclear translocator
	XP_005077438.1	barH-like 2 homeobox protein
	XP_005070421.1	B-cell lymphoma/leukemia 11A isoform X3
	XP_012977204.1	CCAAT/enhancer-binding protein alpha
	XP_012976469.1	circadian locomoter output cycles protein kaput
	XP_021088627.1	class A basic helix-loop-helix protein 15
	XP_005066276.1	class E basic helix-loop-helix protein 22
	XP_012980963.1	cone-rod homeobox protein
	XP_012977081.1	CREB-binding protein
	XP_005076500.1	CXXC-type zinc finger protein 1
	XP_021089644.1	CXXC-type zinc finger protein 4
	XP_005065326.1	CXXC-type zinc finger protein 5
	XP_005066389.1	DNA-binding protein inhibitor ID-4
	XP_005063784.1	doublesex- and mab-3-related transcription factor 3
	XP_005072170.1	doublesex- and mab-3-related transcription factor A2
	XP_005072298.1	doublesex- and mab-3-related transcription factor B1
	XP_005071120.1	early growth response protein 4
	XP_005087107.1	ETS domain-containing transcription factor ERF
	XP_005063836.1	forkhead box protein B2
	XP_005066472.1	forkhead box protein C1
	XP_005074385.1	forkhead box protein D3
	XP_021086416.1	forkhead box protein G1
	XP_021083487.1	forkhead box protein P1 isoform X1
	XP_021089156.1	forkhead box protein P2
	XP_021090635.1	GATA zinc finger domain-containing protein 1
	XP_005080836.1	GS homeobox 2
	XP_005075208.1	heart- and neural crest derivatives-expressed protein 2
	XP_005072619.1	hepatocyte nuclear factor 3-beta isoform X2
	XP_012971570.1	hepatocyte nuclear factor 6 isoform X1
	XP_005066598.1	histone acetyltransferase KAT6A isoform X1
	XP_021090623.1	histone acetyltransferase KAT6B isoform X1
	XP_021082402.1	histone-lysine N-methyltransferase 2A
	XP_021089579.1	histone-lysine N-methyltransferase 2B
	XP_005064688.1	homeobox even-skipped homolog protein 2
	XP_012975975.1	homeobox protein ARX
	XP_005074745.1	homeobox protein CDX-1
	XP_005065218.1	homeobox protein DLX-2
	XP_012978140.1	homeobox protein DLX-6
	XP_005070363.1	homeobox protein engrailed-1
	XP_005087315.1	homeobox protein GBX-1
	XP_005082278.1	homeobox protein GBX-2
	XP_005077587.2	homeobox protein goosecoid-2
	XP_005088257.1	homeobox protein Hox-A1 isoform X1
	XP_005085928.1	homeobox protein Hox-A11
	XP_005085929.1	homeobox protein Hox-A9 isoform X1
	XP_005075943.1	homeobox protein Hox-B2
	XP_005075936.1	homeobox protein Hox-B3
	XP_005065196.1	homeobox protein Hox-D8 isoform X2
	XP_005076271.1	homeobox protein MOX-2
	XP_005080570.1	homeobox protein Nkx-2.1 isoform X2
	XP_005063623.1	homeobox protein Nkx-2.3
	XP_005072622.2	homeobox protein Nkx-2.4
	XP_005070440.1	homeobox protein OTX1
	XP_005086352.1	homeobox protein SIX5
	XP_012980348.1	interferon regulatory factor 9 isoform X2
	XP_021088984.1	lysine-specific demethylase 2B
	XP_005067462.1	max-binding protein MNT
	XP_021079470.1	MHC class II regulatory factor RFX1 isoform X3
	XP_005074624.1	myelin transcription factor 1 isoform X1
	XP_021079710.1	myocyte-specific enhancer factor 2A isoform X2
	XP_021085586.1	NF-kappa-B inhibitor zeta isoform X2
	XP_012981903.1	nuclear receptor ROR-gamma isoform X1
	XP_012973117.1	nuclear receptor subfamily 1 group D member 1
	XP_005078780.1	nuclear receptor subfamily 4 group A member 3
	XP_012979741.1	oxysterols receptor LXR-beta isoform X1
	XP_005082760.1	pancreas transcription factor 1 subunit alpha
	XP_021079238.1	POU domain%2C class 2%2C transcription factor 2
	XP_005084411.1	POU domain%2C class 3%2C transcription factor 1
	XP_005066291.1	POU domain%2C class 3%2C transcription factor 2
	XP_021085929.1	POU domain%2C class 3%2C transcription factor 3
	XP_021082870.1	POU domain%2C class 4%2C transcription factor 1
	XP_005077796.1	POU domain%2C class 4%2C transcription factor 2
	XP_005084396.1	protein L-Myc
	XP_021089048.1	RE1-silencing transcription factor
	XP_012967028.1	retinoic acid-induced protein 1
	XP_012970598.2	runt-related transcription factor 2 isoform X3
	XP_005079339.2	taste receptor type 1 member 1
	XP_021090721.1	TATA box-binding protein-like protein 2 isoform X1
	XP_012968028.1	T-box brain protein 1
	XP_005077565.1	T-box transcription factor TBX1
	XP_012967566.2	T-box transcription factor TBX10
	XP_005076965.1	T-box transcription factor TBX2
	XP_021089098.1	T-cell leukemia homeobox protein 1 isoform X1
	XP_005076362.1	THAP domain-containing protein 11
	XP_012980660.1	tonsoku-like protein
	XP_012970075.1	trans-acting T-cell-specific transcription factor GATA-3 isoform X2
	XP_012971972.1	transcription factor AP-1
	XP_012976655.1	transcription factor E2F2 isoform X1
	XP_021080697.1	transcription factor E2F3 isoform X2
	XP_005076309.1	transcription factor E2F4
	XP_005066862.1	transcription factor E2F5 isoform X1
	XP_005072448.1	transcription factor EB isoform X3
	XP_012972662.1	transcription factor GATA-4 isoform X1
	XP_005071637.1	transcription factor HES-1
	XP_021080071.1	transcription factor HIVEP2
	XP_005083978.1	transcription factor HIVEP3
	XP_005086026.1	transcription factor MafA
	XP_005082705.1	transcription factor MafB
	XP_005073405.2	transcription factor SOX-1
	XP_012977427.1	transcription factor SOX-11
	XP_012971374.1	transcription factor SOX-13 isoform X4
	XP_005086544.1	transcription factor SOX-3
	XP_021083948.1	transcription factor SOX-30
	XP_005084519.1	transcription factor Sp4
[truncated: 1,565 more rows]

## Sheet: Lagomorpha
Supplementary Table S12. The transcription factors containing P-SSRs in lagomorph genomes.
Species	Accession number	Transcription factor
Ochotona princeps	XP_004579570.1	zinc finger and BTB domain-containing protein 7C
	XP_012784310.1	forkhead box protein B2
	XP_004584362.1	B-cell lymphoma/leukemia 11B isoform X1
	XP_004579096.1	heart- and neural crest derivatives-expressed protein 2
	XP_012786054.1	protein capicua homolog isoform X1
	XP_004594857.1	zinc finger and BTB domain-containing protein 4
	XP_004581062.1	cyclic AMP-responsive element-binding protein 3
	XP_004577093.1	homeobox protein Hox-D13
	XP_004584802.1	neuronal PAS domain-containing protein 3
	XP_004596204.1	PR domain zinc finger protein 16
	XP_004592658.1	zinc finger protein AEBP2 isoform X1
	XP_012785001.1	CXXC-type zinc finger protein 4
	XP_004590470.2	runt-related transcription factor 2 isoform X1
	XP_004590624.1	protein atonal homolog 1
	XP_004585482.1	Wilms tumor protein isoform X1
	XP_004597574.1	homeobox protein engrailed-2
	XP_004597611.1	TATA-box-binding protein isoform X1
	XP_012785744.1	paternally-expressed gene 3 protein
	XP_004581013.1	nuclear receptor subfamily 4 group A member 3 isoform X3
	XP_004599852.2	transcription factor SOX-4-like
	XP_004590330.1	zinc finger and BTB domain-containing protein 9
	XP_004594888.1	B-cell CLL/lymphoma 6 member B protein
	XP_004599675.1	Y-box-binding protein 3
	XP_004597460.1	homeobox protein GBX-2
	XP_004584129.2	forkhead box protein F1
	XP_004595333.1	T-box transcription factor TBX3 isoform X1
	XP_004585926.1	zinc finger protein 335 isoform X2
	XP_004579265.1	homeobox protein Nkx-3.2
	XP_004599941.1	CREB/ATF bZIP transcription factor
	XP_012783503.1	nuclear receptor ROR-gamma
	XP_004592005.1	probable tumor suppressor protein MN1
	XP_004579840.1	homeobox protein EMX2 isoform X1
	XP_004597582.1	motor neuron and pancreas homeobox protein 1
	XP_004579531.2	one cut domain family member 2
	XP_004588187.1	POU domain%2C class 4%2C transcription factor 2 isoform X1
	XP_004581677.1	forkhead box protein P1 isoform X2
	XP_012783411.1	zinc finger E-box-binding homeobox 1 isoform X2
	XP_004585707.1	hepatocyte nuclear factor 3-beta
	XP_004577858.1	transcription factor HES-1
	XP_004590410.1	transcription factor EB
	XP_004588155.1	class E basic helix-loop-helix protein 22
	XP_004592849.1	zinc finger protein 711
	XP_012781776.1	transcription factor Dp-1
	XP_004582477.1	homeobox protein Hox-A9
	XP_012785982.1	transcription factor Dp-2
	XP_004577434.1	zinc finger protein ZIC 5
	XP_012785618.1	forkhead box protein F2
	XP_004592224.1	homeobox protein goosecoid-2
	XP_004590316.1	retinoic acid receptor RXR-beta isoform X1
	XP_004580948.1	tonsoku-like protein
	XP_004590732.1	methylcytosine dioxygenase TET3 isoform X1
	XP_004595164.1	teashirt homolog 3
	XP_004579160.1	transcription factor GATA-4 isoform X1
	XP_004581771.1	zinc finger and BTB domain-containing protein 47
	XP_004584355.1	transcriptional repressor protein YY1
	XP_004585443.1	homeobox protein aristaless-like 4
	XP_012782603.1	transcription factor E2F1
	XP_004594915.1	calmodulin-binding transcription activator 2 isoform X1
	XP_012785225.1	histone-lysine N-methyltransferase 2B
	XP_004587472.1	homeobox protein Nkx-2.5
	XP_004577433.1	zinc finger protein ZIC 2
	XP_004580584.1	transcription regulator protein BACH2
	XP_004585955.1	CCAAT/enhancer-binding protein beta
	XP_004591125.1	homeobox protein DLX-3
	XP_004587989.1	forkhead box protein P3 isoform X1
	XP_004582643.1	transcription factor SOX-11 isoform X1
	XP_004588626.1	oligodendrocyte transcription factor 1
	XP_004582417.1	POU domain%2C class 6%2C transcription factor 2 isoform X1
	XP_004577091.1	homeobox protein Hox-D11
	XP_004594339.1	methylcytosine dioxygenase TET2
	XP_004587344.2	zinc finger protein PLAGL1
	XP_012781543.1	GATA zinc finger domain-containing protein 1
	XP_004596131.1	arginine-glutamic acid dipeptide repeats protein
	XP_004577057.1	neurogenic differentiation factor 1
	XP_004578964.1	H2.0-like homeobox protein
	XP_004598631.1	short stature homeobox protein 2 isoform X2
	XP_004582482.1	homeobox protein Hox-A2
	XP_004592728.1	class E basic helix-loop-helix protein 41
	XP_004589532.1	lethal(3)malignant brain tumor-like protein 2
	XP_004591198.1	neurogenic differentiation factor 2
	XP_012783649.1	homeobox protein engrailed-1
	XP_004597990.1	hepatocyte nuclear factor 3-gamma
	XP_012786906.1	zinc finger protein 516
	XP_004589653.1	achaete-scute homolog 1
	XP_004579738.1	CXXC-type zinc finger protein 1
	XP_004584051.1	LOW QUALITY PROTEIN: zinc finger homeobox protein 3
	XP_012781554.1	transcription factor Sp4
	XP_004586152.1	LOW QUALITY PROTEIN: teashirt homolog 2
	XP_004578792.1	transcription factor SOX-13 isoform X1
	XP_004597081.1	cone-rod homeobox protein
	XP_004585180.1	histone-lysine N-methyltransferase 2A isoform X1
	XP_004577620.1	homeobox protein CDX-2
	XP_004578127.1	hepatocyte nuclear factor 6
	XP_004586023.1	myelin transcription factor 1 isoform X1
	XP_004582385.1	homeobox protein DLX-6
	XP_004582512.1	transcription factor Sp8 isoform X2
	XP_004582120.1	barH-like 2 homeobox protein
	XP_004587806.1	zinc finger protein ZIC 3
	XP_004594297.1	POU domain%2C class 3%2C transcription factor 3
	XP_004583258.1	nuclear receptor subfamily 4 group A member 1
	XP_004588627.1	oligodendrocyte transcription factor 2
	XP_004579767.1	transcription factor GATA-6
	XP_004596477.1	forkhead box protein J2
	XP_004590930.1	GS homeobox 2
	XP_004592321.1	transcription factor E2F2 isoform X1
	XP_004583235.1	transcription factor Sp1 isoform X1
	XP_004583212.2	homeobox protein Hox-C4
	XP_012784589.1	transcriptional regulator ATRX
	XP_004598256.1	lysine-specific demethylase 2A isoform X2
	XP_004583563.1	histone acetyltransferase KAT6B
	XP_012782277.1	homeobox protein Nkx-2.8
	XP_004582475.1	homeobox protein Hox-A11
	XP_004598041.1	ETS domain-containing transcription factor ERF
	XP_004583908.1	retinoblastoma-like protein 2 isoform X1
	XP_004585691.1	transcription factor Ovo-like 2
	XP_004586760.1	CREB-binding protein isoform X2
	XP_004589533.1	histone acetyltransferase p300
	XP_012784403.1	LOW QUALITY PROTEIN: X-box-binding protein 1
	XP_004599337.1	class A basic helix-loop-helix protein 15
	XP_004587708.1	transcriptional regulator Kaiso
	XP_004577110.1	transcription factor Sp3
	XP_004580477.1	T-box transcription factor TBX18
	XP_004583991.1	transcription factor E2F4
	XP_004592336.1	zinc finger and BTB domain-containing protein 40
	XP_004579812.1	homeobox protein HMX3
	XP_004577088.1	homeobox protein Hox-D4
	XP_004582483.1	homeobox protein Hox-A1
	XP_004582634.1	myelin transcription factor 1-like protein isoform X2
Oryctolagus cuniculus	XP_017194032.1	LOW QUALITY PROTEIN: homeobox protein HMX3
	XP_017193278.1	myocyte-specific enhancer factor 2A isoform X3
	XP_002710431.1	homeobox protein Nkx-2.5
	XP_017199652.1	zinc finger and BTB domain-containing protein 7C
	XP_008271976.1	zinc finger and BTB domain-containing protein 8A
	XP_008263913.1	transcription factor E2F2
	XP_002721643.1	insulin gene enhancer protein ISL-2
	XP_002720572.1	zinc finger protein ZIC 3
	XP_002723967.2	forkhead box protein F1
	XP_008248442.1	paternally-expressed gene 3 protein isoform X1
	XP_008256275.1	zinc finger protein 786
	XP_017198894.1	zinc finger protein 384 isoform X2
	XP_008269410.1	T-box transcription factor TBX2
	XP_017206140.1	transcriptional activator MN1
	XP_017202103.1	taste receptor type 1 member 1 isoform X2
	XP_017194187.1	LOW QUALITY PROTEIN: T-box transcription factor TBX1
	XP_002717090.1	homeobox protein Nkx-6.1
	XP_017201804.1	doublesex- and mab-3-related transcription factor A2
	XP_008269003.1	zinc finger and BTB domain-containing protein 4 isoform X2
	XP_017198140.1	zinc finger protein 746 isoform X1
	XP_008264306.2	eomesodermin homolog
	XP_008251989.1	transcription factor E2F4-like
	XP_002720881.1	homeobox protein MOX-2
	XP_017202097.1	arginine-glutamic acid dipeptide repeats protein
	XP_008252675.1	endothelial PAS domain-containing protein 1
	XP_002723213.1	zinc finger protein 496
	XP_002712250.1	homeobox even-skipped homolog protein 2
	XP_008252389.1	protein atonal homolog 8
	XP_002719361.1	homeobox protein Hox-B3 isoform X1
	NP_001193350.1	homeobox protein Hox-D11
	XP_008246714.1	LOW QUALITY PROTEIN: forkhead box protein F2
	XP_002717437.1	H2.0-like homeobox protein
	XP_002708307.1	nuclear factor interleukin-3-regulated protein
	XP_002714849.1	hairy/enhancer-of-split related with YRPW motif protein 2
	XP_017199930.1	POU domain%2C class 6%2C transcription factor 2
	XP_002723141.2	zinc finger protein 853
	XP_002717060.1	neurogenin-2
	XP_017198996.1	ETS-related transcription factor Elf-1 isoform X1
	XP_008247110.1	transcription factor GATA-4 isoform X1
	XP_017198430.1	LOW QUALITY PROTEIN: transcription factor Sp9
	XP_008265446.2	oligodendrocyte transcription factor 2
	XP_017201775.1	zinc finger protein GLIS1 isoform X2
	NP_001164876.1	homeobox even-skipped homolog protein 1
	XP_008262115.1	motor neuron and pancreas homeobox protein 1
	XP_017205239.1	transcriptional regulator ATRX
	XP_008272799.1	teashirt homolog 3
	XP_002723578.1	transcription factor SOX-10
	XP_008269065.1	calmodulin-binding transcription activator 2 isoform X10
	XP_017199889.1	homeobox protein Hox-A13
	XP_017198316.1	zinc finger E-box-binding homeobox 2
	NP_001182653.1	androgen receptor
	XP_002718727.1	homeobox protein EMX2 isoform X1
	XP_002720573.1	transcription factor SOX-3
	XP_008247904.1	ETS domain-containing transcription factor ERF
	XP_002714899.1	transcription factor HIVEP2
	XP_017199847.1	LOW QUALITY PROTEIN: transcription factor Sp8
	XP_002718710.1	T-cell leukemia homeobox protein 1
	XP_017206183.1	short stature homeobox protein
	XP_008247787.1	zinc finger protein 565 isoform X1
	XP_017198115.1	forkhead box protein P2 isoform X1
	XP_002721469.1	homeobox protein CDX-2
	XP_008266072.1	circadian locomoter output cycles protein kaput isoform X1
	XP_017199453.1	forkhead box protein P1 isoform X10
	XP_017199665.1	CXXC-type zinc finger protein 1 isoform X2
	XP_002723543.1	TATA-box-binding protein
	NP_001185876.1	transcription factor AP-1
	XP_002717033.1	protein atonal homolog 1
	XP_017205949.1	teashirt homolog 2 isoform X1
	XP_002722201.1	Y-box-binding protein 3 isoform X1
	XP_002711642.2	transcription factor E2F4
	XP_002708260.1	forkhead box protein B2
	XP_008252172.1	oxysterols receptor LXR-beta
	XP_002720520.1	LIM/homeobox protein Lhx2 isoform X2
	XP_008261561.1	LOW QUALITY PROTEIN: forkhead box protein O3
	XP_008255705.1	THAP domain-containing protein 11
	XP_008260995.1	retinoic acid receptor RXR-beta isoform X1
	XP_002709511.1	homeobox protein Nkx-2.6
	XP_002709273.2	lysine-specific demethylase 2A isoform X1
	XP_008255494.1	CCAAT/enhancer-binding protein alpha
	XP_002718555.1	hematopoietically-expressed homeobox protein HHEX
	XP_002721430.2	sterol regulatory element-binding protein 2
	XP_017194558.1	LOW QUALITY PROTEIN: short stature homeobox protein
	XP_008261004.2	zinc finger and BTB domain-containing protein 22 isoform X1
	XP_008254767.1	LOW QUALITY PROTEIN: homeobox protein Hox-C11
	XP_008272691.1	hepatocyte nuclear factor 4-alpha
	XP_008270510.1	T-box transcription factor TBX3
	XP_002709406.1	homeobox protein Nkx-3.2
	XP_002711275.1	achaete-scute homolog 1
	XP_008258468.1	zinc finger and BTB domain-containing protein 47
	XP_008251188.2	LOW QUALITY PROTEIN: myelin transcription factor 1
	XP_008257121.1	LOW QUALITY PROTEIN: homeobox protein engrailed-1
	XP_017195945.1	tonsoku-like protein
	XP_002724136.1	transcription factor SOX-1
	XP_017196384.1	N-myc proto-oncogene protein
	XP_017195448.1	LOW QUALITY PROTEIN: sterol regulatory element-binding protein 1
	XP_008252572.1	homeobox protein OTX1
	XP_002710886.1	forkhead box protein S1
	XP_002717242.1	methylcytosine dioxygenase TET2 isoform X2
	XP_002720688.2	POU domain%2C class 3%2C transcription factor 1
	XP_017200302.1	transcription factor SOX-4
	XP_008266678.1	interferon regulatory factor 6
	XP_002717789.1	hepatocyte nuclear factor 6
	XP_002721179.1	transcription factor SOX-11
	XP_008272223.1	histone acetyltransferase KAT6A
	XP_017196475.1	myc proto-oncogene protein isoform X1
	XP_008259776.1	LOW QUALITY PROTEIN: nuclear factor erythroid 2-related factor 3
	XP_008271816.1	LOW QUALITY PROTEIN: class E basic helix-loop-helix protein 40
	XP_002714889.1	oligodendrocyte transcription factor 3
	XP_017197130.1	forkhead box protein D4-like 1
	XP_017199108.1	LOW QUALITY PROTEIN: zinc finger protein ZIC 5
	XP_002723973.1	CCAAT/enhancer-binding protein beta
	XP_008250825.1	LOW QUALITY PROTEIN: cone-rod homeobox protein
	XP_017195075.1	transcription factor E4F1 isoform X1
	XP_008249482.2	zinc finger protein 316
	XP_002723283.1	homeobox protein GBX-2
	XP_008272967.1	LOW QUALITY PROTEIN: pancreas transcription factor 1 subunit alpha
	XP_008272585.1	zinc finger and BTB domain-containing protein 3
	NP_001164874.1	homeobox protein Hox-A9
	XP_008260663.1	zinc finger protein with KRAB and SCAN domains 4
	XP_008270157.1	forkhead box protein N3 isoform X1
	XP_008247816.1	LOW QUALITY PROTEIN: transcription factor AP-4
	XP_002710046.1	POU domain%2C class 3%2C transcription factor 3
	XP_002711174.1	transcription factor Sp1 isoform X3
	NP_001164870.1	homeobox protein Hox-A3
	XP_017205017.1	lysine-specific demethylase 2B isoform X1
	XP_008269581.1	nuclear factor erythroid 2-related factor 1 isoform X1
	XP_002711712.1	nuclear factor of activated T-cells 5 isoform X1
	XP_017206210.1	LOW QUALITY PROTEIN: recombining binding protein suppressor of hairless-like protein
	XP_008254551.1	LOW QUALITY PROTEIN: hepatocyte nuclear factor 3-beta
	XP_017203877.1	LOW QUALITY PROTEIN: zinc finger homeobox protein 2
	XP_008251407.1	LOW QUALITY PROTEIN: forkhead box protein D4-like 4
	XP_002720769.1	retinoblastoma-associated protein
	XP_002710574.1	class E basic helix-loop-helix protein 22
	XP_017197189.1	zinc finger protein PLAGL2
	XP_002713859.1	fer3-like protein
	XP_002721784.1	zinc finger protein 688
	XP_002716555.1	tumor protein 63 isoform X1
	XP_017193747.1	POU domain%2C class 2%2C transcription factor 2
	NP_001164868.1	homeobox protein Hox-A1
	XP_002721467.2	GS homeobox 1
	XP_017195885.1	MHC class II regulatory factor RFX1
	XP_008257002.1	LOW QUALITY PROTEIN: homeobox protein Hox-D4
	XP_008261010.1	zinc finger and BTB domain-containing protein 9
	XP_017194331.1	myelin transcription factor 1-like protein isoform X9
	XP_002710692.1	zinc finger homeobox protein 4 isoform X1
	XP_017202758.1	LOW QUALITY PROTEIN: POU domain%2C class 4%2C transcription factor 2
	XP_002713775.1	homeobox protein Hox-A10
	XP_002709324.2	paired mesoderm homeobox protein 2B
	XP_008271556.1	LOW QUALITY PROTEIN: steroidogenic factor 1
	XP_008266766.1	transcription factor SOX-13 isoform X1
	XP_017195450.1	LOW QUALITY PROTEIN: Krueppel-like factor 13
	XP_002708569.1	paired mesoderm homeobox protein 2A
	NP_001164810.1	transcription factor EB
	XP_008247815.1	LOW QUALITY PROTEIN: CREB-binding protein
	XP_008260603.2	chorion-specific transcription factor GCMb
	XP_017199103.1	LOW QUALITY PROTEIN: POU domain%2C class 4%2C transcription factor 1
	NP_001164871.1	homeobox protein Hox-A4
	XP_008269573.1	homeobox protein Hox-B2
	XP_008264779.1	transcription factor SOX-2

## Sheet: Scandentia
Supplementary Table S12. The transcription factors containing P-SSRs in tree shrew genomes.
Species	Accession number	Transcription factor
Tupaia chinensis	XP_027630804.1	LOW QUALITY PROTEIN: paired box protein Pax-8
	XP_006157578.1	homeobox protein DLX-6
	XP_027628955.1	zinc finger and BTB domain-containing protein 4
	XP_027628721.1	CXXC-type zinc finger protein 4
	XP_006154550.1	transcription factor Sp8
	XP_006150964.1	homeobox protein CDX-1
	XP_014443908.1	progesterone receptor
	XP_006155661.1	transcription factor E2F4
	XP_014446508.1	nuclear factor of activated T-cells 5
	XP_006169970.1	early growth response protein 1
	XP_006153025.1	LOW QUALITY PROTEIN: homeobox protein HMX1
	XP_027631418.1	zinc finger E-box-binding homeobox 1 isoform X1
	XP_006164561.1	protein atonal homolog 1
	XP_006143647.2	NF-kappa-B inhibitor zeta
	XP_027623471.1	LIM homeobox transcription factor 1-alpha
	XP_027621790.1	androgen receptor
	XP_006149434.1	LOW QUALITY PROTEIN: doublesex- and mab-3-related transcription factor B1
	XP_027626091.1	CXXC-type zinc finger protein 1
	XP_006159255.1	transcription factor SOX-13 isoform X1
	XP_006146498.1	transcription factor SOX-8
	XP_027629033.1	LOW QUALITY PROTEIN: CREB-binding protein
	XP_027631948.1	LOW QUALITY PROTEIN: homeobox protein DLX-2
	XP_014438160.1	Y-box-binding protein 3
	XP_014441462.1	zinc finger protein 853 isoform X1
	XP_014438588.1	LOW QUALITY PROTEIN: homeobox protein CDX-2
	XP_014446680.1	forkhead box protein P2
	XP_014448340.1	histone acetyltransferase KAT6A
	XP_006144280.1	zinc finger and BTB domain-containing protein 9
	XP_027632579.1	LOW QUALITY PROTEIN: MHC class II regulatory factor RFX1
	XP_006165169.1	heart- and neural crest derivatives-expressed protein 1
	XP_006142243.1	cone-rod homeobox protein
	XP_027629150.1	B-cell lymphoma/leukemia 11A
	XP_014447645.1	zinc finger homeobox protein 4
	XP_006159606.1	LOW QUALITY PROTEIN: histone acetyltransferase KAT6B
	XP_006170980.1	POU domain%2C class 3%2C transcription factor 2
	XP_006143657.1	forkhead box protein K1
	XP_027628540.1	histone acetyltransferase p300 isoform X2
	XP_006160074.1	transcriptional repressor protein YY1
	XP_006171365.1	lysine-specific demethylase 2A isoform X1
	XP_027629676.1	transcription factor SOX-17
	XP_006158113.1	forkhead box protein P1
	XP_027628722.1	methylcytosine dioxygenase TET2 isoform X1
	XP_006161795.1	NF-kappa-B inhibitor beta
	XP_006143539.1	LOW QUALITY PROTEIN: POU domain%2C class 4%2C transcription factor 2
	XP_006163952.2	aryl hydrocarbon receptor
	XP_006154538.1	fer3-like protein
	XP_006156750.1	myc proto-oncogene protein
	XP_027629027.1	zinc finger protein GLIS2
	XP_014441682.1	LOW QUALITY PROTEIN: oligodendrocyte transcription factor 3
	XP_027623839.1	homeobox protein unc-4 homolog
	XP_006162116.1	homeobox protein EMX2 isoform X1
	XP_006158066.1	forkhead box protein N3
	XP_027632172.1	LOW QUALITY PROTEIN: zinc finger protein ZIC 2
	XP_027629330.1	LOW QUALITY PROTEIN: zinc finger homeobox protein 3
	XP_006152294.1	homeobox protein OTX1
	XP_027632564.1	zinc finger protein 333 isoform X1
	XP_006144968.1	homeobox protein Nkx-3.2
	XP_006144717.1	oxysterols receptor LXR-beta isoform X2
	XP_027625326.1	histone-lysine N-methyltransferase 2B
	XP_006172199.2	LOW QUALITY PROTEIN: zinc finger protein 777
	XP_006153599.1	LOW QUALITY PROTEIN: myelin transcription factor 1-like protein
	XP_006168208.1	alpha-globin transcription factor CP2 isoform X2
	XP_014444576.1	calmodulin-binding transcription activator 2 isoform X1
	XP_027628705.1	transcription factor HIVEP2
	XP_006163501.1	sex-determining region Y protein
	XP_006152772.2	zinc finger protein ZFPM1
	XP_006168743.1	homeobox protein MOX-2
	XP_006148842.1	transcriptional regulator ATRX
	XP_006168060.1	teashirt homolog 3
	XP_006171483.1	LOW QUALITY PROTEIN: zinc finger protein ZIC 4
	XP_027630819.1	tumor protein 63 isoform X3
	XP_006148647.1	transcription factor EB
	XP_006165879.2	pancreas/duodenum homeobox protein 1
	XP_027627378.1	LOW QUALITY PROTEIN: transcriptional activator MN1
	XP_006150781.1	sterol regulatory element-binding protein 2
	XP_006145227.1	zinc finger and BTB domain-containing protein 40
	XP_014445954.1	zinc finger and BTB domain-containing protein 47
	XP_006166061.1	transcriptional regulator Kaiso
	XP_006156188.1	homeobox protein Hox-A1
	XP_014447542.1	transcription factor Dp-1
	XP_014441790.1	interferon regulatory factor 9 isoform X2
	XP_027623115.1	homeobox protein Hox-B2

## Sheet: Dermoptera
Supplementary Table S12. The transcription factors containing P-SSRs in colugo genomes.
Species	Accession number	Transcription factor
Galeopterus variegatus	XP_008587323.1	zinc finger and BTB domain-containing protein 7C
	XP_008592341.1	LOW QUALITY PROTEIN: paired box protein Pax-1
	XP_008586279.1	myelin transcription factor 1 isoform X2
	XP_008567614.1	myc proto-oncogene protein
	XP_008576552.1	CREB-binding protein isoform X2
	XP_008572659.1	histone acetyltransferase p300
	XP_008575428.1	forkhead box protein S1
	XP_008566468.1	homeobox protein Hox-A7 isoform X1
	XP_008572079.1	zinc finger and BTB domain-containing protein 4
	XP_008573244.1	zinc finger and BTB domain-containing protein 12
	XP_008570874.1	teashirt homolog 3
	XP_008567769.1	transcription factor HIVEP2
	XP_008590560.1	histone acetyltransferase KAT6A
	XP_008568072.1	zinc finger and BTB domain-containing protein 47
	XP_008570294.1	lysine-specific demethylase 2A isoform X1
	XP_008589933.1	GS homeobox 1
	XP_008566785.1	B-cell CLL/lymphoma 6 member B protein
	XP_008582717.1	protein FEV
	XP_008587836.1	forkhead box protein D4-like
	XP_008580039.1	retinoic acid receptor RXR-beta isoform X1
	XP_008574199.1	tumor protein 63 isoform X2
	XP_008591623.1	Y-box-binding protein 3
	XP_008573158.1	histone-lysine N-methyltransferase 2A
	XP_008593055.1	LOW QUALITY PROTEIN: zinc finger protein ZIC 5
	XP_008574768.1	achaete-scute homolog 1
	XP_008574817.1	homeobox protein DLX-2
	XP_008584961.1	homeobox protein Nkx-3.2
	XP_008578103.1	methylcytosine dioxygenase TET3 isoform X1
	XP_008569726.1	forkhead box protein P2
	XP_008587982.1	zinc finger and BTB domain-containing protein 40
	XP_008574590.1	zinc finger protein 711 isoform X3
	XP_008585871.1	hepatocyte nuclear factor 6 isoform X2
	XP_008567154.1	transcription factor EB
	XP_008590934.1	zinc finger and BTB domain-containing protein 7B
	XP_008570346.1	homeobox protein Nkx-2.3
	XP_008589005.1	T-box transcription factor TBX22 isoform X1
	XP_008569080.1	GON-4-like protein
	XP_008586566.1	homeobox protein CDX-2
	XP_008586948.1	transcriptional regulator Kaiso
	XP_008570436.1	zinc finger and SCAN domain-containing protein 1
	XP_008573644.1	transcriptional enhancer factor TEF-4 isoform X1
	XP_008593063.1	zinc finger protein ZIC 2
	XP_008565870.1	transcription factor Sp5
	XP_008561388.1	TATA-box-binding protein
	XP_008569961.1	tonsoku-like protein
	XP_008575480.1	doublesex- and mab-3-related transcription factor B1
	XP_008574237.1	homeobox protein Hox-C13
	XP_008582239.1	zinc finger and BTB domain-containing protein 9
	XP_008575367.1	paternally-expressed gene 3 protein isoform X1
	XP_008577180.1	one cut domain family member 2
	XP_008567100.1	homeobox protein Hox-B2
	XP_008562465.1	nucleolar transcription factor 1 isoform X4
	XP_008566613.1	transcription factor Sp9
	XP_008568174.1	probable tumor suppressor protein MN1
	XP_008583123.1	LIM homeobox transcription factor 1-alpha
	XP_008566686.1	zinc finger protein with KRAB and SCAN domains 2
	XP_008579122.1	androgen receptor
	XP_008569727.1	zinc finger homeobox protein 4
	XP_008571933.1	homeobox protein Hox-D9
	XP_008564921.1	NF-kappa-B inhibitor zeta isoform X2
	XP_008567717.1	short stature homeobox protein 2 isoform X2
	XP_008579920.1	transcription factor HES-7 isoform X1
	XP_008569973.1	forkhead box protein P1 isoform X1
	XP_008571010.1	early growth response protein 1
	XP_008567104.1	homeobox protein Hox-B3
	XP_008578651.1	endothelial PAS domain-containing protein 1
	XP_008579221.1	histone acetyltransferase KAT6B
	XP_008587096.1	ETS-related transcription factor Elf-1 isoform X1
	XP_008575988.1	zinc finger protein ZIC 3 isoform X2
	XP_008591253.1	homeobox protein ESX1-like
	XP_008579534.1	POU domain%2C class 3%2C transcription factor 2
	XP_008566462.1	homeobox protein Hox-A2
	XP_008568326.1	calmodulin-binding transcription activator 2 isoform X6
	XP_008566850.1	CXXC-type zinc finger protein 5
	XP_008563922.1	zinc finger and SCAN domain-containing protein 2
	XP_008564538.1	zinc finger protein 205
	XP_008580116.1	zinc finger and BTB domain-containing protein 8A
	XP_008566466.1	homeobox protein Hox-A7 isoform X1
	XP_008581014.1	zinc finger protein 398
	XP_008575113.1	homeobox protein MOX-2
	XP_008581451.1	transcription factor Sp4
	XP_008567209.1	alpha-globin transcription factor CP2
	XP_008586786.1	hepatocyte nuclear factor 3-beta
	XP_008566473.1	homeobox even-skipped homolog protein 1
	XP_008581142.1	POU domain%2C class 4%2C transcription factor 1
	XP_008578742.1	nuclear receptor subfamily 4 group A member 3
	XP_008564264.1	MHC class II regulatory factor RFX1
	XP_008586912.1	homeobox protein engrailed-1
	XP_008584695.1	CXXC-type zinc finger protein 1
	XP_008566176.1	Wilms tumor protein
	XP_008584982.1	POU domain%2C class 4%2C transcription factor 2
	XP_008590531.1	E3 SUMO-protein ligase EGR2
	XP_008586462.1	LOW QUALITY PROTEIN: forkhead box protein B2
	XP_008566109.1	nuclear factor of activated T-cells 5 isoform X2
	XP_008583049.1	zinc finger protein 384 isoform X3
	XP_008589964.1	transcription factor E2F5
	XP_008570555.1	interferon regulatory factor 9
	XP_008578407.1	retinal homeobox protein Rx
	XP_008583083.1	prospero homeobox protein 1
	XP_008568282.1	class A basic helix-loop-helix protein 15
	XP_008590217.1	transcription factor SOX-30
	XP_008576434.1	zinc finger and BTB domain-containing protein 8B
	XP_008573317.1	transcription factor AP-1
	XP_008574909.1	retinoblastoma-associated protein
	XP_008570752.1	hairy/enhancer-of-split related with YRPW motif protein 2
	XP_008564458.1	retinoic acid-induced protein 1
	XP_008562924.1	histone-lysine N-methyltransferase 2B-like
	XP_008585638.1	homeobox protein Nkx-6.1
	XP_008572626.1	barH-like 2 homeobox protein
	XP_008577035.1	zinc finger homeobox protein 3 isoform X2
	XP_008566476.1	homeobox protein Hox-A10
	XP_008571530.1	homeobox protein OTX1
	XP_008576257.1	zinc finger protein 304
	XP_008592654.1	homeobox protein SIX3-like
	XP_008568803.1	transcription factor SOX-8
	XP_008564163.1	homeobox protein SIX4
	XP_008572778.1	tumor protein p73 isoform X2
	XP_008579087.1	transcriptional regulator ATRX isoform X3
	XP_008588154.1	interferon regulatory factor 5 isoform X2
